# Supplementary material for: Drug target prediction through deep learning functional representation of gene signatures
Source: Nat Commun. 2024 Feb 29;15:1853. doi: 10.1038/s41467-024-46089-y (PMC10904399; doi:10.1038/s41467-024-46089-y)
Supplement: Supplementary file 9 — Source Data [file 41467_2024_46089_MOESM9_ESM.zip]

Archive with 35 entries (35 files):
- SourceData/Fig.1b.csv
- SourceData/Fig.1c.csv
- SourceData/Fig.2b.clusDCA.csv
- SourceData/Fig.2b.CMap_score.csv
- SourceData/Fig.2b.Fishers_exact_test.csv
- SourceData/Fig.2b.FRoGS.csv
- SourceData/Fig.2b.Gene2Vec.csv
- SourceData/Fig.2b.OPA2Vec_Gene.csv
- SourceData/Fig.2b.OPA2Vec_GO.csv
- SourceData/Fig.3.structures.cdx
- SourceData/Fig.3a.csv
- SourceData/Fig.3b.csv
- SourceData/Fig.3c.csv
- SourceData/Fig.3d.csv
- SourceData/Fig.3e.csv
- SourceData/Fig.3f.csv
- SourceData/Fig.4a.Cytoscape.cys
- SourceData/Fig.4b.Cytoscape.cys
- SourceData/Fig.4c.csv
- SourceData/SupplFig.10.xlsx
- SourceData/SupplFig.1a.csv
- SourceData/SupplFig.1b_50.csv
- SourceData/SupplFig.1c_200.csv
- SourceData/SupplFig.2.csv
- SourceData/SupplFig.3.csv
- SourceData/SupplFig.5a.Model_L.csv
- SourceData/SupplFig.5a.Model_LQ.csv
- SourceData/SupplFig.5a.Model_Q.csv
- SourceData/SupplFig.5d.csv
- SourceData/SupplFig.5e.csv
- SourceData/SupplFig.7.Model_L.csv
- SourceData/SupplFig.7.Model_LNCI60.csv
- SourceData/SupplFig.7.Model_NCI60.csv
- SourceData/SupplFig.8.Model_LQ_nb.csv
- SourceData/SupplFig.8.Model_LQ_nbclip.csv
