# Supplementary material for: Drug target prediction through deep learning functional representation of gene signatures
Source: Nat Commun. 2024 Feb 29;15:1853. doi: 10.1038/s41467-024-46089-y (PMC10904399; doi:10.1038/s41467-024-46089-y)
Supplement: Supplementary file 9 — Source Data [file 41467_2024_46089_MOESM9_ESM.zip › SourceData/Fig.1b.csv]

X	Y	GeneID	Symbol	Pathway
1.29	-40.74	1	A1BG
-6.026	-80.15	2	A2M	immune system process
-42.93	36.12	3	A2MP1
37.68	-62.84	9	NAT1	metabolic process
37.02	-62.6	10	NAT2	metabolic process
-43.91	-38.03	11	NATP
-1.646	-52.71	12	SERPINA3	metabolic process
36.14	-62.46	13	AADAC	metabolic process
3.777	-47.39	14	AAMP	cellular process
25.38	-65.7	15	AANAT	metabolic process
38.12	80.08	16	AARS1	metabolic process
29.85	-32.98	18	ABAT	reproduction
26.97	-52.63	19	ABCA1	metabolic process
28.56	-52.22	20	ABCA2	Other
9.979	-25.57	21	ABCA3	metabolic process
9.465	-49.57	22	ABCB7	metabolic process
-26.39	13.09	23	ABCF1	metabolic process
4.704	18.12	24	ABCA4	metabolic process
43.7	-7.608	25	ABL1	immune system process
37.45	-63.89	26	AOC1	metabolic process
47.13	-2.552	27	ABL2	Other
-5.899	-51.91	28	ABO	metabolic process
45.41	2.075	29	ABR	cellular process
35.08	-64.14	30	ACAA1	metabolic process
34.59	-68.49	31	ACACA	metabolic process
34.23	-68.51	32	ACACB	metabolic process
32.2	-68.22	33	ACADL	metabolic process
28.87	-70.8	34	ACADM	metabolic process
29.81	-70.58	35	ACADS	metabolic process
22.75	-72.51	36	ACADSB	metabolic process
30.49	-55.19	37	ACADVL	metabolic process
34.41	-70.45	38	ACAT1	metabolic process
31.3	-54.95	39	ACAT2	metabolic process
21.93	-16.74	40	ASIC2	cellular process
31.92	-29.24	41	ASIC1	Other
38.26	-21.89	43	ACHE	metabolic process
35.54	-68.81	47	ACLY	metabolic process
48.12	-53	48	ACO1	metabolic process
36.96	30.8	49	ACR	reproduction
49.62	-51.83	50	ACO2	metabolic process
31.26	-69.36	51	ACOX1	reproduction
6.06	-32.27	52	ACP1	metabolic process
63.91	15.73	53	ACP2	metabolic process
39.4	11.27	54	ACP5	immune system process
16.57	-70.54	55	ACP3	metabolic process
-44.42	13.95	56	ACRV1	Other
16.5	-24.09	58	ACTA1	metabolic process
22.44	-34.76	59	ACTA2	metabolic process
41.09	-25.91	60	ACTB	metabolic process
-47.19	-0.5114	62	ACTBP2
-56.37	23.17	66	ACTBP6
-44.95	35.98	67	ACTBP7
-50.93	37.44	68	ACTBP8
-47.75	36.86	69	ACTBP9
16.83	-24.83	70	ACTC1	metabolic process
41.14	-25.84	71	ACTG1	immune system process
22.08	-34.67	72	ACTG2	metabolic process
-49.67	35.92	73	ACTG1P1
-51.37	31.61	74	ACTG1P2
-43.49	43.47	75	ACTG1P3
17.91	-30.07	81	ACTN4	metabolic process
-34.26	32.27	82	ACTG1P9
-34.46	35.09	83	ACTG1P10
9.607	69.51	86	ACTL6A	metabolic process
41.74	-1.107	87	ACTN1	immune system process
20.99	-25.62	88	ACTN2	metabolic process
61.5	-39.83	89	ACTN3	metabolic process
19.42	6.427	90	ACVR1	reproduction
26.18	5.193	91	ACVR1B	reproduction
18.96	6.986	92	ACVR2A	reproduction
18.99	4.502	93	ACVR2B	metabolic process
49.39	-12.86	94	ACVRL1	metabolic process
37.82	-62.54	95	ACY1	metabolic process
-16.01	19.21	97	ACYP1	metabolic process
-22.9	26.14	98	ACYP2	metabolic process
68.21	-34.42	100	ADA	reproduction
36.3	6.166	101	ADAM8	immune system process
37.93	-20.99	102	ADAM10	reproduction
39.86	20.34	103	ADAR	immune system process
22.42	-7.478	104	ADARB1	immune system process
31.98	78.88	105	ADARB2	metabolic process
33.39	-30.18	107	ADCY1	Other
28.2	-38.77	108	ADCY2	metabolic process
28.36	-38.72	109	ADCY3	reproduction
28.51	-38.41	111	ADCY5	Other
28.3	-38.66	112	ADCY6	metabolic process
28.35	-38.92	113	ADCY7	reproduction
29.13	-37.46	114	ADCY8	Other
27.79	-38.93	115	ADCY9	metabolic process
27.81	-35.41	116	ADCYAP1	reproduction
29.59	-43.24	117	ADCYAP1R1	reproduction
54.61	1.331	118	ADD1	cellular process
54.86	1.977	119	ADD2	immune system process
54.76	2.286	120	ADD3	cellular process
17.4	-58.71	123	PLIN2	Other
35.44	-59.61	124	ADH1A	metabolic process
35.36	-59.35	125	ADH1B	metabolic process
35.29	-59.53	126	ADH1C	metabolic process
35.61	-59.71	127	ADH4	metabolic process
47.41	-54.6	128	ADH5	metabolic process
35.49	-59.63	130	ADH6	metabolic process
35.67	-59.7	131	ADH7	metabolic process
69.2	-38.58	132	ADK	metabolic process
24.69	-37.61	133	ADM	reproduction
26.92	-32.66	134	ADORA1	immune system process
30.96	-32.16	135	ADORA2A	immune system process
31.02	-32.29	136	ADORA2B	cellular process
-45.98	44.61	137	ADORA2BP1
-14.08	-23.35	140	ADORA3	metabolic process
19.69	32.01	141	ADPRH	metabolic process
20.9	50.75	142	PARP1	immune system process
-8.694	45.46	143	PARP4	metabolic process
-54.45	-6.232	144	PARP1P1
-40.78	-29.18	145	PARP1P2
25.54	-36.19	146	ADRA1D	cellular process
25.59	-36.08	147	ADRA1B	cellular process
26.2	-31.08	148	ADRA1A	metabolic process
27.27	-34.1	150	ADRA2A	metabolic process
25.97	-35.68	151	ADRA2B	reproduction
26.23	-35.51	152	ADRA2C	reproduction
26.22	-36.59	153	ADRB1	Other
26.36	-36.12	154	ADRB2	metabolic process
26.22	-36.94	155	ADRB3	metabolic process
18.07	-14.87	156	GRK2	metabolic process
47.41	5.813	157	GRK3	metabolic process
51.46	-47.42	158	ADSL	metabolic process
68.25	-41.4	159	ADSS2	immune system process
51.62	25.52	160	AP2A1	metabolic process
51.35	25.11	161	AP2A2	cellular process
50.23	23.5	162	AP1B1	cellular process
51.4	25.11	163	AP2B1	metabolic process
57.24	17.28	164	AP1G1	immune system process
2.577	-16.95	165	AEBP1	metabolic process
22.07	21.74	166	TLE5	metabolic process
37.56	31.26	167	CRISP1	reproduction
-18.5	22.51	172	AFG3L1P
-2.521	-45.68	173	AFM	Other
-2.07	-42.66	174	AFP	reproduction
68.57	-29.22	175	AGA	metabolic process
54.51	-68.35	176	ACAN	metabolic process
36.24	9.256	177	AGER	immune system process
58.81	-40.7	178	AGL	metabolic process
17.56	-35.7	181	AGRP	reproduction
20.47	2.561	182	JAG1	immune system process
24.99	-32.2	183	AGT	reproduction
24.81	-32.45	185	AGTR1	metabolic process
25.03	-32.2	186	AGTR2	metabolic process
26.72	-29.71	187	APLNR	metabolic process
21.78	-72.12	189	AGXT	metabolic process
11.4	37.55	190	NR0B1	reproduction
17.73	-71.53	191	AHCY	immune system process
29.21	-39.47	196	AHR	immune system process
-0.8721	-42.86	197	AHSG	metabolic process
37.51	6.159	199	AIF1	immune system process
67.96	-40.16	203	AK1	metabolic process
68.87	-39.54	204	AK2	metabolic process
68.57	-39.74	205	AK4	metabolic process
-39.17	-6.428	206	AK4P1
45.62	-8.19	207	AKT1	reproduction
36.04	-42.27	208	AKT2	metabolic process
5.076	-50.14	210	ALAD	metabolic process
4.428	-49.49	211	ALAS1	immune system process
7.814	-49.16	212	ALAS2	immune system process
-1.301	-43.31	213	ALB	cellular process
39.95	-11.2	214	ALCAM	immune system process
31.52	-68.55	215	ABCD1	metabolic process
37.43	-58.89	216	ALDH1A1	metabolic process
48.49	-53.37	217	ALDH2	metabolic process
37.99	-62.08	218	ALDH3A1	metabolic process
39.75	-59.94	219	ALDH1B1	metabolic process
25.03	-12.03	220	ALDH1A3	Other
63.04	-60.41	221	ALDH3B1	metabolic process
63.07	-60.43	222	ALDH3B2	metabolic process
46.32	-36.38	223	ALDH9A1	metabolic process
62.95	-64.33	224	ALDH3A2	metabolic process
31.49	-68.42	225	ABCD2	metabolic process
63.77	-41.37	226	ALDOA	reproduction
-44.5	47.69	228	ALDOAP2
62.32	-42.37	229	ALDOB	metabolic process
62.86	-41.79	230	ALDOC	metabolic process
35.92	-57.49	231	AKR1B1	reproduction
-45.71	48.07	236	AKR1B1P2
25.19	-8.285	238	ALK	Other
53.1	-8.605	239	ALOX12	metabolic process
33.23	-67.27	240	ALOX5	immune system process
35.26	-66.53	241	ALOX5AP	metabolic process
61.61	-63.03	242	ALOX12B	metabolic process
-44.28	49.74	243	ALOX12P1
-63.66	27.09	245	ALOX12P2
32.56	-67.26	246	ALOX15	immune system process
32.31	-67.35	247	ALOX15B	reproduction
-1.4	-51.85	248	ALPI	metabolic process
4.079	-11.38	249	ALPL	reproduction
-13.1	-15.35	250	ALPP	metabolic process
11.28	2.291	257	ALX3	metabolic process
5.505	-11.18	258	AMBN	cellular process
-1.995	-43.9	259	AMBP	reproduction
17.57	-71.9	262	AMD1	metabolic process
-43.59	50.8	263	AMD1P2
5.379	-11.7	265	AMELX	metabolic process
5.014	-11.05	266	AMELY	Other
79.31	6.468	267	AMFR	Other
7.247	9.885	268	AMH	reproduction
18.42	12.25	269	AMHR2	reproduction
65.79	-40.63	270	AMPD1	metabolic process
65.89	-40.01	271	AMPD2	metabolic process
68.44	-37.31	272	AMPD3	metabolic process
35.74	-28.25	273	AMPH	cellular process
21.16	-26.34	274	BIN1	metabolic process
22.81	-71.6	275	AMT	metabolic process
-38.34	38.24	276	AMY1A	metabolic process
-41.67	39.1	277	AMY1B	metabolic process
-41.23	49.97	278	AMY1C	metabolic process
0.2801	-53.32	279	AMY2A	metabolic process
-31.02	7.943	280	AMY2B	metabolic process
-42.54	50.71	281	AMYP1
25.85	59.6	283	ANG	reproduction
48.48	-9.093	284	ANGPT1	immune system process
52.47	-15.76	285	ANGPT2	reproduction
-28.21	-22.12	286	ANK1	cellular process
22.08	-27.13	287	ANK2	metabolic process
23.52	-28.05	288	ANK3	metabolic process
9.37	-10.21	290	ANPEP	metabolic process
21.35	-48.2	291	SLC25A4	metabolic process
65.94	-3.891	292	SLC25A5	immune system process
21.27	-48.21	293	SLC25A6	cellular process
35.39	8.786	301	ANXA1	reproduction
28.04	-50.54	302	ANXA2	immune system process
-45.64	34.95	303	ANXA2P1
-49.17	40.25	304	ANXA2P2	cellular process
-44.83	37.08	305	ANXA2P3
25.98	-6.571	306	ANXA3	immune system process
41.56	11.45	307	ANXA4	metabolic process
1.471	-39.88	308	ANXA5	cellular process
2.353	-14.46	309	ANXA6	cellular process
43.02	-12.08	310	ANXA7	metabolic process
27.64	33.75	311	ANXA11	cellular process
-6.226	-41.82	312	ANXA13	cellular process
58.65	-43.71	313	AOAH	metabolic process
47.9	-51.84	314	AOC2	metabolic process
60.79	-41.36	316	AOX1	metabolic process
49.8	11.8	317	APAF1	metabolic process
-35.38	34.32	318	NUDT2	metabolic process
29.32	-56.43	319	APOF	metabolic process
34.76	-31.99	320	APBA1	Other
35.62	-30.96	321	APBA2	cellular process
10.35	66.83	322	APBB1	metabolic process
38.13	-9.919	323	APBB2	metabolic process
47.24	40.14	324	APC	metabolic process
-5.889	-77.05	325	APCS	immune system process
33.96	6.546	326	AIRE	immune system process
61.35	60.48	327	APEH	metabolic process
26.48	62.28	328	APEX1	metabolic process
38.01	15.63	329	BIRC2	reproduction
37.91	15.63	330	BIRC3	reproduction
35.97	22.71	331	XIAP	immune system process
49.34	40.62	332	BIRC5	metabolic process
25.58	-39.72	333	APLP1	cellular process
1.553	-39.83	334	APLP2	metabolic process
27.67	-53.6	335	APOA1	immune system process
27.54	-53.59	336	APOA2	immune system process
27.88	-53.94	337	APOA4	immune system process
27.79	-53.76	338	APOB	reproduction
71.22	-33.54	339	APOBEC1	immune system process
27.73	-53.43	341	APOC1	metabolic process
-41.32	33.8	342	APOC1P1
-9.111	-43.32	343	AQP8	cellular process
27.62	-53.6	344	APOC2	metabolic process
27.55	-53.62	345	APOC3	metabolic process
25.91	-53.14	346	APOC4	metabolic process
36.66	51.91	347	APOD	immune system process
28.01	-53.22	348	APOE	immune system process
48.55	-14.57	350	APOH	metabolic process
34.5	-20.08	351	APP	reproduction
69.56	-39.23	353	APRT	Other
-23.75	-35.87	354	KLK3	immune system process
47.68	11.05	355	FAS	immune system process
47.39	10.16	356	FASLG	immune system process
7.938	20.57	357	SHROOM2	cellular process
31.43	-42.34	358	AQP1	immune system process
43.96	-36.55	359	AQP2	cellular process
31.63	-42.67	360	AQP3	immune system process
44.21	-35.57	361	AQP4	immune system process
44.07	-36.25	362	AQP5	cellular process
3.894	-61.7	363	AQP6	cellular process
34.84	-45.38	364	AQP7	cellular process
14.29	-59.47	366	AQP9	cellular process
23.08	5.356	367	AR	reproduction
-1.904	-44.94	368	ABCC6	cellular process
77.33	12.6	369	ARAF	metabolic process
23.38	-8.078	372	ARCN1	Other
-34.24	28.48	373	TRIM23	immune system process
25.82	18.98	374	AREG	reproduction
37.88	-26.9	375	ARF1	metabolic process
66.01	-18.18	377	ARF3	cellular process
36.02	-19.43	378	ARF4	Other
-18.88	-38.41	379	ARL4D	cellular process
-40.86	52.19	380	ARF4P1
61.12	26.76	381	ARF5	cellular process
36.8	-19.07	382	ARF6	cellular process
35.86	4.484	383	ARG1	reproduction
34.99	9.838	384	ARG2	immune system process
43.71	-7.102	387	RHOA	immune system process
44.16	-0.2754	388	RHOB	cellular process
44.05	-0.3188	389	RHOC	cellular process
44.18	-0.2339	390	RND3	cellular process
48.8	0.8904	391	RHOG	immune system process
9.21	-47.11	392	ARHGAP1	cellular process
39.26	-12.01	393	ARHGAP4	cellular process
48.89	-1.454	394	ARHGAP5	cellular process
53.65	1.092	395	ARHGAP6	cellular process
46.68	-3.475	396	ARHGDIA	cellular process
47.23	-4.099	397	ARHGDIB	reproduction
1.395	52.98	398	ARHGDIG	cellular process
49.62	-2.278	399	RHOH	immune system process
59.34	23.14	400	ARL1	metabolic process
21.32	-6.61	401	PHOX2A	metabolic process
54.64	38.25	402	ARL2	metabolic process
27.68	31.66	403	ARL3	cellular process
63.4	-40.36	405	ARNT	reproduction
35.73	50.54	406	ARNTL	reproduction
4.252	15.53	407	ARR3	metabolic process
41.22	5.128	408	ARRB1	reproduction
41.19	5.181	409	ARRB2	reproduction
64.27	-62.31	410	ARSA
54.14	-67.39	411	ARSB	metabolic process
63.64	-61.76	412	STS	reproduction
-11.92	-42.06	414	ARSD
-4.683	-43.17	415	ARSL	Other
-45.96	25.4	416	ARSF
2.808	-31.38	417	ART1	metabolic process
-39.98	53.94	418	ART2P
2.783	-31.32	419	ART3	metabolic process
2.962	-31.82	420	ART4	metabolic process
37.93	-4.848	421	ARVCF	cellular process
64.42	-60.69	427	ASAH1	metabolic process
23.88	-5.079	429	ASCL1	metabolic process
14.03	-0.5682	430	ASCL2	reproduction
-8.89	-56.17	432	ASGR1	cellular process
-3.594	-46.96	433	ASGR2	metabolic process
6.49	-38.1	434	ASIP	Other
20.53	-73.05	435	ASL	metabolic process
-63.54	17.2	436	ASLP1
24.69	-66	438	ASMT	metabolic process
82.2	5.327	439	GET3	cellular process
80.26	3.338	440	ASNS	metabolic process
30.29	-6.824	443	ASPA	metabolic process
47.93	-49.24	444	ASPH	metabolic process
27.48	-64.49	445	ASS1	immune system process
-38.93	55.25	447	ASS1P2
-37.24	54.26	449	ASS1P4
-37.78	54.2	450	ASS1P5
-49.24	-0.1282	451	ASS1P6
-37.83	54.17	454	ASS1P9
-38.77	54.11	455	ASS1P10
25.56	-9.331	460	ASTN1	Other
0.5864	-43.98	462	SERPINC1	immune system process
5.198	5.485	463	ZFHX3	Other
16.37	50.71	466	ATF1	metabolic process
80.21	2.962	467	ATF3	metabolic process
83.12	4.453	468	ATF4	immune system process
-51.61	21.06	469	ATF4P1
69.83	-40.35	471	ATIC	metabolic process
22.15	50.27	472	ATM	reproduction
22.94	-8.834	473	RERE	metabolic process
25.47	-2.271	474	ATOH1	metabolic process
9.638	-48.93	475	ATOX1	cellular process
21.44	-29.29	476	ATP1A1	metabolic process
22.59	-29.19	477	ATP1A2	Other
11.47	-41.89	478	ATP1A3	cellular process
11.06	-42.94	479	ATP12A	cellular process
11.15	-42.53	480	ATP1A4	reproduction
21.47	-29.32	481	ATP1B1	metabolic process
21.04	-29.8	482	ATP1B2	Other
21.14	-29.75	483	ATP1B3	cellular process
-52.6	45.72	484	ATP1B3P1
-61.74	44.24	485	ATP1B1P1
20.74	-30.18	486	FXYD2	cellular process
22.42	-26.85	487	ATP2A1	cellular process
24.94	-28.41	488	ATP2A2	metabolic process
46.77	10.08	489	ATP2A3	metabolic process
23.25	-29.56	490	ATP2B1	metabolic process
-3.054	-7.034	491	ATP2B2	cellular process
-3.098	-6.937	492	ATP2B3	cellular process
25.5	-29.98	493	ATP2B4	reproduction
11.06	-42.78	495	ATP4A	cellular process
11.02	-42.2	496	ATP4B	cellular process
51.8	-45.47	498	ATP5F1A	metabolic process
22.97	-70.67	501	ALDH7A1	metabolic process
51.82	-45.55	506	ATP5F1B	metabolic process
51.86	-45.72	509	ATP5F1C	metabolic process
51.64	-46.31	513	ATP5F1D	metabolic process
51.86	-45.73	514	ATP5F1E	metabolic process
51.96	-45.68	515	ATP5PB	metabolic process
51.81	-45.85	516	ATP5MC1	metabolic process
51.81	-45.8	517	ATP5MC2	metabolic process
51.85	-45.76	518	ATP5MC3	metabolic process
51.81	-45.84	521	ATP5ME	metabolic process
51.86	-45.68	522	ATP5PF	metabolic process
9.814	-45.04	523	ATP6V1A	metabolic process
9.601	-43.77	525	ATP6V1B1	Other
9.763	-44.8	526	ATP6V1B2	metabolic process
9.697	-44.75	527	ATP6V0C	metabolic process
9.781	-44.68	528	ATP6V1C1	metabolic process
9.781	-44.77	529	ATP6V1E1	metabolic process
9.812	-44.75	533	ATP6V0B	metabolic process
9.829	-44.69	534	ATP6V1G2	metabolic process
9.79	-44.76	535	ATP6V0A1	metabolic process
9.711	-45.41	537	ATP6AP1	immune system process
42.69	-53.83	538	ATP7A	reproduction
51.81	-45.77	539	ATP5PO	metabolic process
10.11	-49.41	540	ATP7B	cellular process
-45.33	48.78	541	ALDH7A1P1
-45.12	49.48	542	ALDH7A1P2
-45.1	49.37	543	ALDH7A1P3
-44.49	49.86	544	ALDH7A1P4
20.94	50.06	545	ATR	metabolic process
13	72.5	546	ATRX	reproduction
40.75	-17.53	547	KIF1A	cellular process
28.33	-71.54	549	AUH	metabolic process
80.55	8.484	550	AUP1	metabolic process
25.41	-33.09	551	AVP	reproduction
25.31	-33.03	552	AVPR1A	reproduction
29.5	-51.62	553	AVPR1B	metabolic process
23.5	-35.63	554	AVPR2	metabolic process
35.62	8.107	558	AXL	reproduction
27.48	10.64	563	AZGP1	immune system process
38.67	8.594	566	AZU1	immune system process
27.96	11.4	567	B2M	immune system process
36.23	-64.75	570	BAAT	metabolic process
4.074	36.79	571	BACH1	metabolic process
64.38	-0.9001	572	BAD	reproduction
3.042	33.6	573	BAG1	cellular process
40.17	-22.72	575	ADGRB1	immune system process
40.28	-22.7	576	ADGRB2	cellular process
40.08	-22.61	577	ADGRB3	Other
63.84	-0.4159	578	BAK1	reproduction
16.45	1.47	579	NKX3-2	immune system process
41.43	59.92	580	BARD1	metabolic process
63.73	-0.3653	581	BAX	reproduction
3.237	21.88	582	BBS1	cellular process
-9.656	57.15	583	BBS2	reproduction
45.09	28.55	585	BBS4	reproduction
21.88	-73.48	586	BCAT1	metabolic process
21.78	-73.01	587	BCAT2	metabolic process
39.24	-62.64	590	BCHE	Other
23.57	-73.07	593	BCKDHA	metabolic process
22.51	-73.55	594	BCKDHB	metabolic process
27.35	42.79	595	CCND1	reproduction
63.45	-0.307	596	BCL2	reproduction
-17.25	-23.85	597	BCL2A1	cellular process
64.41	-0.5602	598	BCL2L1	reproduction
65.66	-1.356	599	BCL2L2	reproduction
-51.65	37.9	600	BAK1P1
-43.72	45.74	601	BAK1P2
33.11	9.504	602	BCL3	immune system process
31.95	7.868	604	BCL6	reproduction
-19.63	-14.88	605	BCL7A	metabolic process
-34.7	5.608	606	NBEAP1
14.92	-19.71	607	BCL9	metabolic process
-31.05	-41.2	608	TNFRSF17	immune system process
20.1	-29.19	610	HCN2	cellular process
3.505	17.49	611	OPN1SW	metabolic process
45.45	1.997	613	BCR	metabolic process
-44.56	57.92	616	BCRP4
53.29	-51.58	617	BCS1L	cellular process
34.81	-65.05	622	BDH1	metabolic process
25.13	-24.7	623	BDKRB1	immune system process
19.42	-57.68	624	BDKRB2	metabolic process
36.12	-16.06	627	BDNF	Other
-5.514	-79.33	629	CFB	immune system process
8.281	23.29	631	BFSP1	cellular process
5.652	-12.1	632	BGLAP	immune system process
54.43	-68.32	633	BGN	metabolic process
34.9	8.788	634	CEACAM1	immune system process
20.97	-70.82	635	BHMT	metabolic process
49.49	34.83	636	BICD1	metabolic process
64.95	-1.984	637	BID	metabolic process
65.91	-1.479	638	BIK	reproduction
21.74	4.034	639	PRDM1	reproduction
-9.218	-29.32	640	BLK	immune system process
21.08	49.62	641	BLM	metabolic process
20.07	-72.59	642	BLMH	metabolic process
29.5	33.89	643	CXCR5	immune system process
4.444	-49.6	644	BLVRA	metabolic process
4.454	-49.59	645	BLVRB	metabolic process
-17.55	-43.56	646	BNC1	reproduction
-3.05	41.24	648	BMI1	immune system process
2.944	-15.42	649	BMP1	metabolic process
20.34	4.62	650	BMP2	metabolic process
18.83	11.47	651	BMP3	metabolic process
19.32	3.541	652	BMP4	reproduction
20.35	4.575	653	BMP5	reproduction
20.56	4.806	654	BMP6	reproduction
19.44	3.529	655	BMP7	reproduction
18.93	11.87	656	BMP8B	metabolic process
18.93	4.016	657	BMPR1A	reproduction
14.41	1.719	658	BMPR1B	reproduction
19.47	4.722	659	BMPR2	reproduction
66.37	-18.66	660	BMX	immune system process
3.909	47.35	661	POLR3D	immune system process
60.37	25.96	662	BNIP1	cellular process
-7.398	-32	663	BNIP2	cellular process
64.72	-2.704	664	BNIP3	immune system process
67.12	0.7641	665	BNIP3L	immune system process
64.1	-0.4436	666	BOK	reproduction
52.06	16.26	667	DST	cellular process
38.91	32.34	668	FOXL2	reproduction
63.26	-41.6	669	BPGM	immune system process
37.48	-62.9	670	BPHL	metabolic process
38.87	8.813	671	BPI	immune system process
14.3	64.52	672	BRCA1	metabolic process
35.52	-44.61	673	BRAF	metabolic process
21.58	50.2	675	BRCA2	reproduction
7.492	74.35	676	BRDT	reproduction
41.58	64.26	677	ZFP36L1	reproduction
41.48	64.38	678	ZFP36L2	immune system process
18.46	-36.14	680	BRS3	Other
52.39	-27.25	682	BSG	reproduction
10.89	-13.06	683	BST1	immune system process
40.85	20.69	684	BST2	immune system process
43.06	39.51	685	BTC	metabolic process
16.38	-68.05	686	BTD	metabolic process
10.32	-25.32	687	KLF9	metabolic process
14.36	-20.01	688	KLF5	metabolic process
-38.73	27.4	689	BTF3	metabolic process
-50.39	32.84	690	BTF3P11
34.35	-2.094	694	BTG1	reproduction
33.71	8.439	695	BTK	immune system process
-29.01	-46.45	696	BTN1A1	immune system process
41.48	42.78	699	BUB1	reproduction
41.74	42.87	701	BUB1B	reproduction
4.906	56.32	705	BYSL	metabolic process
64.15	-3.654	706	TSPO	Other
-3.371	-76.08	708	C1QBP	reproduction
-6.222	-80.31	710	SERPING1	immune system process
-2.106	-83.08	712	C1QA	immune system process
-2.219	-82.98	713	C1QB	immune system process
-2.19	-82.98	714	C1QC	immune system process
-5.668	-81.74	715	C1R	immune system process
-5.535	-81.65	716	C1S	immune system process
-5.145	-79.23	717	C2	immune system process
-4.329	-78.72	718	C3	reproduction
-3.364	-84.06	719	C3AR1	immune system process
-5.102	-79.13	720	C4A	immune system process
-5.139	-79.07	721	C4B	immune system process
-4.426	-78.46	722	C4BPA	immune system process
-43.39	42.17	724	C4BPAP2
-2.912	-77.71	725	C4BPB	immune system process
-9.288	-42.53	726	CAPN5	metabolic process
-5.757	-78.58	727	C5	immune system process
-3.367	-84.09	728	C5AR1	immune system process
-5.892	-78.62	729	C6	immune system process
-5.342	-81.39	730	C7	immune system process
-5.873	-78.36	731	C8A	immune system process
-5.813	-78.48	732	C8B	immune system process
-5.907	-78.28	733	C8G	immune system process
37.78	-8.809	734	OSGIN2	reproduction
-5.911	-77.82	735	C9	immune system process
61.01	20.04	738	VPS51	metabolic process
62.99	61.63	740	MRPL49	metabolic process
-51.41	43.18	741	ZNHIT2
-7.208	-4.19	744	MPPED2
31.24	-7.683	745	MYRF	metabolic process
-8.76	-57.12	746	TMEM258	metabolic process
32.23	-66.07	747	DAGLA	metabolic process
12.26	14.65	752	FMNL1	cellular process
19.92	10.7	753	LDLRAD4	metabolic process
78.57	14.47	754	PTTG1IP	metabolic process
11.96	13.79	755	CFAP410	cellular process
61.28	16.54	757	TMEM50B	cellular process
-5.984	-4.696	758	MPPED1
-27.61	-24.41	759	CA1	metabolic process
4.318	-60.27	760	CA2	immune system process
0.05664	-29.64	761	CA3	metabolic process
2.738	-57.23	762	CA4	metabolic process
-23.82	-41.6	763	CA5A	metabolic process
-50.3	23.63	764	CA5AP1
-4.695	24.22	765	CA6	metabolic process
4.406	-60.98	766	CA7	metabolic process
62.74	-14.95	767	CA8	metabolic process
-11.33	-33.32	768	CA9	metabolic process
-5.315	-3.469	770	CA11	metabolic process
-11.63	-33.3	771	CA12	metabolic process
34.52	-37.77	773	CACNA1A	cellular process
31.5	-31	774	CACNA1B	cellular process
22.47	-27.03	775	CACNA1C	immune system process
25.22	-28.41	776	CACNA1D	cellular process
-6.937	-4.784	777	CACNA1E	cellular process
4.972	16.77	778	CACNA1F	cellular process
22.25	-25.38	779	CACNA1S	cellular process
6.452	-19.06	780	DDR1	reproduction
22.44	-27.53	781	CACNA2D1	cellular process
22.58	-25.8	782	CACNB1	cellular process
25.08	-28.36	783	CACNB2	cellular process
23.56	-27.65	784	CACNB3	immune system process
23.22	-27.38	785	CACNB4	cellular process
22.29	-25.74	786	CACNG1	cellular process
14.03	-60.15	788	SLC25A20	cellular process
-73.66	-5.356	789	SLC25A20P1
70.02	-39.9	790	CAD	reproduction
24.75	-12.52	793	CALB1	Other
34.63	-20.93	794	CALB2	cellular process
-66.95	-7.608	795	S100G
26.13	-35.58	796	CALCA	reproduction
26.87	-39.52	797	CALCB	cellular process
26.62	-29.61	799	CALCR	metabolic process
-3.581	-18.19	800	CALD1	cellular process
24.74	-27.66	801	CALM1	metabolic process
-46.73	29.88	802	CALM1P1
-50.7	29.48	804	CALM1P2
24.62	-27.58	805	CALM2	metabolic process
-48.39	14.79	806	CALM2P2
-47.26	41.18	807	CALM2P3
24.77	-27.8	808	CALM3	metabolic process
-17.98	-46.27	810	CALML3	Other
74.1	5.247	811	CALR	reproduction
30.01	5.949	814	CAMK4	immune system process
34.3	-27.52	815	CAMK2A	metabolic process
38.1	-18.96	816	CAMK2B	metabolic process
22.77	-27.62	817	CAMK2D	metabolic process
4.552	34.32	818	CAMK2G	metabolic process
77.25	13	819	CAMLG	immune system process
14.43	-6.709	820	CAMP	immune system process
76.9	4.818	821	CANX	metabolic process
55.27	2.245	822	CAPG	cellular process
30.55	-22.46	823	CAPN1	metabolic process
14.14	-18.37	824	CAPN2	reproduction
21.99	-24.36	825	CAPN3	metabolic process
-20.18	-59.15	826	CAPNS1	metabolic process
-11.42	59.17	827	CAPN6	metabolic process
-18.83	49.85	828	CAPS	cellular process
56.4	2.857	829	CAPZA1	cellular process
56.33	2.872	830	CAPZA2	cellular process
-5.096	-80.07	831	CAST	metabolic process
56.16	2.852	832	CAPZB	cellular process
34.26	76.17	833	CARS1	metabolic process
42.44	12.32	834	CASP1	immune system process
25.83	46.25	835	CASP2	reproduction
35.45	4.188	836	CASP3	reproduction
45.2	11.43	837	CASP4	immune system process
46.45	11.6	838	CASP5	metabolic process
27.82	-19.44	839	CASP6	metabolic process
27.8	-19.38	840	CASP7	metabolic process
48.07	10.18	841	CASP8	reproduction
44.42	19.33	842	CASP9	immune system process
46.67	11.24	843	CASP10	metabolic process
22.5	-26.16	844	CASQ1	cellular process
22.6	-26.52	845	CASQ2	cellular process
31.36	-37.44	846	CASR	Other
43.55	-53.9	847	CAT	metabolic process
20.56	-23.16	857	CAV1	immune system process
43.09	21.99	858	CAV2	cellular process
20.35	-23.31	859	CAV3	metabolic process
14.06	2.063	860	RUNX2	immune system process
30.88	3.196	861	RUNX1	immune system process
7.128	-27.91	862	RUNX1T1	metabolic process
61.66	-41.26	863	CBFA2T3	immune system process
31.13	6.131	864	RUNX3	immune system process
30.89	3.224	865	CBFB	immune system process
-2.275	-44.26	866	SERPINA6	metabolic process
49.47	1.673	867	CBL	reproduction
24.91	17.47	868	CBLB	immune system process
37.98	-19.94	869	CBLN1	cellular process
79.45	3.521	871	SERPINH1	metabolic process
33.64	-66.04	873	CBR1	metabolic process
34.03	-61.28	874	CBR3	metabolic process
18.72	-72.59	875	CBS	metabolic process
-74.15	13.91	881	CCIN	reproduction
22.75	-71.43	883	KYAT1	metabolic process
28.46	-31.62	885	CCK	Other
18.58	-38.27	886	CCKAR	cellular process
-0.6329	-54.24	887	CCKBR	metabolic process
51.61	-13.02	889	KRIT1	cellular process
25.57	-18.33	890	CCNA2	metabolic process
44.02	45.95	891	CCNB1	reproduction
9.53	42.5	892	CCNC	metabolic process
28.94	45.25	894	CCND2	Other
-38.51	2.354	895	CCND2P1
29.08	44.78	896	CCND3	immune system process
-38.52	2.334	897	CCND3P1
38.97	45.29	898	CCNE1	reproduction
51.74	38.33	899	CCNF	reproduction
30.34	40.8	900	CCNG1	metabolic process
30.67	40.55	901	CCNG2	metabolic process
8.807	44.21	902	CCNH	metabolic process
9.924	46.76	904	CCNT1	metabolic process
9.279	45.87	905	CCNT2	metabolic process
33.85	32.12	908	CCT6A	metabolic process
27.64	10.36	909	CD1A	immune system process
27.57	10.41	910	CD1B	immune system process
27.72	10.27	911	CD1C	immune system process
28.2	9.98	912	CD1D	immune system process
27.56	10.41	913	CD1E	immune system process
32.7	8.379	914	CD2	immune system process
-21.42	-7.832	915	CD3D	immune system process
29.9	6.372	916	CD3E	immune system process
-21.15	-7.719	917	CD3G	immune system process
-21.41	-8.621	919	CD247	immune system process
35.36	10.39	920	CD4	immune system process
-21.67	-8.111	921	CD5	immune system process
-5.886	-77.65	922	CD5L	immune system process
29.65	7.097	923	CD6	immune system process
-21.29	-9.324	924	CD7	immune system process
-20.09	-8.107	925	CD8A	immune system process
-22.46	-7.362	926	CD8B	immune system process
37.66	28.43	928	CD9	reproduction
39.91	13.69	929	CD14	immune system process
-2.777	-79.07	930	CD19	immune system process
-9.586	-28.99	931	MS4A1	immune system process
-24.62	-18.99	932	MS4A3	cellular process
-9.445	-29.23	933	CD22	immune system process
-62.73	20.68	936	CD24P2
-51.39	9.471	938	CD24P4
30.65	7.332	939	CD27	immune system process
31.31	7.895	940	CD28	immune system process
32.17	6.904	941	CD80	immune system process
32.19	7.078	942	CD86	immune system process
40.39	13.08	943	TNFRSF8	metabolic process
29.61	6.953	944	TNFSF8	immune system process
81.3	-10.04	945	CD33	immune system process
-27.32	-20.41	946	SIGLEC6	cellular process
48.73	-8.125	947	CD34	immune system process
37.44	11.38	948	CD36	immune system process
27.83	-53.07	949	SCARB1	metabolic process
63.13	16.69	950	SCARB2	metabolic process
-19.13	-16.52	951	CD37
30.12	-35.36	952	CD38	reproduction
-29.78	-31.84	953	ENTPD1	metabolic process
66.22	-37.41	954	ENTPD2	metabolic process
14.89	-48.99	955	ENTPD6	metabolic process
66.11	-38.72	956	ENTPD3	metabolic process
62.5	-41.46	957	ENTPD5	metabolic process
31.93	9.872	958	CD40	immune system process
30.72	7.499	959	CD40LG	immune system process
52.99	-67.66	960	CD44	immune system process
38.6	11.35	961	CD47	immune system process
28.49	7.96	962	CD48	immune system process
13.79	-18.89	963	CD53	cellular process
42.87	9.509	965	CD58	immune system process
-4.038	-79.2	966	CD59	immune system process
47.16	4.444	967	CD63	metabolic process
-16.51	-25.27	968	CD68	immune system process
-23.87	-8.586	969	CD69
32.01	5.851	970	CD70	immune system process
-20.61	-16.24	971	CD72	cellular process
35.55	9.218	972	CD74	immune system process
-9.472	-29.18	973	CD79A	immune system process
-9.544	-29.07	974	CD79B	immune system process
34.09	8.835	975	CD81	immune system process
28.15	-39.84	976	ADGRE5	immune system process
4.459	-20.99	977	CD151	immune system process
69.12	-37.04	978	CDA	metabolic process
44.25	46.19	983	CDK1	reproduction
36.4	64.24	984	CDK11B	metabolic process
-32.47	-9.868	987	LRBA	Other
25.28	46.37	988	CDC5L	metabolic process
26.5	33.02	989	SEPTIN7	reproduction
41.41	44.7	990	CDC6	metabolic process
41.81	42.55	991	CDC20	reproduction
39.5	44.73	993	CDC25A	reproduction
40.07	40.19	994	CDC25B	reproduction
39.74	44.63	995	CDC25C	reproduction
43.15	44.01	996	CDC27	metabolic process
-16.47	-21.97	997	CDC34	metabolic process
43.47	-7.04	998	CDC42	immune system process
49.26	-24.73	999	CDH1	metabolic process
50.03	-22.38	1000	CDH2	cellular process
49.11	-24.91	1001	CDH3	metabolic process
48.75	-22.27	1002	CDH4	cellular process
48.04	-24.92	1003	CDH5	metabolic process
49.77	-25.08	1004	CDH6	cellular process
49.76	-25.02	1005	CDH7	cellular process
49.72	-25.01	1006	CDH8	cellular process
49.82	-24.7	1007	CDH9	cellular process
49.63	-25.01	1008	CDH10	cellular process
49.56	-24.91	1009	CDH11	cellular process
49.74	-25.04	1010	CDH12	cellular process
-42.17	19.57	1011	CDH12P2
48.56	-24.34	1012	CDH13	metabolic process
49.66	-24.96	1013	CDH15	cellular process
50.81	-25.92	1014	CDH16	cellular process
49.46	-25.78	1015	CDH17	immune system process
49.85	-25.06	1016	CDH18	cellular process
24.52	47.35	1017	CDK2	reproduction
-4.274	42.44	1018	CDK3	metabolic process
27.39	42.83	1019	CDK4	metabolic process
35.9	-17.29	1020	CDK5	Other
24.07	3.319	1021	CDK6	immune system process
9.191	44.08	1022	CDK7	metabolic process
10.07	41.61	1024	CDK8	metabolic process
9.6	45.86	1025	CDK9	metabolic process
27.26	42.71	1026	CDKN1A	immune system process
27.64	42.59	1027	CDKN1B	reproduction
21.05	11.83	1028	CDKN1C	metabolic process
9.063	78.92	1029	CDKN2A	metabolic process
27.11	43.76	1030	CDKN2B	immune system process
28.78	42.24	1031	CDKN2C	metabolic process
28.06	42.25	1032	CDKN2D	metabolic process
30.52	40.22	1033	CDKN3	metabolic process
37.94	-65.63	1036	CDO1	metabolic process
-6.724	-6.253	1038	CDR1
-28.57	-6.524	1039	CDR2
67.65	-18.65	1040	CDS1	metabolic process
-20.64	-56.89	1041	CDSN	cellular process
-16.37	-7.016	1043	CD52	metabolic process
-8.821	-43.47	1044	CDX1	metabolic process
14.29	-0.3802	1045	CDX2	reproduction
7.609	6.205	1046	CDX4	reproduction
38.48	29.83	1047	CLGN	reproduction
49.54	-26.28	1048	CEACAM5	cellular process
72.89	12.6	1050	CEBPA	reproduction
34.93	5.17	1051	CEBPB	reproduction
22.56	-11.77	1052	CEBPD	metabolic process
-22.81	-20.52	1053	CEBPE	immune system process
30.69	9.296	1054	CEBPG	immune system process
28.81	-56.06	1056	CEL	metabolic process
-42.93	27.27	1057	CELP
6.545	77.89	1058	CENPA	cellular process
-7.656	-19.2	1059	CENPB
7.571	74.12	1060	CENPC	reproduction
-44.3	34.13	1061	CENPCP1
45.23	37.57	1062	CENPE	metabolic process
42.41	42.8	1063	CENPF	metabolic process
29.19	-54.67	1066	CES1	metabolic process
5.316	35.92	1068	CETN1	metabolic process
51.17	34.62	1069	CETN2	reproduction
44.78	59.55	1070	CETN3	cellular process
27.24	-52.87	1071	CETP	metabolic process
51.12	0.5634	1072	CFL1	cellular process
56.58	1.463	1073	CFL2	cellular process
-54.75	21.85	1074	CFL1P5
31.29	-5.529	1075	CTSC	immune system process
5.503	-60.03	1080	CFTR	reproduction
-34.39	-7.644	1081	CGA	reproduction
34.56	38.46	1082	CGB3	reproduction
-21.39	-23.27	1084	CEACAM3
-31.9	52	1085	CEACAMP5
-31.25	51.68	1086	CEACAMP11
-8.513	-42.37	1087	CEACAM7
-4.439	-32.95	1088	CEACAM8	immune system process
-21.37	-23.44	1089	CEACAM4	cellular process
-31.58	51.85	1090	CEACAMP1
-31.13	51.68	1091	CEACAMP2
-39.58	34.85	1092	CEACAMP3
-31.32	51.65	1093	CEACAMP4
-31.26	51.57	1094	CEACAMP6
-31.29	51.57	1095	CEACAMP7
-31.5	51.7	1096	CEACAMP8
-31.61	51.59	1097	CEACAMP9
-53.01	33.19	1098	CEACAMP10
-26.38	-46.24	1101	CHAD	Other
-16.24	-12.06	1102	RCBTB2	Other
33.63	-32.5	1103	CHAT	metabolic process
48.48	38.86	1104	RCC1	cellular process
11.1	46.44	1105	CHD1	metabolic process
13.16	22.76	1106	CHD2	immune system process
6.734	77.86	1107	CHD3	metabolic process
8.415	73.31	1108	CHD4	metabolic process
36.01	-60.08	1109	AKR1C4	metabolic process
14.21	64.47	1111	CHEK1	metabolic process
25.03	47.84	1112	FOXN3	metabolic process
25.72	-35.79	1113	CHGA	immune system process
-32.93	13.5	1114	CHGB	cellular process
54.67	-66.47	1116	CHI3L1	metabolic process
54.26	-67.03	1117	CHI3L2	metabolic process
54.64	-65.51	1118	CHIT1	immune system process
23.97	-64.98	1119	CHKA	metabolic process
24.96	-60.48	1120	CHKB	metabolic process
74.24	32.9	1121	CHM	metabolic process
-0.5184	19.3	1122	CHML	metabolic process
-1.585	-6.927	1123	CHN1	cellular process
-7.038	-3.808	1124	CHN2	cellular process
24.45	-34.08	1128	CHRM1	cellular process
32.95	-31.48	1129	CHRM2	cellular process
57.51	17.02	1130	LYST	immune system process
24.46	-34.2	1131	CHRM3	metabolic process
24.39	-33.99	1132	CHRM4	cellular process
66.68	-20.24	1133	CHRM5	metabolic process
19.4	-24.69	1134	CHRNA1	cellular process
33.82	-23.77	1135	CHRNA2	cellular process
32.01	-31.1	1136	CHRNA3	Other
32.71	-31.08	1137	CHRNA4	immune system process
34.83	-31.08	1138	CHRNA5	Other
34.85	-20.6	1139	CHRNA7	Other
19.36	-24.67	1140	CHRNB1	Other
31.98	-31.19	1141	CHRNB2	immune system process
35.16	-31.23	1142	CHRNB3	cellular process
31.99	-31.06	1143	CHRNB4	cellular process
19.36	-24.64	1144	CHRND	cellular process
33.69	-24.09	1145	CHRNE	cellular process
19.57	-24.45	1146	CHRNG	cellular process
37.74	15.85	1147	CHUK	immune system process
33.46	-41.29	1149	CIDEA	metabolic process
20.72	-7.831	1152	CKB	metabolic process
33.27	63.38	1153	CIRBP	metabolic process
64.9	-17.21	1154	CISH	metabolic process
-16.87	31.95	1155	TBCB	cellular process
-55.41	49.29	1157	CKBP1
2.514	-28.99	1158	CKM	metabolic process
-20.29	-39.72	1159	CKMT1B	metabolic process
2.512	-28.99	1160	CKMT2	metabolic process
21.81	51.88	1161	ERCC8	metabolic process
30.62	40.63	1163	CKS1B	metabolic process
35.78	42.97	1164	CKS2	reproduction
51.43	25.12	1173	AP2M1	metabolic process
50.66	23.49	1174	AP1S1	cellular process
51.37	25.17	1175	AP2S1	cellular process
53.52	17.73	1176	AP3S1	cellular process
30.15	7.57	1178	CLC	immune system process
4.818	-62.03	1179	CLCA1	metabolic process
3.1	-62.33	1180	CLCN1	cellular process
33.12	-55.92	1181	CLCN2	metabolic process
3.716	-60.26	1182	CLCN3	Other
3.761	-61.09	1183	CLCN4	cellular process
4.048	-61.09	1184	CLCN5	cellular process
3.483	-61.76	1185	CLCN6	cellular process
5.14	-63.12	1186	CLCN7	cellular process
4.454	-61.65	1187	CLCNKA	cellular process
4.409	-61.8	1188	CLCNKB	cellular process
-1.535	-84.08	1191	CLU	immune system process
3.229	-63.57	1192	CLIC1	metabolic process
23.66	-26.75	1193	CLIC2	metabolic process
35.57	64.61	1195	CLK1	metabolic process
34.45	61.3	1196	CLK2	metabolic process
-59.53	19.96	1197	CLK2P1
35.59	64.3	1198	CLK3	metabolic process
78.65	5.955	1200	TPP1	metabolic process
63.69	18.84	1201	CLN3	Other
63.56	18.21	1203	CLN5	metabolic process
-58.64	18.03	1204	CLNS1AP1
3.415	-61.58	1207	CLNS1A	metabolic process
0.2602	-53.39	1208	CLPS	metabolic process
30.78	5.609	1209	CLPTM1	immune system process
51.36	25.04	1211	CLTA	cellular process
-14.27	-44.74	1212	CLTB	cellular process
51.67	25.61	1213	CLTC	metabolic process
32.13	-39.93	1215	CMA1	metabolic process
11.41	-11.26	1230	CCR1	immune system process
3.506	-7.511	1232	CCR3	immune system process
14.6	-13.54	1233	CCR4	immune system process
10.78	-10.19	1234	CCR5	immune system process
-8.687	54.9	1235	CCR6	reproduction
37.26	6.244	1236	CCR7	immune system process
13	-11.62	1237	CCR8	immune system process
-34.91	-7.109	1238	ACKR2	immune system process
14.61	-13.01	1240	CMKLR1	immune system process
17.05	-37.84	1241	LTB4R	immune system process
27.64	-64.12	1244	ABCC2	reproduction
4.519	17.25	1258	CNGB1	metabolic process
4.089	16.83	1259	CNGA1	cellular process
-51.63	48.95	1260	CNGA2	cellular process
28.67	-29.43	1261	CNGA3	cellular process
-18.54	49.74	1262	CNGA4	cellular process
25.99	45.52	1263	PLK3	metabolic process
21.85	-33.63	1264	CNN1	cellular process
-0.7472	23.72	1265	CNN2	immune system process
6.507	31.82	1266	CNN3	cellular process
54.15	-44.6	1267	CNP	Other
30.99	-32.16	1268	CNR1	reproduction
33.48	3.658	1269	CNR2	immune system process
34.15	1.909	1270	CNTF	metabolic process
-4.049	2.688	1271	CNTFR	reproduction
27.68	-1.134	1272	CNTN1	metabolic process
5.47	-14.49	1277	COL1A1	metabolic process
4.852	-14.5	1278	COL1A2	metabolic process
21.08	-13	1280	COL2A1	metabolic process
46.17	-2.549	1281	COL3A1	immune system process
1.248	-19.24	1282	COL4A1	cellular process
2.091	-18.47	1284	COL4A2	metabolic process
51.21	-12.11	1285	COL4A3	metabolic process
17.61	-2.802	1286	COL4A4	cellular process
-0.2733	3.509	1287	COL4A5	cellular process
-0.2393	3.522	1288	COL4A6	cellular process
2.503	-18	1289	COL5A1	metabolic process
2.201	-18.3	1290	COL5A2	cellular process
1.646	-14.35	1291	COL6A1	cellular process
1.498	-14.18	1292	COL6A2	cellular process
1.472	-14.29	1293	COL6A3	metabolic process
1.709	-14.33	1294	COL7A1	metabolic process
2.182	-18.49	1295	COL8A1	cellular process
-4.18	-21.7	1296	COL8A2	cellular process
-3.728	4.168	1297	COL9A1	cellular process
-21.27	-17.93	1298	COL9A2	cellular process
5.778	10.5	1299	COL9A3	reproduction
-3.849	-22.62	1300	COL10A1	cellular process
21.27	-13.23	1301	COL11A1	metabolic process
21.55	-13.7	1302	COL11A2	cellular process
1.567	-14.41	1303	COL12A1	cellular process
2.793	-15.51	1305	COL13A1	cellular process
3.562	-17.09	1306	COL15A1	cellular process
2.392	-20.53	1307	COL16A1	reproduction
-16.59	-44.48	1308	COL17A1	cellular process
13.18	-22.63	1310	COL19A1	cellular process
14.3	1.467	1311	COMP	metabolic process
27.23	-43.67	1312	COMT	reproduction
-1.137	-54.08	1314	COPA	cellular process
61.49	27.72	1315	COPB1	cellular process
-6.888	20.05	1316	KLF6	immune system process
9.111	-48.4	1317	SLC31A1	cellular process
9.301	-49.24	1318	SLC31A2	cellular process
-20.56	12.49	1325	CORT	reproduction
36.45	17.02	1326	MAP3K8	immune system process
50.03	-49.79	1327	COX4I1	metabolic process
51.07	-47.53	1329	COX5B	metabolic process
-49.77	-0.7522	1330	COX5BP1
-50.5	49.64	1331	COX5BP2
-51.86	50.68	1332	COX5BP3
-50.93	49.98	1336	COX5BP7
50.21	-49.86	1337	COX6A1	metabolic process
50.67	-49.62	1339	COX6A2	metabolic process
50.45	-49.81	1340	COX6B1	metabolic process
-50.85	50.36	1342	COX6B1P2
-73.82	18.09	1343	COX6B1P3
50.12	-50.03	1345	COX6C	metabolic process
50.72	-48.91	1346	COX7A1	metabolic process
50.8	-47.94	1347	COX7A2	metabolic process
50.43	-48.69	1348	COX7A2P2	metabolic process
50.55	-49.94	1349	COX7B	metabolic process
50.17	-50.15	1350	COX7C	metabolic process
50.18	-49.9	1351	COX8A	metabolic process
49.81	-49.82	1352	COX10	metabolic process
51.59	-49.8	1353	COX11	metabolic process
49.86	-49.81	1355	COX15	metabolic process
10.11	-49.47	1356	CP	cellular process
-31.64	10.12	1357	CPA1	metabolic process
-31.51	10.17	1358	CPA2	metabolic process
21.72	-36.7	1359	CPA3	metabolic process
-31.63	9.908	1360	CPB1	metabolic process
-6.843	-78.78	1361	CPB2	metabolic process
-21.17	-42.76	1362	CPD	metabolic process
14.33	-36.4	1363	CPE	metabolic process
2.299	-61.11	1364	CLDN4	reproduction
38	-3.933	1365	CLDN3	metabolic process
-15.02	-38.32	1366	CLDN7	cellular process
-14.88	-24.68	1368	CPM	metabolic process
-5.903	-78.46	1369	CPN1	metabolic process
-5.856	-78.5	1370	CPN2	Other
4.563	-49.68	1371	CPOX	metabolic process
27.45	-64.5	1373	CPS1	metabolic process
17.57	-60.17	1374	CPT1A	Other
17.21	-60.31	1375	CPT1B	metabolic process
17.31	-60.49	1376	CPT2	metabolic process
-2.688	-78.01	1378	CR1	immune system process
-3.782	-79.22	1379	CR1L	immune system process
-2.893	-78.49	1380	CR2	immune system process
32.66	-58.41	1381	CRABP1	metabolic process
38.93	-10.9	1382	CRABP2	metabolic process
30.13	-71.38	1384	CRAT	metabolic process
23.79	4.057	1385	CREB1	immune system process
27.58	49.55	1386	ATF2	immune system process
14.49	66.88	1387	CREBBP	immune system process
79.89	5.076	1388	ATF6B	metabolic process
36.66	-43.41	1389	CREBL2	metabolic process
65.11	-62.32	1390	CREM	reproduction
28.66	-35.52	1392	CRH	reproduction
28.89	-35.27	1393	CRHBP	reproduction
27.52	-34.84	1394	CRHR1	reproduction
34.75	-22.02	1395	CRHR2	cellular process
20.22	44.71	1396	CRIP1	reproduction
-13.14	-33.82	1397	CRIP2	immune system process
41.46	-8.195	1398	CRK	immune system process
41.41	-8.262	1399	CRKL	reproduction
-2.377	2.329	1400	CRMP1	metabolic process
-6.16	-77.21	1401	CRP	immune system process
-0.515	-25.32	1404	HAPLN1	cellular process
-11.4	-5.768	1406	CRX	metabolic process
17.09	41.54	1407	CRY1	metabolic process
83.79	-12.21	1408	CRY2	metabolic process
1.58	31.27	1409	CRYAA	cellular process
26.71	42.26	1410	CRYAB	metabolic process
65.03	7.004	1411	CRYBA1	metabolic process
-32.66	13.37	1412	CRYBA2	Other
8.232	23.14	1413	CRYBA4	Other
8.211	23.13	1414	CRYBB1	Other
8.263	23.19	1415	CRYBB2	Other
-37.82	25.62	1416	CRYBB2P1
8.323	23.18	1417	CRYBB3	Other
8.218	23.11	1418	CRYGA	Other
8.026	22.59	1419	CRYGB	cellular process
8.257	23.15	1420	CRYGC	Other
8.049	23.24	1421	CRYGD	cellular process
-56.76	17.51	1423	CRYGFP
-49.43	51.67	1424	CRYGGP
8.24	23.2	1427	CRYGS	Other
23.73	-70.67	1428	CRYM	metabolic process
45.95	-35.52	1429	CRYZ	metabolic process
-71.67	14.25	1430	CRYZP1
50.36	-52.71	1431	CS	metabolic process
39.87	4.096	1432	MAPK14	reproduction
41.72	57.11	1434	CSE1L	cellular process
36.34	5.787	1435	CSF1	reproduction
35	2.533	1436	CSF1R	immune system process
30.99	14.38	1437	CSF2	reproduction
-16.44	-27.89	1438	CSF2RA	cellular process
-19.37	-25.44	1439	CSF2RB	cellular process
57.35	-0.6708	1440	CSF3	immune system process
10.93	-11.99	1441	CSF3R	immune system process
29.07	15.75	1442	CSH1	metabolic process
29.11	15.69	1443	CSH2	metabolic process
29.11	15.7	1444	CSHL1	metabolic process
66.04	21.45	1445	CSK	immune system process
10.19	-24.9	1446	CSN1S1	Other
32.15	-1.003	1447	CSN2	metabolic process
32.15	-0.9937	1448	CSN3	Other
76.57	14.09	1452	CSNK1A1	metabolic process
52.56	35.58	1453	CSNK1D	metabolic process
73.85	12.52	1454	CSNK1E	metabolic process
64.21	-62.25	1455	CSNK1G2	metabolic process
18.53	24.79	1456	CSNK1G3	metabolic process
77.71	14.46	1457	CSNK2A1	metabolic process
68.18	0.195	1459	CSNK2A2	reproduction
50.39	-13.07	1460	CSNK2B	metabolic process
54.19	-68.46	1462	VCAN	cellular process
53.9	-68.95	1463	NCAN	cellular process
54.49	-68.23	1464	CSPG4	metabolic process
15.06	-24.23	1465	CSRP1	cellular process
0.3258	-0.442	1466	CSRP2	cellular process
9.396	-61.3	1468	SLC25A10	metabolic process
-4.467	24.78	1469	CST1	metabolic process
-4.543	24.77	1470	CST2	metabolic process
6.167	-18.44	1471	CST3	metabolic process
-4.46	24.77	1472	CST4	metabolic process
-81.88	14.84	1473	CST5	metabolic process
-16.62	-43.73	1474	CST6	metabolic process
-21.62	-58.48	1475	CSTA	metabolic process
28.67	-13.7	1476	CSTB	Other
10.08	53.39	1477	CSTF1	metabolic process
33.37	73.82	1478	CSTF2	metabolic process
10.21	54.75	1479	CSTF3	metabolic process
-46.27	52.64	1480	CSTP1
-46.55	52.66	1481	CSTP2
18.47	-21.73	1482	NKX2-5	immune system process
-30.58	-16.27	1485	CTAG1B	metabolic process
54.55	-65.49	1486	CTBS	metabolic process
11.76	69.5	1487	CTBP1	metabolic process
36.89	-29.63	1488	CTBP2	metabolic process
29.44	15.57	1489	CTF1	metabolic process
5.571	-14.58	1490	CCN2	metabolic process
19.87	-70.99	1491	CTH	metabolic process
31.08	7.446	1493	CTLA4	immune system process
35.71	-6.03	1495	CTNNA1	reproduction
55.29	1.594	1496	CTNNA2	cellular process
12.27	-63.87	1497	CTNS	Other
18.92	2.884	1499	CTNNB1	reproduction
36.63	-4.414	1500	CTNND1	cellular process
38.48	-18.55	1501	CTNND2	cellular process
69.55	-38.75	1503	CTPS1	immune system process
16.58	-66.89	1504	CTRB1	metabolic process
-32.81	9.742	1506	CTRL	metabolic process
6.028	-18.67	1508	CTSB	reproduction
50.28	24.25	1509	CTSD	immune system process
50.29	23.97	1510	CTSE	immune system process
14.16	-6.58	1511	CTSG	immune system process
48.23	10.31	1512	CTSH	immune system process
4.099	-17.26	1513	CTSK	immune system process
48.38	24.8	1514	CTSL	immune system process
49.63	25.22	1515	CTSV	reproduction
-40.8	28.98	1517	CTSLP2
-73.86	20.86	1518	CTSLP8
-11.54	-27.32	1519	CTSO	metabolic process
48.34	24.76	1520	CTSS	immune system process
1.117	-39.3	1521	CTSW	immune system process
-7.231	-80.24	1522	CTSZ	metabolic process
39.43	-17.79	1523	CUX1	metabolic process
38.09	7.209	1524	CX3CR1	immune system process
18.9	-21.75	1525	CXADR	reproduction
-76.82	2.94	1527	TEX28
49.59	-48.91	1528	CYB5A	metabolic process
49.41	-50.97	1534	CYB561	metabolic process
43.85	-52.91	1535	CYBA	immune system process
43.66	-53.22	1536	CYBB	immune system process
51.08	-47.98	1537	CYC1	metabolic process
-51.91	-28.24	1538	CYLC1	reproduction
-57.71	30.08	1539	CYLC2	reproduction
37.38	13.31	1540	CYLD	immune system process
35.45	-61.84	1543	CYP1A1	reproduction
35.61	-61.79	1544	CYP1A2	metabolic process
35.25	-61.95	1545	CYP1B1	metabolic process
35.79	-63.63	1548	CYP2A6	metabolic process
35.87	-63.56	1549	CYP2A7	metabolic process
-43.13	57.25	1550	CYP2A7P1
35.79	-61.01	1551	CYP3A7	metabolic process
35.82	-63.6	1553	CYP2A13	metabolic process
35.83	-63.58	1555	CYP2B6	metabolic process
-13.28	-41.11	1556	CYP2B7P
35.73	-63.1	1557	CYP2C19	metabolic process
35.52	-62.61	1558	CYP2C8	metabolic process
35.48	-62.35	1559	CYP2C9	metabolic process
35.72	-62.66	1562	CYP2C18	metabolic process
35.79	-63.75	1564	CYP2D7	metabolic process
35.47	-62.22	1565	CYP2D6	metabolic process
-23.45	-12.86	1568	CYP2D8P
35.69	-63.06	1571	CYP2E1	metabolic process
35.95	-64.04	1572	CYP2F1	metabolic process
35.78	-63.68	1573	CYP2J2	metabolic process
34.85	-60.57	1576	CYP3A4	metabolic process
35.93	-60.9	1577	CYP3A5	metabolic process
-64.83	9.119	1578	CYP3A51P
30.99	-66.31	1579	CYP4A11	metabolic process
41.25	-59.64	1580	CYP4B1	metabolic process
30.46	-54.05	1581	CYP7A1	metabolic process
29.25	-56.41	1582	CYP8B1	metabolic process
33.82	-56.55	1583	CYP11A1	metabolic process
33.29	-56.25	1584	CYP11B1	immune system process
33.36	-56.31	1585	CYP11B2	metabolic process
34.92	-57.85	1586	CYP17A1	reproduction
-36.36	28.57	1587	ADAM3A
33.96	-56.28	1588	CYP19A1	reproduction
33.42	-56.46	1589	CYP21A2	metabolic process
-43.24	19.96	1590	CYP21A1P
31.91	-59.04	1591	CYP24A1	metabolic process
32.58	-57.93	1592	CYP26A1	metabolic process
32.62	-54.67	1593	CYP27A1	metabolic process
33.33	-54.13	1594	CYP27B1	reproduction
31.87	-53.97	1595	CYP51A1	metabolic process
-42.99	41.83	1596	ADAM3B
24.46	-6.622	1600	DAB1	Other
71.05	12.5	1601	DAB2	metabolic process
17.45	51.61	1602	DACH1	reproduction
-8.261	-57.01	1603	DAD1	metabolic process
-2.62	-77.28	1604	CD55	immune system process
33.77	-4.576	1605	DAG1	metabolic process
23.03	-56.31	1606	DGKA	metabolic process
23.15	-56.38	1607	DGKB	metabolic process
23.18	-56.39	1608	DGKG	metabolic process
30.62	-54.94	1609	DGKQ	metabolic process
22.04	-71.77	1610	DAO	metabolic process
47.85	11.29	1611	DAP	metabolic process
30.82	-21.23	1612	DAPK1	immune system process
50.53	7.808	1613	DAPK3	immune system process
34.93	75.92	1615	DARS1	metabolic process
7.755	75.89	1616	DAXX	metabolic process
69.28	42.47	1617	DAZ1	reproduction
39.3	40.72	1618	DAZL	reproduction
28.89	-14.52	1620	BRINP1	reproduction
27.26	-43.6	1621	DBH	reproduction
27.14	-53.92	1622	DBI	metabolic process
-42.74	58.75	1623	DBIP2
-73.85	32.43	1624	DBIP1
39.95	-15.68	1627	DBN1	cellular process
-9.289	16.99	1628	DBP	metabolic process
22.5	-73.46	1629	DBT
38.43	-13.1	1630	DCC	cellular process
29.71	-70.91	1632	ECI1	metabolic process
71.28	-37.39	1633	DCK	metabolic process
54.74	-67.78	1634	DCN	reproduction
70.95	-36.7	1635	DCTD	metabolic process
21.62	-35.98	1636	ACE	reproduction
6.93	-37.47	1638	DCT	metabolic process
50.41	35.53	1639	DCTN1	Other
26.69	-8.89	1641	DCX	cellular process
18.86	46.69	1642	DDB1	metabolic process
18.85	46.25	1643	DDB2	metabolic process
25.11	-68.28	1644	DDC	metabolic process
35.32	-61.17	1645	AKR1C1	metabolic process
35.29	-61.17	1646	AKR1C2	metabolic process
26.53	43.97	1647	GADD45A	metabolic process
77.75	5.888	1649	DDIT3	metabolic process
-9.065	-56.91	1650	DDOST	immune system process
7.614	-37.38	1652	DDT	immune system process
35.12	79.5	1653	DDX1	immune system process
42.57	19.48	1654	DDX3X	reproduction
33.57	61.54	1655	DDX5	metabolic process
27.34	59.15	1656	DDX6	reproduction
9.733	-43.04	1657	DMXL1	cellular process
-23.96	26.54	1659	DHX8	metabolic process
42.75	63.27	1660	DHX9	immune system process
-70.65	23.36	1661	DHX9P1
-12.49	17.94	1662	DDX10	metabolic process
24.43	52.17	1663	DDX11	metabolic process
27.59	-19.48	1665	DHX15	metabolic process
41.34	-42.98	1666	DECR1	metabolic process
14.25	-6.76	1667	DEFA1	immune system process
14.23	-6.728	1668	DEFA3	immune system process
14.41	-6.72	1669	DEFA4	immune system process
14.93	-7.39	1670	DEFA5	immune system process
14.93	-7.411	1671	DEFA6	immune system process
-7.322	53.97	1672	DEFB1	reproduction
15.04	-6.977	1673	DEFB4A	immune system process
17.13	-26.94	1674	DES	cellular process
-3.597	-79.28	1675	CFD	immune system process
28.72	-17.71	1676	DFFA	metabolic process
28.33	-18.02	1677	DFFB	metabolic process
-12.88	20.86	1678	TIMM8A	cellular process
23.09	-14.25	1687	GSDME	cellular process
20.7	-13.03	1690	COCH	immune system process
70.8	-37.54	1716	DGUOK	metabolic process
31.98	-54.39	1717	DHCR7	metabolic process
32.6	-54.4	1718	DHCR24	reproduction
40.37	-55.12	1719	DHFR	metabolic process
69.97	-39.5	1723	DHODH	reproduction
23.26	-67.16	1725	DHPS	metabolic process
32.2	-57.05	1727	CYB5R3	metabolic process
43.32	-53.66	1728	NQO1	metabolic process
52.14	1.812	1729	DIAPH1	cellular process
34.73	39.31	1730	DIAPH2	reproduction
29.45	33.84	1731	SEPTIN1	reproduction
-1.53	-44.7	1733	DIO1	metabolic process
63.9	63.56	1734	DIO2	metabolic process
7.07	19.96	1735	DIO3	metabolic process
27.08	64.46	1736	DKC1	metabolic process
49.45	-55.64	1737	DLAT	metabolic process
49.65	-55.18	1738	DLD	reproduction
20.83	-26.3	1739	DLG1	reproduction
32.43	-22.03	1740	DLG2	metabolic process
32.44	-22.04	1741	DLG3	metabolic process
34.28	-20.59	1742	DLG4	Other
49.28	-54.89	1743	DLST	metabolic process
23.73	-4.438	1745	DLX1	metabolic process
23.71	-4.617	1746	DLX2	metabolic process
6.332	-9.495	1747	DLX3	reproduction
-34.71	-7.878	1748	DLX4	metabolic process
14.88	2.602	1749	DLX5	metabolic process
14.26	2.823	1750	DLX6	metabolic process
15.15	-7.856	1755	DMBT1	immune system process
22.38	-27.23	1756	DMD	metabolic process
22.82	-70.49	1757	SARDH	metabolic process
5.691	-11.35	1758	DMP1	cellular process
36.68	-26.82	1759	DNM1	metabolic process
20.87	-26.36	1760	DMPK	metabolic process
38.57	41.41	1761	DMRT1	reproduction
-39.45	-14.22	1762	DMWD
19.24	50.11	1763	DNA2	metabolic process
-12.37	57.02	1767	DNAH5	reproduction
-20.05	48.58	1768	DNAH6	cellular process
-11.6	58.56	1769	DNAH8	cellular process
-12.81	56.42	1770	DNAH9	cellular process
-5.217	-75.77	1773	DNASE1	immune system process
7.734	-4.941	1774	DNASE1L1	metabolic process
-20.49	-54.78	1775	DNASE1L2	metabolic process
-5.297	-75.65	1776	DNASE1L3	immune system process
8.231	-4.668	1777	DNASE2	immune system process
49.87	35.58	1778	DYNC1H1	metabolic process
51.61	20.58	1780	DYNC1I1	cellular process
51.23	20.71	1781	DYNC1I2	cellular process
50.41	22.81	1783	DYNC1LI2	cellular process
37.7	-25.7	1785	DNM2	reproduction
16.18	71.57	1786	DNMT1	metabolic process
32.82	76.71	1787	TRDMT1	metabolic process
14.48	75.32	1788	DNMT3A	reproduction
16.25	71.86	1789	DNMT3B	metabolic process
0.2973	67.82	1791	DNTT	metabolic process
-1.495	-81.91	1793	DOCK1	cellular process
30.84	6.195	1794	DOCK2	immune system process
-4.751	-7.126	1795	DOCK3	metabolic process
23.78	18.59	1796	DOK1	cellular process
29.17	62.98	1797	DXO	metabolic process
-8.22	-57.41	1798	DPAGT1	metabolic process
37.17	-64.08	1800	DPEP1	immune system process
63.39	59.97	1801	DPH1	metabolic process
64.11	60.06	1802	DPH2	metabolic process
12.32	-12.9	1803	DPP4	immune system process
-24.48	7.01	1804	DPP6	metabolic process
2.618	-16.99	1805	DPT	cellular process
70.28	-35.99	1806	DPYD	metabolic process
70.1	-36.04	1807	DPYS	metabolic process
39.92	-12.68	1808	DPYSL2	metabolic process
41.82	1.296	1809	DPYSL3	metabolic process
10.85	65.81	1810	DR1	metabolic process
5.188	-60.33	1811	SLC26A3	reproduction
29.25	-33.07	1812	DRD1	reproduction
28.74	-33.29	1813	DRD2	immune system process
28.36	-33.42	1814	DRD3	Other
28.78	-33.2	1815	DRD4	Other
26.49	-35.18	1816	DRD5	reproduction
-70.51	36.01	1817	DRD5P1
-69.85	35.99	1818	DRD5P2
73.65	41.9	1819	DRG2	metabolic process
26.44	46.56	1820	ARID3A	metabolic process
-5.182	-5.671	1821	DRP2	cellular process
-14.45	0.975	1822	ATN1	metabolic process
-18.51	-58.01	1823	DSC1	cellular process
17.33	-29.09	1824	DSC2	cellular process
-18.43	-58.01	1825	DSC3	cellular process
48.97	-21.92	1826	DSCAM	Other
83.32	-11.05	1827	RCAN1	Other
52.03	-28.04	1828	DSG1	cellular process
17.35	-29.1	1829	DSG2	cellular process
-18.39	-58.02	1830	DSG3	cellular process
-16.79	-8.496	1831	TSC22D3	immune system process
17.36	-28.99	1832	DSP	metabolic process
23.73	-15.68	1833	EPYC	reproduction
5.335	-11.18	1834	DSPP	cellular process
6.873	-61.92	1836	SLC26A2	metabolic process
18.74	-27.51	1837	DTNA	cellular process
-44.04	27.7	1838	DTNB	cellular process
25.97	18.61	1839	HBEGF	metabolic process
31.67	4.887	1840	DTX1	immune system process
69.33	-38.45	1841	DTYMK	metabolic process
1.113	-21.06	1842	ECM2	cellular process
41.55	44.14	1843	DUSP1	reproduction
27.71	24.03	1844	DUSP2	cellular process
38.1	1.611	1845	DUSP3	immune system process
27.62	23.99	1846	DUSP4	metabolic process
27.67	23.99	1847	DUSP5	metabolic process
28.51	24.33	1848	DUSP6	metabolic process
28.61	24.2	1849	DUSP7	metabolic process
28.04	24.39	1850	DUSP8	metabolic process
28.46	24.16	1852	DUSP9	cellular process
68.28	-36.69	1854	DUT	metabolic process
35.9	-19.51	1855	DVL1	Other
16.7	4.381	1856	DVL2	metabolic process
18.61	19.64	1857	DVL3	metabolic process
34.85	62.1	1859	DYRK1A	metabolic process
76.97	4.392	1861	TOR1A	metabolic process
65.47	0.06171	1869	E2F1	reproduction
53.29	-12.41	1870	E2F2	metabolic process
11.38	41.64	1871	E2F3	metabolic process
-25.76	-7.696	1872	E2F3P1
26.37	46.48	1874	E2F4	metabolic process
-17.87	-15.49	1875	E2F5	metabolic process
-4.507	42.98	1876	E2F6	metabolic process
-17.53	4.766	1877	E4F1	metabolic process
-16.14	-16.59	1879	EBF1	metabolic process
31.16	7.703	1880	GPR183	immune system process
23.07	-36.79	1889	ECE1	metabolic process
70.16	-35.98	1890	TYMP	metabolic process
29.91	-71.39	1891	ECH1	metabolic process
29.62	-71.19	1892	ECHS1	metabolic process
3.319	-13	1893	ECM1	immune system process
27.83	36.52	1894	ECT2	metabolic process
33.5	19.64	1896	EDA	immune system process
52.27	-0.4041	1901	S1PR1	immune system process
44.96	-3.844	1902	LPAR1	metabolic process
27.43	0.623	1903	S1PR3	metabolic process
25.14	-32.55	1906	EDN1	reproduction
24.92	-32.78	1907	EDN2	immune system process
24.27	-32.76	1908	EDN3	immune system process
22.98	-34.87	1909	EDNRA	cellular process
25.47	-34.46	1910	EDNRB	reproduction
-3.741	9.176	1911	PHC1	metabolic process
65.41	61.14	1915	EEF1A1	metabolic process
64.6	59.26	1917	EEF1A2	metabolic process
-48.39	33.56	1932	EEF1B2P1
65.25	62.56	1933	EEF1B2	metabolic process
-49.18	0.4111	1934	EEF1B2P2
63.35	60.03	1936	EEF1D	metabolic process
65.23	61.09	1937	EEF1G	metabolic process
62.49	59.28	1938	EEF2	immune system process
71.95	39.42	1939	EIF2D	metabolic process
37.22	-16.32	1942	EFNA1	metabolic process
6.062	-6.575	1943	EFNA2	immune system process
53.51	-10.03	1944	EFNA3	metabolic process
5.971	-6.657	1945	EFNA4	cellular process
39.21	-15.21	1946	EFNA5	metabolic process
-16.71	-42.77	1947	EFNB1	immune system process
49.3	-12.22	1948	EFNB2	cellular process
37.81	-13.79	1949	EFNB3	immune system process
47.16	-8.735	1950	EGF	metabolic process
52.6	-23.7	1951	CELSR3	cellular process
52.8	-23.07	1952	CELSR2	metabolic process
-4.264	-19.1	1953	MEGF6
16.16	1.899	1954	MEGF8	metabolic process
3.983	-20.66	1955	MEGF9	cellular process
45.37	-8.144	1956	EGFR	reproduction
36.39	-55.53	1958	EGR1	reproduction
29.14	-8.163	1959	EGR2	Other
53.19	-13.53	1960	EGR3	immune system process
-8.606	-1.951	1961	EGR4	metabolic process
29.62	-70.64	1962	EHHADH	metabolic process
72.42	38.86	1964	EIF1AX	metabolic process
83.21	4.174	1965	EIF2S1	metabolic process
68.18	38.79	1967	EIF2B1	immune system process
71.41	41.01	1968	EIF2S3	metabolic process
48.83	-12.68	1969	EPHA2	immune system process
73.25	39.78	1973	EIF4A1	metabolic process
73.38	39.67	1974	EIF4A2	metabolic process
73.23	39.8	1975	EIF4B	metabolic process
44.76	62.05	1977	EIF4E	Other
68.98	40.7	1978	EIF4EBP1	metabolic process
70.03	40.4	1979	EIF4EBP2	Other
-44.4	13.37	1980	EIF4EP1
69.43	42.15	1981	EIF4G1	Other
73.55	38.87	1982	EIF4G2	metabolic process
72.95	38.85	1983	EIF5	metabolic process
59.77	60.71	1984	EIF5A	metabolic process
-38.33	29.27	1986	EIF5AP2
-37.34	24.54	1987	EIF5AP3
68.59	-31.4	1990	CELA1	metabolic process
38.72	8.582	1991	ELANE	immune system process
41.87	10.2	1992	SERPINB1	metabolic process
-5.98	1.089	1993	ELAVL2	metabolic process
31.34	62.46	1994	ELAVL1	metabolic process
-6.787	1.138	1995	ELAVL3	cellular process
-8.606	3.18	1996	ELAVL4	Other
-8.062	-29.69	1997	ELF1	metabolic process
-1.285	-78.4	1998	ELF2	metabolic process
27.99	0.06467	1999	ELF3	metabolic process
31.58	6.386	2000	ELF4	immune system process
14.67	-1.348	2001	ELF5	metabolic process
20.26	44.2	2002	ELK1	metabolic process
-77.85	23.83	2003	ELK2AP
-5.553	-15.5	2004	ELK3	metabolic process
23.62	39	2005	ELK4	metabolic process
55.28	0.9604	2006	ELN	cellular process
47.65	36.52	2009	EML1	immune system process
43.27	57.1	2010	EMD	cellular process
48.49	34.27	2011	MARK2	metabolic process
-8.919	-20.84	2012	EMP1	cellular process
20.91	-35.04	2013	EMP2	reproduction
-35.47	-3.927	2014	EMP3	cellular process
27.92	-40	2015	ADGRE1	immune system process
24.71	-5.96	2016	EMX1	metabolic process
40.19	-15.41	2017	CTTN	metabolic process
25.74	-5.774	2018	EMX2	metabolic process
23.23	-7.389	2019	EN1	Other
20.72	-7.567	2020	EN2	metabolic process
11.73	55.96	2021	ENDOG	metabolic process
19.99	6.032	2022	ENG	metabolic process
62.57	-42.1	2023	ENO1	metabolic process
-47.71	26.36	2025	ENO1P1
62.9	-41.96	2026	ENO2	metabolic process
63.25	-42.14	2027	ENO3	metabolic process
22.07	-36.2	2028	ENPEP	metabolic process
81.71	-11.69	2029	ENSA	metabolic process
34.17	-39.35	2030	SLC29A1	metabolic process
65.7	-41.98	2033	EP300	immune system process
41.32	-41.81	2034	EPAS1	reproduction
-13.07	-21.58	2035	EPB41	cellular process
1.6	4.404	2036	EPB41L1	cellular process
18.91	17.1	2037	EPB41L2	cellular process
7.529	-2.699	2038	EPB42	immune system process
53.54	-0.6557	2039	DMTN	immune system process
69.89	31.45	2040	STOM	cellular process
40.4	-0.3987	2041	EPHA1	metabolic process
41.04	-3.942	2042	EPHA3	metabolic process
37.07	-16.26	2043	EPHA4	Other
31.3	-38.06	2044	EPHA5	metabolic process
38.68	-13.51	2045	EPHA7	metabolic process
7.337	-0.6955	2046	EPHA8	metabolic process
37.02	-17.68	2047	EPHB1	immune system process
36.46	-17.55	2048	EPHB2	immune system process
38.7	-16.91	2049	EPHB3	immune system process
52.06	-14.84	2050	EPHB4	metabolic process
-1.177	-7.399	2051	EPHB6	metabolic process
37.92	-62.61	2052	EPHX1	metabolic process
32.01	-68.63	2053	EPHX2	metabolic process
37.14	-29.53	2054	STX2	reproduction
64.3	-61.38	2055	CLN8	Other
35.54	4.022	2056	EPO	reproduction
47.39	-5.188	2057	EPOR	reproduction
35.88	78.24	2058	EPRS1	immune system process
52.97	1.754	2059	EPS8	immune system process
60.26	18.92	2060	EPS15	metabolic process
10.74	39.34	2063	NR2F6	metabolic process
67.19	37.58	2064	ERBB2	immune system process
42.79	-9.712	2065	ERBB3	metabolic process
42.53	-9.798	2066	ERBB4	metabolic process
21.57	51.23	2067	ERCC1	reproduction
8.442	44.06	2068	ERCC2	immune system process
39.98	40	2069	EREG	reproduction
22.58	-1.408	2070	EYA4	metabolic process
8.591	44.17	2071	ERCC3	metabolic process
21.17	51.22	2072	ERCC4	reproduction
18.78	45.55	2073	ERCC5	metabolic process
21.34	50.69	2074	ERCC6	metabolic process
-13.53	-2.17	2077	ERF	metabolic process
-4.587	-13.96	2078	ERG	metabolic process
71.07	-36.81	2079	ERH	metabolic process
78.23	1.254	2081	ERN1	metabolic process
-10.39	-36.12	2086	ERV3-1
21.42	72.22	2091	FBL	metabolic process
43.49	-59.21	2098	ESD	metabolic process
11.58	36.41	2099	ESR1	reproduction
12.05	39.05	2100	ESR2	metabolic process
11.23	39.45	2101	ESRRA	immune system process
61.79	-41.76	2103	ESRRB	reproduction
11.37	39.81	2104	ESRRG	metabolic process
58.33	63.05	2107	ETF1	metabolic process
51.13	-52.93	2108	ETFA	metabolic process
51.09	-52.81	2109	ETFB	metabolic process
50.81	-52.49	2110	ETFDH	metabolic process
52.9	-8.714	2113	ETS1	reproduction
14.71	-1.289	2114	ETS2	metabolic process
30.31	-9.34	2115	ETV1	Other
23.12	1.713	2116	ETV2	reproduction
-17.91	-28.44	2117	ETV3	metabolic process
-5.523	7.653	2118	ETV4	metabolic process
36.38	-21.1	2119	ETV5	reproduction
36.02	37.83	2120	ETV6	reproduction
10.26	7.218	2121	EVC	cellular process
18.65	69.66	2122	MECOM	immune system process
-23.31	-8.99	2123	EVI2A
-18.08	-23.1	2124	EVI2B	immune system process
-22.42	-57.21	2125	EVPL	metabolic process
22.07	-5.488	2128	EVX1	metabolic process
-35.68	35.75	2130	EWSR1	metabolic process
56.43	-70.12	2131	EXT1	immune system process
56.47	-70.13	2132	EXT2	metabolic process
79.84	4.268	2134	EXTL1	metabolic process
80.35	5.696	2135	EXTL2	metabolic process
80.56	5.393	2137	EXTL3	metabolic process
22.15	-1.241	2138	EYA1	metabolic process
22.59	-1.327	2139	EYA2	metabolic process
22.7	-1.354	2140	EYA3	metabolic process
12.51	74.45	2145	EZH1	metabolic process
16.39	72.07	2146	EZH2	immune system process
-6.582	-77.49	2147	F2	immune system process
41.55	3.79	2149	F2R	metabolic process
37.87	11.84	2150	F2RL1	immune system process
47.2	-2.675	2151	F2RL2	cellular process
47.99	-11.38	2152	F3	metabolic process
0.08664	-41.02	2153	F5	Other
1.488	-43.74	2155	F7	immune system process
0.1997	-40.73	2157	F8	metabolic process
0.2105	-44.12	2158	F9	metabolic process
0.75	-43.53	2159	F10	metabolic process
0.7492	-43.8	2160	F11	metabolic process
-7.066	-78.55	2161	F12	immune system process
0.2483	-38.52	2162	F13A1	metabolic process
-2.023	-46.01	2165	F13B	Other
32.39	-67.4	2166	FAAH	metabolic process
26.1	-54.92	2167	FABP4	metabolic process
27.45	-55.07	2168	FABP1	metabolic process
-1.114	-51.63	2169	FABP2	Other
26.19	-54.81	2170	FABP3	metabolic process
32.68	-66.73	2171	FABP5	metabolic process
-0.9329	-51.04	2172	FABP6	metabolic process
-3.369	0.9004	2173	FABP7	cellular process
37.45	41.29	2175	FANCA	reproduction
43.31	-57.08	2176	FANCC	reproduction
36.91	44.45	2177	FANCD2	reproduction
0.1293	44.57	2178	FANCE	metabolic process
35.07	-67.88	2180	ACSL1	metabolic process
34.98	-68.02	2181	ACSL3	metabolic process
35.25	-68.15	2182	ACSL4	reproduction
23.09	-71.91	2184	FAH	metabolic process
44.15	-7.926	2185	PTK2B	reproduction
8.246	76.43	2186	BPTF	reproduction
22.4	53.25	2187	FANCB	metabolic process
-0.2509	44.38	2188	FANCF	metabolic process
-5.071	56.44	2189	FANCG	reproduction
3.838	-17.57	2191	FAP	metabolic process
2.749	-20.55	2192	FBLN1	reproduction
35.17	75.56	2193	FARSA	metabolic process
35.07	-68.55	2194	FASN	immune system process
49.27	-23.53	2195	FAT1	cellular process
50.52	-26.35	2196	FAT2	cellular process
-34.83	27.44	2197	FAU
1.32	-20.7	2199	FBLN2	cellular process
19.23	9.69	2200	FBN1	immune system process
18.85	9.372	2201	FBN2	cellular process
0.8921	-14.62	2202	EFEMP1	metabolic process
61.97	-41.36	2203	FBP1	metabolic process
-19	-24.13	2204	FCAR	immune system process
-24.95	-16.88	2205	FCER1A	immune system process
15.87	22.88	2206	MS4A2	immune system process
34.55	8.521	2207	FCER1G	immune system process
-3.111	-78.13	2208	FCER2	immune system process
48.58	22.93	2209	FCGR1A	immune system process
48.8	23.13	2210	FCGR1B	immune system process
-18.07	-22.62	2212	FCGR2A	immune system process
34	8.472	2213	FCGR2B	immune system process
-18.44	-22.76	2214	FCGR3A	immune system process
-22.08	-24.07	2215	FCGR3B	immune system process
-59.1	34.44	2216	FDX1P2
27.66	10.5	2217	FCGRT	immune system process
-8.831	-61.96	2218	FKTN	metabolic process
-3.556	-77.55	2219	FCN1	immune system process
-5.167	-77.93	2220	FCN2	immune system process
32.44	-55.37	2222	FDFT1	metabolic process
32.36	-55.41	2224	FDPS	metabolic process
-35.28	13.76	2227	FDPSP3
-40.68	37.72	2228	FDPSP4
-47.73	38.45	2229	FDPSP5
35.1	-55.9	2230	FDX1	metabolic process
-43.89	-3.051	2231	FDX1P1
33.12	-56.06	2232	FDXR	metabolic process
4.983	-50.04	2235	FECH	metabolic process
20.2	51.57	2237	FEN1	Other
52.74	-66.32	2239	GPC4	cellular process
50.89	2.201	2241	FER	immune system process
52.31	39.17	2242	FES	immune system process
1.196	-43.32	2243	FGA	immune system process
1.251	-43.35	2244	FGB	immune system process
12.66	14.17	2245	FGD1	cellular process
55.8	-16.18	2246	FGF1	metabolic process
55.94	-16.21	2247	FGF2	metabolic process
3.275	7.761	2248	FGF3	metabolic process
13.99	2.168	2249	FGF4	metabolic process
3.044	7.915	2250	FGF5	metabolic process
3.051	7.808	2251	FGF6	metabolic process
14.99	4.158	2252	FGF7	metabolic process
18.6	2.553	2253	FGF8	reproduction
18.51	2.949	2254	FGF9	reproduction
19.44	2.872	2255	FGF10	reproduction
-13.17	-43.43	2256	FGF11	cellular process
21.4	-28.14	2257	FGF12	Other
37.81	-14.66	2258	FGF13	Other
32.49	-27.08	2259	FGF14	cellular process
18.57	2.617	2260	FGFR1	metabolic process
3.191	-12.06	2261	FGFR3	metabolic process
53.12	-66.81	2262	GPC5	cellular process
18.44	2.718	2263	FGFR2	reproduction
28.8	-53.67	2264	FGFR4	metabolic process
1.296	-43.3	2266	FGG	metabolic process
-2.322	-44.54	2267	FGL1	immune system process
29.34	8.739	2268	FGR	immune system process
49.77	-53.06	2271	FH	metabolic process
77.08	13.29	2272	FHIT	metabolic process
26.55	45.71	2273	FHL1	cellular process
16.87	-22.88	2274	FHL2	metabolic process
1.042	-29.73	2275	FHL3	metabolic process
53.39	-15.75	2277	VEGFD	immune system process
24.73	-27.7	2280	FKBP1A	immune system process
24.23	-27.8	2281	FKBP1B	immune system process
-1.072	31.12	2286	FKBP2	metabolic process
-0.3895	31.29	2287	FKBP3	metabolic process
53.12	40.14	2288	FKBP4	metabolic process
-0.01972	31.35	2289	FKBP5	metabolic process
24.8	-5.75	2290	FOXG1	metabolic process
17.41	3.875	2294	FOXF1	immune system process
74.48	12.54	2295	FOXF2	reproduction
21.47	2.046	2296	FOXC1	reproduction
17.76	-0.6989	2297	FOXD1	metabolic process
-40.13	25.07	2298	FOXD4	metabolic process
22.7	-12.45	2299	FOXI1	metabolic process
-0.5567	-18.82	2300	FOXL1	immune system process
7.843	22.11	2301	FOXE3	metabolic process
32.59	7.384	2302	FOXJ1	reproduction
21.46	1.977	2303	FOXC2	metabolic process
8.388	1.842	2304	FOXE1	immune system process
47.1	-0.2347	2305	FOXM1	metabolic process
-23.99	5.894	2306	FOXD2	metabolic process
16.42	-32.69	2307	FOXS1	metabolic process
44.17	-28.17	2308	FOXO1	metabolic process
44.18	-28.15	2309	FOXO3	reproduction
-30.57	27.49	2310	FOXO3B	metabolic process
-34.13	36.21	2311	FOXO1B
-20.4	-57.24	2312	FLG	metabolic process
9.147	-3.643	2313	FLI1	immune system process
-7.694	-16.52	2314	FLII	cellular process
-10.14	-24.02	2315	MLANA
17.86	-29.77	2316	FLNA	reproduction
12.64	-21.67	2317	FLNB	immune system process
16.05	-22.78	2318	FLNC	cellular process
49.3	17.35	2319	FLOT2	immune system process
51.65	-14.39	2321	FLT1	immune system process
34.98	2.549	2322	FLT3	immune system process
32.34	3.087	2323	FLT3LG	immune system process
52.84	-14.52	2324	FLT4	immune system process
40.23	-63.29	2326	FMO1	metabolic process
40.16	-63.29	2327	FMO2	metabolic process
36.95	-62.71	2328	FMO3
42.36	-60.35	2329	FMO4	metabolic process
-1.193	-44.68	2330	FMO5	metabolic process
54.58	-68.07	2331	FMOD	cellular process
42.99	63.4	2332	FMR1	metabolic process
37.55	62.75	2334	AFF2	Other
40.67	-11.13	2335	FN1	metabolic process
2.998	16.51	2339	FNTA	metabolic process
-36.53	51.39	2341	FNTAP2
3.257	16.72	2342	FNTB	metabolic process
-24.18	-38.14	2346	FOLH1	metabolic process
13.94	-64.77	2348	FOLR1	reproduction
13.94	-64.6	2350	FOLR2	reproduction
13.59	-65.91	2352	FOLR3	reproduction
10.26	-23	2353	FOS	reproduction
10.19	-23.12	2354	FOSB	reproduction
4.25	39.04	2355	FOSL2	metabolic process
17.29	-69.77	2356	FPGS	metabolic process
-21.48	-24.28	2357	FPR1	immune system process
11.07	-12.7	2358	FPR2	immune system process
18.26	-40.61	2359	FPR3	immune system process
48.44	-48.37	2395	FXN	Other
-53.38	-22.56	2444	FRK	immune system process
44.5	-7.102	2475	MTOR	reproduction
-49.43	-4.462	2483	FRG1	metabolic process
16.74	4.661	2487	FRZB	cellular process
34.48	-55.75	2488	FSHB	reproduction
7.908	76.93	2491	CENPI	reproduction
7.038	10.88	2492	FSHR	reproduction
10.7	38.88	2494	NR5A2	metabolic process
9.898	-48.69	2495	FTH1	immune system process
-44.02	42.61	2496	FTH1P1
-48.79	-0.4748	2497	FTH1P2
-15.71	25.36	2498	FTH1P3
-35.81	24.9	2499	FTH1P4
-71.91	-2.522	2500	FTH1P7
-15.57	-43.64	2501	FTH1P8
-42.55	-1.254	2502	FTH1P10
-41.9	49.33	2503	FTH1P11
-45.5	26.34	2504	FTH1P12
-6.923	-10.32	2507	FTH1P15
-49.5	-3.539	2508	FTH1P16
-49.97	-1.305	2509	FTH1P5
9.719	-48.83	2512	FTL	cellular process
37.12	30.58	2515	ADAM2	reproduction
11.53	37.28	2516	NR5A1	reproduction
56.2	-66.23	2517	FUCA1	metabolic process
69.92	-36.15	2519	FUCA2	metabolic process
-0.0961	-53.4	2520	GAST	cellular process
33.36	63.24	2521	FUS	metabolic process
59.63	-43.13	2523	FUT1	metabolic process
60.2	-42.38	2524	FUT2	metabolic process
63.17	-62.43	2525	FUT3	metabolic process
58.97	-36.69	2526	FUT4	immune system process
61.29	-61.24	2527	FUT5	metabolic process
61.08	-61.15	2528	FUT6	metabolic process
58.88	-36.53	2529	FUT7	reproduction
59.56	-43.63	2530	FUT8	metabolic process
64.54	-62.82	2531	KDSR	metabolic process
14.42	-14.48	2532	ACKR1	metabolic process
8.541	-14.9	2533	FYB1	immune system process
34.96	-16.79	2534	FYN	immune system process
16.67	4.235	2535	FZD2	metabolic process
63.79	-2.084	2537	IFI6	immune system process
58.49	-42.29	2538	G6PC1	metabolic process
61.12	-38.63	2539	G6PD	immune system process
5.68	-62.57	2542	SLC37A4	metabolic process
-33.62	-14.21	2543	GAGE1
20.65	53.41	2547	XRCC6	immune system process
58.43	-41.7	2548	GAA	Other
63.21	-15.95	2549	GAB1	cellular process
21.77	-41.26	2550	GABBR1	cellular process
1.031	53.09	2551	GABPA	immune system process
-22.27	41.74	2553	GABPB1	metabolic process
4.295	-64.22	2554	GABRA1	cellular process
4.306	-64.22	2555	GABRA2	cellular process
4.055	-63.73	2556	GABRA3	cellular process
4.184	-64.07	2557	GABRA4	cellular process
5.275	-64.87	2558	GABRA5	Other
4.163	-64.02	2559	GABRA6	cellular process
4.26	-64.39	2560	GABRB1	reproduction
5.197	-64.73	2561	GABRB2	cellular process
5.248	-64.86	2562	GABRB3	cellular process
4.203	-64.06	2563	GABRD	cellular process
4.041	-63.26	2564	GABRE	cellular process
4.119	-63.79	2565	GABRG1	cellular process
4.239	-64.15	2566	GABRG2	Other
4.014	-63.63	2567	GABRG3	cellular process
3.376	-62.3	2568	GABRP	cellular process
3.902	-63.72	2569	GABRR1	cellular process
3.919	-63.43	2570	GABRR2	cellular process
20.97	-72.61	2571	GAD1	Other
21.08	-72.62	2572	GAD2	metabolic process
61.19	21.69	2580	GAK	metabolic process
62.74	-63.1	2581	GALC	metabolic process
61.31	-42.33	2582	GALE	metabolic process
64.31	-62.93	2583	B4GALNT1	reproduction
62.57	-42.26	2584	GALK1	metabolic process
61.49	-42.93	2585	GALK2	metabolic process
27.23	-36.5	2587	GALR1	metabolic process
53.76	-67.77	2588	GALNS
-8.009	-63.38	2589	GALNT1	metabolic process
-8.228	-63.33	2590	GALNT2	metabolic process
-8.063	-63.47	2591	GALNT3	metabolic process
67.01	-36.81	2592	GALT	metabolic process
19.13	-73.19	2593	GAMT	reproduction
-10.27	-56.16	2595	GANC	metabolic process
39.69	-20.34	2596	GAP43	cellular process
63.04	-40.23	2597	GAPDH	immune system process
-43.38	1.014	2601	GAPDHP60
-54.27	34.09	2611	GAPDHP69
-37.29	7.237	2613	GAPDHP71
22.59	8.209	2615	LRRC32	immune system process
-26.86	34.41	2616	GAPDHP1
38.3	79.64	2617	GARS1	metabolic process
69.81	-40.71	2618	GART	metabolic process
-6.043	-82.05	2619	GAS1	metabolic process
27.03	-1.855	2620	GAS2	reproduction
35.94	8.362	2621	GAS6	immune system process
-12.2	57.9	2622	GAS8	reproduction
9.446	-3.551	2623	GATA1	reproduction
23.82	3.228	2624	GATA2	reproduction
22.61	3.553	2625	GATA3	reproduction
18.28	-22.2	2626	GATA4	reproduction
19.65	1.724	2627	GATA6	reproduction
41.6	-42.89	2628	GATM	Other
64.65	-59.35	2629	GBA	immune system process
-50.58	9.002	2630	GBAP1
24.34	-25.99	2631	NIPSNAP2	metabolic process
56.81	-39.7	2632	GBE1	metabolic process
39.83	5.802	2633	GBP1	immune system process
33.54	16.98	2634	GBP2	immune system process
16.33	-11.73	2635	GBP3	immune system process
23.21	-7.661	2636	GBX1	Other
19.59	-3.242	2637	GBX2	metabolic process
16.32	-67.06	2638	GC	metabolic process
34.67	-69.7	2639	GCDH	metabolic process
15.62	69	2641	GCG	Other
28.14	-38.09	2642	GCGR	metabolic process
40.5	-55.05	2643	GCH1	immune system process
40.2	-53.57	2644	GCHFR	metabolic process
62.28	-41.16	2645	GCK	metabolic process
62.63	-41.3	2646	GCKR	metabolic process
54.06	17.46	2647	BLOC1S1	metabolic process
13.28	66.8	2648	KAT2A	immune system process
11.37	39.57	2649	NR6A1	reproduction
-7.227	-63.24	2650	GCNT1	immune system process
55.83	-70.35	2651	GCNT2	metabolic process
5.788	16.6	2652	OPN1MW	metabolic process
22.62	-71.93	2653	GCSH	metabolic process
18.53	11.32	2657	GDF1	metabolic process
49.74	-12.84	2658	GDF2	metabolic process
16.08	-19.6	2660	MSTN	reproduction
18.16	12.85	2661	GDF9	reproduction
19.13	10.66	2662	GDF10	metabolic process
40	-13.32	2664	GDI1	cellular process
-33.9	19.89	2665	GDI2	cellular process
19.29	-0.6724	2668	GDNF	Other
23.9	-24.96	2669	GEM	immune system process
-3.488	-3.408	2670	GFAP	metabolic process
-9.277	16.99	2671	GFER	cellular process
18.16	69.27	2672	GFI1	immune system process
80.53	6.509	2673	GFPT1	metabolic process
-16.25	-33.25	2674	GFRA1	cellular process
-9.381	3.914	2675	GFRA2	metabolic process
27.69	-8.987	2676	GFRA3	cellular process
-16.82	16.24	2677	GGCX	metabolic process
37.56	-66.17	2678	GGT1	reproduction
37.56	-66.97	2679	GGT3P	reproduction
36.17	-67.22	2681	GGTA1	metabolic process
53.97	-70.17	2683	B4GALT1	reproduction
37.94	-66.98	2686	GGT7	reproduction
37.99	-67.03	2687	GGT5	reproduction
35.49	2.156	2688	GH1	metabolic process
29.09	15.71	2689	GH2	metabolic process
28.6	15.86	2690	GHR	metabolic process
29.34	-37.64	2691	GHRH	Other
29.51	-37.6	2692	GHRHR	reproduction
29.02	-35.67	2693	GHSR	reproduction
15.54	-67.52	2694	CBLIF	cellular process
29.72	-36.52	2695	GIP	reproduction
30.92	-37.83	2696	GIPR	metabolic process
23.47	-31.94	2697	GJA1	reproduction
-34.3	24.67	2698	GJA1P1
0.3227	-27.09	2700	GJA3	cellular process
38.52	-3.557	2701	GJA4	cellular process
22.55	-32.02	2702	GJA5	cellular process
8.302	23.19	2703	GJA8	cellular process
21.85	-48.14	2705	GJB1	reproduction
24.33	-16.5	2706	GJB2	reproduction
-14.74	-45.64	2707	GJB3	reproduction
-14.7	-45.68	2709	GJB5	reproduction
59.85	-45.53	2710	GK	metabolic process
59.94	-45.42	2712	GK2	metabolic process
62.41	-62.24	2717	GLA	metabolic process
18.09	4.114	2719	GPC3	immune system process
58.45	-65.5	2720	GLB1	metabolic process
17.07	-73.94	2729	GCLC	metabolic process
17.13	-73.9	2730	GCLM	metabolic process
22.16	-70.97	2731	GLDC	metabolic process
-25.77	39.71	2732	GLDCP1
44.79	61.83	2733	GLE1	metabolic process
17.96	10.71	2734	GLG1	metabolic process
18.54	2.334	2735	GLI1	reproduction
17.85	2.497	2736	GLI2	reproduction
18.16	2.549	2737	GLI3	reproduction
-23.29	11.37	2738	GLI4	metabolic process
62.3	-45.16	2739	GLO1	immune system process
27.6	-38.05	2740	GLP1R	cellular process
3.839	-65.3	2741	GLRA1	reproduction
3.832	-64.97	2742	GLRA2	cellular process
3.855	-65.36	2743	GLRB	reproduction
19.75	-71.63	2744	GLS	Other
49.04	-51.77	2745	GLRX	metabolic process
20.83	-73.11	2746	GLUD1	metabolic process
21.1	-73.07	2747	GLUD2	metabolic process
-42.25	32.4	2749	GLUD1P3
33.28	-39.4	2752	GLUL	metabolic process
61.11	-61.57	2760	GM2A	Other
28.08	-0.7651	2762	GMDS	metabolic process
55.79	2.267	2764	GMFB	metabolic process
26.41	46.42	2765	GML	cellular process
-27.25	-24.39	2766	GMPR	metabolic process
22.17	-40.5	2767	GNA11	cellular process
75.05	11.93	2768	GNA12	metabolic process
21.81	-40.38	2769	GNA15	cellular process
48.64	38.3	2770	GNAI1	cellular process
28.68	-33.59	2771	GNAI2	metabolic process
65.82	-5.948	2773	GNAI3	metabolic process
26.84	-39.05	2774	GNAL	cellular process
25.28	-8.855	2775	GNAO1	Other
22.27	-40.51	2776	GNAQ	metabolic process
-20.41	27.48	2777	GNAQP1
13.58	1.515	2778	GNAS	metabolic process
4.992	17.76	2779	GNAT1	cellular process
5.438	18.56	2780	GNAT2	cellular process
-40.83	-45.61	2781	GNAZ	cellular process
22.95	-40.33	2782	GNB1	cellular process
-14.46	9.663	2783	GNB2	cellular process
30.32	-54.52	2784	GNB3	Other
29.93	20.6	2785	GNG3	cellular process
2.588	14.24	2786	GNG4	cellular process
-52.06	-25.15	2787	GNG5	cellular process
2.324	14.57	2788	GNG7	cellular process
-51.05	-19.4	2790	GNG10	cellular process
-4.856	-14.24	2791	GNG11	cellular process
5.127	17.8	2792	GNGT1	cellular process
5.002	16.95	2793	GNGT2	cellular process
29.66	9.686	2794	GNL1	immune system process
35.52	4.196	2796	GNRH1	reproduction
-4.97	-42.96	2797	GNRH2	reproduction
-9.192	24.33	2798	GNRHR	cellular process
53.95	-67.56	2799	GNS	metabolic process
-48.47	11.38	2800	GOLGA1
47.71	37.79	2801	GOLGA2	reproduction
[truncated: 23,304 more rows]
