# Supplementary material for: Drug target prediction through deep learning functional representation of gene signatures
Source: Nat Commun. 2024 Feb 29;15:1853. doi: 10.1038/s41467-024-46089-y (PMC10904399; doi:10.1038/s41467-024-46089-y)
Supplement: Supplementary file 9 — Source Data [file 41467_2024_46089_MOESM9_ESM.zip › SourceData/Fig.1c.csv]

pathway	FRoGS lambda=5	clusDCA lambda=5	OPA2Vec GO lambda=5	OPA2Vec Gene lambda=5	Gene2Vec lambda=5	Fisher's exact test lambda=5	FRoGS lambda=10	clusDCA lambda=10	OPA2Vec GO lambda=10	OPA2Vec Gene lambda=10	Gene2Vec lambda=10	Fisher's exact test lambda=10	FRoGS lambda=15	clusDCA lambda=15	OPA2Vec GO lambda=15	OPA2Vec Gene lambda=15	Gene2Vec lambda=15	Fisher's exact test lambda=15	FRoGS lambda=20	clusDCA lambda=20	OPA2Vec GO lambda=20	OPA2Vec Gene lambda=20	Gene2Vec lambda=20	Fisher's exact test lambda=20
R-HSA-109581	2.1140172252586997	6.040176649233286	1.245951412807735	1.3890656566197515	0.34307857809076536	1.7004595311796227	11.682398449626339	27.800350174339794	13.324111024619347	11.69739071960382	0.6822198054571198	7.221157407912977	33.08621021568392	33.79806965606319	26.114871144156044	21.911635307190128	7.036661013902968	20.42998234800492	34.13075090546517	34.137290770456204	32.4075898034145	31.503526121427036	9.314266043227978	28.51873546558018
R-HSA-109606	6.540477277556881	29.497663415336735	14.887451103060565	7.943869600349195	1.8312563174431884	5.428895097516636	33.947895515685126	34.09806121717666	29.923966228613388	27.935882845070285	3.2508127252845616	27.440678119786277	34.14383127789352	34.14383127789352	34.065387589926374	34.05885479179218	7.249924307234503	33.89591515271601	34.14383127789352	34.14383127789352	34.137290770456204	34.14383127789352	19.63920458493969	34.22771495168577
R-HSA-110328	25.6271524465349	13.831023383907148	3.0490719685475747	1.8446957327830142	0.40378685849097157	4.376527801277328	34.14383127789352	32.356666035989015	9.337539625154772	19.111844278092942	17.644181114091342	27.06943305830167	34.14383127789352	34.137290770456204	22.13079949253434	28.291043771902597	28.225758033069816	33.32695408049235	34.14383127789352	34.14383127789352	32.10266371989394	33.54479377362362	33.16348990835558	34.200778394022
R-HSA-110329	25.441263363772038	9.659843625455512	1.0043716682159267	3.668313120734038	1.907264086929951	6.9859532745718305	34.14383127789352	32.36939312451667	8.910363768022	11.12386406341971	12.81139742737887	27.132065840395285	34.14383127789352	34.12421168291964	22.98139174708542	29.364332044246687	26.37196260737182	32.69567818053102	34.14383127789352	34.14383127789352	28.858105713277787	33.48000862302013	33.928333739768235	34.21140034301718
R-HSA-110330	27.847453481970543	10.02594340358016	1.3451401121796756	3.7507693133673867	2.8859511568267013	3.4802080259398274	34.14383127789352	33.30540957541926	13.032671169422297	17.70003938248643	12.541497577235052	25.118103988852795	34.14383127789352	34.14383127789352	21.199474360747413	30.009604196583943	30.686851755885925	33.898583927910366	34.14383127789352	34.14383127789352	29.328022852496947	33.41528770892169	33.86968310265459	34.21175043100081
R-HSA-110331	24.247255758063574	13.578352311256113	3.875348710585963	4.753461458332571	2.799433967359666	7.373361506169421	34.14383127789352	33.69404340197645	8.848823716258357	15.04964561837792	16.83095111372838	28.06880311678798	34.14383127789352	34.137290770456204	24.066611787369073	28.84610789308347	30.378049059468598	33.08492489384074	34.14383127789352	34.14383127789352	31.44079612170013	34.032730023614995	34.11113516516192	34.21777064803707
R-HSA-111885	0.6684346175059573	4.330427539496352	2.8252314967394185	2.2567743017488873	0.8945823799534413	3.086026123125078	11.076454333406547	13.203931052894992	7.579237498963665	6.623195861308783	3.2210137210592085	20.176970500486384	30.767403343521273	27.302412964266573	20.00484963312501	18.03241594359514	0.8954501547521645	30.092587293005423	33.75253793434495	32.36302925914312	21.76096668824712	27.087111530164297	10.586896773204316	33.84619114128446
R-HSA-112040	2.611073154787831	3.2713895004910873	2.6508045052737144	3.3316662800549843	0.44935078280884416	6.537103032128641	22.445850241893943	15.320574457143717	9.744732831839164	11.178700733056841	1.9320820133931713	26.210532007443344	33.99356214434059	31.48470037949538	22.06284228545379	24.987949720512947	4.893065339291658	33.343442646871715	34.12421168291964	34.091525206846725	29.30382956003743	32.05831895542158	7.045240039954717	34.202693523954544
R-HSA-112043	2.428618865051271	2.0849579659875848	3.3335599368871107	1.5283904027159712	0.7292313676252674	4.707121290337455	23.83227414386488	19.99492129152587	9.830017178648076	15.953753720068141	2.04466883593248	24.69520801310363	33.82410191564627	30.31648110425067	21.859619799409028	21.327585007703178	3.5987351618932903	33.93553073884812	34.14383127789352	33.69404340197645	30.421184823160033	33.29895193692731	13.088301122317342	34.19704084741066
R-HSA-112310	19.160360691289792	9.304301124718322	1.7310062045787031	2.4444588968655396	1.0719394216244869	4.590950549986154	34.14383127789352	34.00008851814302	18.202175116530757	20.736528949534858	4.120671014278588	27.057230237612362	34.14383127789352	34.14383127789352	29.588749266018255	31.90020166568884	6.565233738482305	34.066425695628965	34.14383127789352	34.14383127789352	33.928333739768235	34.14383127789352	12.537608226153974	34.202184028605544
R-HSA-112382	13.802373508891185	1.989316134343219	4.795108919290269	2.796004497578611	0.19530406493476782	2.238834821106285	34.13075090546517	22.56194637890675	25.14417512714644	25.95555841152884	4.082382851943243	26.966368204984068	34.14383127789352	33.71353579787686	31.761390445895707	32.675613929278846	13.867904759234605	33.75797463559356	34.14383127789352	34.11767310281882	34.02620043765663	34.137290770456204	21.10237775959762	34.23935086557116
R-HSA-114608	3.7548178225969	2.6674608066039154	0.7006348944897673	0.8301697130231047	0.9858288513414984	0.9650161816116342	32.39485500822256	8.029559063355583	6.863444183930387	4.414177694821422	1.3709417297064024	11.960008759133695	34.14383127789352	18.164379309550277	12.957372696386512	17.255747836015715	6.045441347472053	26.82494185115984	34.14383127789352	29.09860114727006	20.600190742368213	25.351386611435927	11.025517511791863	31.511728367120202
R-HSA-1168372	12.014574174357596	19.506665413479638	10.307900796178847	6.798738115214902	1.2534177916789189	2.5724293393942084	34.14383127789352	33.82410191564627	29.104626688318152	26.872688131633197	5.6245463053134195	18.52898409010591	34.14383127789352	34.14383127789352	33.98051132402132	34.05232263609472	19.077920821524252	31.531513765095657	34.14383127789352	34.14383127789352	34.104597869948115	34.09806121717666	30.997259404994058	33.843751577103085
R-HSA-1169091	26.820663845927857	24.43961035438711	13.578352311256113	12.662382625479822	2.811456010940032	3.5115806867785295	34.14383127789352	34.14383127789352	33.182824283775275	32.26764834439275	10.938486281387128	22.83109300843835	34.14383127789352	34.14383127789352	34.084989838957526	34.12421168291964	21.219945186705893	32.50391385310232	34.14383127789352	34.14383127789352	34.14383127789352	34.14383127789352	30.15670483918811	34.055435829411074
R-HSA-1169408	1.4119228573619427	16.95371047096415	7.407717114452757	0.7006348944897673	0.5322835104932185	4.321973385535945	31.084461169995063	34.11113516516192	25.458133524134823	21.27116704711695	4.783520093173867	20.14304580409772	34.13075090546517	34.14383127789352	33.29249494077746	33.24731395323861	17.393956825616307	32.45213586411958	34.14383127789352	34.14383127789352	33.791563197181326	33.9413742812907	27.553731375293356	34.05652827829456
R-HSA-1169410	2.8183389521042628	20.323907328406122	7.481389253145664	4.714311579248056	1.1523665904678764	4.592538839602009	28.166474727354515	33.75253793434495	24.225322356015017	21.01569766175247	9.908827831292806	20.833373525169534	34.13075090546517	34.104597869948115	29.5522975970496	31.648048799367558	14.4775994922468	31.610393148072674	34.14383127789352	34.14383127789352	34.12421168291964	34.137290770456204	25.79674833510929	33.43529321588519
R-HSA-1221632	9.588842000172896	3.9063316207032592	0.34123129775227823	0.4280386387668064	0.6123664033497573	4.458013286143104	33.69404340197645	26.423536715240605	7.481389253145664	11.432787053978803	5.362173946303103	18.905364127301844	34.14383127789352	34.091525206846725	20.358963206472	22.31429898573867	19.609711154778672	31.531535209971096	34.14383127789352	34.14383127789352	30.47669131055741	31.90651865131346	27.559590101248336	33.53737772481652
R-HSA-1226099	4.301980184873952	5.891181303280187	2.140371261361033	1.5295951665394516	1.4759425530800023	5.866711947387637	27.965391375672667	20.00981476321952	14.40638701769321	14.227082803974115	0.2207018633518774	25.82948325285538	34.091525206846725	33.00259492473863	27.624078423308305	30.866692701703276	3.365844952411694	33.20084591639441	34.14383127789352	33.48000862302013	30.365730332980235	33.655075954733846	12.006970134662584	34.20376167365186
R-HSA-1227986	2.7806015749305755	6.258076068731742	7.056687517972089	2.903434852897965	3.4270927903727824	9.782668735973925	29.588749266018255	25.978286597854478	23.034771079000993	19.262453227730393	3.2433484378317923	26.36392011958202	34.137290770456204	32.89983281176011	30.903968583342728	32.822869132043074	4.071782533586305	34.084223734973875	34.14383127789352	34.14383127789352	33.38295134030659	34.104597869948115	11.149436757157375	34.24835402120954
R-HSA-1234174	21.911635307190128	27.51273825437841	15.506946714182613	8.084905643343866	0.6240154616791018	3.4874386026237842	34.137290770456204	34.065387589926374	30.02797155750237	29.84455790551799	7.168826183807894	20.75684880324288	34.14383127789352	34.14383127789352	34.04579112283325	34.03926025200694	13.088301122317342	31.714494718657058	34.14383127789352	34.14383127789352	34.14383127789352	34.14383127789352	28.08950234442433	33.90681887084706
R-HSA-1234176	24.87111042700851	25.972603589554193	11.281444215552936	8.988424125585237	1.2544866352939095	7.347009890447942	34.14383127789352	34.14383127789352	33.15704640119969	31.022161354340625	8.576300566400603	22.223657999955183	34.14383127789352	34.14383127789352	34.12421168291964	34.137290770456204	23.946570110330317	32.88035110329546	34.14383127789352	34.14383127789352	34.137290770456204	34.14383127789352	29.17094999431964	34.227585846370395
R-HSA-1236394	0.6008595553476874	4.114275845389331	2.17135823601496	0.8971872882038605	1.1072429375703123	5.931945832089377	12.764240974796664	17.929081763876443	9.619237137642248	11.436491662103776	0.5995151320718757	25.657227164618515	31.31552874878739	28.481407341330875	18.726013944470324	22.524973082524745	2.799433967359666	33.85939266774972	33.882712080653	33.78505738070341	28.51717365482234	31.660632041620044	13.080346356306972	34.22619034375388
R-HSA-1236974	13.521636049877838	23.42099297789133	9.615857372046452	5.118661025257195	1.3031596396273932	1.5778706074785098	34.14383127789352	34.091525206846725	29.759162559712596	25.32333377978855	6.601082520934141	20.38281669691392	34.14383127789352	34.14383127789352	33.98051132402132	33.78505738070341	15.760199823254073	30.708136246439814	34.14383127789352	34.14383127789352	34.084989838957526	34.14383127789352	29.82624831238934	33.38964682913847
R-HSA-1236975	16.264225088430397	20.22891364895316	9.340866948981429	4.785836622154963	0.8409731472811496	0.41530693482932335	34.104597869948115	34.14383127789352	27.565449468662656	22.240805074141974	7.846542673376326	12.640915537911042	34.14383127789352	34.14383127789352	33.557758512196656	32.10900125497641	13.096258431690776	28.2920737917172	34.14383127789352	34.14383127789352	34.14383127789352	33.791563197181326	26.320440439044223	33.66295586707825
R-HSA-1236978	33.57072582026901	32.471302313038116	21.09217050274351	20.084368459485074	2.4065425501025395	11.757960520202047	34.14383127789352	34.14383127789352	32.9255079248952	33.70703769018351	9.14563536157709	26.60790967936356	34.14383127789352	34.14383127789352	34.09806121717666	34.137290770456204	27.37826786982453	34.201840602862006	34.14383127789352	34.14383127789352	34.14383127789352	34.14383127789352	33.26667337958276	34.230002127296856
R-HSA-1268020	3.789328821157915	5.516269953391888	0.3495979881197046	1.9431727267192986	2.977523429781307	3.568445100559939	32.077320001395925	21.647025453317603	2.3830183835490915	6.040176649233286	7.9194774873596865	25.50861805590522	34.14383127789352	32.84851341538771	5.849722078744672	18.577604231593092	19.545887686800466	32.44794728492352	34.14383127789352	34.05885479179218	12.993011784758142	27.98900974775306	27.162657923360264	34.21398625555092
R-HSA-1296071	9.271125780309884	2.537503329537968	2.2085857549013572	1.9004036576399	1.1082336646075668	1.840343313915002	26.349057453654176	0.9404085307105453	1.3574430370476436	5.688026445949683	6.625962844375341	12.637287063079906	34.07192103049814	8.636822170682073	3.9603616430416704	17.24195853949984	20.974971014792935	28.172203573496322	34.14383127789352	19.418564905297448	10.122940627207434	23.854023021338612	28.10725557860067	33.457937904786455
R-HSA-141424	1.4712289596138395	9.754946088530204	3.912544729083868	1.749222852341029	0.25022108209874155	1.87195876489095	23.265032022414957	27.906390352674777	11.178700733056841	15.799689957173998	9.208266601954517	16.08697043950642	33.726533940447155	33.29249494077746	23.626171041946094	21.29167370975533	21.348119828608485	28.742390745537662	34.14383127789352	33.66156892330206	25.010236870325393	31.71099069560662	30.230393810122028	33.57963696758611
R-HSA-141444	2.7363770185816962	5.688026445949683	3.3373490708185605	2.2994349768295885	0.09760867965724429	2.0880194988372485	20.858110010317883	22.021076241539333	7.466623428507177	8.550885862221389	8.063357745197603	19.24970629841467	34.05885479179218	33.78505738070341	22.949394889186262	24.92114980031106	19.165215848295734	29.46798325582595	34.14383127789352	34.09806121717666	30.526074063004764	32.57976097255767	28.07175488425102	33.170956999887956
R-HSA-1428517	9.304301124718322	1.3273658105541482	0.6302403721836581	1.1605046598265985	1.212164894970137	1.1816711897901973	34.14383127789352	19.787017019379945	6.639807145361929	11.134819985384729	1.9921331193203846	10.022017058792219	34.14383127789352	33.61613163342321	20.741587469458707	25.728840741648803	12.18633652314456	21.634830237941895	34.14383127789352	34.05885479179218	25.31772513648674	30.730212205955937	20.52968046274572	28.007850117199247
R-HSA-1442490	13.064444454272163	0.5828748871436304	2.2175751250317584	3.2489457447361634	0.6866107027771347	3.7345685848986805	33.47353364098102	0.6998922363165587	2.8981834300907843	7.612005602927447	10.350025413596642	26.632960308189297	34.14383127789352	2.722850944997511	4.723507252863616	19.296546719853747	20.499500154349782	33.39175973782338	34.14383127789352	9.737927155177347	17.10438157629944	31.748786655520323	27.13358879072742	34.200039074299944
R-HSA-1445148	0.7632621454509629	5.8626609506778	0.3600131120614297	0.8842102297760481	0.997857253583264	4.692366157983736	4.474224754887032	18.841333557652742	7.425362637175491	4.657062502114946	4.416393652071443	21.891595246011608	18.889492041501878	29.400664339859368	13.42066714439104	12.205500604661518	10.119467899126276	31.472587758978225	30.922615191331687	32.89983281176011	24.050224207652384	25.30090305261444	23.69115629364163	34.24093206299261
R-HSA-1461973	4.4452571462284265	1.6303239933479237	0.4012079999244895	0.53664508639349	1.724527617199759	6.294813002242871	30.47669131055741	2.241650514279268	2.2734786327904404	0.8235652434129115	5.854895758303814	25.903293398654434	34.14383127789352	13.068418976040695	9.588842000172896	6.231278242754412	18.169101549532094	34.051823816348886	34.14383127789352	18.02771222857346	14.93004466668613	18.52986112671855	30.433515104526393	34.218827483870975
R-HSA-1474165	5.634676993284548	5.55642449742656	3.388740004202124	1.1666312656093818	1.6592670113563452	1.1580073619907438	30.009604196583943	27.94178326812995	10.032855327370465	10.168143674251846	2.625932096622808	10.10793597811842	34.14383127789352	33.19571707902335	20.49447234191017	21.44065323870094	15.058207659609513	25.34057479046517	34.14383127789352	34.14383127789352	29.77135419271267	30.77360411341955	21.621172922982307	31.491034006675047
R-HSA-1474228	6.013890582021369	0.4100217131822771	0.9024113654225306	0.4964469822339336	0.8722052599123804	0.7754919641276927	29.862873275308438	1.4004661368004103	1.5068017607266573	5.276238602961776	5.322794852941831	12.111965407828622	33.91529576792902	4.315096813828684	5.739090635034937	12.866528970428387	3.2172997460260966	26.870934171938114	34.14383127789352	6.461051043003698	7.220904231000683	24.560920739850022	16.06427757311983	31.478086952930557
R-HSA-1474290	14.281166889498422	0.012063219227691064	0.40017957894474077	2.6992725180152948	2.0893019008072415	0.8745623114073315	32.331219565549915	0.17870808552420397	0.47827481579425696	6.016516382101408	6.6953407949847605	15.03717081148151	34.14383127789352	0.8359759880802252	1.0363882769475272	11.040058211642908	21.127907099938046	31.190874081694623	34.14383127789352	3.4463603349796643	5.7442107501256565	24.78782683420004	23.723683513056805	34.19532818870197
R-HSA-1483206	7.525780931997809	1.0250171514496904	0.8063868938982339	2.4923354942628073	0.30870741792423184	0.8896703144042368	31.365604878021664	2.8148962811898244	2.625932096622808	10.25887061353654	1.7206473724333162	10.405984109256488	34.14383127789352	10.512347667768593	5.953669291709178	22.13079949253434	4.14844725574539	26.333803249156055	34.14383127789352	23.098910817485358	18.606280765989986	31.034616181195403	8.186904002973028	32.31087812565432
R-HSA-1483249	14.173106319253838	10.522980441183917	3.381098604534527	3.0562798959252997	0.45604838911180906	5.403194255247028	34.14383127789352	32.39485500822256	7.707763312389641	16.402718166226773	1.245951412807735	26.956727153330245	34.14383127789352	34.13075090546517	23.243562441275834	30.612592741438498	7.226703227118197	33.25162000572559	34.14383127789352	34.14383127789352	29.068483067960752	34.091525206846725	17.872847965839576	34.22514533084492
R-HSA-1483255	10.199500739095214	1.1913355934110132	2.108186602545577	2.7925774273394435	0.1398813686485473	5.011929149010211	34.091525206846725	3.9063316207032592	3.226589224783392	3.4714990333139144	1.860899530296644	18.791574927863884	34.14383127789352	15.208456007496157	9.410886661054104	17.947846802044406	6.559727924347021	31.21270172157558	34.14383127789352	27.835673806010856	19.727822987336253	32.675613929278846	13.631129068218948	33.83494619426199
R-HSA-1500620	13.144055699998008	6.14594477114696	3.712430317306448	2.732991906850109	2.133031610473158	3.3996886462171143	34.01967149413105	31.390658352546712	13.765583775245165	12.463831272978032	3.7954373300767625	19.09544324649265	34.14383127789352	34.104597869948115	25.802411468415524	29.667807145986327	15.633305169364732	27.79368032183338	34.14383127789352	34.14383127789352	31.84337769198824	33.51239316870775	26.166185562819862	31.96952946922356
R-HSA-1500931	2.568418862477147	1.1003231141124623	1.3351244539468072	0.6247051409483743	0.4388812760310672	1.0967354846889967	23.195293353405795	8.402388999457918	7.3549161514263615	3.7690068482935577	0.12829096775268953	12.667437464868458	33.70703769018351	23.377915460785697	10.519435550118141	12.459954628746868	6.894507694593733	27.72858839382083	34.13075090546517	29.795745160796788	21.497303513318993	20.7922078568682	3.132546373185394	31.708232458162303
R-HSA-156580	6.100871335743208	2.0864053580541193	1.1503375585699414	1.3218406850499955	1.3473719685932937	3.3473373840960816	33.20861244358712	14.511174930197242	4.8113592389355	15.993496387027966	5.746771741619205	13.576361303462475	34.14383127789352	29.570520543400253	11.101969336665283	22.89079386323371	9.477831108308324	27.77525182288702	34.14383127789352	34.032730023614995	24.29115331875701	32.22953643766799	15.861221719416365	31.981376920000077
R-HSA-156827	30.218105895893967	0.5861785273913587	2.6858517945079132	3.1766058185787145	1.5868608763252978	2.0002722626227913	34.14383127789352	3.1692383874635297	5.234772922256665	15.195546987738014	15.04964561837792	11.154741853118784	34.14383127789352	17.255747836015715	24.01200894654269	30.984812282487667	26.509608985185743	27.184254217621362	34.14383127789352	30.984812282487667	31.11563515426465	32.93834933522343	34.07192103049814	32.50067123472861
R-HSA-156842	31.742485723535605	2.4939405967818526	4.084504756158822	2.3363700723502454	1.3879286996911282	3.491775899777558	34.14383127789352	7.220904231000683	13.36027663527772	19.60479782095752	18.10304832166776	21.61838690555938	34.14383127789352	25.480636045809533	25.88743540198939	28.888111493350586	32.09632682699553	28.968859020833577	34.14383127789352	33.357093807769566	33.073339259351755	33.73303397532575	34.14383127789352	33.76896229477502
R-HSA-156902	31.290506093962996	0.7562206865974266	1.272741896036805	2.929773174280605	3.539691151382851	2.046645806844108	34.14383127789352	5.058751784007384	9.52148052383353	19.545887686800466	23.90299547468363	15.154056125033495	34.14383127789352	27.290752600023648	27.44838399640767	31.912836279095103	31.63546812559859	29.888214702309092	34.14383127789352	32.912669083743005	32.790828229169236	33.77204767495622	34.01967149413105	33.420818607557734
R-HSA-157579	12.463831272978032	7.77095407667179	2.988194223759683	6.897335408849507	0.837639619361483	4.286509058591822	34.09806121717666	30.75500372970331	17.877530602809717	19.885878366002988	9.08323202253063	16.704219467286315	34.14383127789352	33.895743628312204	26.855340931148675	29.88730275432582	17.53274044562426	31.729983968381333	34.14383127789352	34.14383127789352	32.867753371874684	34.05232263609472	29.893411728722924	33.2337738582122
R-HSA-15869	17.872847965839576	20.059501238727282	4.356778931102835	4.554986373707603	0.3899932080403226	4.0539147973919505	34.14383127789352	33.86968310265459	19.17007164452479	20.68092745537775	2.0147530848883504	15.557162999354292	34.14383127789352	34.14383127789352	30.624962824103225	33.59666814493768	6.306469540772967	29.861361740226947	34.14383127789352	34.14383127789352	33.79806965606319	34.14383127789352	11.570280037106503	33.124307409891266
R-HSA-1592230	1.485396906575975	3.444430845105153	1.3924798987253884	1.497265820159118	0.11572530837787609	0.8596698622244504	10.328951710507551	10.508804676476009	4.6502185464184755	5.541347889829848	0.7391829198535019	17.173263575278007	27.419157718597862	26.590073278824946	14.377117727130884	10.350025413596642	5.516269953391888	31.166295967969155	34.14383127789352	30.02797155750237	21.097273811223456	18.43932526266858	15.446137971950462	33.075081350925956
R-HSA-159236	26.8379995025904	33.08621021568392	15.156854343225774	7.913385749308061	0.707341575271297	1.6808186520280775	34.14383127789352	34.14383127789352	30.56931767411722	26.36050874805984	7.9194774873596865	19.865635885677165	34.14383127789352	34.14383127789352	34.04579112283325	34.05885479179218	15.7251408418925	31.88593299546342	34.14383127789352	34.14383127789352	34.04579112283325	34.14383127789352	26.44647521313271	34.06533258910857
R-HSA-162587	0.05455661818692317	8.56358817196204	3.6046697221530826	1.710325370691019	1.0699987725445876	1.8552102423475598	22.141264050469424	21.389220189200934	13.283987435391454	11.510717035453869	0.9969287717244341	5.8225658191626355	34.14383127789352	31.48470037949538	27.454231176281052	24.450625754912057	8.352154421864492	20.882802952404973	34.14383127789352	33.78505738070341	32.31850018362474	32.662825185716194	21.14834209047046	31.589138630515
R-HSA-162599	1.1181709442519254	9.07012351405957	4.951890830345869	4.70512578885356	0.1607118856495148	0.36521682257502297	30.717820296011716	26.641866696268167	16.16631158956734	17.1135354996174	5.147555058637212	8.827539549711979	34.02620043765663	33.00902301634851	27.971295006389706	24.882225801365124	8.377251552552822	23.76369112547176	34.14383127789352	34.137290770456204	33.24731395323861	33.564241845045025	18.117192044496086	31.666474110327666
R-HSA-162909	2.214576311501302	14.785486492504546	4.7097174487012	5.938013634040261	0.37948804372954514	1.1493922130583212	27.38410735250705	31.80552393956487	21.80766830429177	17.990105503640617	3.26577038118382	13.730598178790835	34.01314319303746	34.14383127789352	30.18125755901399	30.693044179945108	9.636145446343425	26.676170772521843	34.14383127789352	34.137290770456204	33.318326779432795	33.96746307341083	18.041825289930873	31.543009920360156
R-HSA-1630316	27.553731375293356	27.800350174339794	3.3373490708185605	1.4176723249944043	0.37455378246928744	1.794130706858743	34.14383127789352	34.137290770456204	12.985087537085137	16.767481282469042	1.7939338998446337	13.747420510433361	34.14383127789352	34.14383127789352	30.07697942941709	29.255473779729062	4.503296509357185	25.810406420682416	34.14383127789352	34.14383127789352	32.75880338320495	33.79806965606319	5.798122340591548	32.57282662792595
R-HSA-163125	1.38452119944497	0.2955681910883326	0.16453020945944566	0.3095687407822655	0.9557016839458724	2.4234772966654083	18.568050498747592	9.148926060576876	1.4350052392243762	1.0661239858201015	1.0953967302346481	17.56306638033472	31.227994401668106	22.057619289329647	2.2994349768295885	5.2689080985206855	1.1432532141315412	31.25165758175529	33.908777745638616	29.497663415336735	5.52128056679044	10.949345220458934	6.095580435070327	33.85897949545107
R-HSA-163200	23.189933323925427	3.5789929055464533	0.6344125822145775	2.961557902633155	0.808826921200732	2.749855755221715	34.14383127789352	29.03838103177792	7.937767797879493	13.171979725891562	7.398902828899869	11.691949854260248	34.14383127789352	33.960939911744404	14.89170759231361	26.872688131633197	21.322452902396247	26.0237047151576	34.14383127789352	34.14383127789352	23.848584840976162	31.868626369890247	31.146825189647554	32.69480799061323
R-HSA-1632852	0.6035542845088437	2.201110813479951	0.8309976164178497	1.3833864893567882	0.7155943367585567	2.1199521990051244	6.521257277155145	11.193347937701853	4.6138112741498345	1.0278526481430317	2.7788931376947135	8.251780476359013	28.804135735510474	24.69361308348193	12.870471705116255	9.847121471586622	6.821206996264503	24.692736237596726	33.91529576792902	32.34394151633572	23.892108222568964	21.90643087579857	12.835009976334426	32.97971773726095
R-HSA-163685	3.3335599368871107	1.7939338998446337	0.5934894646306268	0.6763934317108369	1.8005653602819456	2.6052250509894703	18.51078177609785	9.676789859189473	5.803271101815957	7.33443736967654	0.20160522784205795	16.4543289060468	29.619143306603135	22.938734393359972	15.191245255786662	19.33067153635129	1.8379687838098033	28.21176748316204	34.11113516516192	30.997259404994058	20.29388437893289	31.227994401668106	7.695758405170174	33.00748049067302
R-HSA-1638091	29.985123368304063	25.61022459135675	2.9157092242611293	4.420827414212202	0.845151812032571	6.567834520045458	34.14383127789352	34.14383127789352	17.333995715000043	22.826953848707074	1.815205456044459	25.398012828845367	34.14383127789352	34.14383127789352	28.19610836052615	31.874940144742954	3.2172997460260966	33.53610466002699	34.14383127789352	34.14383127789352	31.572603283757473	33.960939911744404	12.678025177973543	34.198673234988874
R-HSA-1650814	15.04108612605275	0.0850380483091626	0.07284983289747744	0.3775090746860911	1.8541378019799055	7.631112588795	32.88058322096359	0.06569159546843532	0.560089483927759	2.2871989577379264	7.238308747928037	23.284371936609677	34.14383127789352	1.0555130548455518	3.714442663664929	14.964165392428127	20.91903873993904	32.610074575255695	34.14383127789352	1.3552011013978191	3.3639409780508536	22.20934609791181	31.497250232017276	34.21474797916623
R-HSA-1655829	2.594619928668939	15.87882517986497	4.916549122437141	2.2994349768295885	1.4350052392243762	5.505725284315579	33.72003454796446	33.934853689318665	13.2759703496118	14.297829795052301	3.132546373185394	27.707989910803803	34.14383127789352	34.137290770456204	30.42734964287226	30.18125755901399	11.836550578893318	33.70705084486063	34.14383127789352	34.14383127789352	33.62262074768157	33.86316957727618	22.488031161662803	34.203473143648125
R-HSA-166016	1.3596872137851044	7.4932132169808945	4.5979327731611	0.551141225486864	0.7886358224566914	1.2238829329486451	27.290752600023648	23.324126213344293	18.726013944470324	9.410886661054104	0.7322842066194708	9.218333350274436	34.137290770456204	31.340561676787726	28.46949036984478	25.717531784795636	9.271125780309884	25.57836563016468	34.14383127789352	34.05885479179218	32.38848857396263	32.28671296753193	11.065528840898933	32.89130075545932
R-HSA-1660499	20.064473403772567	2.003424412348638	2.4270381275491557	2.9491739965330557	1.6694052075461983	6.7177207522286455	34.14383127789352	6.357771116169934	4.956613580321469	10.182073819207261	3.4676248521565416	25.267641084319884	34.14383127789352	21.901227084547404	16.559818202980967	26.149074985959118	11.40317302376512	33.87584779767654	34.14383127789352	33.066904744655844	29.158885435770326	32.52231856154397	19.511565959896238	34.21785052280275
R-HSA-166058	1.7688660695720806	5.058751784007384	3.5612769669591224	2.8286813708655614	2.1669156503628906	3.764146623146145	28.213896239319293	22.031513911444783	16.17520005900731	8.726426736459569	3.9416120946951954	16.584481879165505	34.01314319303746	31.32178601767497	24.29115331875701	24.776733250337777	4.673053340558093	29.00682082806818	34.14383127789352	34.07845511350826	33.12483850026307	33.55127582172313	12.732854185821697	33.54548520802966
R-HSA-166166	1.908637916764739	6.620429503932895	3.277014074330921	1.0127860536146833	0.6727682670772047	1.4464560582195567	27.087111530164297	24.357076552546822	19.31116780553546	11.109265043076899	0.6684346175059573	16.648358931891345	34.00661553437506	32.874167975275476	29.64955339257098	25.62150918707024	6.959703638805978	27.137508189342306	34.14383127789352	33.954417392502755	32.15338198178032	33.092646657321836	14.347879639441256	33.71795247648994
R-HSA-166520	1.047837180178303	3.4367189646356673	2.358072946283312	0.16206805857787707	0.35147612737613637	1.28293969331373	7.437138876366985	13.444863421975079	8.855290892079505	4.361179445768626	1.2976958857096017	12.201249134882259	21.96892630219885	23.745381138631966	21.450947528561745	19.30629347103222	3.636413366956456	26.93411303651271	31.780300947486946	28.225758033069816	24.665938404693797	28.130935539334295	5.642281542238791	32.55741629591228
R-HSA-166658	29.5522975970496	2.9509413195778738	1.5356275098755112	3.40213583705598	1.6504261883957971	6.387372476759326	34.14383127789352	20.873333555072026	15.677001374075763	23.008073407444193	6.193866188514986	22.041241753965345	34.14383127789352	33.791563197181326	30.0708511988303	33.51887200494941	25.706225392314007	33.439951784655015	34.14383127789352	34.07845511350826	33.20861244358712	34.14383127789352	31.761390445895707	34.21191012272028
R-HSA-167172	18.937714436975753	3.293920528742717	2.0090840749728875	5.406665458647935	0.47423351777733125	5.251442673922517	34.14383127789352	10.776286596549317	19.531174539111753	17.821381112524186	3.027506105622899	20.9834944798705	34.14383127789352	26.26325450106168	26.936343915938256	32.605307631431856	11.693641700245763	32.14286317427907	34.14383127789352	33.22796030791415	32.95761626793539	34.14383127789352	26.183301910362395	34.03226322903921
R-HSA-168138	1.1748308388674258	3.6643171117156133	4.352380878366084	1.5044143731265098	1.674488072074934	3.3075339021448107	22.869503611848373	17.602347759981505	9.03739642482597	4.961338806436752	3.081583689713483	16.254432920141053	34.01314319303746	30.75500372970331	25.615866568677927	23.91933115793662	8.162114180058182	28.695491506077808	34.14383127789352	34.12421168291964	33.182824283775275	32.835689989150865	17.141012589954915	33.775341991274175
R-HSA-168142	3.114291041662505	6.673097295297668	5.9041700273884405	1.58932563551772	1.1072429375703123	2.701938621019699	26.349057453654176	18.59193962330317	13.2759703496118	9.833436772522818	2.3132457162991598	17.139311352452204	33.60315533205206	30.205820549305002	21.47154378834493	23.930224816841594	5.596738238729297	30.184753677563627	34.14383127789352	33.86968310265459	31.42825782688093	31.761390445895707	18.486946964505144	33.89193942464492
R-HSA-168164	0.8739139425415512	6.759514007283526	5.698219364015878	1.569671440784044	2.404970120777628	2.236727429795912	27.168473674036036	23.114960162630645	15.733901761433323	11.025517511791863	1.280305433230077	14.699828980500763	34.14383127789352	33.1183988470385	26.166185562819862	25.587663092759104	9.390852603428424	30.506576056777565	34.14383127789352	34.02620043765663	30.624962824103225	32.45855467326873	15.782132409980163	33.57771784149889
R-HSA-168176	3.628462823504709	7.786040358628748	7.680766412589167	3.630449544731098	0.7727154788009636	2.899577404235588	24.061148620081543	15.821651238690691	11.63000545854375	13.148042938871303	3.8445034779602696	17.704686080869365	33.83061158655997	28.154625765080553	20.95970907984133	25.84207135273188	3.3963911213377282	30.647576397425695	34.14383127789352	33.99356214434059	30.095367972508427	31.90020166568884	14.24371260032632	34.07518559244949
R-HSA-168179	3.565209578098782	3.029299943215008	2.5488682338939777	2.1462535570346453	1.0497529013616471	1.360625185926944	25.565111851202566	21.153452437875316	11.810156397994065	10.583340482668932	3.9707994986950403	15.555010154495008	33.791563197181326	31.679511720920804	21.942875338573042	20.188985388610483	3.4194027904679345	28.215601052745868	34.14383127789352	33.85014445375693	32.662825185716194	32.05831895542158	12.46770855251893	34.021587602293955
R-HSA-168181	3.6264767120050867	7.079612567107203	3.766978011776471	1.4889516319501706	1.4350052392243762	2.1700846920962946	25.20009169771227	21.90643087579857	16.808268957465103	14.277002754937644	0.861150041233754	15.059557039173157	34.14383127789352	32.71399557426261	27.454231176281052	26.19471601467406	7.614988291239529	30.162124329489217	34.14383127789352	34.04579112283325	31.849688898239197	31.371867283529628	17.384725016224102	34.02117212725399
R-HSA-168188	3.9561907890330454	3.968710702282921	4.367784834141142	0.7391829198535019	0.20033348092214234	2.1615174635125145	25.94987796780826	22.34057722334089	17.849444361358795	14.431499816703104	3.97288890778103	13.152907232583011	34.104597869948115	31.02838844675213	26.29183945489528	25.015810260120155	4.271460827394624	28.05363168666495	34.14383127789352	34.00661553437506	31.95707765403667	31.742485723535605	10.924016568627737	33.56499066987407
R-HSA-168255	7.343210224385461	3.2210137210592085	4.636547302487262	3.7995127254519008	1.0497529013616471	1.2973719083030046	33.61613163342321	20.019746942007128	13.692158942018667	10.126413988039124	9.15880194546415	7.392800130431976	34.14383127789352	32.40122208470624	29.862873275308438	32.36939312451667	18.61106242488947	20.440505862146566	34.14383127789352	34.02620043765663	32.18510176663856	32.63725540569815	27.36659082873473	31.232061499274685
R-HSA-168273	6.6287304531409665	4.025323302162852	2.3924120392453365	0.24177743920732395	0.9547978227533139	1.407479369784964	34.07192103049814	19.550793348092434	15.703249701434997	16.7448437993491	10.00177159757684	12.58185770577593	34.14383127789352	32.35030345505349	28.696351707594793	29.679979524043933	26.114871144156044	24.720334783670708	34.14383127789352	34.065387589926374	33.13771973367247	33.71353579787686	31.89388532222034	31.728060119538295
R-HSA-168643	6.116759013485318	13.497367252064128	6.5267455788298845	2.816617316551259	0.709586246378919	5.650792836394007	33.16993405783625	27.02907267769953	19.447908725363714	20.193974182554275	2.6325515967291646	22.059491745143884	34.14383127789352	33.934853689318665	30.761203215616177	29.820146398377883	7.671778758815365	33.23894962524234	34.14383127789352	34.14383127789352	33.99356214434059	34.01314319303746	18.037120297380266	34.20971142627437
R-HSA-168898	1.8245583284842795	6.263443127884543	3.998009611389119	0.29473406372479655	0.08554270681108615	2.20198959733061	28.142779369076617	24.516771986380075	15.874423358192416	10.75834361314729	1.9921331193203846	12.39321506387121	33.908777745638616	33.81759288714055	29.582672383336472	22.938734393359972	4.909497490424539	19.121024454538688	34.14383127789352	34.14383127789352	32.05831895542158	31.704693616413525	6.268812685192604	30.152086355569562
R-HSA-168928	8.196210574209307	5.8626609506778	5.885990176151332	3.2191564308120544	0.4232186826976788	6.29926104880571	32.039323689049006	24.07754004409668	20.9698830632892	20.019746942007128	1.2374516594965503	18.65118653636225	34.14383127789352	33.54479377362362	31.976047875740132	30.910183477324363	5.30071395966489	30.79584379012131	34.14383127789352	34.032730023614995	33.64209194475762	33.69404340197645	9.703936703979906	34.02313589619213
R-HSA-169911	33.15060353636777	32.18510176663856	18.42029447222353	13.835118768815358	1.2195073067372744	7.67674762881801	34.14383127789352	34.14383127789352	33.98703641296697	33.687547221461095	10.112524341196956	24.290419271110263	34.14383127789352	34.14383127789352	34.14383127789352	34.14383127789352	26.745609363772314	33.90190565218306	34.14383127789352	34.14383127789352	34.14383127789352	34.14383127789352	33.49296051419432	34.19788805760212
R-HSA-170834	1.2738207336431704	6.406580683611682	1.4466310092007095	1.6353358013602106	2.9280130744707056	4.63885828196301	14.061345098353444	21.384080404195394	12.148055988911706	6.90865253086511	2.6011940575129553	18.615311087159792	32.8164596669105	31.277998618973776	24.93227671110809	25.570748699998344	10.136837867083907	32.41970204669033	34.11767310281882	34.03926025200694	29.437019739548795	31.761390445895707	22.214587660038195	34.060203411802625
R-HSA-171306	28.11317460644284	12.382555153828267	0.905904654302762	3.5553826183606487	1.331795967489782	2.0898021218024505	34.14383127789352	33.82410191564627	11.600122444368067	12.603813608349082	16.002335106249774	28.489809298017402	34.14383127789352	34.137290770456204	24.86555370119043	30.489033146954032	30.168979915296717	33.74048235871774	34.14383127789352	34.14383127789352	32.75880338320495	33.69404340197645	33.557758512196656	34.20358364390508
R-HSA-174084	26.234685577397514	27.110345029449608	15.790909908253047	13.436795451657838	1.952907676420978	3.964866524481021	34.14383127789352	34.14383127789352	31.792911159243495	30.390370353694465	13.396493766536993	25.094314506782702	34.14383127789352	34.14383127789352	34.091525206846725	34.12421168291964	24.34058709356489	33.42856916502609	34.14383127789352	34.14383127789352	34.14383127789352	34.14383127789352	30.50137755115581	34.21529472179739
R-HSA-174113	32.566991496614875	30.45201534114958	19.777144952922733	14.802455110814778	0.9895202414214396	8.977123788176534	34.14383127789352	34.14383127789352	34.11767310281882	33.960939911744404	14.515374725884659	28.6571862363222	34.14383127789352	34.14383127789352	34.14383127789352	34.14383127789352	23.01341166085404	34.26043567135836	34.14383127789352	34.14383127789352	34.14383127789352	34.14383127789352	32.18510176663856	34.206094654557944
R-HSA-174143	15.87002217422843	25.379455468426663	11.734915815824746	7.4872999790163055	0.35147612737613637	3.473592964498925	34.14383127789352	33.99356214434059	29.285691329218775	26.046532707333235	11.329315541487906	20.36459026968869	34.14383127789352	34.14383127789352	33.564241845045025	33.72003454796446	17.426288270667317	32.04748434141485	34.14383127789352	34.14383127789352	34.14383127789352	34.14383127789352	30.848063428003147	34.21947882334083
R-HSA-174154	20.474367489117785	27.95948838648924	17.040375606398204	13.675870310628769	1.7297093356188056	4.239718031863209	34.14383127789352	34.14383127789352	31.11563515426465	32.23588681661363	7.804164644618262	21.21598227813891	34.14383127789352	34.14383127789352	34.104597869948115	34.11113516516192	22.256543205435467	33.46826838452361	34.14383127789352	34.14383127789352	34.14383127789352	34.14383127789352	31.553756352394718	34.20354681040396
R-HSA-174178	19.242985295993396	23.87578214945111	10.665295409096984	6.670319674208863	2.079174258946297	4.216564584402639	34.14383127789352	34.137290770456204	32.64364688731637	31.390658352546712	8.742479571806243	23.480639838766116	34.14383127789352	34.14383127789352	34.09806121717666	33.83061158655997	22.246050477667556	32.974458475589174	34.14383127789352	34.14383127789352	34.137290770456204	34.14383127789352	31.837067127885533	34.23259710217508
R-HSA-174184	20.78207866106728	28.083585882812073	15.38112439649849	10.150745231266338	3.676312460065174	3.766949297545522	34.14383127789352	34.065387589926374	32.89983281176011	31.497250232017276	7.531710499953282	26.410351932022518	34.14383127789352	34.14383127789352	34.11113516516192	34.12421168291964	19.55569964875194	32.56348840097257	34.14383127789352	34.14383127789352	34.137290770456204	34.14383127789352	30.47052135528368	33.89603431405035
R-HSA-174824	13.712534048231555	10.036312238206472	9.32091248010574	5.39181259404375	0.8129040126162711	4.351207732458041	34.137290770456204	28.55296306703756	25.531304220649716	22.84822360703673	0.7307567681726913	21.64262937810009	34.14383127789352	34.065387589926374	33.71353579787686	33.934853689318665	5.723745232199124	32.16175728028132	34.14383127789352	34.14383127789352	34.137290770456204	34.11767310281882	15.320574457143717	34.222590097813026
R-HSA-176408	15.567880406425102	25.10507166541601	13.456970148375579	9.956963335700898	1.048794770231329	2.289936892602265	34.14383127789352	34.084989838957526	30.984812282487667	29.820146398377883	6.422895537741296	15.185413294248015	34.14383127789352	34.14383127789352	34.12421168291964	34.01967149413105	18.287365171402463	32.04956811954765	34.14383127789352	34.14383127789352	34.14383127789352	34.14383127789352	25.836403731624088	34.203896731981224
R-HSA-176409	19.286802525767058	22.944064321057688	7.986652675153397	8.519174205946095	0.981226674309156	2.978332894726438	34.14383127789352	34.13075090546517	32.305783370553335	30.538426170666916	14.13580101279171	21.20269808325084	34.14383127789352	34.14383127789352	34.12421168291964	34.05885479179218	22.577801682231556	32.560041475200066	34.14383127789352	34.14383127789352	34.14383127789352	34.14383127789352	31.01593490395997	34.04851039918706
R-HSA-176814	17.94315458441728	25.740152262883154	9.857391635763106	8.345886438236555	3.712430317306448	2.8420752477854356	34.14383127789352	34.11767310281882	32.134357817164286	27.95948838648924	9.77879914942115	18.463686608325315	34.14383127789352	34.14383127789352	34.032730023614995	33.91529576792902	22.635987100236182	32.61950239118991	34.14383127789352	34.14383127789352	34.137290770456204	34.14383127789352	30.779805525311946	33.890748148504294
R-HSA-177929	0.34539729779051526	6.63426754780299	6.880378520406175	1.9766685895138836	0.4881845128602571	6.836121205419745	29.55837127069398	25.17212540025249	19.871032857395907	21.1790137736103	0.8833493103186798	27.009552518734267	34.14383127789352	33.687547221461095	30.51372452317022	32.54784209954939	3.165558301232624	34.06384831643816	34.14383127789352	34.11767310281882	33.85014445375693	34.14383127789352	10.434548133018588	34.19988228769552
R-HSA-1793185	30.686851755885925	32.829279239456255	5.710974516825861	1.6910708070360978	1.724527617199759	5.020629836683206	34.14383127789352	34.14383127789352	25.12182644609176	24.16505836244955	2.697592833479515	27.018592834003964	34.14383127789352	34.14383127789352	32.09632682699553	32.38848857396263	9.823179887934117	34.062506996946176	34.14383127789352	34.14383127789352	33.86968310265459	34.137290770456204	18.140777691899768	34.221955376642335
R-HSA-179419	24.43410361533487	24.854442172268435	13.757415278951479	9.477831108308324	0.5556035457530588	6.320823806327302	34.14383127789352	34.104597869948115	32.29306912632878	28.72028574704905	6.488379996333353	22.24857453121823	34.14383127789352	34.14383127789352	34.00661553437506	34.11113516516192	17.53274044562426	32.4477166338867	34.14383127789352	34.14383127789352	34.137290770456204	34.14383127789352	32.47767709627338	34.19431033419132
R-HSA-1799339	28.125014586808593	0.34539729779051526	2.333279133276295	3.508425112121759	3.0906494361298766	3.4278994346274163	34.14383127789352	10.143790283618307	9.77879914942115	15.225676956380195	15.35083381031247	10.82204752242915	34.14383127789352	26.936343915938256	21.79728568665319	28.966201600141822	30.50137755115581	27.247568959518503	34.14383127789352	32.77161139476824	29.35827890785926	33.960939911744404	33.37002128933578	32.75569290634093
R-HSA-180534	32.64364688731637	32.28671296753193	25.396304474849885	15.900843853941462	3.610609767939536	4.387788962056611	34.14383127789352	34.14383127789352	34.084989838957526	33.79806965606319	8.314584311921292	25.93289368211403	34.14383127789352	34.14383127789352	34.14383127789352	34.14383127789352	27.629944846847017	33.76670877361053	34.14383127789352	34.14383127789352	34.14383127789352	34.14383127789352	33.62262074768157	34.21388182843773
R-HSA-180585	31.874940144742954	30.13216238976646	19.22352759229963	15.08390907695355	1.8867263824765783	4.4311437901848585	34.14383127789352	34.14383127789352	33.92181443263862	33.51887200494941	12.560953863388002	26.383494672869915	34.14383127789352	34.14383127789352	34.14383127789352	34.14383127789352	24.993520546563573	33.43609018221972	34.14383127789352	34.14383127789352	34.14383127789352	34.14383127789352	32.733195067337704	34.207046359814484
R-HSA-181438	3.9707994986950403	5.759586038976048	4.225907754598351	1.2079813807912747	0.5888302155616546	2.1642825011001987	25.25607236631406	21.209708493867577	17.214397183407517	12.642843733230512	2.6391806537736358	16.86215192190101	34.07192103049814	32.356666035989015	26.734072139980213	25.559475643466993	6.922813030212662	28.73618936212703	34.14383127789352	34.13075090546517	32.159724654366514	32.05831895542158	13.675870310628769	33.68085200840767
R-HSA-1834949	6.090292030226123	5.195910191855544	5.147555058637212	1.197561222164977	1.1871961933159036	5.246841060552305	31.190518205270248	22.556662558454367	18.67807274590458	19.13609449454177	2.1951414611641415	22.8640676714885	34.14383127789352	31.509802652937214	28.3029222468867	31.988697901040855	16.05542099568392	33.401998387555416	34.14383127789352	33.85665669431056	33.16348990835558	34.137290770456204	20.3890360483888	34.20080294556459
R-HSA-186797	8.528681085344742	4.135614559525121	5.0922532408644825	1.477122366066577	1.4016092771281774	10.73108964197712	25.61022459135675	17.477158038286362	15.861221719416365	14.144086624424638	1.6961927133491863	27.112491600262896	34.14383127789352	30.187397343728257	27.28492338001611	26.09777787915017	5.860071930135201	33.23990994376115	34.14383127789352	33.22151037747319	33.27312780637239	32.413958164348216	14.806698858065227	34.204670269143364
R-HSA-187037	0.23001724961448616	4.1978440651700915	2.0147530848883504	0.4476867148320406	0.5881665617209324	1.9813221995870052	9.021056547814363	8.69757135951881	4.634270922271285	6.534982721816387	2.3055671711224073	13.791846472861856	22.031513911444783	21.70395734591245	18.79804556505899	15.611480976146787	4.647938462524783	27.863412817276444	31.849688898239197	29.050419921083922	24.483687335944218	28.744230053162603	6.114109507169052	33.14126671331611
R-HSA-187577	20.670826409749715	27.28492338001611	15.152558346997827	10.84821692895519	3.7245135535222484	6.888578277564626	34.14383127789352	34.14383127789352	32.7011991235453	31.134347249353517	12.048823780671285	25.907729124302527	34.14383127789352	34.14383127789352	34.11767310281882	34.14383127789352	25.819404715004513	33.24594224771604	34.14383127789352	34.14383127789352	34.14383127789352	34.14383127789352	31.12810924227785	34.209693002680126
R-HSA-190236	5.909369879752688	3.7852595377697154	3.1802931638143463	5.59169031347738	0.5795834220859282	2.489537084022093	29.795745160796788	23.772517584964138	15.109633435213283	13.94593473555042	3.123411153444387	19.120547707409095	34.14383127789352	32.33758021983481	24.837779685651796	28.660469898256174	5.533817980481362	32.114846188754534	34.14383127789352	34.07192103049814	32.02666338901222	33.03474180584492	12.286163127543569	33.554249498631144
R-HSA-1912408	20.01478053284631	11.840323715019116	2.624278714661081	1.9376227120725087	1.534419904477843	3.4440453343691417	34.11767310281882	30.600225226653684	9.017790465733096	12.510400558899011	10.06745290480347	16.76847993367922	34.14383127789352	33.77855220662863	20.83275023206227	27.841563323235118	23.46950418718806	30.74766050112244	34.14383127789352	34.14383127789352	27.659286586647738	32.867753371874684	32.54784209954939	34.05840299039698
R-HSA-1912422	9.377509198993415	6.409298263385716	1.0335382088910428	0.7422622849305902	0.6164615685334405	0.8098698043726128	34.01314319303746	28.678407915459836	5.099447926457485	5.178957679217453	9.592216709617064	17.05860405458891	34.14383127789352	33.64209194475762	20.11423022983853	20.283881846170964	15.905249501916567	28.737675512482472	34.14383127789352	34.137290770456204	22.757897897791263	30.040219674180708	29.285691329218775	33.24061067323739
R-HSA-191859	17.630230915464473	31.359343114594385	18.721216948914023	4.345788415120603	2.4939405967818526	6.943035826237053	34.14383127789352	34.14383127789352	32.88699910893985	26.676424498916848	9.29434189025137	26.218332003041365	34.14383127789352	34.14383127789352	33.87619727044659	32.64364688731637	19.25271798334911	33.55389776417706	34.14383127789352	34.14383127789352	34.14383127789352	34.14383127789352	32.19779417594308	34.209876405632464
R-HSA-192823	27.40747169751347	0.47308304706891136	0.8178136621040264	1.439648775711246	2.214576311501302	2.0001216220223546	34.14383127789352	5.86784086106639	7.537642580426729	9.676789859189473	12.549278185536448	18.080266482569417	34.14383127789352	20.9698830632892	18.61584472279412	26.44647521313271	30.47052135528368	30.03678981565047	34.14383127789352	31.60402767824482	29.722603064786952	32.0646519952339	33.86968310265459	33.83419157339193
R-HSA-193648	4.378806126068881	0.9684117909945565	0.8153564990250024	0.15537007907329808	0.0981692750686416	4.942948423977941	19.663800026886925	5.614425571738911	6.055978229355498	3.3791897728200917	0.760127476661694	25.846740806642668	32.829279239456255	12.018377146544655	9.122618144837466	13.352235380591946	3.8732880790823803	33.55735491358304	34.00661553437506	19.900729630006957	16.353505285662862	22.366871467572594	12.324672298804138	34.205026353981644
R-HSA-193704	2.271957105286195	3.730563414536309	4.684493891590623	2.468330323457947	2.606130920256059	4.328850871308966	5.516269953391888	5.961505536868389	3.4078860201218624	3.789328821157915	1.8663193527969946	14.746771482235355	17.672098753398515	19.12154244705145	10.476946250513711	10.82661121710686	1.3251540846136733	28.000312389518623	29.243391252232765	24.42859751708773	13.663660518214584	17.23276886719618	6.656440956089902	33.74415937824567
R-HSA-194138	4.829968128103093	7.102577743652361	5.953669291709178	2.6011940575129553	0.6976672934319279	4.831629025965035	20.691031060046182	21.70395734591245	16.353505285662862	11.603855600409169	3.3734669210379367	11.188589748192172	34.14383127789352	28.840109945518268	29.954536775100305	25.870419075084243	2.721162880524088	25.63483364773249	34.14383127789352	32.854926091931624	31.95707765403667	31.98237256730673	15.511294976938983	33.164986859590876
R-HSA-194441	13.835118768815358	29.146823444181454	13.728845587017725	8.199314023779817	1.2976958857096017	8.580752256763489	34.14383127789352	34.13075090546517	32.159724654366514	27.05808408687585	10.927633046186912	23.71828653637434	34.14383127789352	34.14383127789352	33.85665669431056	32.4521818167329	22.912094361284332	33.61397461957728	34.14383127789352	34.14383127789352	34.14383127789352	34.14383127789352	32.37575763211054	34.22206600058558
R-HSA-194840	3.088835079111871	0.6393027146530172	0.4817569504224416	1.0440122292787493	0.12177703292470184	0.4204771924733112	11.252038206940146	2.0090840749728875	2.669129724642083	2.5700519562711253	1.6165887201484335	10.792837449036796	26.189008641922445	3.771036295806609	4.925959962032933	7.43419387473359	4.059082395429397	25.832779937101837	33.75904053881517	5.347388158357131	9.178570761216506	12.18633652314456	6.108812366595738	29.779386298061095
R-HSA-195253	12.08693921697605	13.671799743531157	5.961505536868389	4.405320024286717	2.607777734864092	2.296863079248868	33.99356214434059	32.99616747543277	28.398042436963692	26.57857068453401	4.0001069867377455	19.995836169208015	34.14383127789352	34.14383127789352	33.791563197181326	32.951193314734326	22.219829862394047	31.786345362717693	34.14383127789352	34.14383127789352	33.648583628552636	34.104597869948115	29.128735269831445	33.99320716395668
R-HSA-196849	5.543859103199255	2.3363700723502454	1.0344876915756485	1.0738822419464238	0.5861785273913587	1.4063094503802338	31.10939907332531	20.68092745537775	4.0506279040647675	11.14212710328333	0.29850054151886446	11.11890883194611	34.14383127789352	33.49296051419432	13.167988671636412	27.37826786982453	3.557346792170705	25.487872987827632	34.14383127789352	34.137290770456204	21.28654608416713	33.30540957541926	4.557241158919383	33.612313479861534
R-HSA-196854	3.2358938422237826	4.916549122437141	1.5032215300695007	1.8935577578260319	0.23745292969654586	2.2830335475600014	23.745381138631966	12.933641912297121	3.3316662800549843	3.3983054191276496	2.053263574465361	10.349195557970607	33.11195983613293	28.05401319805216	12.878359081479104	21.10748234786761	1.7886391342434755	19.39370899101913	34.14383127789352	33.62262074768157	23.723683513056805	30.40885710955751	5.409143110264258	28.350592986724987
R-HSA-1980143	0.9032838945457378	5.834215992905318	1.173803968363423	0.7140892713291107	0.4622461108683563	3.7456788056427577	20.23390755971536	19.970111629220938	10.084775418569285	7.451873303211495	3.56717679734784	17.15684768406387	34.01967149413105	31.950755531131392	25.774102212969485	20.929202485857292	7.725789529500074	32.461240702432214	34.14383127789352	33.67455678760272	27.823896696091545	30.66827833559148	9.52148052383353	33.90922895777523
R-HSA-198725	4.345788415120603	3.7507693133673867	3.052674725370787	0.9041569523446957	0.29390157250468674	2.52722816991185	11.189685185474922	11.029151735949865	6.656440956089902	6.9511810220917924	0.4476867148320406	24.082043051099227	25.04926405865525	25.00466412146855	18.711624874948026	17.23276886719618	9.377509198993415	33.06943813122365	33.746035972273845	32.57337591346246	29.116679695608603	32.32485955348019	9.877949038655125	34.20056702193924
R-HSA-198933	1.9141390506880802	1.4489629364150003	0.8535483662639001	0.7742982358870645	0.5981726684408725	1.2640870226295062	24.395574384439115	25.69492156419427	15.786520840286828	5.486258492208189	5.046816408860236	10.311106237591401	33.83061158655997	32.59253301749442	21.27116704711695	18.051237191336604	11.896996925962881	27.798101907415674	34.14383127789352	33.70703769018351	29.309876920503747	27.00007730249546	22.53025306104597	32.47091385106254
R-HSA-1989781	1.2038066976490236	1.1092249370603966	1.245951412807735	1.0603280757060545	0.638602635900524	2.124317672512834	8.249054845344101	11.40317302376512	5.342464530064089	4.568524336750225	2.27804675856624	13.648702988185585	29.546224565209773	24.527805329774516	15.900843853941462	13.643323589907173	3.286400486795861	26.674228466515537	34.07192103049814	27.823896696091545	20.731471069389336	18.410782910571694	7.9591351151679515	32.89210639386892
R-HSA-199418	1.7374991877241386	5.303164909172782	3.8568250534071	0.7910416781504412	0.3775090746860911	0.9747816739206524	29.759162559712596	21.626342148931766	19.07307717021638	17.681409741985473	1.6228234469089042	13.99688287571853	33.96746307341083	31.40945520032242	29.862873275308438	28.690369801889066	2.0561331697801806	28.399446805680217	34.14383127789352	33.928333739768235	33.09908374127542	33.629110504322895	8.452784854312458	32.390220064261136
R-HSA-199977	2.3861472306599047	3.1563686697791673	1.6315760869067422	2.2295939536368543	0.44935078280884416	0.8754626990661204	23.168499610948924	11.050970392250928	2.547242888726785	5.246950095481334	1.2523495027029128	8.478823225872542	33.58369569784719	28.51717365482234	10.029399049163263	16.87636329221746	2.789152756437044	24.80524705194049	34.14383127789352	33.79806965606319	19.467484058641407	28.900118297235853	7.29357206809617	30.86857079658446
R-HSA-199992	0.11487953754521553	2.3271043562128226	0.8954501547521645	0.06569159546843532	0.905904654302762	3.9999495756490924	7.576262350010554	12.386419092593359	4.834626533672711	1.2695087174180086	4.061197551629342	23.658789744566864	28.43970916951269	28.125014586808593	14.214617141977186	13.765583775245165	9.377509198993415	31.959576290217264	34.104597869948115	33.60315533205206	23.674901332380994	23.152431051369447	17.849444361358795	34.232892290998535
R-HSA-201722	20.134150868092107	10.029399049163263	4.85095043278141	5.634676993284548	0.09285149262708692	3.6418422152581704	34.065387589926374	32.31850018362474	11.533034128506523	14.887451103060565	4.925959962032933	14.722382963019903	34.14383127789352	33.590181600202996	19.452801599684275	26.36050874805984	17.283343666278864	29.87010827873199	34.14383127789352	34.14383127789352	31.84337769198824	34.00661553437506	32.22953643766799	34.044906110094814
R-HSA-2022090	12.858645408023245	0.04103680132415367	0.1235487438606207	0.18762845563027447	1.1944459278170974	5.023003411829949	33.131278795807454	0.7277080041833789	1.0699987725445876	5.169284172818954	10.070916142186276	26.638493920964272	34.14383127789352	4.0001069867377455	5.438923388318306	20.059501238727282	14.511174930197242	33.013951626070664	34.14383127789352	11.072811868655661	13.47716074838206	29.213196164171244	29.930079054179195	34.22716165029149
R-HSA-202403	6.116759013485318	11.693641700245763	4.552732205248303	3.1070058280838166	2.453991424626257	4.263877062163484	33.86316957727618	31.490974984707023	23.29725560961635	20.802339611854997	3.405968684916614	13.733024897894566	34.14383127789352	34.137290770456204	33.08621021568392	31.421989642606288	11.178700733056841	24.39330392297047	34.14383127789352	34.14383127789352	33.86316957727618	34.05232263609472	21.087067834156166	32.225198513043225
R-HSA-202424	9.981077577644315	14.42731275814321	5.599263134401149	4.458613872556647	1.2738207336431704	4.5929387368219405	34.11767310281882	33.947895515685126	29.352226413244797	24.456134416387375	4.550478653527613	15.601230538918399	34.14383127789352	34.14383127789352	33.76554378568534	33.15060353636777	14.418940551501729	27.113719287653183	34.14383127789352	34.14383127789352	33.97398687750287	34.09806121717666	22.98672679826985	33.41063911591958
R-HSA-202733	4.251904885378538	1.4016092771281774	1.3340143994159024	0.6634014802452546	0.3052787011291064	1.0814529466923815	8.576300566400603	5.826471360463962	5.419059929084187	2.901683777223297	0.19906750406847987	10.33815853411467	24.704687441048026	20.600190742368213	20.044588580882476	15.927287307724983	1.351842398963942	25.653030221566667	33.726533940447155	26.780236426471326	25.239271435365918	24.926712935250052	7.002401326385195	31.692547713593562
R-HSA-2029480	4.869643425850747	4.503296509357185	5.244513419921464	1.9210285538863965	1.011848969865124	5.206905553310807	30.3041752163365	15.48087052505744	19.935404961714884	15.002599952740324	2.8720074870095758	17.15298329840652	34.14383127789352	29.70433198206799	33.03474180584492	32.43306710051062	7.7890595011357355	30.560025880577417	34.14383127789352	32.35030345505349	34.01314319303746	34.07192103049814	13.473121356099083	34.05935905170256
R-HSA-2029482	4.723507252863616	4.238895255844458	6.6453492458847885	2.1023653675498104	1.9100123280181531	2.7168719971976443	34.084989838957526	16.224132249301864	23.90299547468363	21.958503996283195	3.1747630534133178	23.877442494682644	34.14383127789352	27.594755927662284	32.90625062660582	32.68200926445156	9.277755796961113	33.27641753198787	34.14383127789352	33.51239316870775	33.70054022488365	34.05232263609472	22.842905206850208	34.236133564953406
R-HSA-204005	12.07931105012512	7.460721494517643	2.061879385877166	1.556243817789561	1.2576964945888482	2.2550696581233027	34.137290770456204	30.58167876923493	15.01114797524795	18.841333557652742	4.496578397600604	21.87887705117243	34.14383127789352	34.14383127789352	21.378941259173438	31.25299137380513	8.877945878481933	31.595943143403282	34.14383127789352	34.14383127789352	31.77399680481826	34.065387589926374	22.98672679826985	34.22570471188978
R-HSA-204998	0.8063868938982339	1.2153083284285535	0.26850757718163676	0.2864825480226216	1.727117325013922	2.714725082155319	10.931250157497091	7.6598040188037135	5.386866608469455	6.936989193625961	1.652949272274606	24.36513505821051	26.04084200517991	15.38545417278175	7.6598040188037135	9.707332904272533	4.0001069867377455	31.91490548780905	32.6884052418863	24.23080474539075	13.219921978703125	18.764412914933132	7.41065646528839	34.004946521088534
R-HSA-211000	5.039662617877517	10.434548133018588	3.7995127254519008	1.0015765522646014	2.811456010940032	1.8588065941813399	32.0899905762803	33.3764859936452	20.49447234191017	16.735793273281416	2.7874413206729494	12.149226882233268	34.14383127789352	34.05885479179218	26.320440439044223	30.175118416203787	8.230383147946073	22.335468766866608	34.14383127789352	34.14383127789352	33.460585603994694	34.11767310281882	21.087067834156166	31.84792159565258
R-HSA-211733	33.61613163342321	33.105521467545515	21.647025453317603	19.975072282638283	3.7527932625551506	3.3766349980519705	34.14383127789352	34.14383127789352	34.05885479179218	34.104597869948115	13.473121356099083	28.762940101143705	34.14383127789352	34.14383127789352	34.14383127789352	34.14383127789352	27.401629649118213	33.89002088571203	34.14383127789352	34.14383127789352	34.14383127789352	34.14383127789352	33.67455678760272	34.21107482926734
R-HSA-211897	9.588842000172896	6.180534396195386	2.8667885279219316	3.0221282114062635	0.6337159753773814	3.446729147545045	34.137290770456204	30.35957193263524	16.79466732209971	25.278482581482617	5.787832292239993	21.731731120385362	34.14383127789352	34.137290770456204	29.080528374502272	33.53831236789729	16.099729395558654	33.10382341055679	34.14383127789352	34.14383127789352	33.59666814493768	33.96746307341083	25.35699910080168	34.22578379487323
R-HSA-211945	9.03739642482597	5.130689357093175	2.7925774273394435	1.1554142515622408	3.0906494361298766	2.268981717508739	33.92181443263862	22.277536343880055	7.695758405170174	16.002335106249774	1.5416740648561573	11.855620435087117	34.14383127789352	33.33770740303948	22.031513911444783	31.32178601767497	13.473121356099083	29.645668219061516	34.14383127789352	34.137290770456204	29.473398243528376	34.03926025200694	21.93245943419075	33.082121666823554
R-HSA-212165	7.002401326385195	2.420721113626401	0.6144117700573626	3.01854596382866	1.3395702638747817	2.279283334963697	31.065764483920386	19.885878366002988	8.608125675518457	9.60234462997807	2.578226369515432	8.989217243000285	34.14383127789352	32.88058322096359	19.199219845688255	27.116155007704474	9.555129664702566	22.103382515715797	34.14383127789352	33.91529576792902	29.734786995757503	31.59774151512158	22.572515940793885	30.962255498677
R-HSA-212300	28.8161245721135	12.603813608349082	2.2507177066808626	3.2452136010311197	3.2976841875032497	4.242382650323921	34.14383127789352	33.590181600202996	10.722505162257487	18.07948822613576	8.094149897046153	20.65209010767405	34.14383127789352	34.14383127789352	28.030366598142294	32.95761626793539	30.45201534114958	32.43696058532432	34.14383127789352	34.14383127789352	32.204141343890484	34.05885479179218	33.86316957727618	34.20948420338157
R-HSA-2132295	4.802069632776428	7.5881667153006065	0.9032838945457378	1.0535908381131864	0.4964469822339336	2.95267739477145	34.09806121717666	32.68200926445156	11.000095690618165	10.399286015900921	0.9217292579177357	9.87311677245086	34.14383127789352	34.137290770456204	14.81943392227471	18.09362236708776	2.1951414611641415	26.274001693677384	34.14383127789352	34.14383127789352	25.85907806277584	30.218105895893967	15.515643877197954	33.456935427534134
R-HSA-2142753	19.816648565686577	29.740879923993077	6.116759013485318	5.145143812788324	1.5586800780289602	4.857232160967411	34.14383127789352	34.14383127789352	16.894546033969185	22.928076459251404	1.782033676195769	24.175367150022396	34.14383127789352	34.14383127789352	31.078228299264737	32.79723512518787	9.826598217120123	34.052884995600955	34.14383127789352	34.14383127789352	34.09806121717666	34.03926025200694	18.721216948914023	34.21660943543893
R-HSA-2151201	0.15909545194320393	2.6358649305240296	3.2958020549565847	0.4875978512923399	0.2791949177616766	4.937064223073152	6.274184740728394	12.580426034433934	6.29031589742554	9.50803856084167	3.5162270131767457	26.58359017562365	16.011176376587233	25.36822600257932	17.090655478882198	16.55531878373075	8.484364173171226	33.745655782441325	30.445847953664117	31.534915199999794	19.846303132692654	24.915587306289837	13.344196670108358	34.221783296424725
R-HSA-216083	13.639258113075819	0.034493904457091835	0.8219193331493247	0.7515494566440315	0.44547437500101367	4.338083517858486	29.473398243528376	3.459883787600099	3.924987475856635	3.263898553434334	5.808422354513416	12.871377205170715	34.11767310281882	19.678564964946595	18.159657708388377	19.08276511202173	6.371309019424142	31.98647027157168	34.14383127789352	28.654491842501557	27.75328792294308	31.71099069560662	22.842905206850208	34.034104181424915
R-HSA-2187338	5.051588700332179	6.444683680519373	1.6091259134721707	1.7609932091753278	1.0071716223951634	3.3165103991845024	31.509802652937214	28.82811597544672	8.305205955773003	7.47548103931217	0.8055745888400094	14.62101474759315	34.14383127789352	34.04579112283325	17.15934341734106	12.850764388223524	2.6674608066039154	27.876441963791493	34.14383127789352	34.137290770456204	24.63274993849027	26.91318737931497	12.452203246199893	33.411299002575674
R-HSA-2219528	6.556975955527946	11.79508797228006	12.297709209696988	8.140456134619905	2.5864156924741284	3.816448140370174	27.612347500643647	25.071579409929143	20.3739967489705	16.13522203922879	1.204849540748686	17.278455281643275	34.14383127789352	32.93192830891189	30.10149877065238	32.083654967747385	4.095123480836303	30.607098557225747	34.14383127789352	34.07845511350826	34.04579112283325	34.14383127789352	5.969347393260122	33.435175083599454
R-HSA-2219530	6.482909203758036	10.686730062353364	8.286466247921979	3.1563686697791673	0.7254267768537387	1.6339890426762922	32.49680529939174	24.09393723458938	16.188537547215084	24.159583662051833	1.0363882769475272	20.862823187105214	34.12421168291964	33.279582875500836	31.92547346113295	33.557758512196656	9.45102300389514	31.625280368273717	34.14383127789352	34.11767310281882	34.07192103049814	34.137290770456204	9.034127187191386	34.21995198226237
R-HSA-2299718	27.629944846847017	15.316254241988114	1.727117325013922	2.3767678024537764	1.8379687838098033	3.3805359334281273	34.14383127789352	33.105521467545515	12.580426034433934	17.999503352362158	13.859704443062583	22.347430805362468	34.14383127789352	34.14383127789352	23.59912107971458	30.05859666331646	29.795745160796788	32.65179116512165	34.14383127789352	34.14383127789352	31.371867283529628	34.14383127789352	33.38941732932076	33.52398697373881
R-HSA-2404192	5.71863507846011	3.7406587296148195	5.242077364830577	4.012704110399861	0.9129166257793867	4.9587509756426025	29.546224565209773	25.272879066197014	18.349020054143136	23.48568612046514	1.5819382040475762	26.799139968071724	34.13075090546517	33.40881915048818	26.532585958096973	32.64364688731637	5.6270780440553185	33.8975646735781	34.14383127789352	34.14383127789352	32.93834933522343	34.032730023614995	12.748542495843816	34.21466197635422
R-HSA-2408522	14.032445721831396	0.6677140961855043	1.1432532141315412	1.2544866352939095	2.8615749771161885	0.586989366159036	34.01967149413105	5.700769149634463	5.41657979250394	9.48453945260214	11.908348706823634	11.983815632709065	34.14383127789352	16.749370019631343	22.864182650032756	27.00007730249546	26.734072139980213	25.14458844480568	34.14383127789352	31.723586780382835	27.723894864444354	32.31850018362474	33.88922753327461	32.55671434837585
R-HSA-2408557	31.27174584458173	0.5273274965726652	1.4361652771499038	4.2497350769634314	5.229906396007716	3.1595135720894967	34.14383127789352	5.642281542238791	6.968231895505447	18.596719365198773	18.396520360013042	15.162150713909785	34.14383127789352	23.104259958726594	27.818009103394367	31.553756352394718	32.484052521743514	29.182246431987913	34.14383127789352	33.635600903347964	33.96746307341083	34.065387589926374	34.01967149413105	33.724731291464
R-HSA-2428924	6.897335408849507	9.967294215576747	6.2286018946702555	7.7107661105228855	0.9575110068212018	5.016998444760761	32.57337591346246	28.696351707594793	18.183272102417067	25.0827409312713	2.5570038984578627	28.610053157814328	34.14383127789352	32.656431777324535	30.175118416203787	33.76554378568534	6.3118590859248584	33.974049276549856	34.14383127789352	34.12421168291964	33.318326779432795	34.11767310281882	14.032445721831396	34.22084917793704
R-HSA-2428928	5.680388292739758	10.61536989829051	5.042046595391222	3.4309414367073625	1.658002317138744	2.7219932588704956	30.959925741772054	29.328022852496947	20.929202485857292	23.453328019024887	3.036481325136259	27.927582618785873	34.14383127789352	33.811084501042004	29.412780239292324	33.054037642200264	5.374512514022274	33.58823746455598	34.14383127789352	34.14383127789352	33.75253793434495	34.104597869948115	15.169746155673101	34.22418643595642
R-HSA-2454202	5.78012129549406	8.443323345598218	4.907148184007574	1.8867263824765783	1.4408110703392178	0.976249862389927	33.01545175026323	26.6821863771997	23.701996137601494	15.35083381031247	4.9731627054866285	10.354886639484247	34.14383127789352	33.22796030791415	30.65589926528847	28.756206056237097	7.980533257939717	25.45741605264723	34.14383127789352	34.137290770456204	33.37002128933578	33.726533940447155	15.834835659731542	32.49040681241549
R-HSA-2467813	0.9006678928700635	4.521238598046202	1.9362366641286612	1.2662805388219245	0.32714563154513726	1.1166199938708752	19.199219845688255	27.151028346161258	14.352054598767877	15.29034633611231	4.339201490553249	5.419048323185603	33.03474180584492	33.41528770892169	23.696575895308712	23.28114093367709	20.333920095338478	17.442257621434305	34.14383127789352	34.104597869948115	32.032993217943364	32.59253301749442	23.66406789464415	28.183778881322723
R-HSA-2500257	0.6771199702668627	3.93329488628415	0.9076544719618255	2.8425048841432763	1.1913355934110132	1.1159325000626514	19.722894307682775	23.859461842365988	9.195062136673895	5.665128790269739	5.018234694692144	15.30761980507064	32.976888981330994	32.21683760637994	21.47154378834493	16.420632898760093	18.957021290844065	25.68035189612798	34.14383127789352	34.104597869948115	28.481407341330875	29.985123368304063	27.759168459123675	31.48975772881885
R-HSA-2559580	5.5062561868265965	3.2006168251407527	1.0816752470704165	0.4982294818500686	0.4622461108683563	1.7992604238917922	33.13771973367247	23.783376648000324	8.377251552552822	12.15570701547685	5.657507440450087	13.559712901479669	34.137290770456204	32.31214145598275	19.262453227730393	23.163142783934024	10.462803413714816	26.153570600245587	34.14383127789352	33.87619727044659	21.792095337997036	27.48932772579318	24.804472016651875	31.093227714662355
R-HSA-2559582	8.152828383624627	8.897389041573955	3.565209578098782	0.6082889530161673	0.9766378888879138	2.293829856285389	33.41528770892169	24.92114980031106	5.176538372413692	8.060281991329752	4.836956664019811	15.708602218000227	34.14383127789352	33.318326779432795	21.523079238748462	24.682541289378577	16.139661489991294	30.18433422393084	34.14383127789352	34.12421168291964	26.469423970928297	30.972367728082773	29.225272274141545	32.50148029699745
R-HSA-2559583	4.425263639970061	5.901571036094741	3.5436103644775656	0.9120382766560686	1.6910708070360978	3.694100355160585	25.261673958613972	17.141012589954915	10.672437759705687	4.107886200471071	2.414413595982993	3.8231644848167896	33.635600903347964	31.92547346113295	24.214359499528474	21.70395734591245	4.586609497441696	19.985449715457836	34.11113516516192	33.96746307341083	29.82624831238934	29.62522404016216	11.036422085871273	28.50894003457893
R-HSA-2559586	20.726413829020476	12.083124816070782	2.674140066321932	2.047531407835679	0.3950641872850468	2.5876479079473502	34.14383127789352	33.15060353636777	14.955631388003859	15.698873386191325	9.636145446343425	18.81757781618575	34.14383127789352	34.11113516516192	29.418839151681148	31.666924625929802	19.722894307682775	31.3930260160842	34.14383127789352	34.14383127789352	32.97046410123288	33.22796030791415	29.16491739417442	34.196973346135486
R-HSA-2565942	9.330886872333961	0.3311930482331731	1.0670918687510387	1.8058809346980795	1.3306875899784851	3.1026931077327484	34.14383127789352	11.611323815955824	9.314266043227978	13.631129068218948	5.116257218519678	17.605675097680788	34.14383127789352	28.690369801889066	25.33455298941614	30.378049059468598	11.68989331546602	30.917979040777023	34.14383127789352	32.790828229169236	29.38249530405679	33.51887200494941	19.247851320043985	33.89641259510581
R-HSA-2644602	2.5831381738992363	8.82620847096858	4.514505691096938	2.076285921654472	0.5875033958233906	4.3181851300800105	23.946570110330317	27.13940133449156	12.320818523407205	13.94182216642345	4.568524336750225	24.525735214194363	34.137290770456204	33.87619727044659	28.03627728579916	28.53506547357553	5.8626609506778	33.87361603493148	34.14383127789352	34.032730023614995	30.817027478594166	33.38941732932076	14.658546744319649	34.198605727040885
R-HSA-2644603	1.0797237360747707	6.843715958921568	4.700536599598907	2.1876930182277223	0.5549646264051632	7.1643495415480025	24.050224207652384	28.481407341330875	20.625403372192356	18.57282704567551	3.898056046288405	26.218887722145787	34.00661553437506	33.35063103051113	26.647624726828603	28.320744771318694	7.264457873727513	33.529512701875355	34.14383127789352	33.98703641296697	30.662088479451256	32.05831895542158	10.78346822489802	34.21664015429805
R-HSA-2644606	1.0944130872673996	13.104218284453053	8.31145756339453	3.766978011776471	1.2195073067372744	3.1461130680544125	23.211377284836306	26.676424498916848	13.064444454272163	14.61214581273643	2.571685646312323	26.38596129711108	33.70703769018351	32.37575763211054	22.694250000272618	28.386143430745165	3.728546183564724	33.38558961307952	34.14383127789352	34.091525206846725	30.53224979585692	32.90625062660582	13.368320434190728	34.21275774307155
R-HSA-2672351	1.1082336646075668	2.169876785937579	2.0346682641483285	3.076151487635323	0.31695715176117983	0.4847190562394718	19.77220987886959	12.018377146544655	5.438923388318306	7.825338253367119	0.8670918244557987	11.529151103131914	34.104597869948115	27.18010709954568	16.17520005900731	20.4693428751528	1.3075406759968888	28.493652206245624	34.14383127789352	32.34394151633572	21.885619551621016	27.835673806010856	6.745535138055382	32.58346461508582
R-HSA-2682334	6.276871705354311	2.9368195917966236	3.0671098918162203	0.656966306439655	0.5006127328389743	3.972112723522427	27.835673806010856	19.02467581215497	20.439208624791263	13.94182216642345	3.3033342233493945	18.64093486789082	34.11767310281882	27.95358603883836	24.29115331875701	22.303792172512527	5.875615400056306	31.081297805044024	34.14383127789352	33.24731395323861	31.988697901040855	31.591455994112128	14.252031318706553	33.51954308856912
R-HSA-2871837	23.29725560961635	21.79728568665319	12.941549630769552	7.022375174553553	1.3417965247311063	3.5811670562878506	34.14383127789352	33.635600903347964	31.215499767968375	29.5522975970496	4.832297021704745	19.15406785681952	34.14383127789352	34.14383127789352	33.895743628312204	33.98703641296697	11.336689873621134	31.155742954875944	34.14383127789352	34.14383127789352	34.14383127789352	34.14383127789352	23.609939142794133	34.22238955030147
R-HSA-2894858	2.870267233018733	9.125904424810168	4.436364983445422	0.6548302369648634	0.4707876798136763	6.189597894042285	20.363973747649904	25.593302505807877	14.679663555814072	15.563523855938527	1.4925114555888577	25.40507287749765	33.687547221461095	33.83712189988245	26.137671140637288	28.924139605375817	5.053975775349514	33.51888211834731	34.14383127789352	34.137290770456204	32.05831895542158	33.687547221461095	12.568740825595277	34.2199888523577
R-HSA-2894862	2.906938808586563	9.974184631513767	8.051058505529229	0.8510239048409103	1.658002317138744	6.60023454260308	22.272287098901586	27.659286586647738	15.698873386191325	15.515643877197954	3.4309414367073625	27.322426049588113	33.3764859936452	33.72003454796446	27.110345029449608	27.06969314008996	5.698219364015878	33.39180876279552	34.14383127789352	34.04579112283325	33.3764859936452	33.564241845045025	17.173098240739535	34.208495513127126
R-HSA-2980736	1.3362350676002506	2.956246901364636	0.9421997359030737	0.8112716186156131	0.2844450701608904	2.152801915720242	8.465409020492409	15.498252101167559	7.752871284705949	5.8419662322425	0.23353714393410246	18.34783124536722	28.750217733864186	20.394050427518316	9.700541135852996	12.791737782597528	4.1441672344003715	31.97320860217995	33.82410191564627	30.841854954114687	20.16405101277575	22.84822360703673	5.15237941035531	34.05307738046014
R-HSA-2980766	9.99832101281659	31.94443405038924	17.96662205984162	7.9194774873596865	0.7043557690532533	7.506298235713627	33.41528770892169	34.11113516516192	31.748786655520323	27.343244443625228	4.723507252863616	28.25397926071594	34.14383127789352	34.14383127789352	34.11113516516192	33.99356214434059	18.330037821037745	34.13160187235757	34.14383127789352	34.14383127789352	34.137290770456204	34.14383127789352	27.98310419242883	34.2081393534962
R-HSA-2990846	0.20935759906173748	1.6091259134721707	0.9305949309346309	0.3343647338814566	0.8552339590374172	1.0366863145261092	6.554224612196574	24.395574384439115	14.40638701769321	7.8920844790716735	1.8406578251958552	7.893808575293914	26.590073278824946	31.12810924227785	23.034771079000993	23.745381138631966	3.1070058280838166	17.36037828369079	33.934853689318665	34.07192103049814	29.83845406595843	30.624962824103225	10.434548133018588	27.28014717220882
R-HSA-2995410	0.28322744077312456	9.707332904272533	2.553747844772429	1.1645868670234518	3.908402044652473	2.6792605165478647	14.053084950797414	31.153065122867723	18.06535983423689	9.761758087513673	9.8163451265685	22.589950794032777	32.42669681289542	34.01967149413105	27.209201887627174	23.523466384874705	13.950047941171293	32.52186937400691	34.104597869948115	34.14383127789352	33.24731395323861	33.318326779432795	19.98995808001775	33.71532340430752
R-HSA-3000171	13.312067269694028	2.2356175163842904	2.697592833479515	2.9597869666724432	0.4594220451925011	2.88374058020376	33.53183160454336	22.04717521763307	13.40857759303977	8.500177462682952	8.16830785857509	23.844330041310737	34.14383127789352	28.308862446768867	23.329502255676786	25.284086737765925	14.658546744319649	34.08472179403816	34.14383127789352	33.00902301634851	32.14703995138514	32.31214145598275	25.717531784795636	34.20944735672048
R-HSA-3000178	13.847408742035844	5.8471361735423555	3.736618771467659	2.1951414611641415	0.9314844186280208	2.351676717080815	30.87290374361798	12.77209402768904	4.907148184007574	5.940621351804556	7.510968004005417	20.57626585471407	34.11767310281882	24.599584542943894	17.287945205803833	19.22352759229963	9.407546072163303	32.12706848249753	34.14383127789352	30.87911542754154	21.523079238748462	31.704693616413525	25.33455298941614	34.18148081434801
R-HSA-3108214	2.183231016140376	21.358391078889873	8.910363768022	2.0090840749728875	0.8577662776812554	1.470468449708993	30.848063428003147	33.499437423331024	24.01200894654269	20.721357228426633	7.46957533745896	23.758397151522395	34.104597869948115	34.11113516516192	32.64364688731637	32.75880338320495	13.239924944781281	31.718442881249302	34.14383127789352	34.14383127789352	33.98703641296697	34.03926025200694	20.288882792737507	34.20360819961814
R-HSA-3108232	0.3971050060737965	5.749333355758457	3.0979129035562227	1.8867263824765783	0.5941570262032447	2.902913086100066	13.136083129905524	25.64973189514122	15.93610689419573	15.68574826611136	2.082064940294213	9.33103002693313	25.2504714150069	32.21048915403583	22.53025306104597	26.521096189123416	0.7966734363115059	18.49800885926102	33.02831114501061	34.12421168291964	30.87911542754154	32.18510176663856	9.922568182823893	29.984736252615033
R-HSA-3214815	21.097273811223456	10.265867329887733	1.6757602227093416	2.508413293096278	3.4695616386455774	1.4051036439463318	34.05885479179218	28.26729452102607	6.333442255293509	6.959703638805978	11.878089986754508	18.201995253115253	34.14383127789352	34.104597869948115	13.340178268934554	26.498124346274725	21.771340344424104	29.732621031809003	34.14383127789352	34.14383127789352	24.627220770444396	33.054037642200264	29.564445586143865	33.908318857212564
R-HSA-3214841	17.639530409292693	22.46693557937357	6.717624352746654	4.618353542502514	1.1472981226327317	6.00103002973041	34.11767310281882	34.137290770456204	17.407809328297137	19.010167868617806	9.034127187191386	24.36159908813113	34.14383127789352	34.14383127789352	30.064723610130414	32.822869132043074	17.528105066415364	33.066938490879416	34.14383127789352	34.14383127789352	33.83061158655997	34.12421168291964	28.90612266172314	33.90476053588699
R-HSA-3214842	24.926712935250052	15.502599088926312	2.4987594738065178	5.075487331120947	3.312763078367366	6.17246043526978	34.14383127789352	33.78505738070341	14.58265807521405	18.107762257147407	13.13209779867992	26.586327245797435	34.14383127789352	34.137290770456204	31.856000746639253	33.27312780637239	30.903968583342728	33.555863523908265	34.14383127789352	34.14383127789352	33.79806965606319	34.104597869948115	34.137290770456204	34.22880931343209
R-HSA-3214847	11.425379740651195	2.988194223759683	0.9529917004618228	2.3924120392453365	1.1564312357267386	1.2416608660679676	33.24731395323861	17.77932934945416	5.106648189938898	8.035698614820245	6.298389908146372	9.457978835796268	34.14383127789352	28.095419447592473	14.144086624424638	21.13301488771131	11.380989140864884	22.42812610472009	34.14383127789352	33.80457675734981	27.302412964266573	32.66921923636735	24.571964336540344	32.25282355487877
R-HSA-3214858	25.12182644609176	15.255838154377773	2.262840339390593	4.723507252863616	2.2446705520729546	2.0899695271319945	34.14383127789352	31.90651865131346	10.643883559716782	16.420632898760093	5.940621351804556	22.01651838817299	34.14383127789352	34.084989838957526	20.863183885415918	25.683620300426774	21.870017779903193	32.60827263081402	34.14383127789352	34.14383127789352	31.384394020791266	33.79806965606319	28.840109945518268	34.04643209816867
R-HSA-3371453	7.597101586000331	25.4918911528936	12.584322374867881	4.225907754598351	0.6414059299161402	5.262142297696236	33.85665669431056	34.02620043765663	28.07175488425102	23.168499610948924	5.7775522088140265	23.28903435480741	34.14383127789352	34.14383127789352	32.42669681289542	33.021881126483656	17.15934341734106	32.96160860132544	34.14383127789352	34.14383127789352	34.07845511350826	34.14383127789352	26.4636858196094	34.05558479543962
R-HSA-3371497	1.7000401764529611	1.281388162717747	0.11403841350750861	0.661251925182698	1.3709417297064024	6.0994583540949865	14.057214706288974	12.560953863388002	3.6066491278873065	4.3326201042656685	2.3534125607134224	27.701734092266015	33.318326779432795	27.859235723979197	8.42126854402037	8.214840715602056	10.891496788700655	33.51626673394079	34.14383127789352	34.07845511350826	22.068065921763836	26.27468655896661	19.02467581215497	34.21919001870968
R-HSA-3371556	3.1362046919364652	17.435531572803242	6.945502410836116	2.5116359937881394	0.1831289842783534	3.8044340993857855	31.660632041620044	33.00259492473863	24.7102255811328	19.92054026826716	4.317285071772467	19.34870976896191	34.14383127789352	34.14383127789352	30.8294399323496	31.434526653245243	14.570030027422684	31.697544845033416	34.14383127789352	34.14383127789352	33.960939911744404	33.9022603657666	19.55569964875194	34.04016776558798
R-HSA-349425	32.80364266348373	31.365604878021664	19.005333165768054	18.382263559710104	1.0641898470277262	6.4443467337782385	34.14383127789352	34.14383127789352	33.98051132402132	33.42822675286017	14.168958738625294	27.505351232747007	34.14383127789352	34.14383127789352	34.14383127789352	34.14383127789352	29.056440328319486	34.20081258473139	34.14383127789352	34.14383127789352	34.14383127789352	34.14383127789352	33.53183160454336	34.22617804910027
R-HSA-350562	33.4476401364588	32.57976097255767	20.444229400642286	15.795299613881285	3.4792546941729237	9.324763703520336	34.14383127789352	34.14383127789352	33.98051132402132	33.68105168333679	10.672437759705687	28.35381085621856	34.14383127789352	34.14383127789352	34.14383127789352	34.14383127789352	27.829784930296686	33.88608128302048	34.14383127789352	34.14383127789352	34.14383127789352	34.14383127789352	33.40881915048818	34.19729244550352
R-HSA-351202	33.48000862302013	32.001350495015124	18.00890375608064	14.540586874704438	3.101548261199015	3.7152196298566444	34.14383127789352	34.14383127789352	32.951193314734326	33.86968310265459	10.96383267877148	26.132966065665286	34.14383127789352	34.14383127789352	34.14383127789352	34.14383127789352	25.328943064097942	33.02673180884503	34.14383127789352	34.14383127789352	34.14383127789352	34.14383127789352	33.176378849642546	34.05356766173097
R-HSA-373080	3.160042708049558	9.034127187191386	7.2760960213877395	1.4948875044083862	0.28403878927363346	1.5838161832971152	18.472653745020114	19.82158939485094	14.048955831875858	5.471286327217299	1.724527617199759	18.76451169080455	33.85665669431056	30.60640866306157	26.57857068453401	21.34298516342735	6.255393475940897	28.771710789280174	34.14383127789352	33.0476050544389	27.688644363392974	30.384209385613886	14.98124104738186	34.081861155251865
R-HSA-373752	3.202468061748828	4.217261712301133	2.5602623362227597	2.0005980855174395	1.3890656566197515	5.924490918152712	16.286521215020567	14.168958738625294	13.380390903041071	6.948341403147152	0.8063868938982339	27.02802386706445	32.31214145598275	31.71099069560662	26.018085608164114	21.353255133762133	3.6384025272754386	33.228475156635234	34.11113516516192	33.499437423331024	29.594826790510478	30.51372452317022	13.324111024619347	34.218999533311234
R-HSA-373755	4.040073588878258	10.395763286374118	4.883689150257832	1.4747633059938505	0.2799981978233752	3.5292251742723755	29.83845406595843	28.243555535549245	20.29388437893289	13.092279459082063	0.39049831168363347	22.825654241554215	33.9413742812907	33.49296051419432	28.445664126339476	25.853408518306562	6.346952040970785	33.08771299851695	34.14383127789352	34.137290770456204	33.72003454796446	33.53183160454336	7.561396028624882	34.23887099898641
R-HSA-373760	2.7076799171356947	1.5708955519430705	0.41790611706586833	0.7430334033371819	0.09160142770709133	3.2740713251262785	15.221370763164987	13.876107621157697	8.942844748762255	3.3071039459610425	1.5115833433071257	13.898046533422216	24.241771446413715	26.572820349294812	14.63744585731019	7.401840296265701	2.9846348823143147	25.83271866725325	33.066904744655844	32.4521818167329	23.859461842365988	16.059848965496787	4.534721058997162	33.14333145298673
R-HSA-375165	7.215107744328601	3.4347925141761526	1.4759425530800023	0.5723849831434515	1.0137236756253296	5.221172664090821	19.53607828231193	13.48928274212551	7.534676226121738	4.273636784149138	2.116936057721172	27.806146467812148	31.33430248167425	23.345634225873127	10.740416468561364	10.902331011809743	6.0112654056043	33.40104091461946	33.81759288714055	32.77161139476824	25.0827409312713	23.383297908502858	15.036807335723475	34.206641110872944
R-HSA-3781865	2.602839081608381	1.239573274327811	0.4253563585581356	0.814538484046459	0.07093309419792315	0.5748527987038445	29.777450971971746	14.70925384569195	1.8420032149490722	2.0661951963864547	1.2566259866873193	10.65992597948539	33.954417392502755	24.654873019202487	5.220180788214904	12.163360582154048	3.937452265674707	23.23322217981785	34.14383127789352	31.90651865131346	9.310943772155728	23.566682264860066	11.164063672961634	31.76295553930634
R-HSA-380108	25.723185942675176	10.00177159757684	7.261549905512934	5.662587718027006	0.9226134370299233	5.758808214116191	34.14383127789352	31.10939907332531	27.436691560975618	29.176983236206965	10.679582644112974	25.46673955712666	34.14383127789352	34.13075090546517	33.20861244358712	32.89341563920507	24.13221977113073	33.89093623897069	34.14383127789352	34.14383127789352	34.137290770456204	34.14383127789352	32.867753371874684	34.242562638920234
R-HSA-380259	23.593713009077238	5.147555058637212	3.902192609253281	5.665128790269739	1.088522660231537	3.4616401631051383	34.14383127789352	14.327014394355352	12.846824831792423	19.35018549573966	1.8232204675224557	24.295556108733145	34.14383127789352	30.095367972508427	26.745609363772314	30.107630210688026	11.417974964527284	32.79841418201894	34.14383127789352	33.434697238366766	31.01593490395997	33.72003454796446	23.534266511351735	34.035275803973235
R-HSA-380270	18.434566606659736	2.9368195917966236	1.6041621378446886	2.5294034115735577	0.8169940879630799	3.3313520773924505	34.137290770456204	9.367508278272274	9.221481169750628	11.682398449626339	2.611073154787831	23.15591330813834	34.14383127789352	23.83771040224064	21.18412796051068	28.82811597544672	8.317711690266902	31.84724403799698	34.14383127789352	31.874940144742954	26.745609363772314	33.66156892330206	16.70865701089013	33.50528861090615
R-HSA-380284	22.70485157949152	4.076020820448884	2.2810951287958323	1.544096667514379	0.220022695885388	6.920269587344831	34.14383127789352	20.45929556629077	15.294662726978542	18.7548093379552	4.496578397600604	21.116931350663734	34.14383127789352	28.87010610023078	21.559192135487578	28.41589575837254	13.199934911285128	32.16317900439873	34.14383127789352	33.42822675286017	33.2537664530167	33.73953465260105	21.327585007703178	34.2148646979843
R-HSA-380287	13.839214790137557	0.6344125822145775	0.7910416781504412	1.116179121680093	1.744006572161666	2.3594928990931385	34.14383127789352	9.531568630961694	6.156576497326341	12.297709209696988	3.694346670213945	18.54089750226543	34.14383127789352	25.593302505807877	20.96479575163921	27.06969314008996	7.534676226121738	31.157070225906633	34.14383127789352	33.131278795807454	31.9317930153909	33.79806965606319	17.76532359092293	34.04353532289955
R-HSA-380320	7.692758749659565	1.3417965247311063	1.5757976961348006	1.5320063988789108	0.5260932600458438	0.711087231588102	34.137290770456204	11.840323715019116	10.583340482668932	13.570242353711336	3.6603235429331633	20.160957535040207	34.14383127789352	21.989778595946184	16.985612923270793	23.854023021338612	8.402388999457918	29.402955569820787	34.14383127789352	31.736185433685048	28.05992645190083	33.648583628552636	17.269542878255937	33.280036243872495
R-HSA-381038	22.593662748538563	1.0250171514496904	0.7065943644282433	0.7806498678455281	0.1443276574206888	4.105026325477772	34.14383127789352	5.639746070378285	4.8090359100522155	7.261549905512934	3.3487310362353275	25.7345384553917	34.14383127789352	17.95253965839836	18.018306714812333	25.593302505807877	14.289497068807524	34.13721878834403	34.14383127789352	25.87609054292576	23.669484293203123	33.82410191564627	23.767089014413756	34.2150858516903
R-HSA-381070	21.466393763387504	1.4925114555888577	1.047837180178303	1.464175539079364	1.1271611859957302	4.983490357831498	34.14383127789352	6.59004086597613	7.496170778016152	17.292547383757736	4.778888889484	27.75963627586356	34.14383127789352	16.438557839316395	17.177684458619	25.90445749905423	9.785620000066379	33.684227658980866	34.14383127789352	30.040219674180708	29.960652809999857	33.39588396068854	23.46950418718806	34.21221722651942
R-HSA-381119	6.849349462820363	1.2502145884210722	0.5717334926884623	0.4958537556901669	0.9137955044903083	4.313807776292957	34.07845511350826	12.588219350718047	9.330886872333961	11.259385904324521	1.738799512331849	20.515452477644985	34.14383127789352	23.881223533151626	14.102684031147579	19.102148665945087	4.411962353432391	31.37703312131849	34.14383127789352	31.578886878430954	27.13940133449156	29.631305415537472	16.340096988390496	33.339241826844095
R-HSA-381340	0.6778470109449658	1.2976958857096017	0.8722052599123804	1.0651566452696262	0.6295467369685397	5.814627435388596	12.823200841559771	8.249054845344101	3.9561907890330454	2.1624783579331064	0.3061333968578173	19.35103416231616	30.798413612962964	18.764412914933132	10.55491295829812	7.1486284946200795	4.695949880830886	30.180866545009806	34.14383127789352	28.529100892358194	24.859997616277493	21.36352766399329	7.695758405170174	34.24008914905086
R-HSA-381426	2.8615749771161885	1.3585648452519272	2.602839081608381	0.9305949309346309	1.0719394216244869	3.281700736567988	17.686066194191703	5.133096883173136	2.2734786327904404	4.260590266849004	1.881271736430741	13.577784681387472	32.68200926445156	12.831072962449147	4.518993679204937	7.247019476272811	4.423045219131789	27.70893831628018	33.78505738070341	20.17900971950491	9.826598217120123	17.504937748427302	12.689763765057416	32.53265154085795
R-HSA-382556	1.9626711772877856	13.925378254795765	6.2714984006775065	3.036481325136259	0.9314844186280208	3.9734141612655374	30.378049059468598	32.083654967747385	17.37549576072797	13.724766747824468	3.5123248454327154	16.48800064799877	34.084989838957526	34.00008851814302	29.70433198206799	28.18425298254022	11.421677035440736	28.460029990575414	34.14383127789352	34.137290770456204	31.82444792612134	32.10266371989394	21.533394009091637	33.024620219700374
R-HSA-383280	21.714316920097655	3.8486082230214853	2.1536196490032453	2.23863283580506	0.7585632217566328	3.8992213187485687	34.14383127789352	19.521368970790565	14.490185504947267	17.802685053423797	1.718063420039416	28.240559546106223	34.14383127789352	31.742485723535605	29.930079054179195	33.26667337958276	8.162114180058182	34.06569902013177	34.14383127789352	34.137290770456204	33.50591497483523	34.01314319303746	18.2542111096927	34.22120561165629
R-HSA-3858494	2.1023653675498104	10.452202934640615	4.323853536960793	1.0564749755550693	1.5684478994824151	2.5398566618979537	30.0708511988303	30.24268429199677	13.533779037185962	14.781245930586365	1.5032215300695007	8.617250350119443	34.12421168291964	34.07192103049814	25.90445749905423	23.870341406420888	0.7208780565260495	21.084086058754636	34.14383127789352	34.14383127789352	33.24731395323861	33.22796030791415	7.510968004005417	31.729235250942022
R-HSA-388841	4.996856939244252	5.852308606995179	4.776574214749213	2.2994349768295885	2.128634868231575	4.474066311819137	26.43500468170334	22.445850241893943	20.1540817395557	10.189042688642276	7.08248101962713	24.183174726073506	33.928333739768235	30.052470358387488	24.64934128774255	23.200654023383457	11.36990576189405	32.943508381111464	34.14383127789352	33.22151037747319	30.71162530401873	32.19144765019273	23.3563920753503	34.065624491126734
R-HSA-390466	0.2910007177777417	0.1285201173986434	0.07931763855463252	0.24947872200053195	0.46565023801292454	2.9332141770386113	2.2070895885672503	3.500632948179252	1.3340143994159024	0.3945550932747993	1.464175539079364	19.115724209342147	3.1453610675113244	4.193535791089326	1.4783027450059185	3.1307181204662236	5.977194861145813	31.229237710685197	18.070068659422862	17.15934341734106	7.401840296265701	7.413596443961695	6.268812685192604	33.757879449120985
R-HSA-3906995	4.328235590032309	1.6165887201484335	0.36674998113280316	0.03209480712338554	1.5930270542155935	6.907860675916857	28.43970916951269	0.4521334083866204	0.41684901594847806	2.1038197963250522	2.108186602545577	22.823688972570285	34.11113516516192	3.3071039459610425	1.7886391342434755	3.5123248454327154	4.269285485542021	32.93816264956564	34.14383127789352	9.45772123916593	3.7245135535222484	11.167721986948038	18.098335024981886	34.221107284345166
R-HSA-391251	1.0535908381131864	1.6821295851880589	0.32894025875873334	0.23460051433465742	0.8501834647466155	5.809450799898725	0.3619292486790846	2.796004497578611	2.518088537963772	2.2356175163842904	1.5819382040475762	18.39897489737237	4.600199279292967	3.6026909259218307	0.8594571107827396	1.0875428268638812	2.8667885279219316	28.640802566611963	16.849108326489382	12.363244988484286	5.1717016192261624	2.300967138710809	10.168143674251846	33.32488713572391
R-HSA-3928665	7.413596443961695	6.048074632252919	4.352380878366084	2.3689679106368104	0.6035542845088437	5.269784701012634	31.698397179349282	20.419131918167853	16.871819202363792	15.628939055585432	3.744701130749915	27.894087444814332	34.137290770456204	30.56931767411722	24.285663880985002	29.35827890785926	12.713258098026076	33.91832354381757	34.14383127789352	33.486484247424286	32.305783370553335	33.363557227377505	17.95253965839836	34.20179117545388
R-HSA-400206	2.3071016976229437	2.716102279435507	2.271957105286195	0.2254978880529088	0.3874743261204846	3.1733384749810583	12.293859880490984	9.642913194254144	6.2500301638849285	4.8113592389355	1.9626711772877856	8.760732063621004	29.807944495896344	23.072174718330647	17.07236295234531	13.57429701437331	1.280305433230077	27.26833273123038	33.882712080653	31.390658352546712	26.503866345102477	24.23628777552321	10.765518905820308	33.033819519089086
R-HSA-400253	0.6379030534660431	5.51126182676598	2.935057084627784	2.721162880524088	1.8663193527969946	4.868136264817395	11.087385531198466	16.722222270388034	10.02594340358016	8.2989568673532	0.8293423308803888	24.114640865207885	30.748804885781794	29.667807145986327	20.464318900877693	24.143163405290966	5.259142780717936	32.75411748207414	34.13075090546517	34.00008851814302	26.953718052481538	29.954536775100305	17.08608138975028	34.215798478213365
R-HSA-4086398	1.5044143731265098	2.684176896158582	1.011848969865124	1.9865014840706186	0.33755721418558465	2.9977875574780537	15.637671920716889	17.58841480301214	5.821311386978708	6.684214038146842	1.281388162717747	25.850387906202414	32.675613929278846	27.44838399640767	14.314502888439756	14.540586874704438	1.338457972506388	32.69124699218636	34.13075090546517	32.944771003830624	23.772517584964138	29.225272274141545	9.19176259883188	34.222330271891984
R-HSA-4086400	13.602697453361772	22.219829862394047	12.21317068276473	10.501720593633157	0.14184481927440842	2.4734021950863228	34.137290770456204	34.14383127789352	30.550780846164184	31.704693616413525	2.011917411368799	15.395640578813703	34.14383127789352	34.14383127789352	33.80457675734981	34.137290770456204	11.193347937701853	31.310081885030712	34.14383127789352	34.14383127789352	34.13075090546517	34.14383127789352	19.590061655810757	34.21214198491426
R-HSA-416482	0.23142065908705542	0.43724327515866596	0.26077805668587134	0.7538827657627614	0.20033348092214234	3.292385515684647	14.03657229450207	4.507778332660956	1.8312563174431884	1.8990333154791217	1.7401004130354114	17.231083142885222	22.35109300022766	6.132669156386954	6.931316848509537	5.787832292239993	2.0849579659875848	32.040381842438556	32.89983281176011	16.91273898756725	16.113034353131184	11.156748947039334	9.178570761216506	33.90016786791485
R-HSA-418346	1.3484887364069513	2.345657094783418	1.6190808954319362	1.4292135091334999	0.8112716186156131	3.3234868190256215	14.972701945547039	17.606993356115726	12.635032624625035	7.04810096909202	1.556243817789561	18.759123659914525	31.792911159243495	28.172400170845393	23.25966366636043	18.7548093379552	2.4159895852241142	31.97304115690603	33.86968310265459	32.14703995138514	27.10453569256926	26.160481396014312	5.599263134401149	33.729728672485415
R-HSA-421270	13.167988671636412	3.2901592952295347	0.8722052599123804	1.2911577654555417	0.6954468958432081	7.011522876955836	34.14383127789352	17.393956825616307	3.3222070964033845	9.357513042485655	2.7026336822950645	23.295095011063086	34.14383127789352	31.736185433685048	16.767481282469042	23.51806728250984	8.449630387996681	34.00377649797839	34.14383127789352	34.13075090546517	25.04368682320664	31.415722100420407	20.620359566750572	33.88351457621814
R-HSA-422356	2.731300249384092	3.461818141568622	2.0561331697801806	1.4996464032541883	0.5730369587175291	4.466486850649184	23.200654023383457	14.544791128649512	6.7427412424094415	9.021056547814363	2.4270381275491557	18.587211412839252	32.89341563920507	26.866905090144666	18.235279986490195	18.40127390461267	2.183231016140376	31.89891649496055	34.14383127789352	32.72039476302025	29.225272274141545	31.82444792612134	8.903875142996212	33.89054004584437
R-HSA-425366	2.539125100044499	1.753141115019204	0.6598213875927469	2.8252314967394185	0.391509847437206	3.171650866808155	29.195086812331606	8.881184828490822	2.5864156924741284	12.293859880490984	3.2006168251407527	21.96838147098971	34.14383127789352	18.258945487633078	1.7899619589185827	19.325794644723235	9.15880194546415	31.598790577261504	34.137290770456204	31.303016137231804	9.656456275032514	31.084461169995063	17.022111165896558	33.873052242633044
R-HSA-425393	13.348215707326446	6.066525092286598	1.888091495830551	2.2810951287958323	0.6330198640871063	1.5277612338489681	33.557758512196656	30.786007579199367	8.078745954332552	15.39844732621562	3.1710793378776856	13.663990369861494	34.14383127789352	34.14383127789352	21.27116704711695	29.997362498693207	4.869643425850747	28.39156288938952	34.14383127789352	34.14383127789352	27.676899328252883	32.63086456633604	16.885453386621442	32.74429815791111
R-HSA-427359	30.959925741772054	19.12154244705145	2.6193221516895786	5.053975775349514	0.58684071775243	2.296403369630316	34.14383127789352	33.82410191564627	11.64122205822972	18.61584472279412	18.37276222073504	23.034407808171192	34.14383127789352	34.14383127789352	26.745609363772314	33.363557227377505	30.328789559864557	33.27148304913016	34.14383127789352	34.14383127789352	31.654340099432925	34.09806121717666	33.85665669431056	34.0478465550788
R-HSA-427389	28.10725557860067	12.243876398726616	1.990724334974716	3.316538865873939	3.263898553434334	4.908380234998107	34.14383127789352	33.882712080653	12.831072962449147	16.13522203922879	13.675870310628769	18.560658356082612	34.14383127789352	34.14383127789352	26.280403549732156	30.10149877065238	28.225758033069816	32.107459255918506	34.14383127789352	34.14383127789352	30.526074063004764	34.01967149413105	33.69404340197645	33.83160605644454
R-HSA-427413	13.781928404214927	3.8219711088624932	1.2824714484303315	5.203184857741728	1.3947588701184326	1.8743564484176893	33.85014445375693	26.618840986845655	5.8652505943182245	8.449630387996681	5.536327328481599	11.271414060832267	34.14383127789352	33.648583628552636	22.72075875107023	29.02634470935201	16.215229746437608	29.232267887390478	34.14383127789352	34.14383127789352	28.4873667895109	33.71353579787686	27.290752600023648	32.821442836860804
R-HSA-428157	25.88743540198939	16.011176376587233	2.2356175163842904	0.5730369587175291	0.41790611706586833	2.6487586165180286	34.14383127789352	33.86968310265459	4.602466402452795	12.347808290177074	3.8035905658674105	19.54401259355809	34.14383127789352	34.14383127789352	19.145799055592068	24.307625476705297	1.9251692367976965	30.84411528726912	34.14383127789352	34.14383127789352	26.509608985185743	31.44079612170013	7.247019476272811	33.87664641129779
R-HSA-429914	11.780029701446109	4.14844725574539	1.461828922460475	2.0604419535779517	0.5347729721599469	6.246604496756036	34.14383127789352	24.571964336540344	8.887664621099566	20.30889297530907	9.867667491409165	27.392328571641638	34.14383127789352	34.00661553437506	22.826953848707074	30.384209385613886	20.303889470216966	33.8169223078548	34.14383127789352	34.137290770456204	31.969723826340175	34.104597869948115	27.401629649118213	34.217432720608386
R-HSA-432722	1.0787487956833521	5.157206242179097	0.8954501547521645	1.461828922460475	3.846555544660937	5.36091035380002	11.292481932094683	18.596719365198773	11.95002078301782	9.119332496132827	6.2500301638849285	26.925252731168182	31.90651865131346	30.052470358387488	16.113034353131184	17.017546651532847	9.932880087462484	33.55614260071584	34.137290770456204	34.14383127789352	27.47762631018245	25.59894255992293	19.160360691289792	34.211799566750074
R-HSA-438064	2.775478062082125	4.902451427479107	2.625932096622808	1.1341842101312698	0.5763041175270817	3.932842729513034	7.925571741437145	15.729520982849165	11.366212570726287	7.505047229418804	5.212893096122831	16.426570208704682	25.194497156264553	27.495179395767384	15.7251408418925	19.06339178516199	2.1140172252586997	31.40239936549766	33.11195983613293	33.954417392502755	25.205686880140345	28.18425298254022	8.5128394374114	33.36267486191014
R-HSA-4420097	5.606841553726838	7.531710499953282	5.7084222412998855	0.44879563481378015	0.565891889312752	1.7372404677532454	20.464318900877693	18.178547945963487	17.177684458619	10.088241819401397	2.66245763967539	16.980701747574226	33.80457675734981	29.5522975970496	29.667807145986327	24.49471298947527	7.653820419397164	28.75003720151108	34.14383127789352	33.648583628552636	33.78505738070341	33.2537664530167	11.499567053252084	33.55355243232737
R-HSA-442755	0.9684117909945565	3.5220848296931253	0.9775545751083947	0.8850716760602492	0.31608167418661187	2.7135720931543257	11.101969336665283	11.52187272717049	7.707763312389641	5.249387391521697	0.2836329128699042	18.995572298794823	24.505741206283776	27.98900974775306	13.794193557871194	11.299843580576184	1.3284725115688532	29.940834030423392	32.854926091931624	32.42032716750824	20.9495376557954	20.489445169168842	3.674311710024849	33.40686792910384
R-HSA-445717	5.063530270910051	4.13134190574377	1.1112091184899169	1.5708955519430705	0.8235652434129115	6.70261735042731	26.762920009240286	17.55592691984128	4.414177694821422	9.001469521630979	3.553419053581301	26.788514019874537	34.12421168291964	30.910183477324363	11.972783382517614	18.759610806911745	5.639746070378285	33.83930972389368	34.14383127789352	33.98051132402132	26.526840752980128	32.72039476302025	20.104273748130954	34.19371520360241
R-HSA-446193	2.3379164296338035	1.0584004420232143	0.272431873956244	2.367409709902734	0.8937151329942434	5.500645340946639	33.18927036023527	8.109569574135561	0.6591068682120429	8.955854807839561	0.17094623505084666	16.4035643347281	34.14383127789352	29.911742503072357	7.80114235843971	26.38914820555949	6.51302951494595	32.1173753771053	34.14383127789352	33.96746307341083	17.714018318338983	33.3764859936452	10.109053511339475	33.9156701497861
R-HSA-446219	11.72365162362128	3.760895168023896	1.132174896832523	1.1513518003469665	0.104498276077351	4.966269176841507	33.791563197181326	24.450625754912057	3.7872938738864304	11.889432245964095	4.577561981970733	26.665676204726196	34.14383127789352	33.066904744655844	12.642843733230512	28.942162324336	4.514505691096938	31.886516181333956	34.14383127789352	34.14383127789352	19.713038866664615	32.778016363960255	10.423962849950493	34.221617363626166
R-HSA-446652	3.4889629566339737	6.461051043003698	5.43146993123385	2.219075415722518	0.5717334926884623	2.713788964107026	32.84851341538771	28.894114574445343	23.8866655575238	15.900843853941462	3.3146506688498723	13.545262542480971	34.14383127789352	33.02831114501061	31.303016137231804	30.02797155750237	10.522980441183917	20.350812330553392	34.14383127789352	34.14383127789352	33.76554378568534	33.42175690971208	12.764240974796664	32.546331947794535
R-HSA-446728	7.197733340387464	2.147725599989643	0.5322835104932185	0.39404644323969074	0.27440898551647236	2.6565353449181446	33.16993405783625	10.015580262528278	5.579081385389996	13.056497318196046	2.8304072084693135	18.653629457316686	34.137290770456204	26.521096189123416	15.195546987738014	22.509136988855644	5.909369879752688	31.117542655994725	34.14383127789352	32.31850018362474	11.76874266231646	27.168473674036036	16.487904062176767	33.381563191450155
R-HSA-447115	1.5513781286878399	5.109049517352512	4.1827758567906965	1.1902999171832604	0.8518648684001896	6.869009584036737	30.43968120812336	22.992062489896522	13.227921257272921	18.349020054143136	2.190670629312952	27.67639694672196	34.14383127789352	31.82444792612134	27.653416955736365	29.667807145986327	11.716145335201496	33.579652119762684	34.14383127789352	34.09806121717666	32.49680529939174	33.648583628552636	18.183272102417067	34.20532719025839
R-HSA-448424	1.929315156757039	3.043672358655592	4.923606323855786	5.616954821944558	0.5304214278646464	5.852855039418885	25.17212540025249	17.755989611805333	14.67543891953996	18.32055053783092	4.059082395429397	22.05601836645498	34.065387589926374	29.5522975970496	21.0309807121455	28.320744771318694	7.375425690485171	31.343788748245423	34.14383127789352	33.57072582026901	28.362353117600307	32.27400257656476	15.45915789831113	34.203454727010495
R-HSA-450294	4.702830885408752	1.7361994391681832	3.3259889498450015	2.9227363856193924	0.4210882398034532	4.158440954416063	23.42099297789133	17.30175365496095	11.98797114588294	18.055944100195788	4.1527297331958035	23.271349379689863	34.104597869948115	28.840109945518268	21.23530502546286	26.17759581999273	5.92238041815257	33.17129618015318	34.14383127789352	33.76554378568534	30.35957193263524	33.59666814493768	17.486415387577573	34.201330812558346
R-HSA-450408	30.835647122230483	31.516079826548697	19.238119911195508	15.975826601854092	0.46964278110826213	6.3706730241102605	34.14383127789352	34.14383127789352	33.57721043786946	33.60964316154697	8.855290892079505	24.7568683826188	34.14383127789352	34.14383127789352	34.14383127789352	34.14383127789352	27.02907267769953	33.92321948817873	34.14383127789352	34.14383127789352	34.14383127789352	34.14383127789352	33.29249494077746	34.20206739935084
R-HSA-450531	13.473121356099083	20.645584991394266	7.04810096909202	7.3139893427361935	1.3867923045563069	3.070137318330503	34.13075090546517	34.14383127789352	30.365730332980235	24.25274071047411	9.027590605281544	19.641245879561204	34.14383127789352	34.14383127789352	33.85665669431056	34.05232263609472	11.443902781295645	31.158328346363927	34.14383127789352	34.14383127789352	34.14383127789352	34.14383127789352	29.388551007546045	33.34378726038326
R-HSA-453274	1.9738644416362374	4.025323302162852	1.6153434900742871	1.677032947236446	0.8023305530423533	1.024213040752168	31.290506093962996	19.60479782095752	10.63318618618831	7.04810096909202	3.8035905658674105	4.0434309250986695	34.14383127789352	32.53507904606163	23.114960162630645	22.256543205435467	7.707763312389641	15.749210988796715	34.14383127789352	33.79806965606319	32.822869132043074	29.734786995757503	17.938463005514933	26.525324952834264
R-HSA-453276	14.028319785716146	22.36161133818701	12.713258098026076	5.276238602961776	1.8935577578260319	1.9798746650789583	34.14383127789352	34.032730023614995	31.434526653245243	29.868979682279047	6.425616867770893	15.944472375942535	34.14383127789352	34.14383127789352	34.11767310281882	33.928333739768235	21.771340344424104	28.552001452707195	34.14383127789352	34.14383127789352	34.14383127789352	34.14383127789352	27.63581191185809	34.20403793050636
R-HSA-453279	0.2918274934547797	6.787518703999922	5.466300577657117	3.027506105622899	1.5843983992982238	3.852234460412856	21.041172611770897	28.11317460644284	17.844765556522226	12.646750240732384	10.09170885293741	8.911546198551438	33.77855220662863	33.525351483561	29.394607352813253	29.8323508682492	13.116162832506904	20.85247359671388	34.11767310281882	34.14383127789352	32.18510176663856	32.662825185716194	26.131970179748436	30.917716943532174
R-HSA-4551638	3.1106472265506158	22.83227032768682	9.218176580672168	4.381012231282071	0.5749957973412867	5.458703868602879	32.31214145598275	34.14383127789352	27.788580762490167	21.476694453312728	7.962190105380137	25.85367285095126	34.14383127789352	34.14383127789352	33.40235123441074	32.829279239456255	18.458366276073505	32.49401623327598	34.14383127789352	34.14383127789352	33.960939911744404	34.09806121717666	27.95948838648924	34.24511035108903
R-HSA-4608870	26.97689254669811	29.412780239292324	16.042140913082473	11.648702963972845	1.1042740282581542	7.0519275937547645	34.14383127789352	34.14383127789352	32.76520706785009	30.49520502807881	5.295813922833266	24.877592382888437	34.14383127789352	34.14383127789352	34.05885479179218	34.137290770456204	17.741993432942316	33.032207386771255	34.14383127789352	34.14383127789352	34.14383127789352	34.14383127789352	26.7975586154961	34.20470096580982
R-HSA-4641257	30.92883201135921	30.2918718961145	17.8167061397471	10.877060029797242	1.548948699031024	4.74432086183519	34.14383127789352	34.14383127789352	34.07192103049814	32.76520706785009	9.29434189025137	23.49179401297053	34.14383127789352	34.14383127789352	34.14383127789352	34.14383127789352	24.456134416387375	33.50463139361135	34.14383127789352	34.14383127789352	34.14383127789352	34.14383127789352	31.80552393956487	34.228169902263645
R-HSA-4641258	30.959925741772054	31.20300770250482	19.59988512652367	20.039618974025444	3.594781835651661	4.735818467465897	34.14383127789352	34.14383127789352	33.80457675734981	33.37002128933578	8.054132371501975	23.5374511042358	34.14383127789352	34.14383127789352	34.137290770456204	34.14383127789352	23.756233795241606	33.729500621698136	34.14383127789352	34.14383127789352	34.14383127789352	34.14383127789352	31.534915199999794	34.207684954081174
R-HSA-5173105	15.182643703820405	0.3686904567826267	0.3543062502178401	0.5492360221605036	0.24579019202837205	1.693651852102185	33.70054022488365	1.5163740051229373	0.8885227311598667	3.3715605181631685	0.7254267768537387	12.376088386384977	34.14383127789352	4.645658995944504	1.447796690492261	9.007996006032904	5.665128790269739	27.888458933975784	34.14383127789352	8.855290892079505	2.611073154787831	9.857391635763106	15.298979755219904	33.38074675296515
R-HSA-5250913	17.94315458441728	7.19483980199636	2.0076682831023414	1.3196345442236483	0.9611360567494236	1.6027267323239338	34.04579112283325	29.16491739417442	10.84821692895519	20.559883800703325	7.022375174553553	16.572684000905287	34.14383127789352	33.98051132402132	19.281931387628536	29.309876920503747	19.08276511202173	27.2709958838675	34.14383127789352	34.14383127789352	28.296982688598288	33.18927036023527	26.890041104074495	33.3868479780178
R-HSA-5250924	17.4124281061573	8.245941321590706	1.1171747599474167	4.429702329460261	2.133031610473158	4.547318838684302	34.14383127789352	30.885327753474865	11.054609053565002	19.70811210529638	4.721207407861391	19.63589744565594	34.14383127789352	34.13075090546517	24.307625476705297	28.101337192317565	22.10464930126641	29.8461416167371	34.14383127789352	34.14383127789352	30.322635011094672	33.2537664530167	30.916399013320376	34.06191709939693
R-HSA-5250941	12.933641912297121	7.901209821072077	2.156570200313871	3.2882795878882582	1.817874811713373	2.086414603351664	34.07845511350826	26.37196260737182	7.016665226724412	12.07931105012512	4.133477925676182	12.27479513075496	34.14383127789352	33.29249494077746	23.383297908502858	28.76219502028234	14.069607792212757	25.656827518641734	34.14383127789352	34.14383127789352	30.13216238976646	33.19571707902335	29.88730275432582	33.37204858063671
R-HSA-5334118	32.09632682699553	18.277889388013286	2.220576295741813	3.6046697221530826	6.469243164148115	2.342351256408639	34.14383127789352	33.98051132402132	10.547812410353902	18.73081157907805	20.908877553370576	27.089861276240534	34.14383127789352	34.14383127789352	25.62150918707024	32.96403986343463	30.643522762891415	32.866930382581444	34.14383127789352	34.14383127789352	31.755088229640066	33.954417392502755	34.12421168291964	34.21597663964672
R-HSA-5357801	1.9265506281706652	4.396472206602119	2.62924065216891	0.6785745538502513	0.87305933836782	2.7006938760294643	12.929689006633449	29.370385822408107	14.148230385190265	11.252038206940146	2.5700519562711253	6.05317824131834	32.733195067337704	33.40235123441074	25.2504714150069	21.497303513318993	6.239311033621406	17.703217387176334	34.07192103049814	34.14383127789352	33.26667337958276	31.209253414207527	13.308053956761416	28.51536331377482
R-HSA-5358346	21.709136812964033	23.238196647269312	11.17138093495668	8.097232573688498	1.185129797435237	3.824984887002126	34.14383127789352	34.137290770456204	32.99616747543277	32.27400257656476	8.630440758908769	22.507434683486203	34.14383127789352	34.14383127789352	34.11767310281882	34.11767310281882	17.430909602487603	33.79854926034993	34.14383127789352	34.14383127789352	34.14383127789352	34.14383127789352	28.409944009624066	34.223713155781226
R-HSA-5358351	1.707750622325717	6.298389908146372	2.8148962811898244	2.901683777223297	0.7671920374337681	2.85621366112307	21.662544652267854	27.47762631018245	12.494867298267986	9.027590605281544	1.569671440784044	8.256627028632487	33.62262074768157	33.29249494077746	26.26325450106168	23.674901332380994	1.7038928123725317	18.982845578716308	34.137290770456204	34.11113516516192	30.94126757746654	32.083654967747385	9.548394781122214	30.875713043850805
R-HSA-5362768	30.224249532052642	30.85427254389679	16.219680678921765	13.436795451657838	3.937452265674707	6.251033099678203	34.14383127789352	34.137290770456204	33.58369569784719	33.895743628312204	14.998326897284151	27.93051059921213	34.14383127789352	34.14383127789352	34.14383127789352	34.14383127789352	25.35699910080168	33.570847598238	34.14383127789352	34.14383127789352	34.14383127789352	34.14383127789352	33.363557227377505	34.24034140346221
R-HSA-5368286	33.791563197181326	1.9196494898535197	0.35667654559982404	1.896294374534744	3.529903773672656	1.296373555695444	34.14383127789352	12.787807760439332	8.56358817196204	19.30629347103222	15.99791542775062	18.711833717351794	34.14383127789352	31.23424268160882	19.325794644723235	30.922615191331687	31.065764483920386	30.686213455485852	34.14383127789352	34.091525206846725	29.948421382069426	33.20216444014037	33.8436328556145	33.90737115109495
R-HSA-5368287	33.85665669431056	0.6372039672396848	0.9050305389026471	2.23863283580506	2.7245396082369977	1.402142607202483	34.14383127789352	13.790104536938932	9.646298016321648	19.678564964946595	18.41553837193503	18.941232788108515	34.14383127789352	27.05228052231609	14.335358582091581	29.71042170114403	29.158885435770326	29.663034080056168	34.14383127789352	33.8436328556145	26.05222405064867	34.07845511350826	33.928333739768235	33.717855275167395
R-HSA-5387390	25.978286597854478	30.903968583342728	19.418564905297448	19.55569964875194	1.562338739113488	9.838256533953839	34.14383127789352	34.14383127789352	32.23588681661363	33.49296051419432	9.132478878581296	26.466667144517526	34.14383127789352	34.14383127789352	34.14383127789352	34.14383127789352	25.87609054292576	33.15508073473214	34.14383127789352	34.14383127789352	34.137290770456204	34.137290770456204	30.935049473403854	34.20808408803481
R-HSA-5389840	33.49296051419432	0.718610558130057	0.7322842066194708	2.988194223759683	1.8894571900022128	3.2534080350154713	34.14383127789352	14.87043151727799	5.162035554202787	15.896438843689545	18.90395204933726	17.708585665677838	34.14383127789352	31.184274419736553	22.583088064000595	32.305783370553335	31.988697901040855	30.184878074079077	34.14383127789352	33.87619727044659	26.97689254669811	33.9413742812907	33.9413742812907	34.01628532919741
R-HSA-5419276	33.97398687750287	0.5410300998387455	1.046880131129597	3.4540843741009275	2.44922248747171	3.7905320199791155	34.14383127789352	7.75588351172749	6.717624352746654	22.667757258558368	15.971410749977728	20.34478222599457	34.14383127789352	30.040219674180708	20.394050427518316	31.792911159243495	30.40885710955751	31.906051758958977	34.14383127789352	34.11113516516192	31.390658352546712	34.00661553437506	34.03926025200694	34.00066654664636
R-HSA-5576891	10.399286015900921	8.897389041573955	7.886004062485218	6.545974335043438	0.44547437500101367	1.0883386690837835	34.104597869948115	29.29778284133515	19.281931387628536	17.24195853949984	0.6089672989130195	11.54554942212123	34.14383127789352	34.091525206846725	31.761390445895707	32.71399557426261	2.6441587193564002	25.13248002950864	34.14383127789352	34.14383127789352	33.98051132402132	34.084989838957526	6.784715416661479	31.919700686082912
R-HSA-5578749	9.109479337573372	18.96667855262694	4.407533518179501	3.7690068482935577	1.1554142515622408	0.3674124036488371	34.07192103049814	33.947895515685126	23.3563920753503	24.423092059644386	7.9713588506309145	13.020451224981032	34.14383127789352	34.137290770456204	29.509799852011167	30.85427254389679	16.903641234278506	28.924984315020833	34.14383127789352	34.14383127789352	33.82410191564627	34.13075090546517	28.172400170845393	33.075161804399315
R-HSA-5578775	17.486415387577573	17.292547383757736	13.424698267044544	10.448670707977907	0.4482409455345773	4.732593752689375	34.14383127789352	33.746035972273845	30.40269421566534	27.735650163367293	0.9941465476744666	25.472370942372848	34.14383127789352	34.137290770456204	34.13075090546517	33.75253793434495	9.119332496132827	33.10473263203639	34.14383127789352	34.14383127789352	34.14383127789352	34.14383127789352	18.50124593458139	34.22113186611808
R-HSA-5607761	31.277998618973776	25.836403731624088	17.65813706005053	13.737005174415733	2.2220777651232493	5.704023123684929	34.14383127789352	34.12421168291964	33.26021959513115	32.32485955348019	14.85767351765707	25.007540089951345	34.14383127789352	34.14383127789352	34.137290770456204	34.14383127789352	24.43410361533487	33.58154178668195	34.14383127789352	34.14383127789352	34.14383127789352	34.14383127789352	32.95761626793539	34.22697107298874
R-HSA-5607764	11.37359958730377	14.210463194680527	8.636822170682073	6.003393618235072	0.5448073693598185	1.5025414554339247	34.065387589926374	33.77204767495622	27.05808408687585	25.093905016430252	5.700769149634463	15.40809462755948	34.14383127789352	34.11113516516192	33.318326779432795	33.29895193692731	13.794193557871194	28.58157302943987	34.14383127789352	34.137290770456204	33.53831236789729	34.02620043765663	23.805102461852158	32.47621973791036
R-HSA-5610780	27.436691560975618	30.3041752163365	18.692448395548638	12.909934013909238	1.184097425309187	2.2866151482019585	34.14383127789352	34.14383127789352	32.52869848268196	32.77161139476824	12.764240974796664	22.839936284278007	34.14383127789352	34.14383127789352	34.14383127789352	34.14383127789352	21.399501679169102	33.79843313264048	34.14383127789352	34.14383127789352	34.14383127789352	34.14383127789352	30.65589926528847	34.20479305615149
R-HSA-5610783	29.948421382069426	28.87010610023078	18.957021290844065	13.720688544964366	2.0133349559693428	3.1324155494641457	34.14383127789352	34.14383127789352	33.77204767495622	33.19571707902335	14.734641794741071	26.127845708599025	34.14383127789352	34.14383127789352	34.14383127789352	34.14383127789352	22.56194637890675	33.69218210837978	34.14383127789352	34.14383127789352	34.14383127789352	34.14383127789352	31.47842641638147	34.210737038761124
R-HSA-5610785	29.613063214859444	27.818009103394367	16.06427757311983	11.351446148395965	1.018419862226763	1.7937877640472148	34.14383127789352	34.11113516516192	32.97046410123288	31.196762632859365	11.49213690368521	25.456681354741836	34.14383127789352	34.14383127789352	34.12421168291964	34.137290770456204	21.18924278733259	32.748716691360634	34.14383127789352	34.14383127789352	34.137290770456204	34.14383127789352	31.717288416929417	34.067363589239115
R-HSA-5610787	5.154792516248101	11.094676166050023	4.496578397600604	4.398683237369278	0.4152667413383044	0.9786200307646606	30.835647122230483	30.693044179945108	19.63920458493969	17.09980557215458	2.037522645426255	13.498510633229865	34.12421168291964	34.13075090546517	29.20112262119737	30.87290374361798	9.407546072163303	25.77791123887692	34.14383127789352	34.14383127789352	33.75904053881517	34.07845511350826	13.647389703011182	32.276124908168015
R-HSA-5617472	10.171625261262914	7.722783588573823	1.2749001270508251	2.6308958258084814	1.9654659949159372	2.2326172453157045	32.9897406684301	27.215022769419335	8.61131165340027	9.598968024514637	4.968431288588502	17.16561941842453	34.14383127789352	33.92181443263862	22.503859571592585	26.480902197313014	18.35851500407335	26.312517493495438	34.14383127789352	34.11767310281882	27.729772193160457	31.995023876943364	21.864818469592024	32.92316137180664
R-HSA-5619084	9.568607015256022	20.45929556629077	6.570742054670477	4.498817151778358	0.5199506288310547	3.913533058718131	34.091525206846725	33.86968310265459	28.660469898256174	25.42439897270961	4.3041647518328165	19.14753964206702	34.14383127789352	34.14383127789352	33.75253793434495	34.05232263609472	13.594579861056886	31.406640054924043	34.14383127789352	34.14383127789352	34.12421168291964	34.14383127789352	19.247851320043985	33.7038905846501
R-HSA-5619102	2.963329440830287	12.838947625851185	3.904261808909168	1.6016836775281391	0.6698771628154041	2.5370414149328013	24.99909201354836	32.4521818167329	20.9495376557954	17.639530409292693	2.452401184797186	16.155546392394413	33.811084501042004	34.00661553437506	29.134764019545006	28.374246990960145	4.425263639970061	29.02831805984743	34.11113516516192	34.14383127789352	33.50591497483523	33.525351483561	13.826928635409951	33.39169507225219
R-HSA-5619115	0.033196917952835144	10.78346822489802	4.431922598140961	1.7401004130354114	0.6407043615511567	1.1291491054007516	12.90203646670216	27.4250016912892	12.658473576075203	8.800400322214442	0.7719248723729895	5.998106318351237	30.779805525311946	34.084989838957526	29.267558874249715	26.87847181445026	4.193535791089326	19.200118881998097	34.137290770456204	34.14383127789352	32.40122208470624	30.786007579199367	8.383532134512393	29.129484555455505
R-HSA-5619507	11.757461335070678	6.293006609691283	3.036481325136259	4.352380878366084	0.22206467469839658	0.6786232883921915	33.54479377362362	20.7668896658106	5.049202244839788	6.452864548539048	2.8615749771161885	10.303334666232448	34.14383127789352	33.37002128933578	22.95472609774711	23.761661084506695	14.352054598767877	27.020684751580305	34.14383127789352	34.14383127789352	31.887569620907108	33.53831236789729	23.685737332598894	32.63394277669858
R-HSA-5620912	19.43323393837212	3.7184691879408414	1.961274642915004	1.3196345442236483	1.0787487956833521	3.406103094903531	34.14383127789352	10.61536989829051	11.716145335201496	17.602347759981505	1.6821295851880589	17.90899888502557	34.14383127789352	22.789756426951207	20.554848311753233	24.79337458746159	5.943229692961422	28.81925223717792	34.14383127789352	31.90020166568884	29.88730275432582	33.726533940447155	10.157702710065083	33.82403328689501
R-HSA-5620920	1.5247795200244765	1.1251595291950158	1.7013238136086408	1.553809834808162	0.36674998113280316	4.304525685381682	12.025984995616119	5.584123090670548	1.432686855442549	5.327708546994908	7.016665226724412	27.22097391572787	30.866692701703276	24.53884123647743	13.610817590635556	16.06427757311983	8.69757135951881	33.90060700175129	34.14383127789352	28.654491842501557	22.71545572017535	28.225758033069816	24.104871898534192	34.20895607575925
R-HSA-5620924	9.666620222610398	0.7648325608702397	0.6150945436467269	1.9696625941431314	1.1251595291950158	8.657070963867424	33.895743628312204	8.985164354199691	3.7507693133673867	10.801433383537377	4.010603057377823	25.82358362630946	34.14383127789352	24.42859751708773	12.510400558899011	24.412083067163895	13.332143374707222	34.205558077158095	34.14383127789352	33.37002128933578	17.690723285009213	31.82444792612134	28.095419447592473	34.20979740331909
R-HSA-5621481	4.176327267640909	4.383218952138544	1.7154817691894984	1.0787487956833521	0.4829213934428632	1.5569132577625606	32.34394151633572	29.856767510192043	23.329502255676786	15.079623914292396	1.3585648452519272	14.917334497164363	34.14383127789352	33.16993405783625	26.544078292115607	26.803333961130473	4.5798229354680675	24.475649295971106	34.14383127789352	34.14383127789352	33.486484247424286	33.42822675286017	14.198005172857382	31.10483783469888
R-HSA-5625740	14.832174720228037	9.08323202253063	1.4901376732867198	1.5223751050400711	0.6605364065472414	1.8858628763542484	34.091525206846725	27.735650163367293	3.125236988666318	5.622015188721319	7.296486938917637	19.243540640304463	34.137290770456204	33.882712080653	10.967456127820816	15.720761338560857	22.551379378327503	28.217790755420182	34.14383127789352	34.14383127789352	22.72075875107023	29.388551007546045	28.08950234442433	33.0770301706365
R-HSA-5625886	31.591455994112128	14.318672753656895	1.1944459278170974	4.403107146197078	2.041808604577378	4.0810673824866965	34.14383127789352	33.99356214434059	14.836422927057015	15.40277965223011	16.92639040437573	23.68832715616302	34.14383127789352	34.14383127789352	25.351386611435927	29.249432195103367	31.22174676378826	32.66774683162181	34.14383127789352	34.14383127789352	31.196762632859365	33.73953465260105	34.01967149413105	34.23755451346387
R-HSA-5628897	1.519972961697358	3.6403922974138894	1.5708955519430705	0.1280621222770195	0.9279296548753221	2.2530595565016815	8.214840715602056	18.990832892180403	8.560411649101168	4.641101914670149	2.5798630412171337	17.531306569268178	33.02831114501061	32.12801771333688	23.152431051369447	16.591332003905414	7.674774014941381	29.496037549108006	34.137290770456204	32.36302925914312	25.881762651893737	27.215022769419335	16.00675542252784	33.677550466788
R-HSA-5632684	7.3578442024188915	15.896438843689545	7.454822072365969	5.594213965091559	2.23863283580506	4.345785177388506	33.928333739768235	33.31186785625414	30.021848461983982	27.98310419242883	4.174178966402922	20.570680474081218	34.14383127789352	34.14383127789352	32.4521818167329	33.934853689318665	10.311407699388964	32.043290446168434	34.14383127789352	34.14383127789352	34.09806121717666	34.11767310281882	15.143968266408015	34.04051503240844
R-HSA-5633007	0.3495979881197046	4.418610225196895	3.624491210213651	1.344025023464778	0.17264949657229253	0.9587232980446484	13.287996932275327	15.62020874073539	10.85542390212923	9.073399694391497	2.116936057721172	10.028366159528677	33.37002128933578	29.753067705969634	19.86113904907712	22.70485157949152	7.076744741578079	20.571117998391117	34.14383127789352	32.2231867009237	24.826674565736823	31.371867283529628	11.395775859064077	30.93157801315463
R-HSA-5654736	2.071957810187805	5.609368937640566	3.6384025272754386	1.6403567678692172	0.29934204868341174	3.422342157254189	29.746973494063457	21.948084250990004	15.066772249768608	15.905249501916567	1.6016836775281391	28.00541177889114	34.14383127789352	33.23441088068815	29.686066675809876	30.903968583342728	5.3498509039173126	34.21828062433202	34.14383127789352	34.137290770456204	33.86968310265459	34.14383127789352	16.78560275614891	34.2391109305379
R-HSA-5654738	1.9017745809797892	4.476457345810712	3.93329488628415	3.9603616430416704	3.3014502716787337	4.165315908337661	30.43968120812336	20.990238708442842	12.985087537085137	13.765583775245165	1.5930270542155935	22.658738353666273	34.12421168291964	32.40122208470624	25.08832265337305	29.619143306603135	6.111460624875647	32.59368089612695	34.14383127789352	34.14383127789352	33.460585603994694	34.07192103049814	10.448670707977907	34.225895274591096
R-HSA-5658442	21.005512160834915	22.71545572017535	10.526525965516232	10.199500739095214	2.4365314582048856	3.115971339454898	34.104597869948115	34.11767310281882	32.07098567722506	32.37575763211054	10.07438001224957	24.29700002766596	34.14383127789352	34.14383127789352	34.137290770456204	34.137290770456204	15.053926320379096	32.71524945993113	34.14383127789352	34.14383127789352	34.137290770456204	34.14383127789352	29.655637335221247	34.227702655898
R-HSA-5663220	1.5611186159226362	3.425169378830979	1.860899530296644	0.67059918701658	1.1361957122247515	2.776730682207119	6.346952040970785	19.335549067265134	9.970739107273436	5.441409116711451	2.5132482369394147	9.983278248013084	28.178326255906946	28.077670062754663	15.607118050194277	14.734641794741071	11.934858413374332	21.649922849359033	33.073339259351755	33.02831114501061	22.16743664898203	27.718018177217925	20.574994105880897	31.23155826196473
R-HSA-5668541	7.9774744930417185	11.296162439254076	5.852308606995179	3.052674725370787	1.723233626728128	2.062393549967959	34.137290770456204	31.40945520032242	23.57208713251212	22.393181718618877	2.555375573619468	15.461815228510414	34.14383127789352	34.13075090546517	31.365604878021664	33.13771973367247	5.3572428663870255	29.1749021570594	34.14383127789352	34.14383127789352	34.05885479179218	34.137290770456204	14.578448089024016	33.07128226133299
R-HSA-5676590	31.065764483920386	29.16491739417442	18.169101549532094	11.878089986754508	4.056967852589076	3.55520701545648	34.14383127789352	34.13075090546517	33.98703641296697	33.182824283775275	9.632762520490246	25.268633007713866	34.14383127789352	34.14383127789352	34.14383127789352	34.14383127789352	23.930224816841594	33.64991949362077	34.14383127789352	34.14383127789352	34.14383127789352	34.14383127789352	31.190518205270248	34.21146790327843
R-HSA-5678895	24.13769126784369	29.673893014103072	17.662790319231647	14.88319525093316	2.1154763480348326	3.0011934595759335	34.14383127789352	34.14383127789352	31.723586780382835	31.01593490395997	9.731124007375454	27.12000896976849	34.14383127789352	34.14383127789352	34.14383127789352	34.14383127789352	23.04011253467172	33.16559960534974	34.14383127789352	34.14383127789352	34.14383127789352	34.14383127789352	31.566320331194202	34.20224541275461
R-HSA-5685942	15.161150976745898	16.273141625291323	11.791322452560925	6.276871705354311	1.863608281372767	3.0758077498968484	34.14383127789352	33.33770740303948	27.606483001515528	23.810535516943723	6.798738115214902	26.75130100890399	34.14383127789352	34.14383127789352	33.78505738070341	33.83061158655997	20.990238708442842	33.236080173573775	34.14383127789352	34.137290770456204	33.564241845045025	34.09806121717666	26.745609363772314	34.03735839559913
R-HSA-5687128	8.143548252650008	17.366269059110785	11.186023067294466	4.345788415120603	2.6391806537736358	3.0906629286195106	34.091525206846725	32.605307631431856	27.23831271054445	20.139132626590257	6.293006609691283	18.67488451031835	34.14383127789352	34.14383127789352	33.80457675734981	33.69404340197645	10.157702710065083	30.839666828017055	34.14383127789352	34.14383127789352	34.14383127789352	34.137290770456204	24.754553773220987	33.826233593395884
R-HSA-5689603	9.511398103764254	16.07313670180608	7.689759722652998	6.328042714493927	1.051670787145751	5.55007062282294	30.298023235264445	31.30927212197329	21.99499326979105	18.306324404658472	5.261583179333099	15.889443747163552	34.00008851814302	34.02620043765663	32.166067969144564	27.162657923360264	13.223921300013231	28.089512927246624	34.14383127789352	34.14383127789352	32.10266371989394	33.49296051419432	22.125568173875795	33.9017596893717
R-HSA-5693532	5.181377606176822	3.771036295806609	2.997103123162332	2.8615749771161885	0.10827943245733442	0.8021921562851502	31.240491603611286	22.277536343880055	12.985087537085137	14.11509812464827	1.1913355934110132	7.680043968123949	34.14383127789352	32.84851341538771	28.11317460644284	28.45757596485042	5.938013634040261	21.293253874624835	34.14383127789352	34.137290770456204	33.746035972273845	34.05885479179218	15.29034633611231	31.13431704470661
R-HSA-5693538	8.649592559413843	6.29031589742554	1.455972272192901	2.6160207618598803	2.4428722213119696	4.038915946912645	33.8436328556145	25.166534063687948	14.734641794741071	13.380390903041071	1.705178174070915	9.937297537499903	34.14383127789352	33.67455678760272	28.750217733864186	29.340123349330856	9.720924027198931	25.434245094708313	34.14383127789352	34.14383127789352	33.19571707902335	33.79806965606319	19.31116780553546	31.9999105130412
R-HSA-5693565	9.188463692370467	9.52148052383353	2.485921032515907	0.7407215808782588	1.1231600587375563	3.7977609993770125	33.557758512196656	30.49520502807881	18.098335024981886	17.15934341734106	3.461818141568622	22.701462438774925	34.14383127789352	33.77204767495622	27.40747169751347	27.249961529496414	13.773754816991657	32.18620180939339	34.14383127789352	34.14383127789352	33.23441088068815	33.928333739768235	26.475162763495785	34.06067527897682
R-HSA-5693567	5.767282089667377	5.1403231810518495	3.3868287433232	4.120671014278588	0.37308204996269284	1.7188231821895819	33.24086209579602	27.10453569256926	16.113034353131184	14.343705316888219	2.2446705520729546	8.378197294361776	34.14383127789352	33.4411683662327	27.747408028257535	29.261516006110842	9.357513042485655	25.75029622056444	34.14383127789352	34.14383127789352	33.42822675286017	33.144161313858966	19.62937088397234	32.60166032233489
R-HSA-5693571	11.934858413374332	14.7473443691138	4.10150207909621	3.1563686697791673	1.999185798089961	4.011904805592033	34.05885479179218	31.078228299264737	19.145799055592068	18.841333557652742	4.832297021704745	22.154716552197034	34.14383127789352	33.98703641296697	29.777450971971746	31.134347249353517	18.330037821037745	32.846154795604015	34.14383127789352	34.14383127789352	31.89388532222034	33.928333739768235	28.564898004197623	33.87337791495502
R-HSA-5693606	8.668767056171397	12.178675335959273	3.622506318111812	2.8063001063664013	0.9969287717244341	3.9142983875049486	33.97398687750287	31.71099069560662	15.182643703820405	8.890905463710602	3.9478564315747366	20.66800860910566	34.14383127789352	34.137290770456204	25.21687916794256	25.497519668001587	14.972701945547039	32.74485699476144	34.14383127789352	34.14383127789352	29.979004765920198	33.054037642200264	28.804135735510474	34.2187291707094
R-HSA-5693607	6.9511810220917924	5.764716116723476	4.339201490553249	4.994484729470225	0.5749957973412867	2.158832813545442	33.13771973367247	28.61266341849965	15.742665231494021	17.06779141653326	4.0148057764247325	14.994985482607534	34.14383127789352	33.82410191564627	27.296582461440096	27.718018177217925	8.73284597878833	29.75748327596558	34.14383127789352	34.14383127789352	32.8164596669105	33.746035972273845	24.78782683420004	33.8921839604769
R-HSA-5696398	5.039662617877517	7.2412116966270075	0.8015208397425589	1.2900700277764032	0.703610582639976	1.8087305967724774	33.22151037747319	30.445847953664117	11.98797114588294	13.088301122317342	4.400894883896097	11.620350286324637	34.14383127789352	34.14383127789352	28.421848148734608	29.340123349330856	10.967456127820816	26.082459126678	34.14383127789352	34.137290770456204	31.71099069560662	33.38295134030659	22.088966868893326	31.958720390409745
R-HSA-5696399	2.763544182743814	11.12751540342909	1.1758582592391171	0.6836814253592691	0.8739139425415512	3.0715181113853043	32.159724654366514	33.073339259351755	11.36990576189405	14.372938947103508	2.7245396082369977	21.859754645817173	34.14383127789352	34.13075090546517	28.45757596485042	29.807944495896344	12.386419092593359	29.583768365064234	34.14383127789352	34.14383127789352	31.830757205930198	33.66156892330206	26.509608985185743	33.860032174449515
R-HSA-606279	31.434526653245243	24.0884708637032	0.4285764542943128	1.0043716682159267	0.6096461363219146	5.591353234749861	34.14383127789352	34.12421168291964	12.685850267192846	18.07948822613576	11.429083080162577	22.569788611908074	34.14383127789352	34.14383127789352	27.156842814069048	30.866692701703276	27.48932772579318	32.58160724395794	34.14383127789352	34.14383127789352	32.159724654366514	33.960939911744404	33.79806965606319	33.88946919067492
R-HSA-611105	29.588749266018255	5.053975775349514	0.5479682907188854	2.9597869666724432	3.354430211999985	2.5531408571351357	34.14383127789352	27.86512780725457	8.573121522329936	13.602697453361772	9.257873325058473	19.461618096195046	34.14383127789352	34.084989838957526	17.606993356115726	23.799670047413382	22.81632281194431	28.820807057251642	34.14383127789352	34.14383127789352	27.718018177217925	32.204141343890484	30.3534141742218	33.60461960921833
R-HSA-674695	12.132761556002803	4.394261791580103	4.3370070797793305	1.0240730644536544	0.8954501547521645	4.664300325739224	34.14383127789352	14.465019211291532	19.213802575932043	23.843147301277284	5.367107510272572	19.367482303149412	34.14383127789352	28.499287610750105	28.083585882812073	31.17178877483181	8.060281991329752	31.512291000979946	34.14383127789352	32.854926091931624	32.75880338320495	34.01967149413105	24.13769126784369	33.87123991693706
R-HSA-6781823	13.30002923894103	15.843628462187477	3.879471809310744	3.624491210213651	1.296604806537545	7.187838391792188	34.14383127789352	33.79806965606319	20.069446208369257	21.01060459136033	6.985305329706761	27.815081638274915	34.14383127789352	34.14383127789352	31.02838844675213	30.686851755885925	16.483414851782065	33.05670037606095	34.14383127789352	34.14383127789352	33.82410191564627	34.14383127789352	24.25274071047411	34.24211344535443
R-HSA-6781827	10.441608154168843	14.08200660737123	3.5377324581618375	1.7361994391681832	2.3939797237309106	4.611645856728671	34.14383127789352	33.78505738070341	14.24371260032632	13.880210006783305	3.5240386525825618	19.178114371542776	34.14383127789352	34.14383127789352	31.792911159243495	32.566991496614875	17.82605672397269	32.110009608548	34.14383127789352	34.14383127789352	33.363557227377505	34.084989838957526	21.497303513318993	34.045811760724945
R-HSA-6782135	15.075339388876273	20.283881846170964	8.810073647433825	7.983592651974777	1.3108323084842528	6.849378713006519	34.13075090546517	34.01314319303746	22.514415046431044	19.73275230642171	7.209313767042233	23.340922054061085	34.14383127789352	34.14383127789352	33.73303397532575	33.70054022488365	20.283881846170964	32.64767653399825	34.14383127789352	34.14383127789352	33.98703641296697	34.14383127789352	28.564898004197623	34.21546059111639
R-HSA-6782210	7.4489251619950725	15.64640733614972	5.404188428244986	5.075487331120947	1.68723540908328	7.458550086388114	34.14383127789352	34.07845511350826	25.16094336809632	23.42099297789133	6.7903226175163685	26.834783965779852	34.14383127789352	34.14383127789352	32.204141343890484	32.976888981330994	12.88230372316069	32.44623239337515	34.14383127789352	34.14383127789352	33.928333739768235	34.137290770456204	29.35827890785926	34.06389178695542
R-HSA-6784531	13.088301122317342	29.594826790510478	13.060470568325028	7.19483980199636	1.8339395664093063	8.030314645089824	34.11767310281882	34.14383127789352	29.588749266018255	27.249961529496414	8.633631149584218	27.476912248902263	34.14383127789352	34.14383127789352	34.05885479179218	33.57072582026901	20.812473926040838	33.42657641260094	34.14383127789352	34.14383127789352	34.14383127789352	34.137290770456204	30.365730332980235	34.2178935324519
R-HSA-6785807	6.119409143833812	13.36429821670425	10.877060029797242	2.7093631924348127	0.09575757507604368	1.4430878750456324	25.21687916794256	25.89878282556844	21.90643087579857	18.04653092124898	3.5514560978135994	15.412620256025177	33.70703769018351	33.86316957727618	33.105521467545515	33.0411731089874	1.6165887201484335	28.763165753573105	34.14383127789352	33.60315533205206	33.105521467545515	33.895743628312204	6.2956979465952285	33.1965899247494
R-HSA-6790901	0.7507727113117539	0.44602677279091707	0.05291317026767168	0.24177743920732395	2.226585709776049	5.344171549102519	24.621692243248823	1.2006814781964614	0.03642997660089197	1.8500877229187593	9.922568182823893	23.243635168688705	34.084989838957526	9.967294215576747	1.632828752730298	17.858803887085344	20.569956697765488	32.23067269544419	34.14383127789352	20.298886604758806	3.852715414791168	22.673054526183236	31.090694682765378	34.20948420338157
R-HSA-6791226	0.4982294818500686	0.45324967448893294	0.3293899711744949	0.3945550932747993	3.8158387587557434	0.8647986191821029	28.190180350746267	1.0269069432199618	1.8731071850239214	4.730410494448756	5.7826910049516655	4.333409020499248	34.14383127789352	7.80114235843971	8.327097604278153	21.29167370975533	19.98995808001775	18.64746194556631	34.14383127789352	21.37380275413349	16.215229746437608	29.55837127069398	30.50137755115581	28.38186976926443
R-HSA-6794361	10.466338173116378	10.02248839061644	5.816153905247309	3.985438229374452	0.27007251559656165	5.724624030916207	33.50591497483523	31.69210138441301	25.89310879321389	19.039189508213386	1.534419904477843	26.67967735161884	34.14383127789352	34.14383127789352	33.054037642200264	30.26727295871673	6.739947972810958	33.51569459375877	34.14383127789352	34.137290770456204	33.908777745638616	33.72003454796446	10.364087209893501	34.21621009546733
R-HSA-6794362	10.33597374607121	6.914314850979514	1.7859952180872471	2.8737483419951375	0.7910416781504412	1.5406437207881953	33.24086209579602	24.971241087953373	10.043227957783765	15.368138892197049	3.573082110039681	16.868411134218178	34.14383127789352	34.01967149413105	29.352226413244797	29.008295038595726	3.692340427997848	30.725580468092623	34.14383127789352	34.14383127789352	33.34416889560136	33.908777745638616	6.7903226175163685	34.07360722399392
R-HSA-6796648	5.8419662322425	3.854769928234749	3.596758194058496	2.438115758175801	1.1331792799164824	4.386198186345684	34.03926025200694	21.327585007703178	15.572237594446994	14.160665487318381	3.854769928234749	25.970679253202533	34.14383127789352	33.39588396068854	31.16554691545896	32.10900125497641	17.886897792840408	33.40830385164483	34.14383127789352	33.85665669431056	31.572603283757473	33.78505738070341	23.57749264075849	34.06148245158359
R-HSA-6799198	32.9255079248952	3.771036295806609	0.8129040126162711	2.169876785937579	2.138902156304346	7.210239669851945	34.14383127789352	29.613063214859444	8.652786732710934	14.29366311356153	12.282315703795101	28.707678341176187	34.14383127789352	34.137290770456204	22.005424537981018	27.800350174339794	25.418778791083167	34.060687696716876	34.14383127789352	34.14383127789352	30.68065997380787	32.72039476302025	33.590181600202996	34.199299230923394
R-HSA-6802952	0.5018071827484276	1.0690292620415445	0.8351449552984671	0.34215408362855365	0.4829213934428632	3.5509332876241206	3.777128304498432	15.804080938133646	8.662373035369017	2.7380704728998935	2.870267233018733	24.327961891200413	14.327014394355352	20.726413829020476	15.01114797524795	18.9087733301904	9.139055857489263	32.53260112702805	30.779805525311946	30.94126757746654	25.932840483493536	29.60698376493009	13.692158942018667	34.05026630301047
R-HSA-6802957	1.048794770231329	1.90589083847395	1.8894571900022128	0.2603957285090493	0.5187278057996965	6.537116129250265	2.213077788594267	10.371121906421317	6.019142805853991	3.1784491887050828	1.1122020276050308	17.121673266536906	15.68574826611136	24.17600968546904	19.0343509703551	16.97193661404623	10.909556995817502	33.14392992685298	29.388551007546045	29.116679695608603	24.11580912538445	26.303277924908848	13.243927445871067	34.19269506858558
R-HSA-6803157	2.6193221516895786	1.2385121900268041	2.1374336387223014	0.33481952804552695	0.9584164686624081	4.047788293645611	33.46705930130615	7.028087629729207	3.4078860201218624	3.036481325136259	4.739623465738134	15.959917877448579	34.13075090546517	15.32489530968989	11.083741164673858	11.708641585185816	9.936318653984722	28.77012647693987	34.14383127789352	19.747544100287683	21.214826520321168	24.654873019202487	18.230548802819342	32.45372028942068
R-HSA-6804756	7.053824708092996	8.96236362329433	6.387575125033117	3.1839829290691557	2.0076682831023414	2.3849230108430706	30.021848461983982	26.814886576345227	15.58531298374963	17.630230915464473	4.027428646547324	16.580842097540813	34.137290770456204	33.15704640119969	27.530302886045025	25.87609054292576	12.151881184682063	31.40890860894291	34.14383127789352	33.96746307341083	32.19779417594308	33.564241845045025	19.644122394522253	33.56026853911672
R-HSA-6806834	0.6519891273235795	2.6674608066039154	3.630449544731098	2.2220777651232493	0.5078077179517326	7.120530004848639	15.554812667561263	5.51126182676598	9.073399694391497	6.779110720486095	0.9032838945457378	21.68914307827797	29.21923389828135	22.026294756404386	20.1540817395557	19.94036113854063	2.2963724262576086	32.574883531594196	33.51239316870775	27.2732668642234	26.687948896773623	29.930079054179195	5.3572428663870255	34.0450984016041
R-HSA-6807070	2.945641156625542	7.513929333415387	5.0970490781770375	3.125236988666318	0.5835346407088824	0.9788356714314225	23.056140744428145	28.600718215058382	21.70395734591245	17.343213478175837	3.692340427997848	13.210748152764348	33.92181443263862	33.88922753327461	29.87508673110484	26.79178391117553	5.225042351357956	22.10657625836174	34.137290770456204	33.96746307341083	32.93192830891189	32.72039476302025	15.559167942984748	32.42133818590675
R-HSA-6807505	22.44058050826451	0.14990249235699848	1.4373258791703483	2.358072946283312	0.9111604570378019	4.531796476297531	34.14383127789352	3.979160811247696	9.2545617899755	14.202157210123486	2.169876785937579	23.623242295294254	34.14383127789352	15.075339388876273	23.222103108295183	31.58517111521555	7.331514340081677	32.56377330104815	34.14383127789352	28.738243014131328	30.866692701703276	33.11195983613293	17.30175365496095	33.7184123396191
R-HSA-6807878	6.175206049119114	3.202468061748828	1.5127801574550526	3.710418581443572	1.102297481188193	3.005032878862619	20.66072792314882	7.232504732740787	0.45046245550281483	2.973971318314374	0.9368325050362928	17.126703926690205	33.726533940447155	21.122799952068647	6.869086457087836	11.380989140864884	7.122705193224481	28.703574510383472	34.14383127789352	29.893411728722924	17.06779141653326	22.83227032768682	9.67000946935223	33.80362384155277
R-HSA-6809371	26.469423970928297	0.2321246364192639	0.3716142543001254	1.4630019481090242	0.13553715182904333	1.1618025034243287	34.14383127789352	0.06848593501695688	0.08189470888972566	2.8338606848844563	2.732991906850109	10.420814852055942	34.14383127789352	0.08353776485525065	0.8359759880802252	5.5062561868265965	11.14578161322139	27.38774756812371	34.14383127789352	0.0037202125886093215	0.5322835104932185	18.947366585632032	20.908877553370576	32.225267144018446
R-HSA-6811434	0.9359398282960443	0.18342649684422227	0.008392871403745741	0.7391829198535019	1.0392432061185453	2.6640049956989915	24.104871898534192	4.095123480836303	1.3619336320657938	7.036661013902968	3.6205220356809633	14.591280360526683	33.895743628312204	17.58841480301214	7.986652675153397	11.000095690618165	8.072588782693849	28.334450291816328	34.14383127789352	28.71430127468874	12.776021507500912	22.7101533296496	20.253889598881504	33.84653438014096
R-HSA-6811436	0.7414916774769404	3.392564348005505	0.36240936704615406	0.5360205701636311	1.4084799326715318	5.8494233157395525	17.788669715069037	13.900731481670507	4.454159166007571	5.118661025257195	0.7719248723729895	28.09291560861541	33.81759288714055	27.442537457972893	8.186904002973028	8.96236362329433	6.902992716842926	33.73997524875162	34.137290770456204	33.34416889560136	17.504937748427302	24.247255758063574	19.316042779317158	34.23432526164341
R-HSA-6811558	4.4563862112152535	7.761909851717632	2.9315338758939524	0.42589190875381194	0.7523267140986829	1.562752371641463	26.659142711803263	19.836415719144924	16.126345051253914	17.338604277361643	0.381971643307371	10.9493570140967	34.07192103049814	30.978589684272993	28.960190818631016	31.80552393956487	3.2995669264036573	26.10035167985551	34.14383127789352	33.79806965606319	32.471302313038116	33.954417392502755	4.855619969981746	32.81861791023403
R-HSA-68827	24.89334373935747	28.362353117600307	15.703249701434997	12.736775310001697	3.624491210213651	4.038372745861216	34.14383127789352	34.13075090546517	32.675613929278846	29.87508673110484	10.095176519181997	24.217888342884798	34.14383127789352	34.14383127789352	34.09806121717666	34.11767310281882	24.677006353622232	33.58969209978874	34.14383127789352	34.14383127789352	34.14383127789352	34.14383127789352	32.93834933522343	34.24006453907044
R-HSA-68867	21.937667066307128	26.029462524354873	13.95827626190654	7.398902828899869	4.961338806436752	1.9047601988100218	34.11113516516192	34.091525206846725	29.14079341099468	26.843779337453242	7.203522299081804	20.585538728609162	34.14383127789352	34.14383127789352	34.04579112283325	33.97398687750287	21.93245943419075	32.50258085675752	34.14383127789352	34.14383127789352	34.14383127789352	34.14383127789352	31.353081993246892	34.053127028531144
R-HSA-68875	4.116406954556771	12.599914090799953	4.293248068008634	1.6441285048237306	0.5934894646306268	2.3107527611383283	29.473398243528376	29.905631603095237	13.847408742035844	14.523776227919138	5.536327328481599	9.345638104505024	34.11767310281882	34.02620043765663	23.86490130405963	29.231311291752856	15.04108612605275	22.45620693257169	34.14383127789352	34.14383127789352	29.376440242344472	31.17178877483181	22.84822360703673	30.880490623384
R-HSA-68949	15.195546987738014	19.93044942439522	12.846824831792423	12.490985571462225	1.0193607153821906	4.234001641939216	34.13075090546517	34.104597869948115	31.10939907332531	29.50373131277561	6.518514064386942	18.788089058503367	34.14383127789352	34.137290770456204	34.00008851814302	33.92181443263862	26.04084200517991	33.26551787662864	34.14383127789352	34.14383127789352	34.137290770456204	34.14383127789352	33.15060353636777	34.040924320581084
R-HSA-69002	6.894507694593733	17.58841480301214	4.627445484962594	4.440809832769671	1.86496352702093	2.391735672873145	34.11113516516192	34.04579112283325	28.57683550791561	25.989654537899945	13.954161783289026	19.067203562965243	34.14383127789352	34.14383127789352	33.83061158655997	33.726533940447155	22.088966868893326	30.744627926516586	34.14383127789352	34.14383127789352	34.11113516516192	34.14383127789352	31.881254561748275	33.72031789740963
R-HSA-69017	22.377393647163004	23.37253365361324	13.94182216642345	7.680766412589167	2.5733199326290626	3.1092472346057063	34.14383127789352	34.14383127789352	32.662825185716194	31.748786655520323	11.094676166050023	24.702267597646543	34.14383127789352	34.14383127789352	34.00008851814302	34.065387589926374	21.425216603912805	32.87378240632333	34.14383127789352	34.14383127789352	34.14383127789352	34.14383127789352	29.613063214859444	34.059166593335064
R-HSA-69052	8.601755610876213	17.366269059110785	8.323968336439208	4.846283369455777	1.6116112295502694	4.457181667105397	34.137290770456204	33.954417392502755	25.14417512714644	23.157786597407995	7.804164644618262	16.490231781667866	34.14383127789352	34.137290770456204	33.57721043786946	33.499437423331024	18.496478972264804	28.91090463764965	34.14383127789352	34.14383127789352	34.104597869948115	34.137290770456204	29.893411728722924	34.20171824105204
R-HSA-69202	3.5789929055464533	20.95462304789394	9.707332904272533	6.745535138055382	0.5042017365915794	2.8148945116010893	33.791563197181326	33.53831236789729	24.483687335944218	22.95472609774711	5.1403231810518495	19.351297887675	34.14383127789352	34.14383127789352	33.15060353636777	33.50591497483523	21.79728568665319	30.267374836743162	34.14383127789352	34.14383127789352	33.98051132402132	34.137290770456204	30.396531963711293	33.99769164045748
R-HSA-69206	2.518088537963772	11.615058875469039	6.41745475286688	4.0148057764247325	1.9334663148282205	2.1984548670170385	26.343332768288317	29.582672383336472	20.099296466625923	14.181403390475475	10.012127147394395	13.76804432583545	34.12421168291964	33.96746307341083	30.624962824103225	26.716771114049145	18.463128126776922	24.705651247787284	34.14383127789352	34.14383127789352	33.3764859936452	33.77855220662863	26.918975551463326	32.18978431488797
R-HSA-69239	4.712014205130594	9.95352097413117	5.208037736341212	2.568418862477147	2.214576311501302	2.8571093391822515	33.46705930130615	33.42175690971208	22.773824280638728	21.036076342020785	7.73481112378003	15.886664936594244	34.14383127789352	34.14383127789352	32.74599794073036	32.23588681661363	20.934285318576674	27.84623015254202	34.14383127789352	34.14383127789352	34.14383127789352	34.09806121717666	28.291043771902597	32.96324470311383
R-HSA-69242	1.304254062438774	6.617663772239279	3.161880634318187	1.1122020276050308	0.8816290515449774	0.6834992095873258	27.894597846384624	31.453336984885173	19.663800026886925	10.251876428906405	9.437634114772692	6.821428811861047	33.934853689318665	34.07845511350826	31.05330323672503	29.53408042693981	18.61584472279412	18.71832577924604	34.14383127789352	34.14383127789352	33.77204767495622	34.05232263609472	27.4250016912892	30.02856647534458
R-HSA-69275	1.4119228573619427	2.8304072084693135	3.047271495227606	3.2545485038797044	1.433845765339896	1.4649098840169905	28.505248983811363	17.223581748504518	10.579784825474643	7.886004062485218	6.143288399962481	6.558783479598526	34.065387589926374	32.46492817203684	25.638440888686098	23.302628449308646	10.413383265164107	19.997108431698603	34.14383127789352	33.87619727044659	31.723586780382835	32.59253301749442	10.70460969370035	29.09460213484415
R-HSA-69306	6.717624352746654	9.622617535279524	4.065429704172464	2.202604623782137	0.8047628023170711	1.373018305769124	33.49296051419432	32.21683760637994	19.17492807997881	16.46995104879193	6.124711276664892	5.21876581302458	34.14383127789352	34.14383127789352	31.547475326156718	31.60402767824482	18.051237191336604	21.79473725085793	34.14383127789352	34.14383127789352	33.9022603657666	33.947895515685126	28.726270861075577	31.117149100125108
R-HSA-69473	9.15880194546415	8.054132371501975	2.7618417406269193	1.460656462080855	1.223715127277404	1.4497688426556967	33.12483850026307	28.858105713277787	18.249477370610222	14.00357753652532	3.8486082230214853	18.32273736827986	34.14383127789352	34.084989838957526	31.16554691545896	27.02907267769953	14.297829795052301	31.495198992159388	34.14383127789352	34.14383127789352	32.63725540569815	33.525351483561	24.876667793732985	33.225752785060486
R-HSA-69481	3.149027849687118	6.231278242754412	3.074341961101254	1.9376227120725087	1.8325976523572316	2.721979714787636	26.22326249634657	29.789646456012854	16.108598729437944	15.088194876862367	4.6936574478460855	9.729707358514778	34.137290770456204	33.83712189988245	30.445847953664117	29.116679695608603	11.281444215552936	21.158411076505754	34.14383127789352	34.14383127789352	32.829279239456255	33.61613163342321	23.51806728250984	28.74323367804873
R-HSA-69541	31.849688898239197	31.465880416443234	23.51266882072558	10.787059989443948	1.350723951534949	7.819095050555587	34.14383127789352	34.14383127789352	32.944771003830624	33.98703641296697	11.889432245964095	26.897636062814247	34.14383127789352	34.14383127789352	34.137290770456204	34.14383127789352	22.667757258558368	33.26923536585798	34.14383127789352	34.14383127789352	34.14383127789352	34.14383127789352	32.05831895542158	34.21209438431473
R-HSA-69563	20.71124594655737	29.213196164171244	15.67262888445583	7.886004062485218	0.45885861662803124	3.1449606779857193	34.14383127789352	34.14383127789352	32.07098567722506	29.619143306603135	11.562825779891192	23.340676841265037	34.14383127789352	34.14383127789352	34.14383127789352	34.13075090546517	21.1790137736103	33.22256245709361	34.14383127789352	34.14383127789352	34.14383127789352	34.14383127789352	28.398042436963692	34.22381764504367
R-HSA-69580	23.029430263785276	29.698242904820944	16.849108326489382	13.485241441392184	3.728546183564724	5.592357564348311	34.14383127789352	34.137290770456204	33.37002128933578	30.60640866306157	7.366632121670372	23.51341780506874	34.14383127789352	34.14383127789352	34.14383127789352	34.14383127789352	22.4511206158181	30.815753204255792	34.14383127789352	34.14383127789352	34.14383127789352	34.14383127789352	27.741528775065962	34.20681917357731
R-HSA-69601	32.78442197542697	32.57337591346246	24.43961035438711	16.64091686219091	2.9262535764400326	5.801015257107373	34.14383127789352	34.14383127789352	33.746035972273845	34.137290770456204	8.80684857496356	29.652171532037492	34.14383127789352	34.14383127789352	34.14383127789352	34.14383127789352	24.99909201354836	33.88805242274623	34.14383127789352	34.14383127789352	34.14383127789352	34.14383127789352	32.52231856154397	34.212143521087
R-HSA-69610	33.13771973367247	32.976888981330994	24.8877844499062	18.363263437389755	1.2491479629917186	10.393960629545846	34.14383127789352	34.14383127789352	34.04579112283325	33.61613163342321	11.693641700245763	27.209530654774795	34.14383127789352	34.14383127789352	34.14383127789352	34.14383127789352	25.774102212969485	34.0494162484118	34.14383127789352	34.14383127789352	34.14383127789352	34.14383127789352	32.88058322096359	34.222569963475756
R-HSA-69613	33.648583628552636	32.0646519952339	21.214826520321168	17.13185100642765	1.245951412807735	7.9174220784729235	34.14383127789352	34.14383127789352	33.96746307341083	33.648583628552636	10.693880014461334	28.684168955964616	34.14383127789352	34.14383127789352	34.14383127789352	34.14383127789352	30.119895016438157	34.009992680481346	34.14383127789352	34.14383127789352	34.14383127789352	34.14383127789352	31.02838844675213	34.21755560251009
R-HSA-69615	18.649338700433873	26.17189037081227	13.533779037185962	9.119332496132827	0.48701165766367016	6.257648319223638	34.137290770456204	34.05232263609472	30.482861907780546	28.58877557819978	3.6403922974138894	20.404800205391517	34.14383127789352	34.14383127789352	33.791563197181326	34.065387589926374	20.625403372192356	31.879123273772915	34.14383127789352	34.14383127789352	34.14383127789352	34.14383127789352	31.10316363442958	34.22146986920394
R-HSA-69618	2.1951414611641415	10.06745290480347	6.8916806068213186	3.2135881927514367	1.0053044485936709	2.8544038194733576	24.318610119210803	29.104626688318152	9.785620000066379	11.04369497129399	7.451873303211495	11.090714067156329	33.77204767495622	33.80457675734981	26.05791603512741	26.79178391117553	15.958167020911002	26.29031115840622	34.14383127789352	34.104597869948115	30.56931767411722	33.64209194475762	29.056440328319486	32.2544280194424
R-HSA-69656	7.398902828899869	16.849108326489382	6.425616867770893	3.388740004202124	0.2642367567019691	3.457131678674579	33.80457675734981	33.87619727044659	27.547873290796623	24.599584542943894	6.959703638805978	16.627440838669454	34.14383127789352	34.137290770456204	33.655075954733846	33.934853689318665	20.489445169168842	30.119807920397	34.14383127789352	34.14383127789352	34.03926025200694	34.14383127789352	25.989654537899945	33.330211131788786
R-HSA-70171	21.885619551621016	33.57721043786946	24.87111042700851	12.835009976334426	0.27520263039243187	2.9048798564368057	34.14383127789352	34.14383127789352	33.77204767495622	30.544603187435694	3.850661513059153	21.269218356266993	34.14383127789352	34.14383127789352	34.14383127789352	34.11113516516192	9.467773330574378	32.75610367373395	34.14383127789352	34.14383127789352	34.14383127789352	34.14383127789352	18.486946964505144	34.23736381630913
R-HSA-70326	11.674906122054443	31.12810924227785	16.188537547215084	4.0316411746833145	1.2619840756610254	2.2850151860884025	34.104597869948115	34.12421168291964	32.05198655778725	25.825070412761605	4.516749376893186	19.37322786334003	34.14383127789352	34.14383127789352	34.14383127789352	33.64209194475762	6.215229520374821	29.7737774489684	34.14383127789352	34.14383127789352	34.14383127789352	34.14383127789352	17.15017672692023	33.87285199287167
R-HSA-71406	9.932880087462484	11.458732631556465	3.616555299757759	3.5849091843789016	3.6344248164384245	4.057724387654519	33.85665669431056	29.679979524043933	6.3118590859248584	12.736775310001697	3.5416504534817093	26.822710611205455	34.14383127789352	34.14383127789352	26.734072139980213	29.31592492273512	10.522980441183917	33.357645850720814	34.14383127789352	34.137290770456204	30.922615191331687	34.137290770456204	20.691031060046182	34.2158721999528
R-HSA-72163	0.10888576021208003	0.4829213934428632	0.650571563270112	0.592155807987452	0.3955737254203322	1.1950985934639802	14.810943242390234	3.7629221716593637	2.9421107248005858	4.989742167607113	5.123470498326277	5.19472352913821	33.960939911744404	17.384725016224102	7.9194774873596865	12.870471705116255	15.914062711046055	18.4861842749171	34.14383127789352	26.745609363772314	16.808268957465103	26.855340931148675	24.53332296271177	27.59469892812314
R-HSA-72165	0.7886358224566914	0.8739139425415512	0.615777809767805	0.2623113099987992	0.9593224642114895	9.277864405286248	29.30382956003743	4.469761421768079	6.239311033621406	5.849722078744672	6.67865441500685	26.93808928309549	34.14383127789352	17.994804108627786	18.764412914933132	24.571964336540344	17.76532359092293	33.55918737766381	34.14383127789352	30.064723610130414	27.794465147663683	32.172411926115345	30.748804885781794	34.21853869062336
R-HSA-72172	0.24032980167505302	0.381971643307371	0.6435136159889122	1.1789438202159839	2.2537448240251097	0.9427127252896349	16.46995104879193	1.7926093416764748	2.721162880524088	7.647839333650106	7.620955552845845	7.653663418301158	32.42669681289542	11.266736138200125	6.554224612196574	14.87894003592872	18.601499746093737	20.733152319128752	34.13075090546517	26.77446364608541	13.207927830438544	24.170533703588173	19.12154244705145	27.981441442172933
R-HSA-72187	29.820146398377883	20.858110010317883	3.4405736891043897	3.4986864284720007	0.5861785273913587	3.60069726551189	34.14383127789352	34.091525206846725	17.44940131474363	24.121278699902426	3.4714990333139144	24.075248883274895	34.14383127789352	34.14383127789352	31.704693616413525	33.38295134030659	10.794245419300225	32.51787496108835	34.14383127789352	34.14383127789352	32.976888981330994	34.084989838957526	27.05228052231609	34.212100526403276
R-HSA-72202	23.78880714048882	31.578886878430954	13.092279459082063	5.438923388318306	0.9155548510048217	1.069480508832795	34.14383127789352	34.14383127789352	30.693044179945108	26.27468655896661	6.156576497326341	21.41636300954619	34.14383127789352	34.14383127789352	33.590181600202996	33.98703641296697	15.546104029295098	32.31254835845929	34.14383127789352	34.14383127789352	34.11113516516192	34.14383127789352	27.718018177217925	34.216935058251494
R-HSA-72306	9.956963335700898	16.90818979179934	4.110015468362312	4.195689620945602	0.7870345017815084	0.09601748822153122	34.11767310281882	33.47353364098102	19.462589266321306	14.815188263792498	3.5928060866539973	9.986894721790184	34.14383127789352	34.14383127789352	26.469423970928297	31.16554691545896	18.947366585632032	30.071199760109554	34.14383127789352	34.14383127789352	32.733195067337704	33.75904053881517	22.726062422335687	33.32816753380404
R-HSA-72613	29.485529545845107	0.15196843703386229	2.0705162780793698	4.323853536960793	1.8085421915278321	2.565901957859269	34.14383127789352	4.881346649647416	5.094650849650024	13.404549014782052	14.502777249468176	15.697397993015644	34.14383127789352	13.416636657841151	22.03673370666202	29.002279765108288	28.083585882812073	27.138799516973897	34.14383127789352	29.62522404016216	31.874940144742954	33.96746307341083	32.97046410123288	33.07955304246161
R-HSA-72649	31.190518205270248	0.739951995036491	1.916893106956809	5.448870030139319	2.970421616460498	6.636462668618776	34.14383127789352	6.639807145361929	10.189042688642276	15.075339388876273	12.90203646670216	23.496806795736354	34.14383127789352	12.417353471655835	19.70811210529638	28.83411263963969	30.95370571164973	33.868117649185116	34.14383127789352	22.298539726282385	30.13216238976646	33.57721043786946	33.78505738070341	34.19476436576588
R-HSA-72662	30.87911542754154	0.3884805522335284	0.8997969492739745	2.768655105569845	3.93329488628415	6.072289635798452	34.14383127789352	2.9864142517523633	6.420174832776213	12.592116961987843	10.07784451499805	21.932169574360046	34.14383127789352	14.63744585731019	24.346082939107504	31.58517111521555	26.29755836929517	33.538406960094434	34.14383127789352	24.368072729133583	26.91318737931497	33.32478634495601	33.78505738070341	34.22196152239753
R-HSA-72689	31.80552393956487	0.8129040126162711	2.5423704282013615	3.3734669210379367	3.5123248454327154	0.9953456522662669	34.14383127789352	6.191198581485169	9.853967615325208	16.840028443681714	18.263680504433335	14.501339881805457	34.14383127789352	21.13301488771131	25.010236870325393	31.396923326386467	30.575497900693897	29.541012399174846	34.14383127789352	31.30927212197329	31.290506093962996	33.9022603657666	34.12421168291964	33.66584107875764
R-HSA-72695	32.874167975275476	0.755440867078499	0.3869718759375023	2.469926506138096	3.165558301232624	6.298589579217476	34.14383127789352	3.9959128489286915	6.2286018946702555	20.16405101277575	15.896438843689545	27.79096088593866	34.14383127789352	17.054080639035238	20.358963206472	29.42489870585283	32.02666338901222	34.0060103800748	34.14383127789352	31.578886878430954	30.26727295871673	33.83712189988245	33.83712189988245	34.22289570376464
R-HSA-72702	31.365604878021664	0.48525588309046125	1.5127801574550526	2.1300998617032305	2.988194223759683	2.9873860165403205	34.14383127789352	2.1966329159770948	6.040176649233286	16.568818955702742	13.855605239625795	26.828777204134987	34.14383127789352	8.355289358513767	19.713038866664615	30.08310830189173	31.84337769198824	33.86077955433867	34.14383127789352	25.944198165229647	30.089237816255203	33.24086209579602	33.4411683662327	34.21081073791885
R-HSA-72706	29.340123349330856	0.019552490788061504	0.7577818638400771	1.212164894970137	1.6054022248052664	2.8522846062471086	34.14383127789352	5.061140717672081	9.850544227267994	14.645884301197693	19.619539740590117	13.417127530683656	34.14383127789352	19.27219102915196	24.456134416387375	28.636561525163174	30.328789559864557	28.650972146654436	34.14383127789352	31.003483929287604	30.433515104526393	33.18927036023527	33.9022603657666	33.08727389757486
R-HSA-72737	29.82624831238934	0.8418078350609033	2.796004497578611	2.3286471629225347	3.4831361741882843	1.1802832846037126	34.14383127789352	4.867304636853746	9.922568182823893	18.211630456595213	9.646298016321648	14.496077985717431	34.14383127789352	15.65077600023539	24.197920020441238	29.51586903304437	28.894114574445343	26.54978881317419	34.14383127789352	26.57857068453401	30.021848461983982	33.82410191564627	34.104597869948115	32.779593226325204
R-HSA-72764	30.997259404994058	1.1171747599474167	3.668313120734038	4.532472440685056	5.154792516248101	2.6474808775624674	34.14383127789352	9.994871060637921	12.02218075362962	17.55592691984128	16.6228770711937	14.47305311231445	34.14383127789352	25.60458325510549	25.284086737765925	32.04565480233002	32.471302313038116	29.403060609246474	34.14383127789352	33.11195983613293	32.12167825169703	33.60315533205206	34.12421168291964	33.164358581322425
R-HSA-73728	33.882712080653	16.033290713688423	1.179973440713817	2.0690753317672606	3.6384025272754386	8.093211841091179	34.14383127789352	34.14383127789352	9.612478238487146	16.731268967491467	18.273152454621446	20.375487686462154	34.14383127789352	34.14383127789352	26.412071313735233	32.40122208470624	33.07977441636084	32.280060045819766	34.14383127789352	34.14383127789352	32.00767775525702	34.09806121717666	34.137290770456204	34.24251341163276
R-HSA-73772	22.088966868893326	10.095176519181997	1.0526305419451794	2.2522309703220604	2.373646067973141	1.8636524659070517	34.12421168291964	28.966201600141822	10.60112826884414	23.351012830342828	8.399244613695535	14.927388194600102	34.14383127789352	34.14383127789352	25.418778791083167	29.759162559712596	22.16220084885352	29.90916584179533	34.14383127789352	34.14383127789352	31.516079826548697	34.084989838957526	31.415722100420407	34.054355866062984
R-HSA-73854	14.028319785716146	4.902451427479107	1.1372022842390164	2.8494310536662897	0.14862180687999682	1.6991978694746672	34.03926025200694	25.96123949639256	12.324672298804138	14.339531631105935	4.354579597000677	13.495030691603484	34.14383127789352	33.83712189988245	24.208879032415037	26.43500468170334	19.516467145665953	27.432355676637908	34.14383127789352	34.14383127789352	30.02797155750237	32.4394380303547	26.67066326192392	33.266945911174446
R-HSA-73856	26.33760872414556	19.875980720779324	3.8015513400208523	5.325251389545888	0.051422408304036216	5.236818354321851	34.14383127789352	33.50591497483523	16.157425671597355	17.08608138975028	3.3014502716787337	21.351797353652053	34.14383127789352	34.14383127789352	30.5198989721095	32.662825185716194	18.09362236708776	32.21785525635276	34.14383127789352	34.14383127789352	32.22953643766799	33.49296051419432	29.789646456012854	34.22609813407464
R-HSA-73864	10.729667784219425	7.244115272739457	2.0175910958317873	4.07390137028157	0.8842102297760481	3.9332277870619485	34.01967149413105	27.36659082873473	10.445139114488796	10.140313758964222	5.875615400056306	12.463214661335584	34.14383127789352	33.668062534258084	19.722894307682775	29.698242904820944	19.9800335755757	27.98652378592941	34.14383127789352	34.14383127789352	29.400664339859368	32.72039476302025	28.344517119589522	33.53905973138315
R-HSA-73884	10.095176519181997	7.3549161514263615	3.6543377648806636	3.5123248454327154	1.782033676195769	3.618301332511453	33.70703769018351	31.37813033111921	14.574238739761153	15.174044701085396	6.013890582021369	18.62069756412767	34.14383127789352	34.12421168291964	26.538331804475074	30.3041752163365	17.919703077112576	29.342945675421007	34.14383127789352	34.14383127789352	30.01572600834482	33.635600903347964	27.624078423308305	33.55701247857818
R-HSA-73886	10.718924801543473	11.900780218131095	2.6491421624472373	3.143528583313393	0.430732252793566	3.777911334205273	34.12421168291964	32.509560645989616	14.061345098353444	15.777744617330598	2.431782121093361	9.781860064141972	34.14383127789352	34.137290770456204	27.35491635333789	30.24268429199677	14.72194495362493	27.485144583522192	34.14383127789352	34.14383127789352	33.00902301634851	34.065387589926374	27.788580762490167	33.00939000011276
R-HSA-73887	0.39659413466507676	0.6742168277228902	0.6330198640871063	0.53664508639349	1.477122366066577	1.3787040365090306	8.051058505529229	7.8829647975963395	4.146306938067535	2.4875237557620635	1.8420032149490722	8.21735090435321	25.09948802044416	18.315807854557043	14.24371260032632	14.193853772262397	2.7618417406269193	23.008115255447834	32.68200926445156	27.13940133449156	23.3563920753503	23.098910817485358	2.4018270417341623	31.344190825481302
R-HSA-73927	28.79814227973022	13.639258113075819	1.1141894829815917	2.963329440830287	2.140371261361033	8.139982872635478	34.14383127789352	33.35063103051113	8.227273402198115	12.838947625851185	13.586464813696475	26.315314040087728	34.14383127789352	34.12421168291964	24.555399902757806	29.734786995757503	28.08950234442433	33.449342214212464	34.14383127789352	34.14383127789352	33.0604708722723	33.82410191564627	33.895743628312204	34.20207353771213
R-HSA-73928	19.713038866664615	13.328126881647421	1.3064445805642686	1.4901376732867198	2.0289665198327835	8.330156693802216	34.14383127789352	31.629178751893186	8.286466247921979	11.75370216194541	11.562825779891192	22.452569366630613	34.14383127789352	34.11767310281882	20.414114340698713	27.121965627334994	29.728694709355786	33.7569259484773	34.14383127789352	34.14383127789352	31.54119494202539	34.11113516516192	33.882712080653	34.222735905839514
R-HSA-73929	20.1590660563736	10.801433383537377	1.4712289596138395	2.358072946283312	0.6407043615511567	8.953976931212278	34.11767310281882	32.261294754427276	6.336142962847881	16.452008243838076	10.711765980627911	22.63358269501439	34.14383127789352	34.137290770456204	24.478175470404484	30.835647122230483	22.98139174708542	33.535599186479615	34.14383127789352	34.14383127789352	29.08655199036312	33.2537664530167	31.528636100079087	34.21258575861402
R-HSA-74751	4.215101738070017	8.051058505529229	5.764716116723476	3.746723247482589	0.13963735730447438	5.078018654465904	32.29306912632878	28.46353284653665	20.12418926982097	26.641866696268167	1.929315156757039	26.95617255585129	34.14383127789352	33.69404340197645	29.309876920503747	33.1183988470385	4.806713199406555	34.042635999739716	34.14383127789352	34.13075090546517	33.499437423331024	34.14383127789352	8.643206104168263	34.21745729691562
R-HSA-74752	3.15820538654391	5.451358244067908	1.7219402118208222	1.0719394216244869	0.7846363935823559	1.401230255153138	30.959925741772054	25.065999610686248	11.288802059094017	8.377251552552822	1.4016092771281774	20.4851421471722	34.14383127789352	32.790828229169236	25.441263363772038	29.400664339859368	11.288802059094017	31.96843240523615	34.14383127789352	34.13075090546517	29.449143340388105	33.590181600202996	9.228092242198258	34.05379729216343
R-HSA-75153	2.3224794858629076	2.7279187311199036	0.4864259318420301	1.5992075016972322	0.5995151320718757	7.339433888029747	11.68614556526081	20.18399723426127	6.900163749596589	7.638872418020519	4.133477925676182	26.604222343005137	31.509802652937214	29.930079054179195	18.923241007500337	22.493306657997632	5.971962592376459	34.21771361130359	34.14383127789352	33.655075954733846	24.390072771791232	30.916399013320376	16.304369599042353	34.206905135569855
R-HSA-75815	33.79806965606319	32.45855467326873	21.4869977032857	12.436708104670409	2.2658768998352827	5.800114788517733	34.14383127789352	34.14383127789352	34.137290770456204	33.746035972273845	11.131167377416071	27.17192486237203	34.14383127789352	34.14383127789352	34.14383127789352	34.14383127789352	26.251825007983854	34.053120822514074	34.14383127789352	34.14383127789352	34.14383127789352	34.14383127789352	33.635600903347964	34.22279736639709
R-HSA-75955	18.981169238904524	4.414177694821422	4.673053340558093	3.9291399563895215	0.9164353189731727	7.824388442970854	34.137290770456204	21.16878731956774	22.78444507112631	22.949394889186262	3.9666225185281054	23.82132831801039	34.14383127789352	33.75253793434495	32.8164596669105	32.50318265157154	15.554812667561263	34.089876650746206	34.14383127789352	34.14383127789352	34.01314319303746	34.14383127789352	26.786009848167648	34.2372776957344
R-HSA-76005	4.532472440685056	1.8339395664093063	1.0335382088910428	0.48877164249953875	0.18611985857678903	3.4360790683633393	33.00902301634851	11.134819985384729	4.728108796144088	8.140456134619905	0.5042017365915794	13.173976240432067	34.14383127789352	22.377393647163004	15.975826601854092	14.377117727130884	5.665128790269739	24.074481201190533	34.14383127789352	30.575497900693897	23.173857078454112	25.149763899826812	10.967456127820816	32.37515784208843
R-HSA-774815	31.00970909560926	28.900118297235853	3.043672358655592	4.876663504315677	1.548948699031024	5.318150603344476	34.14383127789352	34.104597869948115	11.425379740651195	13.412606807391764	8.541365747772055	22.094633908650124	34.14383127789352	34.14383127789352	27.389947476616104	31.421989642606288	25.593302505807877	31.86416214696547	34.14383127789352	34.14383127789352	32.382122781925574	34.084989838957526	33.33770740303948	34.033763248755406
R-HSA-877300	4.193535791089326	1.3462557605366836	1.0335382088910428	1.677032947236446	0.7269470861285856	2.3721383778349	33.0604708722723	17.36165666600146	12.791737782597528	9.524842594307392	4.52797705388708	15.995833430366853	34.14383127789352	27.947684332718946	24.63274993849027	22.864182650032756	11.68989331546602	30.13158478805443	34.14383127789352	33.73303397532575	29.16491739417442	32.75240034083199	23.008073407444193	33.74829059827789
R-HSA-8848021	2.5003669560683255	3.165558301232624	1.5223751050400711	0.002594169076541019	1.0738822419464238	2.3525001783722845	15.467841036575198	21.06666355870054	12.619418032912195	10.971080210666948	0.5114307047960284	29.488992916747872	33.635600903347964	30.643522762891415	23.83227414386488	26.29183945489528	4.103629505853882	33.90712011230873	34.137290770456204	33.98051132402132	33.58369569784719	33.57721043786946	13.400521072615504	34.227419855303836
R-HSA-8852135	0.8501834647466155	2.3317345514224943	1.8663193527969946	0.44879563481378015	0.48525588309046125	3.5408305112306313	16.126345051253914	4.061197551629342	4.857955666316822	6.071802266834601	2.276523459397794	19.748915999792583	33.07977441636084	20.873333555072026	12.26693236022037	14.55320154725755	10.311407699388964	31.378955393470413	34.137290770456204	30.05859666331646	15.602755761799637	26.855340931148675	17.338604277361643	33.90720169949197
R-HSA-8852276	7.925571741437145	13.432762420674838	8.035698614820245	2.95447777196968	0.15855929361183244	3.859086044482343	34.14383127789352	34.09806121717666	29.27964653580269	25.802411468415524	3.15820538654391	20.26239628791302	34.14383127789352	34.14383127789352	33.86316957727618	33.78505738070341	19.540982664874228	31.320920643272355	34.14383127789352	34.14383127789352	34.13075090546517	34.14383127789352	30.717820296011716	34.05476549898304
R-HSA-8854050	33.021881126483656	33.11195983613293	24.34058709356489	18.34427353752537	2.4460461663899946	4.946750411043665	34.14383127789352	34.14383127789352	33.77204767495622	33.486484247424286	12.39801472034406	27.745339923039097	34.14383127789352	34.14383127789352	34.14383127789352	34.14383127789352	26.59582553787898	33.88214218826315	34.14383127789352	34.14383127789352	34.14383127789352	34.14383127789352	32.57976097255767	34.22046817108337
R-HSA-8854518	19.89577856918083	0.40533953232730147	1.103285482189065	1.4050420730885091	1.102297481188193	4.377496581714283	34.14383127789352	16.25976777688045	15.415780454918908	19.039189508213386	4.723507252863616	22.304370111664017	34.14383127789352	29.69215446940189	25.740152262883154	32.21683760637994	10.251876428906405	31.995346567876243	34.14383127789352	33.42175690971208	30.433515104526393	33.50591497483523	20.419131918167853	33.8647450139548
R-HSA-8856688	2.417566167891422	1.210072033745644	0.6555417611582937	0.2864825480226216	0.14532971208734435	2.54563781107651	20.238902110087583	9.77879914942115	3.0924643970606502	4.862628914520499	2.1966329159770948	10.662450296651462	33.460585603994694	21.19435825407764	7.337361026920594	11.596389922810008	8.462252033797915	21.76729712327952	34.11113516516192	32.835689989150865	16.618368718712752	23.647822542667008	8.739267743522666	32.66170167793537
R-HSA-8856825	1.771494972711861	2.438115758175801	1.4454658924869173	0.47365805005410994	0.03845293606250414	3.026813068818583	3.500632948179252	9.956963335700898	3.4540843741009275	2.8981834300907843	1.7026080255667966	12.455287941068237	21.041172611770897	24.423092059644386	13.732925062547142	11.48470929160289	2.521318381912641	27.395738702103397	33.357093807769566	32.21048915403583	18.39176745433072	25.67232160100188	7.180381519301544	32.934195894805256
R-HSA-8856828	0.6288535966359392	2.8894430857127547	2.4397006519972004	0.5341498901374462	0.35715190036439254	1.1113833348091422	9.096350630253044	7.597101586000331	5.109049517352512	3.6086291431432223	2.5700519562711253	11.100677993903293	21.005512160834915	18.83170953011097	13.469082599960045	11.336689873621134	1.7336016700349666	23.650816556713796	33.77855220662863	30.05859666331646	17.430909602487603	21.378941259173438	7.7890595011357355	30.56693879292807
R-HSA-8866654	2.3814548491809413	3.1766058185787145	1.0165397719760756	0.7664050313272205	0.5828748871436304	8.55317814335294	19.9800335755757	14.106821425705775	6.274184740728394	8.383532134512393	4.4474817270440505	25.891333925386	33.564241845045025	29.740879923993077	15.642039309644383	22.949394889186262	11.585196164995736	32.961220633770964	34.14383127789352	33.46705930130615	26.006711256598145	28.744230053162603	24.555399902757806	34.20948420338157
R-HSA-8868773	1.4350052392243762	0.3057058422366458	0.9547978227533139	3.2247301180233374	1.407333416760724	0.2506143761873692	26.613086162689108	2.4587657091378783	4.184926615037578	9.007996006032904	10.643883559716782	7.892630528737286	34.12421168291964	9.271125780309884	8.585841480538976	20.797273414462545	22.54081493904448	19.52782954973347	34.14383127789352	18.90395204933726	19.364827677852134	31.10939907332531	30.9474863235482	26.29309552894189
R-HSA-8873719	10.676009885182351	0.2577304444576371	0.09873231112004204	1.5032215300695007	0.35810390684852283	4.371799170423573	34.12421168291964	7.183271921297431	4.947170556410649	9.004732448295782	3.2135881927514367	24.471675916551696	34.14383127789352	18.50601353585842	12.925736736680435	22.088966868893326	7.375425690485171	33.38980388409458	34.14383127789352	27.665156859036898	18.7548093379552	31.10939907332531	16.87636329221746	34.22618222788302
R-HSA-8876198	0.9234981466332572	0.5652452434968691	0.06272143054118606	1.129165029686062	1.7899619589185827	2.7266638019711706	10.604687726150477	2.8494310536662897	0.8722052599123804	2.8894430857127547	2.026119156200786	17.97046701443302	30.205820549305002	8.487525570758756	1.9598786914515922	6.592800341310202	4.762699145061645	30.164627794463158	33.91529576792902	20.29388437893289	7.8829647975963395	15.914062711046055	12.75639046419051	34.22952868056373
R-HSA-8878159	6.67865441500685	17.141012589954915	6.959703638805978	2.8511640976611834	0.219006738059016	3.9934464181267804	32.76520706785009	33.18927036023527	24.37357177861053	23.404834104846355	5.767282089667377	20.069636193892535	34.14383127789352	34.14383127789352	32.05198655778725	32.471302313038116	9.357513042485655	30.46760077833365	34.14383127789352	34.14383127789352	33.0476050544389	34.04579112283325	20.208944401970264	33.57853123502391
R-HSA-8878166	2.447634029915378	10.119467899126276	6.67865441500685	2.8633122265060056	2.211579854881092	0.8579898665779109	31.748786655520323	31.862313237189312	24.776733250337777	24.318610119210803	5.200759348856229	16.65171740425497	34.14383127789352	34.11113516516192	31.63546812559859	30.144432330680562	10.971080210666948	28.512277858068135	34.14383127789352	34.14383127789352	33.23441088068815	34.07845511350826	12.993011784758142	32.90607473908057
R-HSA-8936459	19.452801599684275	5.919777063863204	0.9529917004618228	3.6643171117156133	1.5103870966114603	2.9019600755959196	34.14383127789352	29.789646456012854	12.977165832437938	19.875980720779324	6.824018424549032	14.85428266332367	34.14383127789352	33.96746307341083	22.28803675458055	27.05808408687585	16.69961669530328	30.93440716101381	34.14383127789352	34.065387589926374	27.542015847757057	33.363557227377505	30.65589926528847	33.67739009066858
R-HSA-8939236	8.214840715602056	8.700774990282673	1.6253213408155525	1.2502145884210722	0.6049045922280778	1.0659533334130953	33.75904053881517	32.778016363960255	17.481786393672596	18.937714436975753	7.255735851472554	11.420923650686433	34.137290770456204	34.137290770456204	33.27312780637239	32.7011991235453	14.532180277518338	25.59327831843213	34.14383127789352	34.14383127789352	33.33770740303948	34.01967149413105	22.246050477667556	31.66309042219161
R-HSA-8939902	14.738875349166511	25.43564125905282	16.434075647167035	13.663660518214584	1.6516874438278644	1.6505188515126856	34.14383127789352	34.091525206846725	29.942306630906245	30.218105895893967	10.866239114404312	24.721336586976438	34.14383127789352	34.14383127789352	34.07845511350826	34.03926025200694	20.37900920911658	32.806362101406876	34.14383127789352	34.14383127789352	34.14383127789352	34.14383127789352	24.302134116615843	34.21664015429805
R-HSA-8941858	26.440739626796624	28.31480328824585	18.04653092124898	15.628939055585432	1.349606064035053	8.56588291609414	34.14383127789352	34.14383127789352	33.564241845045025	32.45855467326873	9.528205296681756	27.153139840588448	34.14383127789352	34.14383127789352	34.13075090546517	34.11767310281882	21.23530502546286	33.89378920949442	34.14383127789352	34.14383127789352	34.14383127789352	34.14383127789352	33.22796030791415	34.05304014450525
R-HSA-8943724	1.523577028551707	3.4463603349796643	3.9063316207032592	1.1171747599474167	1.566002526254699	4.712885946217013	12.232356992013228	13.040610675797021	9.414227881671556	5.8290522816392905	3.4947952144555376	22.148022806279897	31.874940144742954	28.3682997334776	17.012982775469403	15.36381166560416	8.66556973052998	33.29946152619671	34.11767310281882	31.516079826548697	25.61022459135675	28.606690495955664	15.541750666447395	34.204946541195234
R-HSA-8948751	19.82653086348093	23.211377284836306	10.314915235597574	7.393029777587533	2.144782101729233	4.801889107844976	34.14383127789352	34.01314319303746	28.666448595666743	28.97221302336054	7.573287829292083	18.96739843237586	34.14383127789352	34.14383127789352	34.09806121717666	34.14383127789352	22.572515940793885	31.674331599443473	34.14383127789352	34.14383127789352	34.137290770456204	34.137290770456204	29.942306630906245	34.21610565429773
R-HSA-8957275	2.9509413195778738	1.3913412560812326	0.12669542447831073	0.00996851647509766	2.345657094783418	1.9499907506283123	21.29167370975533	7.174602597071785	3.70237774258697	2.901683777223297	0.5012097223174667	12.954375848093152	31.33430248167425	13.203931052894992	3.256417301969041	4.695949880830886	2.3240205177148594	28.60327880811916	34.09806121717666	21.394360614191648	12.209335326174102	16.541824354395267	14.823680217839577	33.20018819842809
R-HSA-8957322	3.8404011794695516	3.8158387587557434	1.4759425530800023	2.808018141151425	0.8326549873209582	1.2176683026566801	26.982687773621443	21.46124437843888	7.472527874391585	11.003725477821979	0.28080308873614296	10.117264846009368	34.11767310281882	33.08621021568392	22.377393647163004	29.243391252232765	3.1070058280838166	27.544032415788152	34.14383127789352	34.14383127789352	27.38410735250705	30.089237816255203	3.7954373300767625	29.57558209506624
R-HSA-8978868	9.135767052390483	11.746185719607304	1.116179121680093	1.5320063988789108	0.051422408304036216	0.8576501236283876	33.726533940447155	31.616601930836136	13.94593473555042	9.52148052383353	1.3924798987253884	6.290155764270021	34.14383127789352	34.14383127789352	28.696351707594793	29.77135419271267	2.6808288938904474	17.150096954897652	34.14383127789352	34.14383127789352	31.396923326386467	33.746035972273845	6.639807145361929	29.472116017128165
R-HSA-8986944	1.018419862226763	4.818332935140086	1.8366251320940177	0.8368075427382692	0.22172341182335978	5.90964714425461	7.49912896709617	18.070068659422862	11.274088908598948	9.241321964404822	0.6198877559731789	20.215161181435207	24.882225801365124	28.45757596485042	17.593058483431815	21.40464338413488	3.8877253501085116	33.01129369312614	32.14703995138514	32.9897406684301	26.24611122325219	29.613063214859444	8.671965012299058	34.19544933055439
R-HSA-9006927	3.732581256165378	8.277104895886914	2.8964341585839097	1.4027529799153435	0.3869718759375023	6.887856108302358	17.054080639035238	23.561278037800967	17.30175365496095	14.73040887734414	0.7577818638400771	28.639783849900436	33.363557227377505	32.19144765019273	28.864105585908945	27.20338164722845	2.243160238244566	34.20433260957753	34.14383127789352	34.07192103049814	32.64364688731637	34.05232263609472	12.109838956761712	34.238569551459456
R-HSA-9006936	0.35053619766828703	7.177491744562168	4.550478653527613	3.9291399563895215	0.1511912723709759	2.423466938361273	20.514587429875192	24.066611787369073	14.106821425705775	9.656456275032514	0.849343548029665	16.71770798548165	33.86316957727618	33.27312780637239	27.912287568103725	25.22247627331917	5.654968235095111	29.88441159856579	34.14383127789352	33.66156892330206	29.51586903304437	32.56060772201406	12.929689006633449	33.30012036668289
R-HSA-9007101	0.430732252793566	0.5096170839511122	0.07541661444773458	0.21231897434996624	0.9173163168586452	2.1081384115272774	10.171625261262914	4.301980184873952	0.5279453294400562	3.4986864284720007	4.728108796144088	11.410518950433065	32.4394380303547	11.738671815794005	7.537642580426729	12.670202630744877	3.9561907890330454	25.1735280048501	34.13075090546517	19.970111629220938	13.028702369929784	17.718679240867953	9.69375189607657	33.094439560394996
R-HSA-9009391	0.9803078462059062	4.712014205130594	4.463071043697601	1.9556943341308424	3.1876751145181923	1.6639089474358761	6.6647663095212435	20.868258400333424	14.377117727130884	7.102577743652361	0.5454385932939301	20.937368965087963	24.247255758063574	28.600718215058382	22.938734393359972	20.40909740290089	4.159158054842739	32.18286385966204	33.635600903347964	32.90625062660582	31.003483929287604	29.546224565209773	13.283987435391454	34.009885872135946
R-HSA-9010553	3.590830947046709	3.0924643970606502	2.622625929870071	1.4948875044083862	1.1122020276050308	0.26825618579523314	33.31186785625414	18.97150814223715	11.798854126679203	12.025984995616119	11.410572725575722	6.846306930136133	34.14383127789352	29.225272274141545	22.83227032768682	27.1452145196358	16.161868311649787	17.941459348961057	34.14383127789352	34.07845511350826	32.829279239456255	32.26764834439275	31.77399680481826	28.345204480688153
R-HSA-9013694	7.837451291846791	22.65186929781448	9.440980389388734	5.614425571738911	0.9120382766560686	4.202298352372567	34.065387589926374	34.084989838957526	25.587663092759104	23.799670047413382	1.6516874438278644	23.36259515720275	34.14383127789352	34.14383127789352	32.172411926115345	33.16993405783625	14.011822406751136	30.45722496150241	34.14383127789352	34.137290770456204	33.0604708722723	34.12421168291964	24.621692243248823	33.87467440561663
R-HSA-9018519	4.319473944932508	4.193535791089326	2.8425048841432763	3.134375230334708	2.0546980794255054	4.029547933685833	27.971295006389706	17.30175365496095	12.941549630769552	5.657507440450087	5.860071930135201	10.500717204949556	33.557758512196656	28.690369801889066	18.311065810166888	18.745208317228972	10.551362367675157	22.85417059680442	34.14383127789352	33.629110504322895	26.959510714016414	28.374246990960145	15.76458506529987	30.30004058891614
R-HSA-9020702	8.525511495324405	10.722505162257487	6.579009220450553	2.5035837056480212	0.5156790528347938	1.2394811931619367	34.13075090546517	32.733195067337704	24.099404246199274	20.343935420847483	3.415561436577948	14.821983498040181	34.14383127789352	34.14383127789352	33.791563197181326	33.28603858696892	8.327097604278153	27.951702721512753	34.14383127789352	34.137290770456204	34.065387589926374	34.137290770456204	15.931696782090254	33.40662215338036
R-HSA-9033241	15.186944161148325	7.050962525135542	1.7013238136086408	3.8178822640349126	0.2468926845582898	4.074943661797725	34.14383127789352	29.14079341099468	10.823012482873562	18.778823073405462	3.191369720336253	24.415454708002322	34.14383127789352	34.05885479179218	23.340256261939807	29.02634470935201	11.510717035453869	33.40042051129649	34.14383127789352	34.14383127789352	31.77399680481826	34.104597869948115	17.022111165896558	34.191954478918255
R-HSA-909733	14.743109540623188	2.8999333029624057	4.480924376457416	3.452152452337542	1.0137236756253296	4.148694526896474	34.14383127789352	17.611639590825654	17.56056613033397	21.99499326979105	7.974416357274285	23.89642015412001	34.14383127789352	33.2537664530167	32.5159392826468	32.829279239456255	20.574994105880897	33.22778434080493	34.14383127789352	34.137290770456204	34.04579112283325	34.14383127789352	33.21506108936445	34.191414642757586
R-HSA-912446	28.606690495955664	15.105344449026774	2.268915821713027	2.1344983658418193	1.4759425530800023	2.227389563196485	34.14383127789352	33.26667337958276	15.20415236359016	20.248893129668936	12.232356992013228	17.261191163787107	34.14383127789352	34.14383127789352	28.083585882812073	28.666448595666743	25.615866568677927	32.314242502294135	34.14383127789352	34.14383127789352	33.15060353636777	33.960939911744404	32.9833145037298	33.567390654102255
R-HSA-913531	0.37800315834172843	5.227474063488716	2.6094251463654023	2.219075415722518	0.37015039130267985	0.6157460938843897	20.099296466625923	19.757408493390784	9.922568182823893	6.63426754780299	2.4827173702280296	6.54048768746072	34.14383127789352	27.729772193160457	19.78208066642559	25.16094336809632	8.66556973052998	16.105855432131563	34.14383127789352	32.63086456633604	26.046532707333235	31.723586780382835	16.00675542252784	27.965477276258056
R-HSA-913709	23.01341166085404	0.8219193331493247	0.5505056767266973	0.36674998113280316	1.6116112295502694	8.200629757261197	34.14383127789352	6.8296431599757685	0.5341498901374462	3.7934005492355145	3.2284489370908016	24.932309851881094	34.14383127789352	13.659591859989566	5.481265284405923	15.485214962851295	6.193866188514986	32.93854337100267	34.14383127789352	26.29755836929517	12.799599733702	25.910132813672465	14.94283516012339	34.211234514456386
R-HSA-917937	19.277060888757454	12.44832850787716	1.4948875044083862	2.547242888726785	0.3235766104841833	4.210013450692941	34.14383127789352	33.934853689318665	9.07012351405957	15.489560038132579	4.5257302853732835	25.990972825428198	34.14383127789352	34.14383127789352	21.481845758292454	27.261612914053114	11.355136802635336	33.41417823582828	34.14383127789352	34.14383127789352	32.50318265157154	33.97398687750287	20.45427287139035	34.22457367527194
R-HSA-927802	20.54981346252158	2.5570038984578627	2.0246963513859813	2.9721961661976932	2.903434852897965	3.818953983024103	34.14383127789352	11.999368634515404	15.712004244762731	19.653959931894132	14.48598953051522	14.16220770633151	34.14383127789352	19.262453227730393	19.585150879528086	25.938519003791804	29.942306630906245	30.535849373610645	34.14383127789352	31.566320331194202	29.93619252160983	32.95761626793539	33.75253793434495	32.5502881749256
R-HSA-936837	6.471975121610057	6.692558166934818	4.622898279403816	3.912544729083868	2.4763171816438354	5.407703783942058	28.984237794925786	23.275770656071895	12.909934013909238	15.036807335723475	2.4923354942628073	26.17845692707779	34.137290770456204	33.62262074768157	26.636109306990793	30.24268429199677	13.372343287740273	33.566763423905776	34.14383127789352	33.96746307341083	32.0203342022547	33.908777745638616	28.243555535549245	34.20377395163618
R-HSA-937061	3.0942799619268633	7.212210442015936	6.079722707722535	3.316538865873939	0.3706379089306906	4.947766329520453	28.279167863285174	27.47177656454373	18.178547945963487	11.466151362687887	2.347207003780873	19.623837387413236	34.14383127789352	32.76520706785009	29.613063214859444	27.296582461440096	8.797177141924271	30.296599664835824	34.14383127789352	34.11767310281882	32.656431777324535	30.848063428003147	14.620576613101528	33.56199609221593
R-HSA-948021	2.2994349768295885	0.7742982358870645	0.574342365697841	0.7315202326090987	1.1201649512475622	2.6416189101509326	18.225818257996423	8.86499638695235	2.6942352594824786	7.425362637175491	1.368686340711888	3.7896264718007404	32.91908818317251	19.277060888757454	7.215107744328601	11.648702963972845	3.6843215620972822	21.68265791651105	34.13075090546517	27.653416955736365	12.713258098026076	21.792095337997036	5.498752389266102	26.161591217162538
R-HSA-9604323	31.54119494202539	30.24883049580404	17.191446942527786	14.456635541587055	5.164451140319008	7.0663435711443885	34.14383127789352	34.14383127789352	33.40235123441074	33.182824283775275	13.937710233787449	28.465751178711415	34.14383127789352	34.14383127789352	34.137290770456204	34.14383127789352	22.593662748538563	33.40715898414879	34.14383127789352	34.14383127789352	34.14383127789352	34.14383127789352	33.83712189988245	34.21300343825946
R-HSA-9609507	1.678306245702087	3.2396199286327096	2.8235074601664616	2.0175910958317873	1.7649270430069717	2.202915473036873	23.669484293203123	16.139661489991294	4.061197551629342	7.86777790693111	3.1950667466978886	9.366692821829535	33.882712080653	29.954536775100305	10.697455940726432	20.650631995561763	8.230383147946073	23.174831293503903	34.14383127789352	33.83061158655997	17.352433795170587	25.45250949631181	14.506975771392673	30.99894818149221
R-HSA-9612973	0.30357426841681295	1.4027529799153435	0.9547978227533139	1.517573089590238	0.2116583200108644	1.1196211055821261	10.25887061353654	9.057025104492604	3.3468325248350683	3.350630154549215	2.627586075782881	14.85969315473107	25.503148824155165	21.317321437053895	10.787059989443948	12.209335326174102	6.673097295297668	19.352851364385092	33.80457675734981	31.371867283529628	21.46124437843888	23.25429595081999	10.357055045630617	31.630662532239874
R-HSA-9614085	1.9865014840706186	12.113657802485355	7.235406426635107	3.777128304498432	1.2987875220061114	3.9743581507999703	13.235923079653773	29.074505400368476	18.192722331810046	15.20415236359016	1.149323865069884	25.17563538590031	30.193537770347543	33.928333739768235	30.717820296011716	31.566320331194202	4.3501827751843525	33.7532444325079	34.09806121717666	34.14383127789352	33.85014445375693	34.01314319303746	11.417974964527284	34.22482569303374
R-HSA-9616222	18.136059284807327	12.305409773591215	2.695913747310828	1.1584668501552122	0.8954501547521645	6.90217083724674	34.12421168291964	31.040844557671385	11.847871891448834	10.27286657799649	8.797177141924271	17.01511465398076	34.14383127789352	34.13075090546517	26.63035255899535	23.805102461852158	24.478175470404484	29.977787473333443	34.14383127789352	34.137290770456204	30.064723610130414	33.811084501042004	30.742606683850685	34.05886859772595
R-HSA-9633012	26.22897371627216	0.16953621492811025	0.9413038672101661	3.1563686697791673	2.2356175163842904	0.7513233516704099	34.14383127789352	6.199203275487921	8.370973490356869	13.400521072615504	16.994733654174187	15.533274836948578	34.14383127789352	23.78880714048882	24.982379535395204	28.39209261304972	30.860482301796523	28.96825873119461	34.14383127789352	31.071996070573487	28.876107256244328	31.648048799367558	34.14383127789352	33.40834419657831
R-HSA-9635486	0.04568578074167098	0.5736894195294413	0.2885301643959615	0.02369618357052794	0.06862804177663567	4.698061691647417	0.4232186826976788	0.7468966630877321	0.512642150873551	0.04651737528660739	0.20352369521807423	20.231775197146646	0.3435414664457177	11.844097485869716	6.631498687614054	0.08370345220525349	0.004055029575705172	32.7819903632089	1.6215753578796448	14.301997113282667	3.6443736672231855	0.2414149536886351	0.00976582190532051	34.05297187880701
R-HSA-9639288	14.102684031147579	3.688329774491166	1.1141894829815917	1.9417843495486518	0.29431761368365555	7.222532604661414	34.14383127789352	30.193537770347543	10.105583314213902	15.234291254814567	1.863608281372767	25.31979831207381	34.14383127789352	34.032730023614995	19.019839191809393	27.629944846847017	7.843511584027468	32.97925523330891	34.14383127789352	34.137290770456204	27.624078423308305	33.08621021568392	21.036076342020785	34.19910283748751
R-HSA-9648025	0.1706635509552307	4.799748776766109	1.0875428268638812	2.3024998916985355	1.2195073067372744	1.1557125475710763	16.903641234278506	22.673054526183236	14.93004466668613	9.568607015256022	4.142028144728234	12.732986768757819	32.58614667390138	30.612592741438498	16.600341689793883	22.7101533296496	16.215229746437608	26.501161825084456	34.09806121717666	34.07192103049814	23.95201982286692	31.16554691545896	21.24554811765247	32.61254166055686
R-HSA-9660821	2.0090840749728875	3.258286705947921	2.5570038984578627	0.7284694313157958	0.38147404361783	0.21768025668775265	25.576386189855555	5.251825308054049	4.061197551629342	6.425616867770893	3.5338168982766547	13.732787575724371	34.01314319303746	20.328913392051064	15.389784586493992	18.32055053783092	4.9731627054866285	24.08165442046122	34.14383127789352	28.285105496798575	23.308001929526192	30.63114882839287	12.174845694942668	30.9785014828541
R-HSA-9662851	3.241483880372783	1.9376227120725087	1.862253615811638	1.0411491938338895	1.6910708070360978	0.7117820012154619	12.584322374867881	5.662587718027006	6.053343073185142	3.047271495227606	2.3394633787906494	3.3286655618014374	27.729772193160457	19.482172271629835	14.989782697953823	16.39376462792223	2.5342615755249414	24.036333044186577	34.104597869948115	24.665938404693797	17.205215171887826	25.194497156264553	8.392957732114683	27.86799044394447
R-HSA-9663891	0.11072009430161665	2.9385827008656173	1.3251540846136733	0.6991500834842423	0.8326549873209582	1.8279117288568387	2.4987594738065178	15.355159124664432	6.637037033716155	2.0246963513859813	2.7296091908161446	21.245217104652703	15.118213319379139	23.60452979095309	9.877949038655125	7.62394012615394	8.633631149584218	31.091763781578813	28.960190818631016	32.4394380303547	24.258226303646637	15.109633435213283	15.126795752619591	33.73019745357983
R-HSA-9664407	8.267749211556838	1.6290724720066478	5.619484694268529	1.0661239858201015	0.2926559004020378	9.390569852904902	34.12421168291964	14.00357753652532	21.662544652267854	20.35395330494676	2.66245763967539	21.680716994912764	34.14383127789352	29.485529545845107	31.01593490395997	32.97046410123288	10.711765980627911	33.23941500195639	34.14383127789352	33.460585603994694	33.49296051419432	33.928333739768235	20.741587469458707	34.19893713234263
R-HSA-9664417	9.809512894512377	2.7245396082369977	7.212210442015936	4.174178966402922	1.6315760869067422	5.734171261427977	33.85665669431056	18.11247683142285	22.779134355689294	20.797273414462545	0.9960008268376331	22.262655596660277	34.14383127789352	30.05859666331646	31.30927212197329	33.18927036023527	10.60112826884414	32.331737522331345	34.14383127789352	34.091525206846725	34.137290770456204	34.09806121717666	18.29210402140378	34.226196491084124
R-HSA-9664422	6.51302951494595	2.9846348823143147	6.4011473990904335	2.5423704282013615	0.5894943574620637	6.86201227780634	33.564241845045025	20.12418926982097	21.358391078889873	16.215229746437608	4.600199279292967	23.143472878624753	34.14383127789352	29.16491739417442	30.390370353694465	32.80364266348373	13.675870310628769	32.352403698125656	34.14383127789352	33.57721043786946	33.79806965606319	33.668062534258084	15.33786169169744	34.19917648475227
R-HSA-9664433	3.6583276735845476	3.204319903623337	3.316538865873939	1.185129797435237	1.1717518766958372	1.88443960076272	12.654565162151345	4.6936574478460855	3.7265295632326874	5.249387391521697	1.3075406759968888	6.074120092518424	30.903968583342728	18.67807274590458	18.339527659803203	19.204080116530974	4.436364983445422	17.568689688211915	34.14383127789352	24.0447629625081	21.69360033204925	23.91388528950637	12.08693921697605	28.482344188836787
R-HSA-975138	3.531860031574109	6.41745475286688	6.037545235756352	1.734900266619849	0.7711347805619171	1.1529412710550373	25.774102212969485	22.726062422335687	11.603855600409169	7.80114235843971	3.1033668460819586	16.387542065222103	34.14383127789352	30.334944750561267	26.607331979809917	24.478175470404484	4.8090359100522155	29.268053827124582	34.14383127789352	34.065387589926374	32.80364266348373	32.52869848268196	13.558082189019851	33.956015491616384
R-HSA-975155	1.2781416426879593	4.040073588878258	4.284525791977386	3.600712739174815	0.28080308873614296	1.671575075060821	27.00007730249546	23.46950418718806	19.89082814784676	10.23789565466312	2.5602623362227597	18.11300938390802	34.065387589926374	33.33770740303948	27.859235723979197	27.68277152508188	6.504807380894146	29.935749625740794	34.14383127789352	33.947895515685126	32.31214145598275	32.24858950111253	16.591332003905414	34.0489571131147
R-HSA-975871	1.9237884273189754	5.02299211960338	3.506476158330287	1.6428706865000697	1.2716636141710107	1.8352635564869877	23.545069200167653	17.760656282041854	12.541497577235052	8.687964250433422	1.9431727267192986	17.388814108899318	34.065387589926374	27.9299830635389	19.369709683817703	23.464111490567294	11.802620915762091	31.056067814195185	34.14383127789352	33.882712080653	31.912836279095103	31.153065122867723	16.568818955702742	33.87611507135838
R-HSA-975956	30.80461759284099	0.8063868938982339	1.827235787112512	4.025323302162852	2.7380704728998935	4.799462057461645	34.14383127789352	8.190005563812171	15.48087052505744	19.25271798334911	18.06535983423689	18.11972317668243	34.14383127789352	25.565111851202566	26.521096189123416	31.98237256730673	32.35030345505349	30.697521640649004	34.14383127789352	33.80457675734981	32.19779417594308	33.79806965606319	33.934853689318665	33.66926179269906
R-HSA-975957	20.878409349633376	2.1951414611641415	1.5056077833284534	2.5019750333390745	2.149198230629136	3.6820519781463217	34.14383127789352	7.962190105380137	9.07012351405957	14.603717560168155	13.064444454272163	12.436575269792906	34.14383127789352	21.327585007703178	22.356351849072524	27.37826786982453	31.371867283529628	26.62326947116789	34.14383127789352	32.0646519952339	32.242237837761536	33.32478634495601	33.70054022488365	33.262068078464075
R-HSA-977225	10.441608154168843	4.698242931410721	1.126160084268297	0.635807282971333	0.47250850868707894	0.9530458473777463	32.58614667390138	20.54477925300667	3.914616989599823	5.606841553726838	4.534721058997162	12.56070662143657	34.14383127789352	33.28603858696892	12.18633652314456	11.780029701446109	14.297829795052301	27.265360210775363	34.14383127789352	34.14383127789352	17.6953810144401	24.143163405290966	28.882109053950593	32.99016382060027
R-HSA-977443	5.212893096122831	1.6054022248052664	0.17725179242562597	1.0363882769475272	0.08436872552963709	1.2656554713444033	28.166474727354515	8.31145756339453	1.8379687838098033	9.370841286846346	4.700536599598907	23.50725172047896	34.137290770456204	24.390072771791232	11.12386406341971	22.09419370615556	12.584322374867881	33.795517143224124	34.14383127789352	32.40122208470624	20.96479575163921	29.728694709355786	24.89890366972021	34.23570299860569
R-HSA-983189	3.500632948179252	2.89293741956621	2.5995496301992507	2.344107777817228	0.12692244962808555	5.480807404366753	25.548205151171604	19.467484058641407	1.6315760869067422	5.051588700332179	2.906938808586563	28.072178501515896	34.04579112283325	31.818139288458077	11.047332364828627	14.393839215201783	11.58892678312768	33.38102773143346	34.14383127789352	34.14383127789352	16.335628831888428	26.613086162689108	24.89890366972021	34.20537630690552
R-HSA-983231	0.030200880164423686	0.908530174386771	0.019707864809335264	0.06735730802626673	0.1599021749327856	2.0833155110777395	5.053975775349514	10.949345220458934	7.692758749659565	6.119409143833812	0.15248817402450657	7.494779787240503	15.887630736345502	13.900731481670507	3.5475320132368244	3.3184276694603634	6.8719085332800125	21.363076337927655	26.63035255899535	24.285663880985002	9.125904424810168	9.561867076067047	2.6524674457105104	27.979823816422606
R-HSA-983705	3.1307181204662236	9.77879914942115	9.8368569987492	4.670767082789378	1.4665244171966492	1.4500118649555322	33.21506108936445	29.27360238414666	20.908877553370576	17.4124281061573	1.556243817789561	16.122940553702982	34.137290770456204	34.065387589926374	33.4411683662327	32.32485955348019	10.00177159757684	26.99395978484153	34.14383127789352	34.11767310281882	31.868626369890247	33.83712189988245	24.66040539151914	33.29505739328803
R-HSA-983712	2.7026336822950645	0.8670918244557987	0.5981726684408725	1.2195073067372744	0.6137294888867777	1.4085423585960324	18.663702847550336	13.440829118756882	8.193107754222176	10.924016568627737	0.974806122198605	5.506173010062032	33.47353364098102	25.18330999630525	16.215229746437608	21.25067062365755	1.567224927989031	17.413611830849998	34.14383127789352	32.8164596669105	22.858862328626564	27.220844292606035	4.315096813828684	27.833238581724537
