# Supplementary material for: Drug target prediction through deep learning functional representation of gene signatures
Source: Nat Commun. 2024 Feb 29;15:1853. doi: 10.1038/s41467-024-46089-y (PMC10904399; doi:10.1038/s41467-024-46089-y)
Supplement: Supplementary file 9 — Source Data [file 41467_2024_46089_MOESM9_ESM.zip › SourceData/Fig.2b.clusDCA.csv]

Percentage of top candidates	Recall
0.00024372410431391665	0.0006891798759476223
0.00024372410431391665	0.0013783597518952446
0.00024372410431391665	0.002067539627842867
0.0002447980416156671	0.0027567195037904893
0.0004874482086278333	0.0034458993797381117
0.0004874482086278333	0.004135079255685734
0.0004874482086278333	0.004824259131633356
0.0004874482086278333	0.005513439007580979
0.0004874482086278333	0.006202618883528601
0.0004874482086278333	0.006891798759476223
0.0004874482086278333	0.007580978635423846
0.0004874482086278333	0.008270158511371467
0.0004874482086278333	0.00895933838731909
0.0004874482086278333	0.009648518263266712
0.0004874482086278333	0.010337698139214336
0.0004874482086278333	0.011026878015161957
0.0004874482086278333	0.01171605789110958
0.0004874482086278333	0.012405237767057202
0.0004874482086278333	0.013094417643004824
0.0004874482086278333	0.013783597518952447
0.0004874482086278333	0.014472777394900068
0.00073117231294175	0.015161957270847692
0.0007577671129072998	0.015851137146795313
0.0007577671129072998	0.016540317022742935
0.0009748964172556666	0.01722949689869056
0.0009748964172556666	0.01791867677463818
0.0010103561505430665	0.018607856650585803
0.001262945188178833	0.019297036526533425
0.0014623446258835	0.019986216402481046
0.0014623446258835	0.02067539627842867
0.0014627011214041932	0.021364576154376293
0.0014627011214041932	0.022053756030323914
0.0014811157738829918	0.022742935906271536
0.0015641293013555788	0.02343211578221916
0.001603592046183451	0.024121295658166782
0.0017060687301974165	0.024810475534114404
0.0017060687301974165	0.025499655410062026
0.0017064846416382253	0.026188835286009647
0.0017681232634503663	0.026878015161957272
0.0017681232634503663	0.027567195037904894
0.0017681232634503663	0.028256374913852515
0.0019497928345113332	0.028945554789800137
0.0019497928345113332	0.029634734665747762
0.0019497928345113332	0.030323914541695383
0.0021935169388252497	0.031013094417643005
0.0021935169388252497	0.03170227429359063
0.0021935169388252497	0.03239145416953825
0.0021935169388252497	0.03308063404548587
0.0021935169388252497	0.033769813921433495
0.0021935169388252497	0.03445899379738112
0.0021940516821062897	0.03514817367332874
0.0021958717610891525	0.03583735354927636
0.002680965147453083	0.03652653342522398
0.0026914607291411794	0.037215713301171606
0.0027784794139934328	0.03790489317711923
0.002924689251767	0.03859407305306685
0.002924689251767	0.039283252929014474
0.002924689251767	0.03997243280496209
0.0029622315477659837	0.04066161268090972
0.0031808172253486667	0.04135079255685734
0.003283657489264966	0.04203997243280496
0.0032869785082174463	0.042729152308752585
0.003412137460394833	0.043418332184700204
0.003455936805726981	0.04410751206064783
0.0035022180714452487	0.044796691936595454
0.0035398230088495575	0.04548587181254307
0.0036558615647087496	0.0461750516884907
0.0036558615647087496	0.04686423156443832
0.0036558615647087496	0.04755341144038594
0.0036558615647087496	0.048242591316333565
0.0036558615647087496	0.04893177119228118
0.0036558615647087496	0.04962095106822881
0.00370278943470748	0.05031013094417643
0.0037926675094816687	0.05099931082012405
0.0037926675094816687	0.051688490696071676
0.0038995856690226664	0.052377670572019294
0.0038995856690226664	0.05306685044796692
0.0038995856690226664	0.053756030323914544
0.0041025641025641026	0.05444521019986216
0.004143309773336583	0.05513439007580979
0.004143309773336583	0.055823569951757405
0.004143309773336583	0.05651274982770503
0.0042983565107458915	0.057201929703652656
0.004387033877650499	0.057891109579600274
0.0044866719451042494	0.0585802894555479
0.004630757981964416	0.059269469331495524
0.00511820619059225	0.05995864920744314
0.005218346608074705	0.06064782908339077
0.005361930294906166	0.061337008959338385
0.005361930294906166	0.06202618883528601
0.005562579013906448	0.06271536871123363
0.005627599706386102	0.06340454858718125
0.005849378503534	0.06409372846312887
0.005991285403050109	0.0647829083390765
0.00606826801517067	0.06547208821502412
0.0060931026078479165	0.06616126809097174
0.0060931026078479165	0.06685044796691937
0.006314725940894165	0.06753962784286699
0.006314725940894165	0.06822880771881461
0.006336826712161832	0.06891798759476224
0.006580550816475749	0.06960716747070986
0.006580550816475749	0.07029634734665748
0.006808278867102397	0.0709855272226051
0.006824274920789666	0.07167470709855273
0.006824274920789666	0.07236388697450034
0.0070679990251035826	0.07305306685044796
0.007069722086786933	0.0737422467263956
0.007072493053801465	0.07443142660234321
0.007072493053801465	0.07512060647829083
0.007325082091437232	0.07580978635423846
0.00804289544235925	0.07649896623018608
0.00804289544235925	0.0771881461061337
0.00834386852085967	0.07787732598208132
0.008392989385336953	0.07856650585802895
0.008392989385336953	0.07925568573397657
0.008715713919507819	0.07994486560992418
0.008774067755300999	0.08063404548587182
0.008774067755300999	0.08132322536181943
0.008774067755300999	0.08201240523776705
0.008849557522123894	0.08270158511371468
0.009017791859614916	0.0833907649896623
0.009093205354887599	0.08407994486560992
0.009102402022756004	0.08476912474155755
0.009261515963928832	0.08545830461750517
0.009380399901258949	0.08614748449345279
0.009484747500640862	0.08683666436940041
0.00950524006824275	0.08752584424534804
0.00950524006824275	0.08821502412129566
0.009564293304994687	0.08890420399724328
0.009992688276870583	0.08959338387319091
0.009992688276870583	0.09028256374913853
0.010113780025284451	0.09097174362508614
0.0102364123811845	0.09166092350103378
0.0102364123811845	0.0923501033769814
0.0102364123811845	0.09303928325292901
0.010583707504810776	0.09372846312887664
0.010608739580702197	0.09441764300482426
0.010608739580702197	0.09510682288077188
0.010723860589812333	0.0957960027567195
0.010967584694126249	0.09648518263266713
0.011113917655973731	0.09717436250861475
0.011619095731245263	0.09786354238456237
0.011698757007068	0.09855272226051
0.011701608971233545	0.09924190213645762
0.01213653603034134	0.09993108201240523
0.012342631449024932	0.10062026188835287
0.012429929320009749	0.10130944176430048
0.01248385708136031	0.1019986216402481
0.012673653424323665	0.10268780151619572
0.012673653424323665	0.10337698139214335
0.01269666022633177	0.10406616126809097
0.01276595744680851	0.10475534114403859
0.01296639322572109	0.10544452101998622
0.013083189335966429	0.10613370089593384
0.01338721899469563	0.10682288077188146
0.013404825737265416	0.10751206064782909
0.013404825737265416	0.1082012405237767
0.013460015835312747	0.10889042039972432
0.01389227394589325	0.10957960027567196
0.01389227394589325	0.11026878015161957
0.01389227394589325	0.11095796002756719
0.013967164910561138	0.11164713990351481
0.014379722154521083	0.11233631977946244
0.014867170363148916	0.11302549965541006
0.014867170363148916	0.11371467953135768
0.014917825537294564	0.11440385940730531
0.015058010367810418	0.11509303928325293
0.015110894467462832	0.11578221915920055
0.01514346439957492	0.11647139903514818
0.015170670037926675	0.1171605789110958
0.015170670037926675	0.11784975878704342
0.015354618571776748	0.11853893866299105
0.015598342676090666	0.11922811853893867
0.015676359039190898	0.11991729841488628
0.015842066780404583	0.1206064782908339
0.015913109371053297	0.12129565816678153
0.01629227351271291	0.12198483804272915
0.016329514989032415	0.12267401791867677
0.01657323909334633	0.1233631977946244
0.01657323909334633	0.12405237767057202
0.01681696319766025	0.12474155754651964
0.016907620681205587	0.12543073742246727
0.016962629207527165	0.12611991729841487
0.017245751965508496	0.1268090971743625
0.01770152505446623	0.12749827705031014
0.017791859614915913	0.12818745692625774
0.01793382167213943	0.12887663680220537
0.018186410709775197	0.129565816678153
0.01827930782354375	0.1302549965541006
0.01827930782354375	0.13094417643004824
0.018474531538664556	0.13163335630599587
0.018710493046776234	0.13232253618194348
0.019254204240799416	0.1330117160578911
0.01949792834511333	0.13370089593383874
0.019597862051412573	0.13439007580978635
0.019741652449427247	0.13507925568573398
0.0198744769874477	0.1357684355616816
0.0198744769874477	0.13645761543762921
0.019985376553741167	0.13714679531357685
0.019985376553741167	0.13783597518952448
0.020229100658055083	0.13852515506547208
0.020456960680127523	0.13921433494141972
0.020480404551201013	0.13990351481736732
0.020733249051833123	0.14059269469331495
0.020763906690592155	0.14128187456926258
0.020964890123768627	0.1419710544452102
0.02122932609232288	0.14266023432115782
0.021447721179624665	0.14334941419710545
0.021447721179624665	0.14403859407305306
0.021722657236675928	0.1447277739490007
0.021935169388252497	0.14541695382494832
0.021975246274311695	0.14610613370089592
0.022463589237225377	0.14679531357684356
0.02252141982864137	0.1474844934527912
0.02264767686201261	0.1481736733287388
0.022733013387218996	0.14886285320468642
0.02276176024279211	0.14955203308063406
0.022848034006376194	0.15024121295658166
0.022957294495186374	0.1509303928325293
0.023261694058154234	0.15161957270847692
0.023397514014136	0.15230875258442453
0.023397514014136	0.15299793246037216
0.023397514014136	0.1536871123363198
0.023490780500126294	0.1543762922122674
0.023641238118449915	0.15506547208821503
0.02364700146270112	0.15575465196416263
0.02388496222276383	0.15644383184011026
0.024372410431391666	0.1571330117160579
0.02447980416156671	0.1578221915920055
0.024616134535705582	0.15851137146795313
0.024859858640019498	0.15920055134390076
0.025031605562579013	0.15988973121984837
0.02525890376357666	0.160578911095796
0.02534730684864733	0.16126809097174363
0.02559103095296125	0.16195727084769124
0.02607847916158908	0.16264645072363887
0.026193390452876376	0.1633356305995865
0.027053375578844747	0.1640248104755341
0.027159285539515538	0.16471399035148174
0.027297099683158663	0.16540317022742937
0.027303754266211604	0.16609235010337697
0.027403963787619282	0.1667815299793246
0.027540823787472583	0.16747070985527224
0.02800230946882217	0.16815988973121984
0.028028271996100414	0.16884906960716747
0.028028271996100414	0.1695382494831151
0.028515720204728246	0.1702274293590627
0.029077117572692796	0.17091660923501034
0.029300328365748928	0.17160578911095797
0.029329962073324906	0.17229496898690558
0.030354957160342717	0.1729841488628532
0.03046551303923958	0.17367332873880081
0.03046551303923958	0.17436250861474845
0.03059418457648546	0.17505168849069608
0.030614937978358406	0.17574086836664368
0.031053000233481204	0.17643004824259131
0.031099873577749685	0.17711922811853895
0.03119668535218133	0.17780840799448655
0.03119668535218133	0.17849758787043418
0.031352718078381796	0.17918676774638181
0.0316055625790139	0.17987594762232942
0.031684133560809166	0.18056512749827705
0.032059727711901624	0.18125430737422468
0.03233139681737813	0.1819434872501723
0.03265902997806483	0.18263266712611992
0.033031563494005385	0.18332184700206755
0.033837477569853884	0.18401102687801515
0.03412137460394833	0.1847002067539628
0.03431251542828931	0.18538938662991042
0.034518828451882845	0.18607856650585802
0.034604698156100025	0.18676774638180565
0.03474431123073159	0.1874569262577533
0.034880527327657236	0.1881461061337009
0.03511019989748847	0.18883528600964852
0.035130718954248366	0.18952446588559613
0.035339995125517915	0.19021364576154376
0.035339995125517915	0.1909028256374914
0.035555555555555556	0.191592005513439
0.035827443334145746	0.19228118538938663
0.036071167438459666	0.19297036526533426
0.03618958673826757	0.19365954514128186
0.0363237445148708	0.1943487250172295
0.03706543967280164	0.19503790489317713
0.03728978796002925	0.19572708476912473
0.03742098609355247	0.19641626464507236
0.03745157124408093	0.19710544452102
0.03768045020797651	0.1977946243969676
0.03788835564536499	0.19848380427291523
0.038020960272971	0.19917298414886286
0.038020960272971	0.19986216402481047
0.038179519595448796	0.2005513439007581
0.03826215749197729	0.20124052377670573
0.03826468437728491	0.20192970365265334
0.03850840848159883	0.20261888352860097
0.03850840848159883	0.2033080634045486
0.03850840848159883	0.2039972432804962
0.03850840848159883	0.20468642315644384
0.03850840848159883	0.20537560303239144
0.03899585669022666	0.20606478290833907
0.03914851969659897	0.2067539627842867
0.03923958079454058	0.2074431426602343
0.03923958079454058	0.20813232253618194
0.039483304898854495	0.20882150241212957
0.039483304898854495	0.20951068228807718
0.039727029003168414	0.2101998621640248
0.039727029003168414	0.21088904203997244
0.03988397389412618	0.21157822191592005
0.03997075310748233	0.21226740179186768
0.040214477211796246	0.2129565816678153
0.040214477211796246	0.2136457615437629
0.040455120101137804	0.21433494141971055
0.040492055356227574	0.21502412129565818
0.040648246546227416	0.21571330117160578
0.040945649524738	0.2164024810475534
0.040945649524738	0.21709166092350105
0.041189373629051916	0.21778084079944865
0.04167682183767975	0.21847002067539628
0.04171809429770427	0.2191592005513439
0.04196494692668477	0.21984838042729152
0.04196494692668477	0.22053756030323915
0.04216427004630758	0.22122674017918678
0.04216427004630758	0.22191592005513439
0.04221954161640531	0.22260509993108202
0.04222503160556258	0.22329427980702962
0.042235710672736466	0.22398345968297725
0.0422422954303932	0.22467263955892489
0.04241752148599945	0.2253618194348725
0.042687547360444555	0.22605099931082012
0.0429769392033543	0.22674017918676775
0.04313310399576607	0.22742935906271536
0.04338289056787716	0.228118538938663
0.04362661467219108	0.22880771881461062
0.04362661467219108	0.22949689869055823
0.043697903510987623	0.23018607856650586
0.043933054393305436	0.2308752584424535
0.04393976795852876	0.2315644383184011
0.04410354745925216	0.23225361819434873
0.04453144115488133	0.23294279807029636
0.044601511089446745	0.23363197794624396
0.04475347661188369	0.2343211578221916
0.04485616772306192	0.23501033769813923
0.04502671076062071	0.23569951757408683
0.045062320230105465	0.23638869745003446
0.04587391081496668	0.2370778773259821
0.04606385571533025	0.2377670572019297
0.04606385571533025	0.23845623707787733
0.04653515427415276	0.23914541695382494
0.04655130392395808	0.23983459682977257
0.04728247623689983	0.2405237767057202
0.04728247623689983	0.2412129565816678
0.04738562091503268	0.24190213645761544
0.04773932811315989	0.24259131633356307
0.04776992444552766	0.24328049620951067
0.04801364854984158	0.2439696760854583
0.04804045512010114	0.24465885596140594
0.048102489726855206	0.24534803583735354
0.04825737265415549	0.24603721571330117
0.04850109675846941	0.2467263955892488
0.049191848208011243	0.2474155754651964
0.049232269071411164	0.24810475534114404
0.049475993175725076	0.24879393521709167
