# Supplementary material for: Drug target prediction through deep learning functional representation of gene signatures
Source: Nat Commun. 2024 Feb 29;15:1853. doi: 10.1038/s41467-024-46089-y (PMC10904399; doi:10.1038/s41467-024-46089-y)
Supplement: Supplementary file 9 — Source Data [file 41467_2024_46089_MOESM9_ESM.zip › SourceData/Fig.2b.CMap_score.csv]

Percentage of top candidates	Recall
0.00022386389075442132	0.0006891798759476223
0.000490075961774075	0.0013783597518952446
0.00073117231294175	0.002067539627842867
0.0013231013495633766	0.0027567195037904893
0.0014008872285780996	0.0034458993797381117
0.0014623446258835	0.004135079255685734
0.0021935169388252497	0.004824259131633356
0.003034134007585335	0.005513439007580979
0.004084967320261438	0.006202618883528601
0.004089539388721481	0.006891798759476223
0.0041841004184100415	0.007580978635423846
0.004546602677443799	0.008270158511371467
0.005557025668166181	0.00895933838731909
0.005605654399220083	0.009648518263266712
0.0060931026078479165	0.010337698139214336
0.0066418703506907545	0.011026878015161957
0.007311723129417499	0.01171605789110958
0.00804289544235925	0.012405237767057202
0.00804289544235925	0.013094417643004824
0.008563738683631025	0.013783597518952447
0.008986928104575163	0.014472777394900068
0.009017791859614916	0.015161957270847692
0.009261515963928832	0.015851137146795313
0.00950524006824275	0.016540317022742935
0.00950524006824275	0.01722949689869056
0.009748964172556666	0.01791867677463818
0.011989234157083434	0.018607856650585803
0.012186205215695833	0.019297036526533425
0.012723268901394667	0.019986216402481046
0.012917377528637582	0.02067539627842867
0.013161101632951498	0.021364576154376293
0.013404825737265416	0.022053756030323914
0.013404825737265416	0.022742935906271536
0.01389227394589325	0.02343211578221916
0.013962934755013963	0.024121295658166782
0.014623446258834999	0.024810475534114404
0.014650164182874464	0.025499655410062026
0.014664981036662453	0.026188835286009647
0.015058010367810418	0.026878015161957272
0.01592920353982301	0.027567195037904894
0.01681696319766025	0.028256374913852515
0.01681696319766025	0.028945554789800137
0.017304411406288082	0.029634734665747762
0.017552413456850317	0.030323914541695383
0.018035583719229833	0.031013094417643005
0.01882845188284519	0.03170227429359063
0.01949792834511333	0.03239145416953825
0.019985376553741167	0.03308063404548587
0.02020712301086133	0.033769813921433495
0.020234032179424672	0.03445899379738112
0.02096027297099683	0.03514817367332874
0.021519659936238045	0.03583735354927636
0.021696733300828865	0.03652653342522398
0.022733013387218996	0.037215713301171606
0.022999755321751896	0.03790489317711923
0.024048564090590707	0.03859407305306685
0.024128686327077747	0.039283252929014474
0.024128686327077747	0.03997243280496209
0.024372410431391666	0.04066161268090972
0.024859858640019498	0.04135079255685734
0.024859858640019498	0.04203997243280496
0.024865919063871283	0.042729152308752585
0.02559103095296125	0.043418332184700204
0.02620622091599314	0.04410751206064783
0.02753220510229856	0.044796691936595454
0.02781289506953224	0.04548587181254307
0.02827199610041433	0.0461750516884907
0.02827199610041433	0.04686423156443832
0.028388052332757343	0.04755341144038594
0.02900316841335608	0.048242591316333565
0.029077117572692796	0.04893177119228118
0.029246892517669997	0.04962095106822881
0.02927249246663797	0.05031013094417643
0.029490616621983913	0.05099931082012405
0.029734340726297832	0.051688490696071676
0.029734340726297832	0.052377670572019294
0.030221788934925664	0.05306685044796692
0.03046551303923958	0.053756030323914544
0.03046551303923958	0.05444521019986216
0.031174415479709755	0.05513439007580979
0.03190717911530094	0.055823569951757405
0.03198692505253327	0.05651274982770503
0.032171581769437	0.057201929703652656
0.03228367292934639	0.057891109579600274
0.03236409608091024	0.0585802894555479
0.03290275408237875	0.059269469331495524
0.032910775231594344	0.05995864920744314
0.03308641975308642	0.06064782908339077
0.03324538258575198	0.061337008959338385
0.03355704697986577	0.06202618883528601
0.033846931043192724	0.06271536871123363
0.034150156412930135	0.06340454858718125
0.034365098708262244	0.06409372846312887
0.035096271021203995	0.0647829083390765
0.03565107458912769	0.06547208821502412
0.03628056973931739	0.06616126809097174
0.03642306794303059	0.06685044796691937
0.0365586156470875	0.06753962784286699
0.0365586156470875	0.06822880771881461
0.03666245259165613	0.06891798759476224
0.03687799949482193	0.06960716747070986
0.03728978796002925	0.07029634734665748
0.038140944683000756	0.0709855272226051
0.03841448495228774	0.07167470709855273
0.03843236409608091	0.07236388697450034
0.03844208396560445	0.07305306685044796
0.03850840848159883	0.0737422467263956
0.038752132585912744	0.07443142660234321
0.038761579717211114	0.07512060647829083
0.03923958079454058	0.07580978635423846
0.040214477211796246	0.07649896623018608
0.04037191093711769	0.0771881461061337
0.040458201316110165	0.07787732598208132
0.04070192542042408	0.07856650585802895
0.04070192542042408	0.07925568573397657
0.040960809102402025	0.07994486560992418
0.04143309773336583	0.08063404548587182
0.04167682183767975	0.08132322536181943
0.04197218710493047	0.08201240523776705
0.04295235744260676	0.08270158511371468
0.04301348943751591	0.0833907649896623
0.043039086517347384	0.08407994486560992
0.04319272543571609	0.08476912474155755
0.043445314473351856	0.08545830461750517
0.04362661467219108	0.08614748449345279
0.04363725012189176	0.08683666436940041
0.04475347661188369	0.08752584424534804
0.044845235193760664	0.08821502412129566
0.04509995124329595	0.08890420399724328
0.04546602677443799	0.08959338387319091
0.04576231613355125	0.09028256374913853
0.046318868844466114	0.09097174362508614
0.046318868844466114	0.09166092350103378
0.04655248133509003	0.0923501033769814
0.04703875213258591	0.09303928325292901
0.04752620034121375	0.09372846312887664
0.04776992444552766	0.09441764300482426
0.049135802469135806	0.09510682288077188
0.049232269071411164	0.0957960027567195
0.0492442710872745	0.09648518263266713
