# Supplementary material for: Drug target prediction through deep learning functional representation of gene signatures
Source: Nat Commun. 2024 Feb 29;15:1853. doi: 10.1038/s41467-024-46089-y (PMC10904399; doi:10.1038/s41467-024-46089-y)
Supplement: Supplementary file 9 — Source Data [file 41467_2024_46089_MOESM9_ESM.zip › SourceData/Fig.2b.Fishers_exact_test.csv]

Percentage of top candidates	Recall
0.0004874482086278333	0.0006891798759476223
0.0005216484089723526	0.0013783597518952446
0.0009751340809361287	0.002067539627842867
0.0010103561505430665	0.0027567195037904893
0.0014623446258835	0.0034458993797381117
0.0024372410431391664	0.004135079255685734
0.002525890376357666	0.004824259131633356
0.002924689251767	0.005513439007580979
0.002924689251767	0.006202618883528601
0.0033003300330033004	0.006891798759476223
0.003412137460394833	0.007580978635423846
0.003412137460394833	0.008270158511371467
0.0034129692832764505	0.00895933838731909
0.003560528992878942	0.009648518263266712
0.004159530217763641	0.010337698139214336
0.004546602677443799	0.011026878015161957
0.004648886713971128	0.01171605789110958
0.0053043697903510986	0.012405237767057202
0.005309734513274336	0.013094417643004824
0.005432098765432099	0.013783597518952447
0.005562579013906448	0.014472777394900068
0.00560702096538274	0.015161957270847692
0.005627599706386102	0.015851137146795313
0.005815423514538559	0.016540317022742935
0.005820461159614954	0.01722949689869056
0.0060931026078479165	0.01791867677463818
0.006314725940894165	0.018607856650585803
0.006336826712161832	0.019297036526533425
0.006580550816475749	0.019986216402481046
0.006580550816475749	0.02067539627842867
0.006580550816475749	0.021364576154376293
0.006580550816475749	0.022053756030323914
0.006824274920789666	0.022742935906271536
0.0070679990251035826	0.02343211578221916
0.007799171338045333	0.024121295658166782
0.007899284127375956	0.024810475534114404
0.007970244420828906	0.025499655410062026
0.008082849204344532	0.026188835286009647
0.008286619546673165	0.026878015161957272
0.008286619546673165	0.027567195037904894
0.008774067755300999	0.028256374913852515
0.009345794392523364	0.028945554789800137
0.00950524006824275	0.029634734665747762
0.01035615054306643	0.030323914541695383
0.010480136485498415	0.031013094417643005
0.010480136485498415	0.03170227429359063
0.010970258410531447	0.03239145416953825
0.011378002528445006	0.03308063404548587
0.011942481111381915	0.033769813921433495
0.01213653603034134	0.03445899379738112
0.013164310092637738	0.03514817367332874
0.013404825737265416	0.03583735354927636
0.013648549841579332	0.03652653342522398
0.013648549841579332	0.037215713301171606
0.013653603034134008	0.03790489317711923
0.01389227394589325	0.03859407305306685
0.013895660653339834	0.039283252929014474
0.01490275322051023	0.03997243280496209
0.015602145294978059	0.04066161268090972
0.015913109371053297	0.04135079255685734
0.0160857908847185	0.04203997243280496
0.016670876483960595	0.042729152308752585
0.0167375132837407	0.043418332184700204
0.017060687301974166	0.04410751206064783
0.017304411406288082	0.044796691936595454
0.017428643596867896	0.04548587181254307
0.017681232634503663	0.0461750516884907
0.018035583719229833	0.04686423156443832
0.018186410709775197	0.04755341144038594
0.018523031927857665	0.048242591316333565
0.018523031927857665	0.04893177119228118
0.018523031927857665	0.04962095106822881
0.018911977585804342	0.05031013094417643
0.0190104801364855	0.05099931082012405
0.019548108657019548	0.051688490696071676
0.019701944935589796	0.052377670572019294
0.019985376553741167	0.05306685044796692
0.019985376553741167	0.053756030323914544
0.020716548866682914	0.05444521019986216
0.020716548866682914	0.05513439007580979
0.020964890123768627	0.055823569951757405
0.02120399707531075	0.05651274982770503
0.021447721179624665	0.057201929703652656
0.02169144528393858	0.057891109579600274
0.021935169388252497	0.0585802894555479
0.022178893492566416	0.059269469331495524
0.022666341701194248	0.05995864920744314
0.022666341701194248	0.06064782908339077
0.02311463927153864	0.061337008959338385
0.02315378990982208	0.06202618883528601
0.02315378990982208	0.06271536871123363
0.023641238118449915	0.06340454858718125
0.02388496222276383	0.06409372846312887
0.023995958575397828	0.0647829083390765
0.024080444562053452	0.06547208821502412
0.024191557640088866	0.06616126809097174
0.02534730684864733	0.06685044796691937
0.02534730684864733	0.06753962784286699
0.02534730684864733	0.06822880771881461
0.02601667087648396	0.06891798759476224
0.02607847916158908	0.06960716747070986
0.02607847916158908	0.07029634734665748
0.026322203265902996	0.0709855272226051
0.027053375578844747	0.07167470709855273
0.027297099683158663	0.07236388697450034
0.02753220510229856	0.07305306685044796
0.027540823787472583	0.0737422467263956
0.027540823787472583	0.07443142660234321
0.02827199610041433	0.07512060647829083
0.02831858407079646	0.07580978635423846
0.028542561252841627	0.07649896623018608
0.028795150290477394	0.0771881461061337
0.02882427307206068	0.07787732598208132
0.029246892517669997	0.07856650585802895
0.029329962073324906	0.07925568573397657
0.029361389772449228	0.07994486560992418
0.030221788934925664	0.08063404548587182
0.03046551303923958	0.08132322536181943
0.030716723549488054	0.08201240523776705
0.030815862591563527	0.08270158511371468
0.031352718078381796	0.0833907649896623
0.031684133560809166	0.08407994486560992
0.031684133560809166	0.08476912474155755
0.031684133560809166	0.08545830461750517
0.03169185763042418	0.08614748449345279
0.0325422069977979	0.08683666436940041
0.03314647818669266	0.08752584424534804
0.03339020229100658	0.08821502412129566
0.03381881017032831	0.08890420399724328
0.03387765049963441	0.08959338387319091
0.03480783176214648	0.09028256374913853
0.03485728719373579	0.09097174362508614
0.03502218071445248	0.09166092350103378
0.03586764334427886	0.0923501033769814
0.03631489154277358	0.09303928325292901
0.03631489154277358	0.09372846312887664
0.03702109341368919	0.09441764300482426
0.03704606385571533	0.09510682288077188
0.03704606385571533	0.0957960027567195
0.03716814159292035	0.09648518263266713
0.03742630094847475	0.09717436250861475
0.03753351206434316	0.09786354238456237
0.03753351206434316	0.09855272226051
0.03826468437728491	0.09924190213645762
0.03826468437728491	0.09993108201240523
0.03899585669022666	0.10062026188835287
0.039483304898854495	0.10130944176430048
0.039949431099873575	0.1019986216402481
0.040214477211796246	0.10268780151619572
0.04022428083861531	0.10337698139214335
0.040455120101137804	0.10406616126809097
0.040751521566552	0.10475534114403859
0.040960809102402025	0.10544452101998622
0.040960809102402025	0.10613370089593384
0.04108546791782906	0.10682288077188146
0.041189373629051916	0.10751206064782909
0.041189373629051916	0.1082012405237767
0.04132617324305393	0.10889042039972432
0.04192421392098898	0.10957960027567196
0.042084658673843894	0.11026878015161957
0.04218236928517302	0.11095796002756719
0.04362661467219108	0.11164713990351481
0.04375316135558928	0.11233631977946244
0.043870338776504994	0.11302549965541006
0.04435778698513283	0.11371467953135768
0.044601511089446745	0.11440385940730531
0.044845235193760664	0.11509303928325293
0.04508895929807458	0.11578221915920055
0.045213437736802226	0.11647139903514818
0.045443005839045446	0.1171605789110958
0.04606385571533025	0.11784975878704342
0.04630757981964416	0.11853893866299105
0.04655130392395808	0.11922811853893867
0.04723976929414996	0.11991729841488628
0.04728247623689983	0.1206064782908339
0.047537786445636276	0.12129565816678153
0.04764255739323624	0.12198483804272915
0.04850109675846941	0.12267401791867677
0.04874968426370296	0.1233631977946244
