# Supplementary material for: Drug target prediction through deep learning functional representation of gene signatures
Source: Nat Commun. 2024 Feb 29;15:1853. doi: 10.1038/s41467-024-46089-y (PMC10904399; doi:10.1038/s41467-024-46089-y)
Supplement: Supplementary file 9 — Source Data [file 41467_2024_46089_MOESM9_ESM.zip › SourceData/Fig.2b.FRoGS.csv]

Percentage of top candidates	Recall
0.00024372410431391665	0.0006891798759476223
0.00024372410431391665	0.0013783597518952446
0.00024372410431391665	0.002067539627842867
0.00024372410431391665	0.0027567195037904893
0.00024372410431391665	0.0034458993797381117
0.00024372410431391665	0.004135079255685734
0.00024372410431391665	0.004824259131633356
0.00024372410431391665	0.005513439007580979
0.00024372410431391665	0.006202618883528601
0.00024372410431391665	0.006891798759476223
0.00024372410431391665	0.007580978635423846
0.00024685262898049864	0.008270158511371467
0.00025258903763576663	0.00895933838731909
0.00025258903763576663	0.009648518263266712
0.00025258903763576663	0.010337698139214336
0.00025284450063211124	0.011026878015161957
0.00025627883136852895	0.01171605789110958
0.0002563445270443476	0.012405237767057202
0.0002563445270443476	0.013094417643004824
0.0002564102564102564	0.013783597518952447
0.0002639218791237794	0.014472777394900068
0.0002639218791237794	0.015161957270847692
0.0002639218791237794	0.015851137146795313
0.0002723311546840959	0.016540317022742935
0.00048344210780759005	0.01722949689869056
0.0004874482086278333	0.01791867677463818
0.0004874482086278333	0.018607856650585803
0.0004874482086278333	0.019297036526533425
0.0004874482086278333	0.019986216402481046
0.0004874482086278333	0.02067539627842867
0.0004874482086278333	0.021364576154376293
0.0004874482086278333	0.022053756030323914
0.0004874482086278333	0.022742935906271536
0.0004874482086278333	0.02343211578221916
0.0004874482086278333	0.024121295658166782
0.0004874482086278333	0.024810475534114404
0.0004874482086278333	0.025499655410062026
0.0004874482086278333	0.026188835286009647
0.0004874482086278333	0.026878015161957272
0.0004874482086278333	0.027567195037904894
0.0004874482086278333	0.028256374913852515
0.0004874482086278333	0.028945554789800137
0.0004874482086278333	0.029634734665747762
0.0004874482086278333	0.030323914541695383
0.0004874482086278333	0.031013094417643005
0.0004874482086278333	0.03170227429359063
0.0004874482086278333	0.03239145416953825
0.0004874482086278333	0.03308063404548587
0.0004937052579609973	0.033769813921433495
0.0004937052579609973	0.03445899379738112
0.0005056890012642225	0.03514817367332874
0.0005056890012642225	0.03583735354927636
0.0005056890012642225	0.03652653342522398
0.0005278437582475588	0.037215713301171606
0.0005446623093681918	0.03790489317711923
0.00073117231294175	0.03859407305306685
0.00073117231294175	0.039283252929014474
0.00073117231294175	0.03997243280496209
0.00073117231294175	0.04066161268090972
0.00073117231294175	0.04135079255685734
0.00073117231294175	0.04203997243280496
0.00073117231294175	0.042729152308752585
0.00073117231294175	0.043418332184700204
0.0007313505607020966	0.04410751206064783
0.0007313505607020966	0.044796691936595454
0.0007313505607020966	0.04548587181254307
0.0007351139426611125	0.0461750516884907
0.0007577671129072998	0.04686423156443832
0.0007577671129072998	0.04755341144038594
0.0007577671129072998	0.048242591316333565
0.0007577671129072998	0.04893177119228118
0.0007577671129072998	0.04962095106822881
0.0007585335018963338	0.05031013094417643
0.0009748964172556666	0.05099931082012405
0.0009748964172556666	0.051688490696071676
0.0009748964172556666	0.052377670572019294
0.0009791921664626683	0.05306685044796692
0.0010103561505430665	0.053756030323914544
0.001011378002528445	0.05444521019986216
0.0012186205215695832	0.05513439007580979
0.0012186205215695832	0.055823569951757405
0.0012186205215695832	0.05651274982770503
0.001262945188178833	0.057201929703652656
0.001262945188178833	0.057891109579600274
0.001262945188178833	0.0585802894555479
0.0014623446258835	0.059269469331495524
0.0014627011214041932	0.05995864920744314
0.0014680694886224615	0.06064782908339077
0.0014814814814814814	0.061337008959338385
0.0017060687301974165	0.06202618883528601
0.0017060687301974165	0.06271536871123363
0.0017060687301974165	0.06340454858718125
0.0017060687301974165	0.06409372846312887
0.0017060687301974165	0.0647829083390765
0.0017064846416382253	0.06547208821502412
0.0017064846416382253	0.06616126809097174
0.0017681232634503663	0.06685044796691937
0.0017681232634503663	0.06753962784286699
0.0017681232634503663	0.06822880771881461
0.0019175455417066154	0.06891798759476224
0.0019497928345113332	0.06960716747070986
0.0019497928345113332	0.07029634734665748
0.0019497928345113332	0.0709855272226051
0.0019497928345113332	0.07167470709855273
0.0019574259848299485	0.07236388697450034
0.002020712301086133	0.07305306685044796
0.0021253985122210413	0.0737422467263956
0.0021935169388252497	0.07443142660234321
0.0021935169388252497	0.07512060647829083
0.0021935169388252497	0.07580978635423846
0.0021935169388252497	0.07649896623018608
0.0021935169388252497	0.0771881461061337
0.0021935169388252497	0.07787732598208132
0.0021935169388252497	0.07856650585802895
0.002221673660824488	0.07925568573397657
0.002275600505689001	0.07994486560992418
0.0024372410431391664	0.08063404548587182
0.0024372410431391664	0.08132322536181943
0.0024372410431391664	0.08201240523776705
0.0024372410431391664	0.08270158511371468
0.0024372410431391664	0.0833907649896623
0.0024378352023403218	0.08407994486560992
0.0024685262898049864	0.08476912474155755
0.0025284450063211127	0.08545830461750517
0.002598152424942263	0.08614748449345279
0.002635046113306983	0.08683666436940041
0.002680965147453083	0.08752584424534804
0.002680965147453083	0.08821502412129566
0.002680965147453083	0.08890420399724328
0.0027153789187854853	0.08959338387319091
0.002781289506953224	0.09028256374913853
0.002781289506953224	0.09097174362508614
0.002924689251767	0.09166092350103378
0.002924689251767	0.0923501033769814
0.002924689251767	0.09303928325292901
0.002924689251767	0.09372846312887664
0.002924689251767	0.09441764300482426
0.0029254022428083864	0.09510682288077188
0.0029622315477659837	0.0957960027567195
0.0030352556619192153	0.09648518263266713
0.0030753459764223477	0.09717436250861475
0.003168413356080916	0.09786354238456237
0.003168413356080916	0.09855272226051
0.003168413356080916	0.09924190213645762
0.003168413356080916	0.09993108201240523
0.003283657489264966	0.10062026188835287
0.003283657489264966	0.10130944176430048
0.0032869785082174463	0.1019986216402481
0.0032869785082174463	0.10268780151619572
0.0032869785082174463	0.10337698139214335
0.003412137460394833	0.10406616126809097
0.003412137460394833	0.10475534114403859
0.003455936805726981	0.10544452101998622
0.0036558615647087496	0.10613370089593384
0.0036558615647087496	0.10682288077188146
0.0036558615647087496	0.10751206064782909
0.0036558615647087496	0.1082012405237767
0.0036558615647087496	0.10889042039972432
0.0036558615647087496	0.10957960027567196
0.0038441824705279346	0.11026878015161957
0.0038995856690226664	0.11095796002756719
0.0038995856690226664	0.11164713990351481
0.0038995856690226664	0.11233631977946244
0.003975616220514179	0.11302549965541006
0.004143309773336583	0.11371467953135768
0.00422275006598047	0.11440385940730531
0.004294013639808032	0.11509303928325293
0.004294013639808032	0.11578221915920055
0.004315816197004316	0.11647139903514818
0.004357298474945534	0.1171605789110958
0.004387033877650499	0.11784975878704342
0.004387033877650499	0.11853893866299105
0.004387033877650499	0.11922811853893867
0.004388103364212579	0.11991729841488628
0.004516471838469713	0.1206064782908339
0.004551201011378002	0.12129565816678153
0.004552352048558422	0.12198483804272915
0.004630757981964416	0.12267401791867677
0.004630757981964416	0.1233631977946244
0.004804045512010114	0.12405237767057202
0.004874482086278333	0.12474155754651964
0.004874482086278333	0.12543073742246727
0.004874482086278333	0.12611991729841487
0.004874482086278333	0.1268090971743625
0.0048756704046806435	0.12749827705031014
0.0048756704046806435	0.12818745692625774
0.004925005596597269	0.12887663680220537
0.004937052579609973	0.129565816678153
0.0049382716049382715	0.1302549965541006
0.00511820619059225	0.13094417643004824
0.00511820619059225	0.13163335630599587
0.005309734513274336	0.13232253618194348
0.005361930294906166	0.1330117160578911
0.005361930294906166	0.13370089593383874
0.005361930294906166	0.13439007580978635
0.005361930294906166	0.13507925568573398
0.005579171094580234	0.1357684355616816
0.005605654399220083	0.13645761543762921
0.005605654399220083	0.13714679531357685
0.005718954248366013	0.13783597518952448
0.005816894284269095	0.13852515506547208
0.005849378503534	0.13921433494141972
0.005849378503534	0.13990351481736732
0.005850804485616773	0.14059269469331495
0.005872277954489846	0.14128187456926258
0.006043026347594876	0.1419710544452102
0.006062136903258399	0.14266023432115782
0.0060931026078479165	0.14334941419710545
0.0060931026078479165	0.14403859407305306
0.0060931026078479165	0.1447277739490007
0.006336826712161832	0.14541695382494832
0.006336826712161832	0.14610613370089592
0.006336826712161832	0.14679531357684356
0.006376195536663124	0.1474844934527912
0.006580550816475749	0.1481736733287388
0.0066650209824734635	0.14886285320468642
0.006824274920789666	0.14955203308063406
0.006824274920789666	0.15024121295658166
0.006824274920789666	0.1509303928325293
0.006824274920789666	0.15161957270847692
0.006825938566552901	0.15230875258442453
0.006826801517067004	0.15299793246037216
0.006826801517067004	0.1536871123363198
0.006990881458966565	0.1543762922122674
0.0070679990251035826	0.15506547208821503
0.0070679990251035826	0.15575465196416263
0.0070679990251035826	0.15644383184011026
0.0070679990251035826	0.1571330117160579
0.007072493053801465	0.1578221915920055
0.007313505607020965	0.15851137146795313
0.007325082091437232	0.15920055134390076
0.007325082091437232	0.15988973121984837
0.00740557886941496	0.160578911095796
0.007555447233731416	0.16126809097174363
0.007555447233731416	0.16195727084769124
0.007555447233731416	0.16264645072363887
0.007585335018963337	0.1633356305995865
0.007585335018963337	0.1640248104755341
0.0077045696068012755	0.16471399035148174
0.007799171338045333	0.16540317022742937
0.007799171338045333	0.16609235010337697
0.007799171338045333	0.1667815299793246
0.007830260166708765	0.16747070985527224
0.007905138339920948	0.16815988973121984
0.0079155672823219	0.16884906960716747
0.007953340402969246	0.1695382494831151
0.007963839862247094	0.1702274293590627
0.00804289544235925	0.17091660923501034
0.008123889312008125	0.17160578911095797
0.008146136756356455	0.17229496898690558
0.008286619546673165	0.1729841488628532
0.008286619546673165	0.17367332873880081
0.008286619546673165	0.17436250861474845
0.008286619546673165	0.17505168849069608
0.008319060435527282	0.17574086836664368
0.008609556607834697	0.17643004824259131
0.008849557522123894	0.17711922811853895
0.008886694643297952	0.17780840799448655
0.009017791859614916	0.17849758787043418
0.009228402973596514	0.17918676774638181
0.009261515963928832	0.17987594762232942
0.009345794392523364	0.18056512749827705
0.009547123623011015	0.18125430737422468
0.009608091024020228	0.1819434872501723
0.009748964172556666	0.18263266712611992
0.009748964172556666	0.18332184700206755
0.009748964172556666	0.18401102687801515
0.009748964172556666	0.1847002067539628
0.009748964172556666	0.18538938662991042
0.009874105159219946	0.18607856650585802
0.009992688276870583	0.18676774638180565
0.009992688276870583	0.1874569262577533
0.010095642933049946	0.1881461061337009
0.0102364123811845	0.18883528600964852
0.010292953285827395	0.18952446588559613
0.010723860589812333	0.19021364576154376
0.010765842916564718	0.1909028256374914
0.010967584694126249	0.191592005513439
0.010967584694126249	0.19228118538938663
0.010983263598326359	0.19297036526533426
0.011211308798440166	0.19365954514128186
0.011211308798440166	0.1943487250172295
0.011211308798440166	0.19503790489317713
0.011211308798440166	0.19572708476912473
0.011399787910922587	0.19641626464507236
0.011455032902754082	0.19710544452102
0.011455032902754082	0.1977946243969676
0.011592602815346398	0.19848380427291523
0.011848926191063935	0.19917298414886286
0.011942481111381915	0.19986216402481047
0.011945392491467578	0.2005513439007581
0.012144631520839083	0.20124052377670573
0.012186205215695833	0.20192970365265334
0.012376862844152564	0.20261888352860097
0.012917377528637582	0.2033080634045486
0.013161101632951498	0.2039972432804962
0.013175230566534914	0.20468642315644384
0.013212625397602153	0.20537560303239144
0.013400758533501896	0.20606478290833907
0.013404825737265416	0.2067539627842867
0.013404825737265416	0.2074431426602343
0.01340809361287177	0.20813232253618194
0.013576894593927425	0.20882150241212957
0.013648549841579332	0.20951068228807718
0.01389227394589325	0.2101998621640248
0.013892397069967163	0.21088904203997244
0.014135998050207165	0.21157822191592005
0.014135998050207165	0.21226740179186768
0.014337851929092805	0.2129565816678153
0.014379722154521083	0.2136457615437629
0.014664981036662453	0.21433494141971055
0.015110894467462832	0.21502412129565818
0.015170051382432102	0.21571330117160578
0.015407931295781763	0.2164024810475534
0.015598342676090666	0.21709166092350105
0.015598342676090666	0.21778084079944865
0.015598342676090666	0.21847002067539628
0.015643240719122112	0.2191592005513439
0.015643240719122112	0.21984838042729152
0.015667074663402693	0.22053756030323915
0.015842066780404583	0.22122674017918678
0.015913109371053297	0.22191592005513439
0.0160857908847185	0.22260509993108202
0.0160857908847185	0.22329427980702962
0.016329514989032415	0.22398345968297725
0.016329514989032415	0.22467263955892489
0.01657323909334633	0.2253618194348725
0.01657323909334633	0.22605099931082012
0.016670876483960595	0.22674017918676775
0.01681696319766025	0.22742935906271536
0.01693569727441122	0.228118538938663
0.017060687301974166	0.22880771881461062
0.017060687301974166	0.22949689869055823
0.017060687301974166	0.23018607856650586
0.017304411406288082	0.2308752584424535
0.017791859614915913	0.2315644383184011
0.017951959544879898	0.23225361819434873
0.018035583719229833	0.23294279807029636
0.018343815513626835	0.23363197794624396
0.018597236981934114	0.2343211578221916
0.018691588785046728	0.23501033769813923
0.01876675603217158	0.23569951757408683
0.0190104801364855	0.23638869745003446
0.01925925925925926	0.2370778773259821
0.019317279703625297	0.2377670572019297
0.019469026548672566	0.23845623707787733
0.01949792834511333	0.23914541695382494
0.01949792834511333	0.23983459682977257
0.01949792834511333	0.2405237767057202
0.01949792834511333	0.2412129565816678
0.019741652449427247	0.24190213645761544
0.019741652449427247	0.24259131633356307
0.019974715549936788	0.24328049620951067
0.019985376553741167	0.2439696760854583
0.01999506294742039	0.24465885596140594
0.020227560050568902	0.24534803583735354
0.020472824762369	0.24603721571330117
0.020641194554238032	0.2467263955892488
0.02070107645597571	0.2474155754651964
0.02096027297099683	0.24810475534114404
0.020965382740126767	0.24879393521709167
0.02120399707531075	0.24948311509303928
0.02120399707531075	0.2501722949689869
0.02120399707531075	0.25086147484493454
0.02124678963343451	0.25155065472088217
0.021447721179624665	0.25223983459682975
0.02169144528393858	0.2529290144727774
0.02196988397926438	0.253618194348725
0.021975246274311695	0.25430737422467264
0.022058823529411766	0.2549965541006203
0.022178893492566416	0.2556857339765679
0.022178893492566416	0.2563749138525155
0.022422617596880332	0.2570640937284631
0.022503160556257902	0.25775327360441075
0.022666341701194248	0.2584424534803584
0.022756005056890013	0.259131633356306
0.022910065805508164	0.25982081323225364
0.023159434422233057	0.2605099931082012
0.023397514014136	0.26119917298414885
0.023397514014136	0.2618883528600965
0.023641238118449915	0.2625775327360441
0.023641238118449915	0.26326671261199175
0.023641238118449915	0.2639558924879393
0.02397846831416687	0.26464507236388696
0.024128686327077747	0.2653342522398346
0.02427307206068268	0.2660234321157822
0.024372410431391666	0.26671261199172985
0.024957181306581845	0.2674017918676775
0.025103582744333414	0.26809097174362506
0.02525890376357666	0.2687801516195727
0.025799516259070142	0.2694693314955203
0.025834755057275165	0.27015851137146796
0.02591641372869484	0.2708476912474156
0.02607847916158908	0.2715368711233632
0.02607847916158908	0.2722260509993108
0.026567481402763018	0.27291523087525843
0.02680965147453083	0.27360441075120606
0.027053375578844747	0.2742935906271537
0.027054361567635903	0.2749827705031013
0.027297099683158663	0.27567195037904896
0.027297099683158663	0.27636113025499653
0.027540823787472583	0.27705031013094417
0.027540823787472583	0.2777394900068918
0.027540823787472583	0.27842866988283943
0.027784794139934326	0.27911784975878706
0.02827199610041433	0.27980702963473464
0.02827199610041433	0.28049620951068227
0.02828997221520586	0.2811853893866299
0.028515720204728246	0.28187456926257753
0.028522671867381767	0.28256374913852517
0.028578654527061202	0.2832529290144728
0.028710587028966932	0.2839421088904204
0.028759444309042165	0.284631288766368
0.02900316841335608	0.28532046864231564
0.029300328365748928	0.28600964851826327
0.029490616621983913	0.2866988283942109
0.029582806573957017	0.28738800827015853
0.029637470230219634	0.2880771881461061
0.029978064830611748	0.28876636802205374
0.030221788934925664	0.2894555478980014
0.03046551303923958	0.290144727773949
0.030472940029254023	0.29083390764989664
0.030609725993581832	0.29152308752584427
0.030709237143553496	0.29221226740179185
0.030952961247867415	0.2929014472777395
0.031074137509175433	0.2935906271536871
0.031225191849695688	0.29427980702963474
0.031286481438244224	0.2949689869055824
0.03144040945649525	0.29565816678152995
0.031684133560809166	0.2963473466574776
0.03185840707964602	0.2970365265334252
0.03229752874969415	0.29772570640937285
0.03241530587375092	0.2984148862853205
0.03261694058154235	0.2991040661612681
0.03265902997806483	0.2997932460372157
0.032812913469171735	0.3004824259131633
0.03286978508217446	0.30117160578911095
0.03314647818669266	0.3018607856650586
0.03337547408343868	0.3025499655410062
0.03387765049963441	0.30323914541695385
0.03387765049963441	0.3039283252929014
0.03412137460394833	0.30461750516884906
0.03435210911846426	0.3053066850447967
0.034365098708262244	0.3059958649207443
0.034608822812576163	0.30668504479669195
0.03463969658659924	0.3073742246726396
0.03514538558786346	0.30806340454858716
0.03529127386995407	0.3087525844245348
0.03547459252157239	0.3094417643004824
0.035827443334145746	0.31013094417643006
0.03596770247125031	0.3108201240523777
0.035996936430942046	0.31150930392832527
0.03631489154277358	0.3121984838042729
0.0365586156470875	0.31288766368022053
0.03681131155533886	0.31357684355616816
0.03689064558629776	0.3142660234321158
0.03704606385571533	0.3149552033080634
0.03719109371176903	0.315644383184011
0.037392138063279005	0.31633356305995863
0.03742098609355247	0.31702274293590627
0.037649453065377765	0.3177119228118539
0.03851851851851852	0.31840110268780153
0.039151300833543824	0.31909028256374916
0.039249568007899284	0.31977946243969674
0.03940388987117959	0.32046864231564437
0.039443742098609354	0.321157822191592
0.039492930277913216	0.32184700206753963
0.039727029003168414	0.32253618194348727
0.039727029003168414	0.3232253618194349
0.03974327326586028	0.3239145416953825
0.039980497318381276	0.3246037215713301
0.040214477211796246	0.32529290144727774
0.04040404040404041	0.32598208132322537
0.040666835059358426	0.326671261199173
0.040666835059358426	0.32736044107512063
0.04070192542042408	0.3280496209510682
0.04070192542042408	0.32873880082701584
0.04070192542042408	0.3294279807029635
0.04070192542042408	0.3301171605789111
0.040945649524738	0.33080634045485874
0.040945649524738	0.3314955203308063
0.040945649524738	0.33218470020675395
0.04139433551198257	0.3328738800827016
0.04143309773336583	0.3335630599586492
0.04184100418410042	0.33425223983459684
0.04192054594199366	0.3349414197105445
0.04197662061636557	0.33563059958649205
0.04216427004630758	0.3363197794624397
0.04216427004630758	0.3370089593383873
0.0424079941506215	0.33769813921433495
0.04249357926686902	0.3383873190902826
0.04265171825493541	0.3390764989662302
0.04265171825493541	0.3397656788421778
0.04294013639808032	0.3404548587181254
0.04348925410872313	0.34114403859407305
0.04362661467219108	0.3418332184700207
0.04362661467219108	0.3425223983459683
0.04362661467219108	0.34321157822191595
0.04374209860935525	0.3439007580978635
0.043870338776504994	0.34458993797381116
0.043870338776504994	0.3452791178497588
0.04399494310998736	0.3459682977257064
0.04411406288081891	0.34665747760165405
0.04411406288081891	0.34734665747760163
0.04427359490986214	0.34803583735354926
0.04435660957400088	0.3487250172294969
0.04435778698513283	0.3494141971054445
0.0449854458851548	0.35010337698139216
0.04508895929807458	0.3507925568573398
0.045234958278436536	0.35148173673328736
0.045270612038442085	0.352170916609235
0.045576407506702415	0.35286009648518263
0.04576485461441214	0.35354927636113026
0.04602510460251046	0.3542384562370779
0.04633204633204633	0.3549276361130255
0.04655130392395808	0.3556168159889731
0.046795028028272	0.35630599586492073
0.04697986577181208	0.35699517574086836
0.04728247623689983	0.357684355616816
0.04746758013212626	0.35837353549276363
0.04748673907552412	0.35906271536871126
0.04752620034121375	0.35975189524465884
0.047787610619469026	0.36044107512060647
0.047991917150795656	0.3611302549965541
0.04826913700633837	0.36181943487250173
0.04854614412136536	0.36250861474844936
0.04874482086278333	0.36319779462439694
0.04918032786885246	0.3638869745003446
0.0493046776232617	0.3645761543762922
0.04962670180061485	0.36526533425223984
