# Supplementary material for: Drug target prediction through deep learning functional representation of gene signatures
Source: Nat Commun. 2024 Feb 29;15:1853. doi: 10.1038/s41467-024-46089-y (PMC10904399; doi:10.1038/s41467-024-46089-y)
Supplement: Supplementary file 9 — Source Data [file 41467_2024_46089_MOESM9_ESM.zip › SourceData/Fig.2b.Gene2Vec.csv]

Percentage of top candidates	Recall
0.00024372410431391665	0.0006891798759476223
0.0002556237218813906	0.0013783597518952446
0.0002639218791237794	0.002067539627842867
0.00026567481402763017	0.0027567195037904893
0.0004874482086278333	0.0034458993797381117
0.0004874482086278333	0.004135079255685734
0.0004874482086278333	0.004824259131633356
0.0004874482086278333	0.005513439007580979
0.0004874482086278333	0.006202618883528601
0.0004874482086278333	0.006891798759476223
0.0004874482086278333	0.007580978635423846
0.0004874482086278333	0.008270158511371467
0.0004874482086278333	0.00895933838731909
0.0004874482086278333	0.009648518263266712
0.0004874482086278333	0.010337698139214336
0.0004874482086278333	0.011026878015161957
0.0004874482086278333	0.01171605789110958
0.0004874482086278333	0.012405237767057202
0.0005051780752715333	0.013094417643004824
0.0005278437582475588	0.013783597518952447
0.0005278437582475588	0.014472777394900068
0.0007351139426611125	0.015161957270847692
0.0007577671129072998	0.015851137146795313
0.0007577671129072998	0.016540317022742935
0.0007577671129072998	0.01722949689869056
0.0007585335018963338	0.01791867677463818
0.0010103561505430665	0.018607856650585803
0.0012186205215695832	0.019297036526533425
0.0012642225031605564	0.019986216402481046
0.001343183344526528	0.02067539627842867
0.0014623446258835	0.021364576154376293
0.0014623446258835	0.022053756030323914
0.0014627011214041932	0.022742935906271536
0.0015170670037926676	0.02343211578221916
0.001594048884165781	0.024121295658166782
0.0017681232634503663	0.024810475534114404
0.0019497928345113332	0.025499655410062026
0.0021935169388252497	0.026188835286009647
0.0029254022428083864	0.026878015161957272
0.0030310684516291994	0.027567195037904894
0.0031380753138075313	0.028256374913852515
0.003168413356080916	0.028945554789800137
0.003168413356080916	0.029634734665747762
0.0034254954734524103	0.030323914541695383
0.0036558615647087496	0.031013094417643005
0.003788835564536499	0.03170227429359063
0.0037926675094816687	0.03239145416953825
0.0038995856690226664	0.03308063404548587
0.0038995856690226664	0.033769813921433495
0.0038995856690226664	0.03445899379738112
0.004084967320261438	0.03514817367332874
0.004143309773336583	0.03583735354927636
0.0042994436014162874	0.03652653342522398
0.004387033877650499	0.037215713301171606
0.004387033877650499	0.03790489317711923
0.004387033877650499	0.03859407305306685
0.004387033877650499	0.039283252929014474
0.004531294250920419	0.03997243280496209
0.004629629629629629	0.04066161268090972
0.004874482086278333	0.04135079255685734
0.005047821466524973	0.04203997243280496
0.00511820619059225	0.042729152308752585
0.005361930294906166	0.043418332184700204
0.005605654399220083	0.04410751206064783
0.005806281340723146	0.044796691936595454
0.00606826801517067	0.04548587181254307
0.0060931026078479165	0.0461750516884907
0.006321112515802781	0.04686423156443832
0.006338371526084837	0.04755341144038594
0.006580550816475749	0.048242591316333565
0.006580550816475749	0.04893177119228118
0.006580550816475749	0.04962095106822881
0.006824274920789666	0.05031013094417643
0.006826801517067004	0.05099931082012405
0.006826801517067004	0.051688490696071676
0.007079646017699115	0.052377670572019294
0.007102884201463625	0.05306685044796692
0.007325082091437232	0.053756030323914544
0.007325082091437232	0.05444521019986216
0.007598784194528876	0.05513439007580979
0.00759958071278826	0.055823569951757405
0.0077045696068012755	0.05651274982770503
0.007833537331701347	0.057201929703652656
0.007951232441028359	0.057891109579600274
0.008146136756356455	0.0585802894555479
0.008286619546673165	0.059269469331495524
0.00834386852085967	0.05995864920744314
0.008530343650987083	0.06064782908339077
0.008774067755300999	0.061337008959338385
0.00887228578099463	0.06202618883528601
0.00950524006824275	0.06271536871123363
0.009748964172556666	0.06340454858718125
0.009748964172556666	0.06409372846312887
0.009748964172556666	0.0647829083390765
0.009765109527579837	0.06547208821502412
0.009850972467794898	0.06616126809097174
0.009936516698868341	0.06685044796691937
0.009992688276870583	0.06753962784286699
0.0102364123811845	0.06822880771881461
0.010256410256410256	0.06891798759476224
0.010366624525916562	0.06960716747070986
0.010723860589812333	0.07029634734665748
0.010863509749303621	0.0709855272226051
0.010967584694126249	0.07167470709855273
0.010967584694126249	0.07236388697450034
0.010967584694126249	0.07305306685044796
0.011113917655973731	0.0737422467263956
0.011165577342047931	0.07443142660234321
0.011211308798440166	0.07512060647829083
0.011211308798440166	0.07580978635423846
0.011455032902754082	0.07649896623018608
0.011455032902754082	0.0771881461061337
0.011457825450999512	0.07787732598208132
0.011532547411583802	0.07856650585802895
0.011698757007068	0.07925568573397657
0.011710239651416121	0.07994486560992418
0.011942481111381915	0.08063404548587182
0.012673653424323665	0.08132322536181943
0.012673653424323665	0.08201240523776705
0.013161101632951498	0.08270158511371468
0.01338721899469563	0.0833907649896623
0.013404825737265416	0.08407994486560992
0.013648549841579332	0.08476912474155755
0.013648549841579332	0.08545830461750517
0.013648549841579332	0.08614748449345279
0.013709063214013708	0.08683666436940041
0.013823747222907924	0.08752584424534804
0.01389227394589325	0.08821502412129566
0.01389227394589325	0.08890420399724328
0.014135998050207165	0.08959338387319091
0.01415929203539823	0.09028256374913853
0.014352746342809827	0.09097174362508614
0.014379722154521083	0.09166092350103378
0.01441213653603034	0.0923501033769814
0.014623446258834999	0.09303928325292901
0.014623446258834999	0.09372846312887664
0.014867170363148916	0.09441764300482426
0.015110894467462832	0.09510682288077188
0.015110894467462832	0.0957960027567195
0.015110894467462832	0.09648518263266713
0.01585952987822147	0.09717436250861475
0.0160857908847185	0.09786354238456237
0.0160857908847185	0.09855272226051
0.016329514989032415	0.09924190213645762
0.01657727937591419	0.09993108201240523
0.01681696319766025	0.10062026188835287
0.017060687301974166	0.10130944176430048
0.017112889870273255	0.1019986216402481
0.017944116893104333	0.10268780151619572
0.018020241915576402	0.10337698139214335
0.018035583719229833	0.10406616126809097
0.018186410709775197	0.10475534114403859
0.018457648546144123	0.10544452101998622
0.018597236981934114	0.10613370089593384
0.01876675603217158	0.10682288077188146
0.01876675603217158	0.10751206064782909
0.019216182048040455	0.1082012405237767
0.01949792834511333	0.10889042039972432
0.020229100658055083	0.10957960027567196
0.020472824762369	0.11026878015161957
0.020735620834361885	0.11095796002756719
0.020763906690592155	0.11164713990351481
0.02120399707531075	0.11233631977946244
0.02147006819904016	0.11302549965541006
0.021947233247723557	0.11371467953135768
0.022422617596880332	0.11440385940730531
0.022422617596880332	0.11509303928325293
0.02248042434958323	0.11578221915920055
0.023261694058154234	0.11647139903514818
0.023397514014136	0.1171605789110958
0.023397514014136	0.11784975878704342
0.023397514014136	0.11853893866299105
0.023420479302832243	0.11922811853893867
0.023641238118449915	0.11991729841488628
0.02388496222276383	0.1206064782908339
0.02388496222276383	0.12129565816678153
0.023969319271332695	0.12198483804272915
0.024096385542168676	0.12267401791867677
0.024154589371980676	0.1233631977946244
0.024191557640088866	0.12405237767057202
0.024248547613033595	0.12474155754651964
0.024501136650669362	0.12543073742246727
0.024509803921568627	0.12611991729841487
0.024616134535705582	0.1268090971743625
0.024616134535705582	0.12749827705031014
0.02579013906447535	0.12818745692625774
0.02588686481303931	0.12887663680220537
0.02601667087648396	0.129565816678153
0.02607847916158908	0.1302549965541006
0.02607847916158908	0.13094417643004824
0.02607847916158908	0.13163335630599587
0.026180572547100562	0.13232253618194348
0.026322203265902996	0.1330117160578911
0.02680965147453083	0.13370089593383874
0.02680965147453083	0.13439007580978635
0.027083819752509924	0.13507925568573398
0.027160493827160494	0.1357684355616816
0.027540823787472583	0.13645761543762921
0.027540823787472583	0.13714679531357685
0.027540823787472583	0.13783597518952448
0.02789585547290117	0.13852515506547208
0.028028271996100414	0.13921433494141972
0.028037383177570093	0.13990351481736732
0.028190671450538187	0.14059269469331495
0.02827199610041433	0.14128187456926258
0.02827199610041433	0.1419710544452102
0.02831858407079646	0.14266023432115782
0.028766455387615797	0.14334941419710545
0.02900316841335608	0.14403859407305306
0.029006526468455404	0.1447277739490007
0.029300328365748928	0.14541695382494832
0.029361389772449228	0.14610613370089592
0.02937576499388005	0.14679531357684356
0.029490616621983913	0.1474844934527912
0.029978064830611748	0.1481736733287388
0.03046551303923958	0.14886285320468642
0.030609725993581832	0.14955203308063406
0.03119668535218133	0.15024121295658166
0.03119668535218133	0.1509303928325293
0.031684133560809166	0.15161957270847692
0.031826218742106595	0.15230875258442453
0.03192785766512308	0.15299793246037216
0.032171581769437	0.1536871123363198
0.03233769439644532	0.1543762922122674
0.03241530587375092	0.15506547208821503
0.032878098128477494	0.15575465196416263
0.03290275408237875	0.15644383184011026
0.03290275408237875	0.1571330117160579
0.033031563494005385	0.1578221915920055
0.0331306990881459	0.15851137146795313
0.03359434200555696	0.15920055134390076
0.03387765049963441	0.15988973121984837
0.03387765049963441	0.160578911095796
0.03387765049963441	0.16126809097174363
0.03412137460394833	0.16195727084769124
0.034365098708262244	0.16264645072363887
0.03437347635299854	0.1633356305995865
0.034862855678031275	0.1640248104755341
0.03490136570561457	0.16471399035148174
0.03508394317692639	0.16540317022742937
0.035096271021203995	0.16609235010337697
0.03513394817742644	0.1667815299793246
0.035339995125517915	0.16747070985527224
0.035339995125517915	0.16815988973121984
0.035339995125517915	0.16884906960716747
0.03572373643821117	0.1695382494831151
0.036372821419550394	0.1702274293590627
0.036397449521785336	0.17091660923501034
0.03680233975140142	0.17160578911095797
0.03753351206434316	0.17229496898690558
0.03753351206434316	0.1729841488628532
0.038020960272971	0.17367332873880081
0.03819192651679961	0.17436250861474845
0.03826468437728491	0.17505168849069608
0.03839353372063652	0.17574086836664368
0.038394919168591224	0.17643004824259131
0.03890384144849523	0.17711922811853895
0.03899585669022666	0.17780840799448655
0.03965647890881536	0.17849758787043418
0.039691804809712815	0.17918676774638181
0.03977425423273313	0.17987594762232942
0.04091942409699419	0.18056512749827705
0.041189373629051916	0.18125430737422468
0.04143309773336583	0.1819434872501723
0.04143309773336583	0.18263266712611992
0.041595302177636406	0.18332184700206755
0.04192054594199366	0.18401102687801515
0.04192054594199366	0.1847002067539628
0.04197662061636557	0.18538938662991042
0.04202972834443875	0.18607856650585802
0.0424079941506215	0.18676774638180565
0.0424079941506215	0.1874569262577533
0.04265171825493541	0.1881461061337009
0.042682926829268296	0.18883528600964852
0.04270550481362626	0.18952446588559613
0.04289544235924933	0.19021364576154376
0.04289544235924933	0.1909028256374914
0.04298356510745891	0.191592005513439
0.04298356510745891	0.19228118538938663
0.04338289056787716	0.19297036526533426
0.04362661467219108	0.19365954514128186
0.04411406288081891	0.1943487250172295
0.04411406288081891	0.19503790489317713
0.04435778698513283	0.19572708476912473
0.04435778698513283	0.19641626464507236
0.04436769394261424	0.19710544452102
0.04508895929807458	0.1977946243969676
0.04509995124329595	0.19848380427291523
0.045332683402388496	0.19917298414886286
0.045576407506702415	0.19986216402481047
0.04582013161101633	0.2005513439007581
0.04630757981964416	0.20124052377670573
0.04672897196261682	0.20192970365265334
0.04707112970711297	0.20261888352860097
0.04751441911562757	0.2033080634045486
0.04752620034121375	0.2039972432804962
0.04887682053813873	0.20468642315644384
0.049232269071411164	0.20537560303239144
0.04925486233897449	0.20606478290833907
0.049475993175725076	0.2067539627842867
0.049719717280038996	0.2074431426602343
