# Supplementary material for: Drug target prediction through deep learning functional representation of gene signatures
Source: Nat Commun. 2024 Feb 29;15:1853. doi: 10.1038/s41467-024-46089-y (PMC10904399; doi:10.1038/s41467-024-46089-y)
Supplement: Supplementary file 9 — Source Data [file 41467_2024_46089_MOESM9_ESM.zip › SourceData/Fig.2b.OPA2Vec_Gene.csv]

Percentage of top candidates	Recall
0.00025284450063211124	0.0006891798759476223
0.00026567481402763017	0.0013783597518952446
0.0004874482086278333	0.002067539627842867
0.0004874482086278333	0.0027567195037904893
0.0004874482086278333	0.0034458993797381117
0.0004874482086278333	0.004135079255685734
0.0005126890540886952	0.004824259131633356
0.0005278437582475588	0.005513439007580979
0.0005278437582475588	0.006202618883528601
0.00073117231294175	0.006891798759476223
0.0012186205215695832	0.007580978635423846
0.0014811157738829918	0.008270158511371467
0.0017060687301974165	0.00895933838731909
0.0017060687301974165	0.009648518263266712
0.0017060687301974165	0.010337698139214336
0.0017060687301974165	0.011026878015161957
0.0017127477367262051	0.01171605789110958
0.0017127477367262051	0.012405237767057202
0.0018248175182481751	0.013094417643004824
0.0019497928345113332	0.013783597518952447
0.0019497928345113332	0.014472777394900068
0.0019574259848299485	0.015161957270847692
0.0021935169388252497	0.015851137146795313
0.002202104232933692	0.016540317022742935
0.0024372410431391664	0.01722949689869056
0.0024378352023403218	0.01791867677463818
0.002680965147453083	0.018607856650585803
0.0027153789187854853	0.019297036526533425
0.0032869785082174463	0.019986216402481046
0.0032869785082174463	0.02067539627842867
0.003412137460394833	0.021364576154376293
0.0036558615647087496	0.022053756030323914
0.0036567528035104826	0.022742935906271536
0.0038995856690226664	0.02343211578221916
0.0038995856690226664	0.024121295658166782
0.004143309773336583	0.024810475534114404
0.004387033877650499	0.025499655410062026
0.0044866719451042494	0.026188835286009647
0.004804045512010114	0.026878015161957272
0.00511820619059225	0.027567195037904894
0.00511820619059225	0.028256374913852515
0.005605654399220083	0.028945554789800137
0.005816894284269095	0.029634734665747762
0.005849378503534	0.030323914541695383
0.006094588005850805	0.031013094417643005
0.006336826712161832	0.03170227429359063
0.006535947712418301	0.03239145416953825
0.006580550816475749	0.03308063404548587
0.006824274920789666	0.033769813921433495
0.0070679990251035826	0.03445899379738112
0.007311723129417499	0.03514817367332874
0.007616146230007616	0.03583735354927636
0.007652431498395458	0.03652653342522398
0.007799171338045333	0.037215713301171606
0.007799171338045333	0.03790489317711923
0.007830260166708765	0.03859407305306685
0.007838179519595449	0.039283252929014474
0.008286619546673165	0.03997243280496209
0.008774067755300999	0.04066161268090972
0.009017791859614916	0.04135079255685734
0.009017791859614916	0.04203997243280496
0.009102402022756004	0.042729152308752585
0.009237265769332278	0.043418332184700204
0.009261515963928832	0.04410751206064783
0.009355246523388117	0.044796691936595454
0.009355246523388117	0.04548587181254307
0.009380399901258949	0.0461750516884907
0.00950524006824275	0.04686423156443832
0.00950524006824275	0.04755341144038594
0.009542451676045999	0.048242591316333565
0.009542451676045999	0.04893177119228118
0.009627252530239447	0.04962095106822881
0.009748964172556666	0.05031013094417643
0.009992688276870583	0.05099931082012405
0.010072616537830873	0.051688490696071676
0.010480136485498415	0.052377670572019294
0.011125158027812896	0.05306685044796692
0.011211308798440166	0.053756030323914544
0.011455032902754082	0.05444521019986216
0.011857707509881422	0.05513439007580979
0.012141022647676861	0.055823569951757405
0.012186205215695833	0.05651274982770503
0.012186205215695833	0.057201929703652656
0.012429929320009749	0.057891109579600274
0.012642225031605562	0.0585802894555479
0.012841466261965912	0.059269469331495524
0.012917377528637582	0.05995864920744314
0.012917377528637582	0.06064782908339077
0.013404825737265416	0.061337008959338385
0.013404825737265416	0.06202618883528601
0.013404825737265416	0.06271536871123363
0.013598326359832637	0.06340454858718125
0.013639808032331396	0.06409372846312887
0.014135998050207165	0.0647829083390765
0.014623446258834999	0.06547208821502412
0.014650164182874464	0.06616126809097174
0.015170670037926675	0.06685044796691937
0.015176278309596078	0.06753962784286699
0.015407931295781763	0.06822880771881461
0.015501519756838906	0.06891798759476224
0.015551715625771415	0.06960716747070986
0.015598342676090666	0.07029634734665748
0.015913109371053297	0.0709855272226051
0.016165698408689064	0.07167470709855273
0.016329514989032415	0.07236388697450034
0.016329514989032415	0.07305306685044796
0.016914402870322913	0.0737422467263956
0.017304411406288082	0.07443142660234321
0.017372155615365793	0.07512060647829083
0.017548135510601998	0.07580978635423846
0.017699115044247787	0.07649896623018608
0.017791859614915913	0.0771881461061337
0.018035583719229833	0.07787732598208132
0.018106190359677025	0.07856650585802895
0.018129079042784626	0.07925568573397657
0.0182370820668693	0.07994486560992418
0.0182670945445569	0.08063404548587182
0.01876675603217158	0.08132322536181943
0.018884497145366712	0.08201240523776705
0.018963337547408345	0.08270158511371468
0.01901511457825451	0.0833907649896623
0.019741652449427247	0.08407994486560992
0.019741652449427247	0.08476912474155755
0.01999506294742039	0.08545830461750517
0.020733249051833123	0.08614748449345279
0.02120399707531075	0.08683666436940041
0.021935169388252497	0.08752584424534804
0.02218430034129693	0.08821502412129566
0.022492401215805473	0.08890420399724328
0.022503160556257902	0.08959338387319091
0.02279353299761463	0.09028256374913853
0.023397514014136	0.09097174362508614
0.023397514014136	0.09166092350103378
0.023404255319148935	0.0923501033769814
0.02376738305941846	0.09303928325292901
0.024128686327077747	0.09372846312887664
0.024372410431391666	0.09441764300482426
0.024859858640019498	0.09510682288077188
0.025103582744333414	0.0957960027567195
0.02534730684864733	0.09648518263266713
0.026565927370216916	0.09717436250861475
0.02680965147453083	0.09786354238456237
0.02680965147453083	0.09855272226051
0.02680965147453083	0.09924190213645762
0.027053375578844747	0.09993108201240523
0.027297099683158663	0.10062026188835287
0.027297099683158663	0.10130944176430048
0.02736450584484591	0.1019986216402481
0.027403963787619282	0.10268780151619572
0.027540823787472583	0.10337698139214335
0.02827199610041433	0.10406616126809097
0.028515720204728246	0.10475534114403859
0.028515720204728246	0.10544452101998622
0.02882427307206068	0.10613370089593384
0.02900316841335608	0.10682288077188146
0.02900316841335608	0.10751206064782909
0.029246892517669997	0.1082012405237767
0.029329962073324906	0.10889042039972432
0.029490616621983913	0.10957960027567196
0.029863855950812472	0.11026878015161957
0.030221788934925664	0.11095796002756719
0.030709237143553496	0.11164713990351481
0.030952961247867415	0.11233631977946244
0.03136064744562468	0.11302549965541006
0.03144807411019015	0.11371467953135768
0.031826218742106595	0.11440385940730531
0.031914893617021274	0.11509303928325293
0.03192785766512308	0.11578221915920055
0.03207880777974236	0.11647139903514818
0.03207880777974236	0.1171605789110958
0.032146652497343255	0.11784975878704342
0.032171581769437	0.11853893866299105
0.03241530587375092	0.11922811853893867
0.03265902997806483	0.11991729841488628
0.03290275408237875	0.1206064782908339
0.03314647818669266	0.12129565816678153
0.03339020229100658	0.12198483804272915
0.03355704697986577	0.12267401791867677
0.0336339263953205	0.1233631977946244
0.0336339263953205	0.12405237767057202
0.03376559823831661	0.12474155754651964
0.03430531732418525	0.12543073742246727
0.034604698156100025	0.12611991729841487
0.034608822812576163	0.1268090971743625
0.03485254691689008	0.12749827705031014
0.03485254691689008	0.12818745692625774
0.03528814419903529	0.12887663680220537
0.03535995929788858	0.129565816678153
0.035398230088495575	0.1302549965541006
0.0365586156470875	0.13094417643004824
0.03680233975140142	0.13163335630599587
0.03728978796002925	0.13232253618194348
0.03753351206434316	0.1330117160578911
0.038020960272971	0.13370089593383874
0.038752132585912744	0.13439007580978635
0.03960129310344827	0.13507925568573398
0.040945649524738	0.1357684355616816
0.04121365360303413	0.13645761543762921
0.04143309773336583	0.13714679531357685
0.04147124166872377	0.13783597518952448
0.04167682183767975	0.13852515506547208
0.04222503160556258	0.13921433494141972
0.04265171825493541	0.13990351481736732
0.04305823902842948	0.14059269469331495
0.043236409608091025	0.14128187456926258
0.04324734446130501	0.1419710544452102
0.04332222507049475	0.14266023432115782
0.04338289056787716	0.14334941419710545
0.04338289056787716	0.14403859407305306
0.04339346660165773	0.1447277739490007
0.043870338776504994	0.14541695382494832
0.043870338776504994	0.14610613370089592
0.04411406288081891	0.14679531357684356
0.044124817162359824	0.1474844934527912
0.04461538461538461	0.1481736733287388
0.04542088373241175	0.14886285320468642
0.045576407506702415	0.14955203308063406
0.04630757981964416	0.15024121295658166
0.04655130392395808	0.1509303928325293
0.04656265236470015	0.15161957270847692
0.046655146877314244	0.15230875258442453
0.04728247623689983	0.15299793246037216
0.04753476611883692	0.1536871123363198
0.04801364854984158	0.1543762922122674
0.04801364854984158	0.15506547208821503
0.04819277108433735	0.15575465196416263
0.04874968426370296	0.15644383184011026
0.049000487567040465	0.1571330117160579
0.049002273301338724	0.1578221915920055
0.0493046776232617	0.15851137146795313
0.04991436261316369	0.15920055134390076
