# Supplementary material for: Drug target prediction through deep learning functional representation of gene signatures
Source: Nat Commun. 2024 Feb 29;15:1853. doi: 10.1038/s41467-024-46089-y (PMC10904399; doi:10.1038/s41467-024-46089-y)
Supplement: Supplementary file 9 — Source Data [file 41467_2024_46089_MOESM9_ESM.zip › SourceData/Fig.2b.OPA2Vec_GO.csv]

Percentage of top candidates	Recall
0.0009748964172556666	0.0006891798759476223
0.001262945188178833	0.0013783597518952446
0.0015174506828528073	0.002067539627842867
0.0017060687301974165	0.0027567195037904893
0.003064066852367688	0.0034458993797381117
0.003168413356080916	0.004135079255685734
0.0032869785082174463	0.004824259131633356
0.0036558615647087496	0.005513439007580979
0.004165645675079637	0.006202618883528601
0.004387033877650499	0.006891798759476223
0.004387033877650499	0.007580978635423846
0.005361930294906166	0.008270158511371467
0.0060931026078479165	0.00895933838731909
0.006824274920789666	0.009648518263266712
0.00804289544235925	0.010337698139214336
0.008392989385336953	0.011026878015161957
0.008530343650987083	0.01171605789110958
0.008774067755300999	0.012405237767057202
0.009017791859614916	0.013094417643004824
0.009355246523388117	0.013783597518952447
0.00950524006824275	0.014472777394900068
0.009748964172556666	0.015161957270847692
0.009850972467794898	0.015851137146795313
0.009876543209876543	0.016540317022742935
0.009992688276870583	0.01722949689869056
0.010521164668460974	0.01791867677463818
0.010967584694126249	0.018607856650585803
0.011211308798440166	0.019297036526533425
0.011455032902754082	0.019986216402481046
0.011455032902754082	0.02067539627842867
0.01187168476888103	0.021364576154376293
0.01188369152970923	0.022053756030323914
0.012186205215695833	0.022742935906271536
0.012661637931034482	0.02343211578221916
0.012736056214317084	0.024121295658166782
0.013252054068380599	0.024810475534114404
0.013404825737265416	0.025499655410062026
0.013648549841579332	0.026188835286009647
0.014135998050207165	0.026878015161957272
0.014135998050207165	0.027567195037904894
0.014623446258834999	0.028256374913852515
0.014978213507625272	0.028945554789800137
0.015394483643361129	0.029634734665747762
0.015598342676090666	0.030323914541695383
0.015842066780404583	0.031013094417643005
0.016329514989032415	0.03170227429359063
0.016923465521596362	0.03239145416953825
0.01717948717948718	0.03308063404548587
0.017446270543615677	0.033769813921433495
0.017548135510601998	0.03445899379738112
0.018106190359677025	0.03514817367332874
0.018760799802517897	0.03583735354927636
0.019084903352091998	0.03652653342522398
0.019084903352091998	0.037215713301171606
0.020202020202020204	0.03790489317711923
0.020716548866682914	0.03859407305306685
0.02096027297099683	0.039283252929014474
0.022227835311947462	0.03997243280496209
0.02225031605562579	0.04066161268090972
0.022397891963109356	0.04135079255685734
0.022733013387218996	0.04203997243280496
0.025006314725940892	0.042729152308752585
0.025103582744333414	0.043418332184700204
0.02534730684864733	0.04410751206064783
0.02567267341397186	0.044796691936595454
0.02604298356510746	0.04548587181254307
0.026565927370216916	0.0461750516884907
0.026801517067003792	0.04686423156443832
0.026845637583892617	0.04755341144038594
0.027054361567635903	0.048242591316333565
0.027430810678422728	0.04893177119228118
0.027540823787472583	0.04962095106822881
0.027540823787472583	0.05031013094417643
0.0277845478917865	0.05099931082012405
0.02781289506953224	0.051688490696071676
0.028028271996100414	0.052377670572019294
0.02827199610041433	0.05306685044796692
0.02828997221520586	0.053756030323914544
0.02832244008714597	0.05444521019986216
0.02848344880677444	0.05513439007580979
0.028985507246376812	0.055823569951757405
0.029077117572692796	0.05651274982770503
0.029246892517669997	0.057201929703652656
0.029721955896452542	0.057891109579600274
0.03085657862256233	0.0585802894555479
0.030952961247867415	0.059269469331495524
0.03119668535218133	0.05995864920744314
0.031854937515314874	0.06064782908339077
0.032171581769437	0.061337008959338385
0.03241530587375092	0.06202618883528601
0.03327624174210913	0.06271536871123363
0.03339020229100658	0.06340454858718125
0.03349673202614379	0.06409372846312887
0.03388973191704603	0.0647829083390765
0.03402731139467204	0.06547208821502412
0.03412137460394833	0.06616126809097174
0.035096271021203995	0.06685044796691937
0.035398230088495575	0.06753962784286699
0.035600425079702444	0.06822880771881461
0.03561505430664309	0.06891798759476224
0.035903919089759796	0.06960716747070986
0.036071167438459666	0.07029634734665748
0.03625223385243809	0.0709855272226051
0.03680233975140142	0.07167470709855273
0.03768335862417805	0.07236388697450034
0.03792512845608025	0.07305306685044796
0.038752132585912744	0.0737422467263956
0.03889871179590806	0.07443142660234321
0.039190897597977246	0.07512060647829083
0.04049382716049383	0.07580978635423846
0.04070192542042408	0.07649896623018608
0.04091942409699419	0.0771881461061337
0.041189373629051916	0.07787732598208132
0.04122438903974327	0.07856650585802895
0.04143309773336583	0.07925568573397657
0.04192054594199366	0.07994486560992418
0.04192054594199366	0.08063404548587182
0.04216073781291173	0.08132322536181943
0.04216427004630758	0.08201240523776705
0.04302832244008715	0.08270158511371468
0.04313916646356324	0.0833907649896623
0.04361026773392217	0.08407994486560992
0.04362661467219108	0.08476912474155755
0.043697903510987623	0.08545830461750517
0.043870338776504994	0.08614748449345279
0.04388103364212579	0.08683666436940041
0.04399681950702359	0.08752584424534804
0.04411406288081891	0.08821502412129566
0.04435778698513283	0.08890420399724328
0.04582013161101633	0.08959338387319091
0.04714885213527524	0.09028256374913853
0.04728247623689983	0.09097174362508614
0.04825737265415549	0.09166092350103378
0.04850109675846941	0.0923501033769814
0.0493046776232617	0.09303928325292901
0.049370525796099726	0.09372846312887664
0.049475993175725076	0.09441764300482426
0.04950745137661026	0.09510682288077188
