# Supplementary material for: Drug target prediction through deep learning functional representation of gene signatures
Source: Nat Commun. 2024 Feb 29;15:1853. doi: 10.1038/s41467-024-46089-y (PMC10904399; doi:10.1038/s41467-024-46089-y)
Supplement: Supplementary file 9 — Source Data [file 41467_2024_46089_MOESM9_ESM.zip › SourceData/Fig.3a.csv]

Category	Counts	Percentage
pQSAR	1756	70.5%
known	473	19.0%
pIC50	126	5.1%
structure sure	17	0.7%
structure likely	88	3.5%
NCI60	23	0.9%
PSP	8	0.3%
