# Supplementary material for: Drug target prediction through deep learning functional representation of gene signatures
Source: Nat Commun. 2024 Feb 29;15:1853. doi: 10.1038/s41467-024-46089-y (PMC10904399; doi:10.1038/s41467-024-46089-y)
Supplement: Supplementary file 9 — Source Data [file 41467_2024_46089_MOESM9_ESM.zip › SourceData/Fig.3b.csv]

X	Y
0.5	1.15
0.23	0.62
0.27	-0.06
-0.04	-0.86
1.02	0.91
-0.95	-0.56
1.29	0.86
-0.44	1.21
-0.88	0.36
0.02	0.6
-1.56	-0.71
-0.95	-0.4
-0.73	0.48
0.32	-0.47
0.39	1.4
2.26	2.34
0.37	1.02
-0.34	0.54
1.93	2.67
-0.39	-0.35
2.02	2.31
-1.29	-1.09
0.37	0.66
1.54	1.88
0.34	0.36
1.21	0.46
-1.28	0.07
0.97	0.17
0.69	1.03
0.44	0.83
0.06	1.11
0.3	1.06
-0.1	-0.4
0.29	-0.22
0.89	3.09
0.3	-0.32
1.32	3.71
-0.36	-1.11
1.2	1.95
0.87	2.5
0.37	1.23
-1.03	0.06
1.73	1.11
0.07	-0.47
-1.53	-1.71
0.74	-0.64
-0.53	-0.31
-0.07	0.78
-0.04	0.24
-0.77	0.57
2.5	3.17
0.88	1.94
1.18	2.29
0.46	1.08
-1.04	0.61
1.1	1.57
0.22	0.98
0.31	-0.2
-0.05	0.2
0.52	0.69
-0.25	0.13
0.83	1.62
-0.51	0.28
-0.56	-0.33
-1.18	-0.48
0.94	0.58
0.93	2.11
-0.36	0.2
0.5	0.33
1.78	1.44
-0.77	0.29
-0.82	-0.7
0.56	0.46
0.96	1.28
-0.09	-0.55
-0.49	-0.84
-0.13	0.96
-1.25	-0.12
-0.78	-1.34
0.38	1.23
0.04	1.04
3.6	5.0
1.7	2.45
0.41	1.22
2.09	2.62
0.07	1.48
2.15	1.85
1.64	1.49
-1.29	-0.94
-0.09	0.27
-0.7	2.16
0.88	0.59
-0.04	0.74
-0.1	-0.38
-1.24	-1.52
0.03	1.26
-1.78	-1.37
-0.41	1.04
-1.04	0.2
2.1	2.35
-0.22	0.69
-0.47	0.06
-0.79	0.7
-0.18	0.6
0.71	0.51
0.8	0.99
0.08	0.56
0.26	0.71
0.65	1.08
1.17	1.61
-0.85	-0.66
0.44	0.25
-1.36	-0.2
0.42	-0.32
0.83	0.22
2.64	1.95
0.17	0.59
-0.52	0.05
-0.21	-1.41
1.48	1.18
-0.92	-2.13
-0.11	0.48
1.1	1.56
0.63	1.25
1.84	2.03
-0.82	-0.11
2.29	2.21
1.74	1.85
2.12	2.69
0.02	0.11
-0.07	0.37
0.2	0.22
-0.05	-0.75
0.4	0.67
0.58	1.54
-1.3	-1.79
-0.36	0.14
-0.67	-0.35
-0.76	-0.18
1.0	1.29
-0.5	0.16
1.88	1.37
2.95	5.0
0.35	0.01
0.81	1.7
0.63	4.62
-0.44	-0.7
0.4	0.48
0.97	1.34
-0.69	0.21
0.87	1.05
-0.07	0.02
0.81	0.06
0.79	0.21
0.35	1.34
0.95	1.46
-0.66	-0.91
1.44	1.42
-0.02	1.31
0.58	0.18
1.29	-0.03
0.27	1.61
1.58	0.69
0.89	3.15
1.63	1.24
0.31	0.17
1.33	1.76
-1.46	-0.28
1.68	2.27
0.57	3.27
1.56	4.87
1.54	2.69
2.18	1.91
-0.53	0.17
0.27	1.27
0.17	1.08
-0.18	0.37
0.31	0.12
-0.07	0.36
0.73	-0.29
0.31	0.72
0.08	0.59
0.56	1.79
-0.94	-0.5
-0.19	-0.09
0.47	1.53
0.01	0.71
0.88	0.78
0.48	0.12
0.4	0.66
-1.06	-0.68
0.85	5.0
-0.02	0.32
-0.17	5.0
0.5	0.08
-1.86	-1.46
-0.26	0.59
1.2	2.04
-0.26	0.48
0.06	0.54
-0.72	0.39
0.8	0.91
0.5	0.04
-1.67	-1.14
0.16	0.38
1.56	2.2
0.7	1.02
1.32	0.98
-0.23	0.33
-0.19	0.25
1.35	1.65
1.41	1.73
2.2	2.41
-0.23	0.11
-0.75	0.07
-0.15	-0.22
2.35	2.15
-0.96	-1.28
0.25	0.85
-0.84	-0.58
0.52	0.58
-1.51	-0.97
-0.36	0.13
-0.09	0.44
0.81	0.57
-2.3	-1.51
2.8	3.11
0.04	0.48
-0.11	1.38
-0.34	0.5
-0.28	0.21
-0.47	0.3
-0.53	0.1
0.17	1.48
-1.3	-1.06
0.26	0.26
0.84	0.95
0.38	0.89
0.61	1.87
-0.1	0.27
-0.46	0.49
1.72	1.26
0.53	-0.04
1.03	0.91
1.06	0.68
2.22	3.06
0.39	0.44
0.96	-0.07
0.5	0.96
-1.17	-1.08
0.3	-0.2
-1.0	-0.25
0.95	1.49
1.58	2.0
0.56	1.32
-0.01	-0.31
1.07	0.72
0.22	1.3
-0.72	-0.08
0.42	1.87
-0.11	1.08
1.24	2.31
1.62	2.12
-1.08	-0.73
-0.25	0.09
-0.1	0.24
0.72	1.62
-0.87	0.33
0.5	0.92
-0.57	0.34
0.56	1.09
1.6	0.9
0.58	0.76
-0.51	0.93
1.18	1.59
1.33	2.19
0.42	1.71
1.8	1.32
0.34	1.62
-0.42	-1.32
0.61	-0.02
0.72	-0.19
1.07	-0.41
0.89	-0.12
0.78	0.1
0.66	0.04
2.57	2.27
0.82	0.96
-0.22	0.81
0.65	1.3
1.17	0.85
-0.63	-1.34
-0.37	-1.79
-1.04	-0.65
0.44	0.35
1.1	2.12
0.76	1.56
-0.58	0.87
0.52	1.66
0.66	1.76
0.86	1.5
-0.26	0.27
0.65	1.2
-0.2	0.2
0.99	1.46
0.9	0.86
0.52	-0.41
0.82	1.6
-0.16	0.45
0.97	0.45
1.37	0.68
1.4	1.27
0.5	0.39
2.02	1.94
0.11	1.04
-1.51	0.52
-1.06	-0.8
0.69	0.72
0.56	1.08
-0.85	0.12
-0.49	0.31
-1.37	-1.12
0.09	0.9
1.04	1.98
0.41	0.23
-0.61	-0.06
-0.28	0.55
0.98	1.36
0.11	0.78
0.44	0.72
-0.44	0.15
-0.56	-0.05
-0.11	0.34
-0.45	-0.06
-0.55	0.54
-0.2	0.94
0.17	1.58
0.04	-0.31
0.8	-0.05
-0.04	0.89
0.07	3.23
1.71	1.93
0.9	0.7
1.52	1.23
0.85	0.02
0.02	1.11
0.54	0.9
1.14	1.77
2.45	1.57
-0.97	-0.16
0.44	1.36
-1.3	-1.06
-0.79	-1.22
-0.9	-0.31
-0.2	-0.54
-0.14	1.6
-0.18	0.64
-0.37	0.39
-1.22	-0.64
-0.15	0.38
-0.0	-0.22
-1.34	-0.39
0.37	0.51
0.55	-0.28
1.07	1.04
1.81	0.92
2.36	1.48
-1.05	0.16
-1.27	-1.86
-0.94	-0.72
1.21	0.79
1.27	1.71
0.16	2.13
0.22	1.24
-0.84	-0.4
-0.33	0.19
1.76	1.83
1.24	1.45
0.12	-0.23
0.81	0.57
2.37	1.63
-0.65	-1.55
-0.52	-0.55
-0.75	-0.08
0.9	0.9
-0.26	0.52
0.14	0.07
2.16	2.06
0.44	0.5
1.44	2.18
-0.43	0.59
2.22	0.72
-1.18	-1.18
-0.51	-1.36
1.1	0.5
1.49	1.06
-0.26	0.07
0.21	1.69
-0.82	-0.2
0.96	-0.71
-0.52	1.05
-0.69	-0.74
-0.53	-0.23
-0.35	0.16
0.22	1.38
1.39	2.42
0.05	0.01
0.03	0.98
0.2	0.32
-0.59	0.38
0.14	-0.52
0.75	-0.55
-0.8	1.06
1.42	0.52
0.29	-0.67
-0.68	-1.38
0.31	0.45
1.67	1.38
0.38	0.74
-1.75	-2.52
1.04	1.83
0.19	0.13
2.28	1.45
1.68	1.79
-0.61	0.24
0.85	2.48
0.93	0.56
0.54	-0.44
0.11	1.35
0.01	1.11
0.32	1.25
0.43	2.22
0.04	-0.27
-1.6	-1.32
0.3	-0.69
-0.14	-0.6
1.87	1.88
2.6	3.17
0.16	1.54
-0.34	0.56
-0.04	0.05
-1.6	-0.19
0.22	0.74
1.25	1.8
2.52	0.73
-0.91	-0.05
0.66	0.55
1.92	1.71
3.17	1.61
1.1	2.11
0.88	1.54
0.7	1.47
-1.77	-1.43
-0.66	-1.21
1.0	1.5
1.05	1.2
-0.65	-0.59
-1.45	-0.77
-0.81	-1.19
-0.15	0.27
0.54	0.98
-0.38	-0.05
0.42	-0.12
-0.15	-0.56
-0.74	-0.19
1.08	1.3
0.46	0.89
0.01	0.01
1.34	2.18
0.12	0.99
1.7	1.53
-1.06	-1.06
1.48	0.94
0.99	0.88
-0.45	-0.65
-0.68	0.7
-0.97	-1.07
-0.63	-0.13
-1.36	0.02
-0.69	0.02
0.81	0.11
1.76	1.58
0.89	2.02
1.23	1.86
2.97	2.5
1.66	3.4
0.57	1.46
2.4	2.15
0.13	1.14
-1.64	1.49
1.25	1.72
1.34	1.24
0.86	0.61
1.27	2.05
2.16	2.26
1.47	2.6
0.47	1.25
-2.6	-2.11
0.29	1.4
1.25	3.01
1.79	1.22
-0.1	1.4
0.26	0.22
0.32	0.38
-0.54	-0.15
-0.18	0.96
0.68	0.94
0.68	1.16
0.0	0.65
-1.25	-0.17
-0.97	-0.03
0.36	0.58
0.86	1.07
0.03	0.69
0.4	-0.16
0.5	1.98
1.19	0.52
-0.18	0.27
-0.25	0.29
-0.26	0.51
0.23	0.91
0.82	1.92
0.81	0.24
1.68	0.87
0.53	1.27
-2.49	-2.51
0.39	-0.48
3.65	4.54
-1.01	-1.52
-0.7	0.2
-1.22	-0.7
-2.19	-1.37
-1.06	-0.49
1.63	1.52
0.35	-0.55
5.0	3.98
1.33	0.59
3.67	2.1
0.52	1.08
1.59	0.4
1.46	1.94
1.44	1.65
1.43	1.61
1.77	1.34
1.38	0.47
0.72	0.55
1.05	1.76
-1.34	-0.4
1.46	0.94
-0.06	0.1
-0.09	0.56
1.5	1.77
-0.58	0.04
-0.79	-0.57
1.0	1.52
0.4	0.41
1.6	1.99
-0.1	0.8
-1.27	-1.47
0.5	0.36
-0.06	1.05
-0.97	-1.34
0.9	0.4
0.48	1.2
1.03	1.53
1.51	2.22
2.0	1.9
0.98	1.82
0.46	2.01
-0.22	0.06
-0.32	-0.31
-0.78	-0.18
1.14	2.26
-0.29	4.66
1.24	1.16
0.1	-0.08
1.73	2.09
-0.03	1.04
0.29	1.17
0.5	0.65
-0.16	0.86
-0.43	0.36
0.96	1.59
1.46	0.54
1.5	0.91
-0.51	0.69
-0.05	0.26
1.29	0.81
0.19	0.59
-0.05	1.25
-0.17	-1.18
1.26	1.62
-0.55	0.57
-0.17	1.64
1.48	1.65
1.34	0.83
1.83	1.38
0.06	-0.31
-0.41	0.73
0.95	1.29
-0.6	-0.3
2.4	1.51
-1.17	-1.0
-0.92	0.63
2.5	1.8
1.1	0.63
0.88	1.84
0.88	1.46
-0.06	0.98
0.23	0.27
-0.03	0.77
-1.37	-1.93
1.04	0.46
0.44	0.07
0.92	-0.46
-0.81	0.26
0.95	2.55
0.93	1.41
0.8	1.18
0.02	0.14
-1.12	-0.82
0.83	0.44
1.56	2.05
0.56	1.11
0.98	1.32
0.56	1.15
0.35	2.46
-1.22	-0.99
-0.27	0.48
0.06	1.14
0.55	0.76
2.23	2.58
1.03	0.94
0.94	1.96
2.33	0.96
0.24	0.63
1.52	1.6
-0.34	0.32
0.81	0.25
0.84	1.97
1.11	0.93
1.65	2.92
0.35	1.64
0.47	0.45
1.38	1.06
-0.53	0.47
0.18	1.2
-0.95	0.42
-0.27	1.08
1.66	1.14
1.55	1.41
0.04	0.48
1.81	1.57
1.56	1.01
0.88	0.37
0.15	0.75
0.93	0.96
0.63	-0.07
0.06	0.62
-0.87	-0.69
1.36	1.41
0.19	0.75
1.37	1.54
-0.85	-0.55
1.3	0.52
-0.22	0.99
1.28	1.26
-0.08	0.59
0.4	0.37
-1.16	-1.31
0.95	1.1
-0.05	0.68
0.12	0.76
1.21	1.31
0.29	0.52
-0.51	-0.53
0.64	0.24
2.72	3.74
0.25	1.41
1.28	1.19
1.76	2.22
0.44	0.21
1.44	1.33
2.01	1.55
-0.65	-0.88
-0.06	1.7
0.35	1.28
0.14	0.48
1.1	0.85
0.6	0.95
0.18	-0.33
0.85	2.08
0.22	0.45
0.1	-0.12
1.43	1.47
1.68	1.74
-0.21	1.21
-0.35	1.39
0.86	0.85
0.19	-0.07
0.12	-0.24
1.54	1.03
0.2	0.47
-0.14	0.08
1.66	1.16
-0.57	-0.85
0.62	0.89
0.73	0.08
2.63	1.91
1.8	2.24
1.11	0.95
0.92	0.35
-0.17	-0.91
-0.27	-0.05
0.28	-0.38
-0.11	0.33
0.23	0.58
-0.64	0.01
2.36	2.21
1.02	1.05
-2.0	-0.29
-0.13	-0.06
1.49	2.03
-0.2	1.02
0.9	1.14
0.88	1.48
0.2	0.84
-0.57	0.26
0.26	0.55
-0.69	-1.11
1.46	1.41
1.1	0.98
0.9	1.03
0.45	0.31
-0.64	-0.15
-1.64	-0.86
-0.67	-0.01
-0.46	-0.22
0.69	1.49
-0.17	0.69
-0.3	0.46
0.44	0.51
-0.4	0.01
0.88	0.69
0.21	0.75
0.58	1.91
1.4	2.06
-0.71	1.0
0.44	0.49
0.71	1.16
-0.52	1.0
1.2	1.53
0.56	0.27
-0.4	1.13
1.52	1.14
0.52	1.51
1.1	2.74
-0.61	-0.23
0.48	0.36
-0.84	-0.46
0.16	0.26
2.97	3.44
0.48	-0.38
-0.39	-0.5
1.15	0.91
1.18	0.8
-0.95	-0.2
1.37	0.58
-0.49	-0.84
-0.07	0.04
1.84	5.0
0.99	5.0
0.48	4.61
-0.28	-0.92
-0.98	-0.47
1.52	2.15
0.13	0.39
0.69	0.95
1.18	1.2
0.66	2.06
-1.07	0.04
0.34	0.44
1.39	0.99
0.32	0.7
-0.78	0.68
0.24	0.04
0.25	1.16
0.21	0.27
0.4	1.92
2.57	2.6
0.59	0.95
1.75	1.01
1.35	0.04
1.02	2.21
1.94	1.79
0.28	1.26
-1.79	-0.06
0.64	1.46
0.13	0.73
0.04	0.39
2.69	1.98
0.18	0.27
1.12	1.11
1.16	2.44
1.18	0.99
3.98	5.0
-0.88	-0.84
0.69	0.71
0.46	1.04
-0.26	0.12
0.39	1.93
1.97	2.02
1.37	0.89
1.69	2.35
-3.49	-3.33
-1.04	-0.88
0.14	1.19
-0.76	-0.34
0.81	1.89
0.82	2.2
1.07	1.63
-1.28	-0.38
1.43	2.17
-0.04	0.32
-0.45	0.27
-0.69	-0.03
1.12	1.14
-1.07	0.05
0.13	0.89
0.11	0.78
5.0	1.83
1.96	1.69
1.03	0.62
-0.48	-0.66
-0.96	-1.89
0.67	1.11
0.92	0.8
-0.27	-0.02
-0.3	-0.23
0.77	2.5
1.89	1.61
-1.95	-1.26
-0.35	0.59
0.47	2.01
-1.29	-1.42
-0.31	-0.39
0.11	-0.02
1.3	1.35
2.07	2.06
1.32	1.11
-1.16	-0.24
2.13	1.37
1.76	1.38
-0.09	-0.26
1.43	0.73
1.89	1.37
-0.17	-0.05
-0.01	0.63
0.37	0.89
0.78	1.41
-0.8	-0.38
-0.33	0.0
1.65	1.1
0.47	1.18
5.0	5.0
-0.67	0.9
0.9	1.8
-0.44	-1.13
-0.53	-1.07
-0.73	0.3
-1.14	-0.37
-0.88	-0.0
1.07	1.23
0.23	1.17
0.88	-0.86
-1.01	-0.9
1.35	0.99
-0.24	0.58
1.14	1.72
1.44	2.16
0.42	-0.04
-0.5	0.88
1.63	1.97
-2.25	-0.78
-2.0	-0.71
-0.06	0.29
1.44	1.32
0.13	1.85
1.07	2.72
1.18	0.84
1.04	1.5
0.76	0.02
1.27	1.26
1.07	0.49
-0.09	-1.28
0.97	1.78
-0.0	0.81
0.96	0.18
1.25	1.1
-0.56	0.38
1.66	1.8
-0.55	0.13
-0.72	-0.97
0.11	1.3
1.06	0.94
-0.67	0.13
-0.48	-0.82
0.42	0.09
-0.89	0.25
0.36	0.36
0.34	1.01
0.13	0.35
-0.33	0.11
0.86	0.2
0.9	0.55
0.86	0.48
-2.45	-0.59
-0.26	-1.87
-0.45	-0.2
-0.4	1.5
-0.86	-0.67
0.32	-0.26
-0.58	0.21
0.53	0.33
0.37	0.77
1.45	2.65
0.96	1.31
1.32	2.39
-0.14	-1.74
-0.07	0.36
0.07	0.54
-0.8	-0.66
0.13	-0.06
0.19	0.06
0.26	-0.61
0.68	1.16
-1.59	-1.14
-0.54	-0.27
-1.26	-0.32
-0.37	0.2
-1.28	-0.22
0.66	-0.02
-0.6	0.09
1.05	1.26
0.27	1.69
-1.5	-1.27
0.04	0.75
0.99	0.84
2.77	4.26
-0.84	-1.62
-0.42	0.42
0.5	0.46
-0.18	0.29
0.01	0.23
1.4	0.99
2.67	2.56
-0.15	0.42
0.54	1.1
0.68	1.62
-0.66	-1.39
1.09	2.06
0.33	-0.04
0.06	0.5
-0.36	0.2
-0.7	-0.75
0.06	0.38
0.11	0.46
0.53	2.21
-0.28	0.03
0.73	0.82
0.22	-0.06
0.38	0.78
0.01	0.8
-0.15	0.23
-0.97	-0.12
-1.31	-0.14
-0.97	0.04
0.31	0.89
0.56	2.37
0.28	0.75
-0.1	0.12
-0.23	0.63
1.81	1.79
-0.77	0.07
1.02	1.87
-0.38	-0.28
-0.54	0.06
0.6	0.98
-0.48	0.35
0.14	-0.06
-0.16	-0.86
-0.48	-0.36
-1.95	-1.29
-0.21	0.41
-0.24	0.04
0.96	1.24
-0.37	-0.52
0.99	1.24
-0.38	0.93
1.35	2.03
0.65	2.28
-0.62	-0.65
1.39	1.45
