# Supplementary material for: Drug target prediction through deep learning functional representation of gene signatures
Source: Nat Commun. 2024 Feb 29;15:1853. doi: 10.1038/s41467-024-46089-y (PMC10904399; doi:10.1038/s41467-024-46089-y)
Supplement: Supplementary file 9 — Source Data [file 41467_2024_46089_MOESM9_ESM.zip › SourceData/Fig.3c.csv]

X	Y
1.51	1.37
-0.62	-1.17
0.29	0.26
-0.65	-0.44
0.08	0.51
-2.04	-1.36
1.39	0.81
1.79	1.78
0.22	0.74
0.05	-0.02
0.09	0.19
0.48	0.46
0.03	-0.09
0.16	1.05
3.32	4.06
3.16	2.43
0.23	-0.77
-1.82	-1.88
1.38	1.32
1.09	1.11
1.97	2.0
-0.84	-0.67
3.16	3.08
1.02	0.8
0.7	1.19
-1.22	-1.41
2.57	1.26
1.14	1.6
0.84	1.01
-0.07	1.65
2.78	3.51
0.51	0.26
-0.61	-0.25
0.83	0.71
5.0	5.0
0.7	1.34
0.38	0.35
-0.48	-0.94
-0.5	-0.17
3.58	3.85
2.39	2.77
0.63	0.79
3.17	2.49
1.64	2.24
-1.29	-1.81
-0.75	-0.86
0.55	0.09
-0.8	-0.95
0.3	1.16
-0.94	-0.92
1.92	2.35
5.0	5.0
0.82	1.04
3.25	3.24
-2.24	-1.79
2.2	2.43
1.69	2.24
0.22	-0.27
1.42	0.79
0.7	1.01
-0.7	-0.92
1.04	1.15
1.91	1.59
-0.36	-0.33
-0.49	-0.32
0.48	0.4
1.22	1.15
-0.01	-0.54
0.8	0.99
1.75	1.26
0.82	0.61
-1.14	-1.91
0.92	0.71
1.77	3.0
1.2	1.36
-0.31	0.27
0.04	0.93
-0.36	-0.83
0.11	-0.26
1.31	2.9
0.91	0.76
5.0	5.0
3.54	4.66
3.27	5.0
3.3	3.77
5.0	5.0
-0.01	0.1
0.54	0.85
0.69	0.99
1.35	1.41
1.94	1.65
0.04	-0.5
0.2	0.23
-1.01	-0.57
-0.76	-0.68
1.07	1.51
-1.01	-1.13
0.59	1.04
1.22	1.19
0.72	0.83
0.92	0.94
0.39	0.13
3.4	3.53
-0.66	-0.83
-0.44	-0.62
0.12	-1.06
1.64	2.13
0.06	-0.13
2.15	1.86
1.0	1.2
0.77	0.41
1.77	2.07
-2.17	-2.96
-1.79	-2.03
1.48	1.62
-0.38	-0.4
-0.6	-1.02
-0.52	-0.42
0.03	0.18
-0.06	-0.16
-1.96	-1.7
0.46	0.14
1.55	1.8
-0.69	-0.81
2.78	3.16
-0.48	0.04
2.56	2.96
1.36	1.57
1.14	0.24
0.72	0.91
0.25	-0.3
4.32	3.59
-0.56	-0.49
0.58	1.61
2.13	2.63
-2.3	-2.33
1.76	1.8
0.09	-1.01
0.35	0.65
2.55	3.38
-0.92	-1.14
-0.43	-0.32
5.0	5.0
-0.99	-0.54
0.25	0.02
5.0	5.0
-0.16	-0.26
0.88	1.6
-0.5	-1.54
5.0	5.0
-0.34	-0.72
0.01	-0.41
0.69	0.36
1.57	1.72
1.12	1.61
2.13	2.31
1.9	1.62
-0.25	-0.34
5.0	5.0
1.15	1.16
2.13	1.78
2.62	4.24
1.25	1.26
0.98	2.55
0.1	0.43
0.12	0.78
1.04	1.67
-0.33	-0.37
-0.42	-1.11
5.0	5.0
1.78	1.5
1.95	2.12
-0.5	0.66
1.79	1.82
1.0	0.69
-0.76	-0.8
1.22	1.32
-1.23	0.38
-0.22	-0.69
1.17	0.83
0.47	0.14
0.51	0.67
-0.66	-1.43
-1.8	-2.14
-1.77	-1.49
1.08	1.06
1.28	0.89
-0.02	-0.4
2.42	1.96
1.26	1.0
0.69	0.93
5.0	5.0
5.0	5.0
5.0	5.0
5.0	5.0
5.0	5.0
0.52	0.41
3.27	2.67
0.94	0.62
1.81	1.11
0.47	0.32
0.64	0.06
-0.14	0.43
-0.64	-0.06
-0.99	-1.0
1.7	1.26
-0.9	-0.66
1.78	1.66
0.12	0.56
-1.92	-2.64
-0.67	-0.59
1.51	1.6
2.33	2.43
0.37	-0.02
1.73	3.2
-0.77	-0.83
4.02	3.49
0.78	0.94
0.67	0.57
4.62	5.0
0.13	-0.47
0.94	0.92
-1.25	-1.42
2.04	1.39
0.94	1.7
-1.16	-0.91
0.46	0.57
1.59	1.26
2.45	2.1
2.27	1.91
-0.74	-1.0
-0.53	-0.58
0.5	0.19
1.35	1.68
-0.67	-1.29
0.28	0.08
-0.59	0.07
1.88	2.43
2.13	3.24
0.89	0.4
0.22	0.88
1.84	1.76
0.07	-0.18
0.33	0.31
0.45	0.73
4.57	4.76
1.43	1.74
0.7	0.68
0.55	0.82
-2.04	-1.85
-1.25	-0.72
0.39	0.66
-0.03	-0.69
1.6	1.49
2.39	2.16
1.38	1.66
-2.1	-2.38
2.81	2.68
-0.27	-0.37
2.45	4.11
0.91	1.15
1.43	1.28
-0.5	0.5
-1.74	-1.63
0.49	-0.04
-1.24	-1.97
2.4	2.96
0.21	0.06
0.38	0.63
0.52	0.19
0.28	0.29
-0.18	-0.32
-0.28	-0.35
0.76	0.75
2.01	1.79
1.61	2.66
2.47	2.06
1.69	0.96
2.22	2.05
0.29	0.45
1.01	0.59
1.26	0.6
-1.34	-2.78
-0.05	-0.72
-2.09	-2.98
0.2	0.8
0.14	-0.35
-0.19	0.18
0.82	0.61
0.43	0.32
0.82	1.03
-1.41	-2.64
-3.21	-2.45
-1.61	-2.72
-0.43	-0.18
4.06	4.28
-0.99	-0.68
1.31	1.74
0.89	1.51
1.34	2.29
0.35	1.5
-1.42	-1.88
0.63	1.18
-1.74	-1.17
3.68	4.27
0.04	1.21
0.68	-0.64
2.53	3.42
0.05	0.46
1.39	1.53
-1.0	-1.51
3.38	3.57
-1.8	-1.69
0.52	0.23
0.45	0.16
-0.52	-0.76
-0.7	-0.51
0.7	1.2
0.03	0.82
-0.42	-0.77
0.43	-0.14
-1.88	-1.77
0.38	0.45
2.13	2.42
3.44	3.02
-0.02	0.14
0.05	-0.11
2.83	1.67
3.29	3.22
-0.29	0.02
1.13	1.16
-1.36	-1.15
-1.42	-0.9
0.06	0.14
-0.02	-0.1
1.2	-0.01
1.4	1.82
0.96	1.04
1.08	1.36
0.12	0.33
4.01	4.53
1.68	2.1
0.22	-0.3
1.23	1.06
0.37	0.83
1.75	1.14
-0.26	-0.51
2.1	2.62
2.04	2.91
0.99	0.74
1.77	1.08
1.14	1.14
1.71	2.03
1.85	2.78
-1.24	-1.38
2.21	4.59
4.5	4.94
0.87	1.54
0.98	-0.18
-0.45	-0.71
0.17	-0.18
-0.46	-0.72
4.04	3.12
2.63	2.62
2.84	3.19
-0.46	-1.08
1.32	1.41
0.9	1.56
0.43	0.06
0.38	0.8
1.96	1.81
-1.91	-1.86
3.09	2.8
-2.48	-2.64
-0.37	-0.94
-0.91	-0.37
-0.34	1.62
1.79	2.05
1.49	1.98
0.23	-0.0
-0.6	-0.8
-1.47	-1.54
-0.51	-0.65
1.63	1.6
1.78	0.89
0.25	-0.06
-0.58	-0.8
1.81	1.66
3.67	4.14
2.16	2.5
0.22	0.43
-0.04	0.55
-0.06	-0.31
0.59	1.05
0.95	0.92
2.51	3.27
-0.38	-0.6
5.0	5.0
-1.25	-1.62
-0.52	-0.85
3.73	4.1
-1.15	-1.93
-1.8	-1.73
1.85	1.3
0.32	0.83
0.58	1.32
-0.59	-1.24
1.0	0.55
0.15	-0.22
0.27	-0.26
0.07	-0.3
-0.22	-0.62
-0.52	-0.91
1.01	1.09
-0.93	-1.52
-0.97	-1.08
0.71	0.69
1.14	1.21
-0.02	0.22
-1.15	-1.71
0.5	1.01
-1.36	-1.45
1.56	1.52
-0.64	-0.39
0.6	0.44
5.0	5.0
5.0	5.0
0.66	0.49
0.61	1.04
1.03	1.65
0.86	0.66
0.2	-0.13
0.57	0.58
-1.11	-0.92
-0.11	-0.55
-2.29	-2.04
0.82	1.7
5.0	5.0
5.0	5.0
5.0	5.0
5.0	5.0
5.0	5.0
0.8	-0.18
0.53	0.26
-0.65	-1.11
-2.36	-2.73
0.95	0.71
2.64	2.74
1.6	0.77
0.63	0.72
1.51	1.35
3.55	3.58
0.93	1.55
1.21	1.4
0.9	0.57
0.98	1.7
0.48	-0.27
0.35	0.27
-1.46	-1.02
2.82	3.44
-0.12	-0.96
0.5	-0.5
0.91	0.83
0.76	0.25
0.54	-0.37
0.6	1.82
1.79	1.72
-1.15	-0.99
2.85	2.86
1.67	1.63
-0.19	-0.52
-1.74	-1.65
1.16	1.4
-0.56	-0.32
-0.36	0.3
0.82	1.11
-1.4	-1.46
0.42	0.7
-0.87	-1.53
2.87	1.96
2.0	1.69
2.63	3.01
2.58	3.61
2.93	3.26
0.37	0.9
5.0	5.0
1.7	1.96
2.99	3.11
-0.52	-0.21
2.56	2.91
1.53	1.82
2.03	2.35
0.59	0.2
1.96	1.37
3.94	3.5
-2.02	-1.89
-0.23	0.52
-2.84	-3.61
3.79	3.64
0.5	-0.27
0.22	-0.77
1.37	1.68
0.39	1.04
2.39	1.79
4.21	3.69
1.86	1.38
0.93	0.55
2.41	2.74
-0.89	-0.13
4.93	5.0
2.88	3.19
2.62	2.55
-0.5	-1.25
1.45	1.69
-0.11	-1.01
0.77	1.27
1.07	0.85
-1.3	-0.97
0.11	0.23
5.0	5.0
4.67	5.0
2.71	3.0
0.8	1.44
1.21	1.54
2.59	1.79
-1.1	-1.23
-3.01	-3.57
4.0	4.42
-2.99	-2.62
-0.29	-0.41
-1.07	-1.48
-0.27	-0.19
-0.92	-1.45
4.07	3.22
-0.84	-0.69
1.77	1.41
0.48	0.34
1.19	0.64
2.0	2.7
0.05	0.56
0.32	0.76
0.52	-0.02
1.24	1.36
1.17	1.32
0.83	1.85
0.31	0.65
1.78	3.1
0.12	0.25
-0.5	-0.59
0.11	0.15
1.36	1.19
2.7	2.67
0.15	-0.28
2.27	2.46
0.76	1.45
0.0	0.09
2.12	2.02
3.63	4.6
0.55	0.74
-0.55	0.13
3.55	3.88
1.0	0.58
0.82	1.43
2.98	3.76
1.63	1.8
2.71	3.16
1.41	1.42
3.23	2.93
1.31	0.98
-0.4	-0.79
-1.16	-1.0
-0.2	0.06
4.83	5.0
2.31	4.78
0.72	0.5
3.22	3.11
1.39	1.63
-0.42	-0.26
0.24	0.49
0.44	0.25
2.17	2.52
1.06	1.2
2.22	3.02
-1.48	-1.26
1.67	1.79
-0.38	0.25
-0.32	-0.74
0.65	0.86
0.53	0.84
3.17	3.25
0.3	1.21
2.38	2.36
0.66	0.3
1.13	0.62
2.79	2.06
0.88	0.44
1.63	2.0
1.81	1.97
0.86	0.62
2.71	2.14
-0.18	-0.42
0.16	0.48
1.6	1.4
-1.71	-1.79
3.02	2.76
-0.68	-0.44
3.43	3.86
1.29	0.89
2.58	2.2
1.73	0.55
0.36	0.57
1.66	1.13
0.93	0.9
-1.6	-1.77
1.64	1.65
3.11	3.84
1.99	2.0
0.37	0.97
1.69	2.03
-1.68	-2.58
-1.2	-0.63
0.96	1.04
1.92	0.76
-0.36	-0.96
3.18	3.08
2.05	2.22
3.67	5.0
0.52	-0.04
1.25	1.87
2.56	3.91
-0.66	-1.25
0.1	0.5
-0.18	0.16
1.66	1.44
0.91	1.55
-0.43	-0.93
1.96	1.81
0.25	0.12
-0.24	-0.29
0.98	0.67
-1.73	-1.93
2.42	3.12
1.79	2.33
-0.34	-0.78
1.3	1.22
2.18	1.7
4.11	3.82
0.63	1.03
1.4	1.78
1.6	2.46
1.24	1.4
0.93	1.4
1.19	1.6
1.25	1.06
2.01	1.67
0.88	0.01
0.51	0.25
0.78	0.76
0.66	0.9
1.79	2.69
-0.24	-0.43
1.53	2.52
0.48	0.19
-0.43	-0.31
1.56	1.42
-1.09	-1.36
1.54	1.79
-0.65	-0.42
0.65	0.73
-0.94	-1.64
1.26	1.19
0.6	0.6
-0.93	-1.17
1.01	0.82
-0.58	-0.54
-0.53	-0.6
0.97	0.66
0.66	0.61
-0.16	-0.61
1.36	1.72
1.52	1.47
0.16	0.59
1.59	1.75
4.19	4.84
-0.92	-1.37
1.74	1.96
1.66	1.35
0.81	0.82
0.29	0.31
-0.7	-0.4
0.24	0.49
0.36	1.34
-0.14	0.19
-0.9	-1.05
1.44	1.88
1.18	1.52
-0.9	-1.47
1.95	1.92
3.2	3.7
1.8	2.29
-0.2	0.04
0.97	0.69
0.23	0.76
0.16	-0.09
-1.96	-2.16
0.66	-0.3
1.98	0.79
0.1	0.24
1.33	1.41
2.29	3.75
1.02	1.05
1.18	1.2
0.9	1.08
1.73	1.58
1.0	0.26
3.32	2.74
1.96	2.78
-0.85	-0.77
1.44	1.68
3.14	2.54
-0.65	-0.6
0.41	0.36
0.1	-0.28
-0.04	-0.39
0.24	0.09
0.93	1.4
0.78	0.94
0.75	0.79
0.23	-0.04
0.94	0.75
0.51	0.68
0.66	1.22
1.37	0.9
-0.75	-1.03
-0.62	-1.11
-0.38	-0.79
0.03	-0.32
1.13	1.3
1.47	1.44
1.76	1.53
1.48	1.25
0.75	0.01
-0.62	-0.82
3.06	2.54
-0.69	-0.62
0.06	-0.09
1.19	1.35
0.69	0.87
-0.41	-0.03
0.86	0.67
0.6	0.35
-1.53	-1.49
0.9	0.71
1.07	0.64
1.19	1.13
-0.08	0.44
2.52	2.52
0.76	-0.14
0.06	0.32
0.59	0.38
-0.09	-0.09
2.34	2.99
-1.02	-1.22
-0.09	0.15
-0.58	-0.43
4.7	4.37
-0.56	-0.76
1.87	1.54
-0.82	-0.89
0.03	0.17
5.0	5.0
3.46	3.41
5.0	5.0
0.76	0.74
0.71	0.65
2.52	2.11
0.78	0.76
2.11	2.85
2.14	2.08
0.93	0.29
-0.36	-0.56
4.76	4.65
-0.64	-0.89
0.38	0.64
2.56	2.99
0.28	1.34
1.63	2.44
0.17	0.36
2.5	2.71
2.86	1.83
1.95	1.64
0.75	0.65
-1.39	-2.3
0.37	0.48
1.06	1.21
2.94	2.62
0.19	0.26
1.9	2.35
0.02	-0.16
2.06	2.12
2.69	2.36
3.62	3.92
1.7	1.82
0.84	1.25
-0.14	0.21
3.48	3.21
-2.33	-2.55
1.46	1.27
-0.32	-0.53
0.9	0.68
1.71	2.46
2.41	3.82
-1.44	-2.03
2.88	2.73
-0.3	-0.68
0.51	0.27
2.3	2.83
0.6	-0.12
1.77	1.7
-0.08	-0.52
-0.82	-0.78
0.93	1.03
1.49	1.23
-0.74	0.12
-0.56	-0.65
0.08	-0.22
0.93	0.94
0.51	0.69
0.71	0.39
1.53	1.11
1.71	1.13
2.3	2.94
-1.89	-1.48
0.32	0.21
-0.99	-1.47
-1.09	-1.21
0.76	1.42
0.21	0.4
-0.26	-0.29
3.17	4.22
1.8	3.22
-0.64	-0.81
-0.55	-0.71
2.29	2.39
-2.18	-2.96
2.03	2.42
0.7	0.69
0.59	1.68
2.54	2.66
0.6	0.49
-0.94	-1.1
1.51	2.37
1.39	2.06
-1.61	-1.86
3.17	3.12
1.37	1.45
0.78	0.29
-0.5	-0.82
1.04	0.06
2.11	2.2
-0.51	-0.05
0.36	0.57
2.01	1.85
0.39	0.88
2.26	2.61
-0.78	-0.57
2.5	2.24
2.17	1.91
1.07	1.35
0.56	0.4
-0.27	0.05
-0.61	-1.34
1.91	1.95
-2.45	-2.83
-0.2	-0.36
0.25	-0.13
-0.11	-0.41
0.44	0.47
1.87	1.55
1.02	0.74
0.44	0.7
1.5	1.83
-0.18	-0.82
-0.44	-0.4
-0.84	-0.78
0.85	0.94
-1.25	-0.89
1.8	2.35
1.68	2.43
1.11	0.93
1.73	1.26
-0.57	-0.75
1.4	1.82
-1.81	-1.43
-2.04	-1.73
1.62	1.79
1.56	1.56
-0.52	-0.97
0.82	0.33
0.36	0.33
-0.37	-0.21
-0.49	-0.76
-0.4	-0.25
1.0	0.96
3.39	3.84
-0.41	-0.22
1.53	1.01
-0.87	-1.47
2.22	2.23
-0.02	-0.47
-1.08	-0.38
1.17	1.34
1.97	2.99
1.44	1.85
1.25	1.87
-0.45	-0.66
-0.65	-0.9
-2.54	-1.92
-0.92	-0.4
4.31	4.89
0.16	-0.0
1.02	0.71
0.36	0.16
0.27	0.9
0.2	0.32
-1.3	-1.0
1.88	1.8
1.43	1.4
-2.0	-2.54
0.37	0.28
-0.78	-1.25
-1.13	-1.17
2.94	3.34
1.67	2.24
2.16	1.58
-0.27	-1.08
0.29	0.49
-0.51	-0.32
-0.07	0.18
0.12	0.18
0.2	-0.26
1.56	1.58
0.08	0.86
0.91	1.21
1.67	2.81
-0.76	-0.99
0.29	0.12
3.74	4.83
1.36	1.23
-2.35	-2.53
1.42	1.27
1.01	1.06
0.34	-0.09
-1.81	-1.09
1.58	1.68
3.09	3.68
2.23	2.04
3.1	3.78
-1.89	-1.68
-2.35	-2.5
-0.2	-0.15
-0.23	-0.32
2.71	3.29
0.55	-0.04
1.83	1.24
0.9	0.98
2.12	2.35
5.0	4.21
0.31	0.79
-1.9	-1.78
3.87	3.52
-0.08	-0.29
0.63	0.61
0.79	1.13
-0.25	-0.43
-0.49	0.03
1.27	0.73
0.59	0.35
1.86	1.94
1.69	2.74
-0.17	-0.28
-0.45	-0.45
0.88	1.21
0.94	0.75
1.27	1.81
1.19	1.66
-1.0	-0.8
3.87	4.44
-0.42	-0.08
1.01	1.04
1.29	1.27
-0.23	0.09
2.16	0.96
0.13	-0.07
1.06	0.65
-0.06	-0.07
-1.16	-0.93
-1.01	-0.77
0.27	0.18
1.32	1.06
2.5	3.45
-0.44	-0.45
1.22	1.85
