# Supplementary material for: Drug target prediction through deep learning functional representation of gene signatures
Source: Nat Commun. 2024 Feb 29;15:1853. doi: 10.1038/s41467-024-46089-y (PMC10904399; doi:10.1038/s41467-024-46089-y)
Supplement: Supplementary file 9 — Source Data [file 41467_2024_46089_MOESM9_ESM.zip › SourceData/Fig.3d.csv]

X	Y
0.19	0.06
-0.69	-0.76
-0.53	-0.48
-2.33	-2.61
0.34	1.54
-2.27	-1.63
0.04	1.76
-1.1	-1.0
-0.84	-1.37
-0.84	-0.23
-1.16	-0.87
-1.64	-1.8
-1.37	-0.9
1.46	1.25
0.88	0.69
1.91	1.84
0.36	1.16
-1.06	-2.01
2.04	1.53
-1.05	-1.88
1.6	1.73
0.57	1.38
0.14	0.06
-1.17	-0.75
0.11	-0.44
0.64	-0.22
-1.9	-2.65
1.49	1.16
-0.74	-0.54
1.32	1.52
2.07	2.11
-1.88	-1.89
0.44	0.39
1.8	1.89
1.86	0.96
0.32	-0.19
0.32	-0.42
-1.08	-0.26
0.22	-0.61
1.78	1.68
0.48	0.4
0.54	0.31
-0.18	0.74
-0.66	-0.07
0.43	1.52
0.89	1.55
-1.28	-0.72
-1.21	-1.03
-0.79	0.3
-1.85	-0.33
2.02	0.89
-0.16	1.64
1.03	0.98
-0.09	0.81
0.45	0.35
0.01	0.4
-0.14	-0.2
0.88	2.03
-1.66	-1.67
0.15	-0.34
-0.12	-1.66
0.29	-0.25
-0.41	-1.62
-1.05	-1.1
-1.42	-1.06
0.92	-0.19
0.42	0.07
-0.14	-0.33
0.29	0.25
-0.16	0.3
-1.38	-0.17
-0.18	1.35
0.41	1.22
1.52	-0.03
-0.42	-0.42
1.57	1.0
-0.99	-0.29
-1.57	-0.42
-1.08	1.03
-0.08	0.15
0.4	0.01
1.6	1.36
1.69	1.89
1.08	1.81
0.73	1.27
0.93	0.68
0.77	-0.03
1.28	0.39
0.48	-0.12
0.44	0.92
-1.13	-1.35
-0.79	-0.78
-1.58	-1.23
0.73	0.4
-2.01	-1.95
0.24	1.08
-1.78	-1.18
-1.16	-1.63
1.24	0.58
0.48	-0.34
0.38	0.08
-0.88	-0.1
-0.24	-0.96
-2.16	-2.22
0.3	0.98
0.49	0.98
-0.75	-0.8
-2.57	-1.56
0.87	0.12
-0.09	0.19
-1.32	-1.0
0.15	-0.2
-1.4	-0.94
-2.41	-1.8
0.74	0.88
-0.13	-0.1
-0.98	-1.07
0.32	0.51
0.08	-1.07
-0.06	-0.36
0.04	-0.14
-0.42	-0.28
1.88	1.88
1.98	2.26
0.72	0.49
-1.07	-1.28
1.1	0.22
1.49	0.74
-0.41	-0.51
0.62	0.62
0.19	-0.79
-0.04	0.65
-1.86	-0.77
0.03	0.19
0.64	1.17
-1.02	-0.91
0.16	0.4
0.14	-0.59
0.91	1.19
1.91	1.36
-0.5	-0.06
1.27	1.27
0.99	1.86
-0.86	-1.0
0.71	0.4
2.69	2.91
-1.06	-0.49
0.91	0.96
-0.58	-1.18
2.24	1.69
0.03	-0.43
0.31	0.36
2.0	2.34
0.46	0.04
0.81	0.65
1.86	1.47
0.41	1.05
-1.29	-0.31
0.57	0.86
-0.3	-0.24
1.17	2.33
2.71	2.98
1.85	2.38
-0.39	-1.69
0.62	1.13
0.33	0.6
0.4	0.58
-1.76	-1.52
-1.21	-0.02
1.39	1.27
-0.07	-0.03
2.14	1.4
0.96	1.59
-0.81	-0.35
-0.1	-0.23
-1.82	-2.02
-0.61	-0.39
1.04	1.3
0.14	-0.57
1.34	1.25
-1.07	-0.85
-1.87	-1.47
-1.96	-1.68
-1.8	-0.75
-0.47	-0.44
-0.39	0.71
1.01	0.96
-1.22	-1.5
-0.37	0.25
-0.74	-0.48
0.09	1.28
-0.09	0.95
1.76	1.21
0.24	0.84
1.3	1.39
-2.09	-1.57
-2.0	-1.17
0.36	1.39
-0.56	-0.61
0.13	0.48
-0.18	0.9
-0.22	0.54
-0.36	-0.05
-0.97	-1.3
-0.78	-1.25
2.29	1.96
-0.94	-1.36
1.85	1.18
1.93	0.31
-1.17	-1.86
-1.93	-0.72
0.88	1.05
2.29	1.81
-0.76	-0.58
-1.08	-0.43
-2.6	-2.17
1.56	0.88
-0.39	-0.19
0.49	0.12
-0.4	0.05
-0.47	-0.76
-0.88	-0.48
-2.62	-1.9
1.77	1.47
-0.28	-0.5
-0.84	-0.45
1.14	1.53
0.04	0.55
-0.58	-0.23
0.93	0.59
-0.88	0.42
-1.86	-1.25
0.14	-0.26
-0.18	0.47
-2.13	-1.0
-0.04	-0.36
1.1	-0.3
1.09	0.48
0.22	0.07
-0.37	-0.18
0.39	0.27
2.94	1.52
1.48	1.92
2.43	2.37
0.91	0.28
0.91	1.27
0.4	1.18
2.1	2.22
0.41	1.06
-1.55	-1.3
-0.13	0.23
-0.26	0.2
-0.24	-0.54
1.53	1.18
0.71	0.46
0.91	0.58
-0.98	-1.03
0.29	0.77
-2.18	-1.88
-1.12	-1.15
0.24	0.29
-1.85	-1.22
-0.39	-0.58
-1.34	-0.95
0.32	0.28
-1.32	-1.77
3.15	2.67
-1.33	-1.12
0.65	0.18
0.04	-1.77
0.35	0.2
-0.39	0.28
-1.6	-1.53
-0.72	-0.2
1.04	1.31
1.49	1.97
0.89	0.57
-0.03	-0.06
-0.1	0.51
-0.79	-0.56
0.64	0.9
1.09	0.3
-0.5	0.02
1.35	1.04
-0.5	0.81
1.32	0.87
-0.4	0.03
-1.04	-1.34
-0.45	-0.06
-0.22	0.6
0.87	1.07
-0.84	-0.33
-1.19	-0.04
-0.44	-1.12
-0.5	0.58
2.36	2.01
-0.2	0.32
-1.98	-1.87
0.16	-0.57
1.95	1.86
-0.01	-0.18
-1.86	-1.42
1.75	1.33
-2.03	-1.7
2.29	2.54
2.28	0.28
-0.03	0.37
1.31	0.64
1.77	1.7
1.32	1.47
0.27	0.73
1.85	1.98
-1.31	-1.87
1.41	1.16
-1.19	-0.43
-1.5	-1.73
-0.28	0.54
-0.06	-0.09
1.3	0.15
-2.45	-2.27
-0.44	0.46
-1.73	-1.63
-0.28	-0.11
1.82	2.22
-0.13	-0.35
-1.35	-0.76
-0.92	-0.82
0.76	0.89
-0.7	-0.36
-0.48	-0.82
0.03	-0.42
-0.29	-0.91
-1.68	-0.58
-2.2	-1.8
-1.8	-1.9
0.02	0.18
1.14	0.04
0.84	-0.31
2.4	2.45
-0.38	-0.26
0.12	-0.63
1.65	1.75
-1.36	-1.37
1.58	1.95
-0.25	-0.09
-0.99	-0.21
0.1	-0.58
0.82	0.6
1.08	2.26
0.28	2.83
-0.25	-0.45
-0.4	-0.55
0.54	-0.52
-0.03	-0.83
-0.16	-0.98
-0.43	-0.45
2.13	0.14
-0.17	3.64
-1.39	-1.11
-2.3	-2.31
0.32	2.33
-1.76	-2.39
0.02	1.0
0.24	-0.82
1.48	1.03
1.21	3.11
2.08	2.47
-0.32	-0.75
-1.39	-1.63
-2.28	-2.24
0.84	-0.08
-0.77	-0.82
-0.28	-0.32
-0.64	-1.82
-1.78	-0.72
0.03	0.59
-0.34	0.71
1.31	1.83
-0.14	0.74
0.41	0.18
0.43	0.06
-0.57	-1.4
-1.2	-1.89
-0.76	0.23
0.12	0.39
-2.5	-2.4
0.69	0.29
0.76	0.41
1.28	0.67
2.22	0.87
-1.98	-1.47
0.47	-0.2
-1.63	-1.02
0.51	-0.4
0.76	-0.04
2.46	2.0
-1.43	-0.89
0.75	0.38
-2.38	-2.31
-0.35	-0.26
-0.23	0.27
0.64	-0.61
0.57	-0.14
-0.27	-0.09
0.66	0.79
0.52	0.46
-0.91	-0.01
-0.64	0.49
-0.96	-0.35
-1.46	-2.06
-1.88	-1.16
1.87	1.8
-0.46	-0.76
-0.05	0.87
0.1	0.08
-2.37	-0.93
-0.79	1.22
1.99	1.2
-1.54	-1.64
-1.44	-0.96
-0.19	-1.49
-0.79	-0.36
2.34	2.6
-0.08	-0.22
-1.69	-1.56
1.18	0.99
0.2	0.59
-1.27	-0.74
-1.17	0.28
-0.27	-1.16
0.55	0.33
-0.67	-1.62
-0.12	0.83
-0.68	-0.99
-1.81	-0.17
-0.79	-0.71
-0.78	-1.04
1.02	1.38
0.67	0.33
0.55	0.61
0.5	-0.51
-0.36	-0.76
-0.01	-0.21
-0.1	0.94
0.98	1.36
-2.59	-2.18
0.15	0.02
-0.25	0.97
1.66	2.41
-0.24	-0.25
1.11	0.7
0.97	1.12
0.74	0.44
0.86	0.55
-0.85	-0.9
2.19	1.39
0.17	-1.38
-0.08	-1.26
-0.66	-0.86
0.41	0.07
-1.19	-1.82
-0.38	-0.79
0.35	0.03
-0.32	-0.49
-0.59	-0.36
1.86	1.6
-0.38	-0.78
-0.84	0.22
0.51	0.71
-0.38	0.33
-0.99	-0.72
-0.23	-1.15
1.45	1.84
0.39	0.34
-1.02	-1.52
-0.9	-0.78
-0.48	-0.66
-0.64	-0.62
-1.35	-0.24
-0.46	-0.31
-1.17	0.39
1.4	1.44
1.2	1.26
1.8	1.79
-0.04	0.69
2.56	1.27
-0.22	-0.02
0.35	1.18
-1.5	-0.94
1.89	0.27
1.34	1.0
2.24	1.61
-0.71	-0.19
0.99	0.62
1.61	1.0
-0.42	-0.79
-0.24	-0.48
-1.9	-1.74
1.17	0.88
-0.12	0.73
0.11	0.13
-0.4	-0.32
-2.06	-2.06
0.78	0.97
0.72	1.6
1.74	1.53
-0.45	0.4
0.03	1.11
-0.43	-0.06
-0.16	0.51
0.08	-0.21
0.21	-0.21
-0.47	-0.23
0.73	0.72
-0.71	0.73
-0.5	-0.64
-0.54	-0.72
-0.97	-1.0
-1.6	-1.75
0.32	0.19
1.31	0.55
0.37	-0.24
1.9	1.56
1.15	1.03
0.87	0.86
1.35	1.54
-0.27	0.89
1.68	1.45
-1.23	-1.07
-0.18	-1.36
-1.24	-1.68
-0.66	-1.08
-0.33	-2.01
0.56	0.66
-0.06	0.38
1.17	0.68
-0.58	0.23
0.6	0.81
-0.56	0.07
0.6	-0.32
-0.25	-0.35
-0.56	0.03
0.89	0.17
-0.86	0.03
-0.36	-0.36
1.14	0.63
-0.47	-0.21
-1.76	-1.38
0.27	0.71
-1.78	-0.51
-0.04	2.47
1.13	1.48
-0.75	0.02
0.45	0.53
0.04	-0.11
0.37	-0.5
0.91	0.46
-1.45	-1.68
-0.65	-0.17
-0.29	0.79
1.21	0.57
-0.53	-0.45
0.21	0.37
-1.01	-0.53
0.64	0.42
1.14	0.8
2.59	2.52
1.29	1.45
0.2	0.12
-1.72	-1.17
-1.25	-0.81
-1.0	-1.04
0.96	0.13
0.99	1.46
0.06	-1.04
0.14	0.66
0.24	1.07
1.24	1.57
-0.42	-0.5
1.85	1.8
1.1	2.55
-0.42	-0.4
0.05	0.7
-2.4	-0.65
0.7	0.06
0.13	-0.27
0.15	-0.7
0.66	2.02
0.1	0.36
-0.43	-0.18
-0.07	0.34
-1.05	-1.05
-1.18	-1.77
-0.51	-1.12
0.84	0.89
0.25	1.07
0.9	0.69
0.52	1.08
-0.06	-1.25
1.21	1.16
0.29	0.12
-1.04	0.28
0.86	1.64
-0.51	-0.16
0.71	-0.06
-0.66	-0.76
1.1	0.74
0.2	0.4
-0.85	-0.69
0.18	0.1
-0.47	-0.49
0.05	-0.3
2.16	1.24
-1.22	-1.79
1.42	-0.09
0.38	-0.41
0.31	1.98
0.71	0.18
-0.02	0.68
-0.53	-1.68
-0.96	-0.58
0.03	-0.12
0.31	-0.81
-0.14	-0.5
0.85	0.81
-0.0	0.32
1.66	1.22
-0.68	-0.11
0.28	-0.55
1.71	1.68
-0.98	-1.06
0.1	-0.62
0.42	0.89
-0.09	0.11
-0.55	0.11
-0.09	-0.23
1.21	1.06
-0.81	-1.17
1.66	1.76
-2.55	-2.17
1.06	1.02
1.25	0.63
0.83	0.11
0.04	0.54
0.44	-0.62
0.23	0.08
-0.5	-0.38
0.06	0.15
-0.46	0.04
1.01	1.22
0.67	0.9
0.24	-0.32
1.12	0.69
0.84	1.1
0.1	0.04
0.14	-0.94
-0.8	-0.82
0.32	0.83
-0.58	-1.36
-0.66	-0.18
0.02	-0.4
1.49	1.0
0.84	0.28
-0.62	-0.43
1.11	1.62
-0.95	-1.63
2.57	2.53
0.2	0.19
1.25	1.26
-1.72	-1.33
0.15	-0.28
1.37	0.78
-1.25	-0.29
0.29	0.2
-1.39	-1.71
-0.1	-0.16
-1.19	-1.04
-0.55	0.3
-1.72	-1.15
0.28	0.44
0.57	1.14
-0.51	-0.1
1.24	1.11
0.47	0.45
-2.31	-2.37
-0.1	0.19
-0.61	1.24
-0.36	0.58
0.46	0.12
-2.3	-1.19
1.37	1.55
1.17	1.79
1.34	1.84
-1.57	-0.84
1.48	1.32
0.85	0.96
-1.22	-1.8
1.05	0.21
0.65	1.01
1.73	0.83
0.77	1.54
0.64	0.22
0.22	0.74
-0.96	0.26
-0.62	-1.0
-0.16	-0.23
0.31	0.84
0.36	0.42
-1.07	-0.44
2.64	2.51
0.24	-0.32
2.05	1.23
1.35	1.28
-0.3	-0.63
0.46	-0.02
-1.3	-1.16
2.01	1.38
-2.23	-2.29
1.24	1.34
0.94	1.0
-1.22	-0.66
-0.58	-1.55
-0.8	-0.81
-1.06	-0.22
0.75	-0.16
0.75	-0.24
0.6	-0.24
-0.62	-0.99
0.01	-0.34
0.13	0.51
0.26	0.33
2.3	2.06
-0.21	-0.6
-0.96	-0.47
-1.14	-1.33
-1.55	-2.59
-2.12	-2.22
-0.65	-0.67
1.07	1.12
0.19	0.23
-1.08	-1.03
-0.8	-1.07
-2.07	-1.34
0.5	1.39
-0.82	-1.22
2.17	2.37
0.19	0.07
-0.65	-1.36
0.93	0.73
-0.77	-0.64
-1.32	-0.64
-0.01	0.13
1.85	1.19
-0.24	-0.89
0.93	0.02
0.67	1.18
0.03	0.05
-0.53	-0.8
0.54	0.15
-1.32	-1.48
-0.96	-1.19
-0.99	0.25
0.46	0.13
-0.4	-1.62
-0.23	-0.33
0.96	1.34
-1.36	-0.7
0.19	0.73
-1.9	-1.4
-1.75	-1.06
2.69	1.63
1.49	1.43
1.1	0.76
-0.1	-0.19
-0.07	-0.33
0.85	0.82
-0.21	0.51
0.27	-0.9
1.52	0.81
1.03	0.04
-1.12	-1.62
1.54	0.76
-1.3	-1.28
-0.5	0.79
0.93	0.26
2.61	0.96
1.07	0.4
-0.34	-0.62
2.1	2.24
2.29	1.38
-0.18	-0.53
0.5	0.24
-1.17	-1.12
0.25	-0.32
-0.79	-1.02
-0.46	0.76
0.3	-0.0
0.05	-0.36
0.67	-0.13
-0.23	0.44
1.1	1.46
1.54	1.98
1.91	2.12
0.34	-0.05
0.52	0.74
-0.98	-1.08
-2.68	-2.47
1.08	1.04
0.07	0.92
0.37	0.47
0.4	0.44
0.56	0.51
1.64	0.72
0.99	1.34
0.4	-0.2
-0.08	1.14
0.43	0.86
-1.0	-1.36
0.23	-0.12
-0.94	0.51
-1.55	0.31
0.17	-0.4
-0.22	0.49
1.46	0.22
-0.97	-0.62
-2.31	-2.29
1.44	1.87
-1.27	-0.98
-0.75	-0.22
1.2	1.45
1.32	-0.11
3.65	2.82
0.81	0.75
-0.64	-0.82
0.77	1.71
1.0	1.38
0.39	0.97
-0.76	-1.55
0.84	0.38
1.89	1.13
-0.29	0.05
-0.53	-0.63
1.82	1.01
1.57	0.9
-0.43	-0.8
0.97	1.74
0.41	0.36
2.49	1.56
0.97	1.0
-0.74	-0.24
-0.56	-0.79
0.67	1.52
2.04	1.34
-1.4	-1.89
0.91	0.87
0.49	0.77
-0.89	0.15
-0.9	0.03
-0.86	0.41
1.91	1.41
-0.6	-0.56
-0.67	0.17
0.37	1.9
0.32	0.9
0.56	0.98
-1.37	-2.01
2.56	2.39
1.09	0.43
2.27	2.5
-1.75	-0.97
-0.77	-0.57
-0.6	-0.82
-0.2	-0.44
-1.7	-1.65
0.22	-1.4
0.12	-0.74
-0.8	-0.28
-1.91	-1.7
1.61	1.6
0.87	0.45
1.67	0.54
1.19	0.41
-0.17	1.25
-0.11	-0.04
0.18	-0.01
-0.17	-1.94
-2.44	-1.68
-0.59	-1.06
0.52	0.34
0.15	0.62
1.36	0.54
-1.43	-1.39
1.08	0.67
0.89	0.44
-0.87	-0.92
-0.71	-0.7
-0.18	-0.82
0.67	0.74
0.0	0.25
-1.63	-1.41
0.87	0.52
-2.07	-1.58
-0.5	-0.34
0.75	0.04
1.6	0.67
1.77	-0.08
0.43	1.87
-1.22	-1.33
0.26	0.88
-0.02	0.64
-0.95	-0.98
1.15	0.47
-0.45	-1.34
0.89	0.91
0.83	1.89
1.37	1.41
-1.21	-0.23
-0.08	0.88
-0.1	-0.56
-0.57	-0.41
0.84	0.93
0.4	0.12
-0.12	-0.4
0.13	0.28
-1.51	-0.25
-2.23	-2.39
0.72	0.85
0.74	0.59
-1.94	-0.55
0.53	0.53
-1.31	-0.64
-0.93	-0.28
2.31	1.98
0.01	0.31
-1.12	-0.49
-1.0	-0.76
-0.36	-0.97
0.57	2.63
-1.56	-1.66
-1.86	-2.03
-0.52	0.27
-1.3	-1.63
-0.25	1.28
0.75	0.44
-1.85	-1.92
-1.2	-0.35
-0.18	-0.16
1.96	1.78
-0.46	-0.4
0.77	-0.56
-0.78	-1.19
0.21	0.43
-1.62	-2.17
0.24	-0.7
1.01	0.75
1.42	0.85
-0.25	0.07
2.82	1.13
0.28	2.47
0.76	-0.67
1.08	0.89
-0.41	-0.19
2.02	1.27
-0.78	-0.25
1.3	0.89
-2.36	-1.94
1.24	1.41
-0.4	-0.11
-0.19	-0.08
-0.76	-1.15
-0.02	1.08
1.2	0.26
0.22	-0.5
0.15	0.61
-2.31	-2.45
0.45	-0.12
-1.54	-0.4
-0.28	-1.17
0.28	0.73
0.36	0.39
0.17	-0.8
-1.96	-1.35
0.4	1.31
-0.27	-0.24
0.61	0.18
-1.72	-2.11
-1.38	-0.68
1.21	1.23
-2.01	-1.89
-0.72	-1.32
1.12	1.05
-1.89	-0.29
0.88	-0.34
-0.42	0.83
-1.44	-1.8
0.84	1.1
-0.85	-1.04
-0.11	1.09
-0.67	-0.35
1.36	1.08
1.67	1.33
0.6	1.8
1.15	0.12
