# Supplementary material for: Drug target prediction through deep learning functional representation of gene signatures
Source: Nat Commun. 2024 Feb 29;15:1853. doi: 10.1038/s41467-024-46089-y (PMC10904399; doi:10.1038/s41467-024-46089-y)
Supplement: Supplementary file 9 — Source Data [file 41467_2024_46089_MOESM9_ESM.zip › SourceData/Fig.3e.csv]

X	Y
-1.4	-1.04
0.19	0.19
-1.09	-0.67
-1.18	-0.67
-1.47	-0.98
-1.0	-0.88
-1.22	-0.92
-0.59	-0.58
-1.1	-0.76
-0.94	-0.88
-0.21	-0.66
1.05	1.69
1.05	1.62
1.05	0.35
-0.39	-0.77
1.05	1.48
1.04	0.43
1.05	1.53
-1.3	-1.03
1.05	1.81
0.25	-0.39
-1.21	-0.89
-1.11	-0.65
-1.05	-0.18
0.98	0.25
1.05	1.8
1.05	1.67
1.05	1.73
1.05	1.48
0.95	0.41
1.05	1.62
1.05	1.55
1.05	1.45
0.62	-0.34
0.94	-0.02
-0.03	0.81
1.05	0.84
-1.04	-0.56
1.05	0.38
0.99	0.02
-0.94	-0.67
-1.01	-0.89
0.63	0.28
-1.27	-0.9
-0.31	-0.57
1.05	0.48
-1.04	-0.93
-1.28	-0.89
-0.83	-1.04
-1.17	-1.04
-1.02	-0.95
-1.02	-0.89
1.05	0.96
-0.29	-0.67
0.01	-0.51
0.4	-0.29
-0.84	-0.81
0.93	0.24
0.15	0.01
