# Supplementary material for: Drug target prediction through deep learning functional representation of gene signatures
Source: Nat Commun. 2024 Feb 29;15:1853. doi: 10.1038/s41467-024-46089-y (PMC10904399; doi:10.1038/s41467-024-46089-y)
Supplement: Supplementary file 9 — Source Data [file 41467_2024_46089_MOESM9_ESM.zip › SourceData/Fig.3f.csv]

X	Y
0.5	0.2552075
0.6041666666666666	0.2916666666666667
0.4166666666666667	0.0486166666666666
0.285725	0.21875
0.390625	0.1041749999999999
0.770825	0.3125
0.5156000000000001	0.1875075
0.166675	0.1041749999999999
0.375	0.03125
0.505225	0.2239499999999999
0.520825	0.2485
0.7763	0.4027833333333333
0.21875	0.1269025
0.1979175	0.135415
0.125	0.08333
0.65105	0.25
0.3541666666666667	0.1505616666666666
0.28347875	0.1510362499999999
