# Supplementary material for: Drug target prediction through deep learning functional representation of gene signatures
Source: Nat Commun. 2024 Feb 29;15:1853. doi: 10.1038/s41467-024-46089-y (PMC10904399; doi:10.1038/s41467-024-46089-y)
Supplement: Supplementary file 9 — Source Data [file 41467_2024_46089_MOESM9_ESM.zip › SourceData/Fig.4c.csv]

_LogP_L01X@other_antineoplastic_agents	GO	Category	CategoryID	Description	PARENT_GO	LogP	Enrichment	Z-score	#TotalGeneInLibrary	#GeneInGO	#GeneInHitList	#GeneInGOAndHitList	%InGO	STDV %InGO	GeneID	Hits	Log(q-value)	GROUP_ID	BestLogPInGroup	BestEnrichmentInGroup	URL
-39.05204067	GO:0006468	GO Biological Processes	19	protein phosphorylation	19_GO:0008152 metabolic process	-39.05204067	5.777896309	17.55423008	4779	516	109	68	62.3853211	4.639878816	25|90|207|208|596|673|780|891|898|983|1017|1019|1025|1111|1432|1445|1956|2064|2066|2185|2260|2261|2263|2321|2322|2324|2475|2932|3551|3643|3717|3718|3791|3815|3932|4067|4214|4233|4914|5156|5159|5170|5293|5294|5347|5566|5578|5579|5580|5594|5595|5598|5604|5605|5894|5979|6093|6714|6790|7099|7150|7465|7525|8767|9212|10000|10733|120892	ABL1|ACVR1|AKT1|AKT2|BCL2|BRAF|DDR1|CCNB1|CCNE1|CDK1|CDK2|CDK4|CDK9|CHEK1|MAPK14|CSK|EGFR|ERBB2|ERBB4|PTK2B|FGFR1|FGFR3|FGFR2|FLT1|FLT3|FLT4|MTOR|GSK3B|IKBKB|INSR|JAK2|JAK3|KDR|KIT|LCK|LYN|MAP3K1|MET|NTRK1|PDGFRA|PDGFRB|PDPK1|PIK3CD|PIK3CG|PLK1|PRKACA|PRKCA|PRKCB|PRKCD|MAPK1|MAPK3|MAPK7|MAP2K1|MAP2K2|RAF1|RET|ROCK1|SRC|AURKA|TLR4|TOP1|WEE1|YES1|RIPK2|AURKB|AKT3|PLK4|LRRK2	-34.78374358	1	-39.05204067	5.777896309
-33.41729555	GO:0042327	GO Biological Processes	19	positive regulation of phosphorylation	19_GO:0048518 positive regulation of biological process	-33.41729555	6.512642056	17.03661587	4779	377	109	56	51.37614679	4.78731717	25|90|152|154|207|208|596|673|780|1445|1956|2064|2066|2185|2247|2260|2261|2263|2321|2322|2324|2475|3066|3091|3320|3326|3643|3717|3791|3815|4067|4233|4914|5156|5159|5170|5290|5294|5347|5468|5580|5594|5595|5604|5605|5894|5979|6714|7099|7124|7525|8767|8841|9212|10013|120892	ABL1|ACVR1|ADRA2C|ADRB2|AKT1|AKT2|BCL2|BRAF|DDR1|CSK|EGFR|ERBB2|ERBB4|PTK2B|FGF2|FGFR1|FGFR3|FGFR2|FLT1|FLT3|FLT4|MTOR|HDAC2|HIF1A|HSP90AA1|HSP90AB1|INSR|JAK2|KDR|KIT|LYN|MET|NTRK1|PDGFRA|PDGFRB|PDPK1|PIK3CA|PIK3CG|PLK1|PPARG|PRKCD|MAPK1|MAPK3|MAP2K1|MAP2K2|RAF1|RET|SRC|TLR4|TNF|YES1|RIPK2|HDAC3|AURKB|HDAC6|LRRK2	-29.4890711	2	-33.41729555	11.21591636
-33.28024693	hsa04151	KEGG Pathway	24	PI3K-Akt signaling pathway		-33.28024693	9.440103595	19.06078144	4779	209	109	45	41.28440367	4.715812149	207|208|596|898|1017|1019|1956|2064|2066|2247|2260|2261|2263|2321|2322|2324|2475|2932|3320|3326|3551|3643|3717|3718|3791|3815|4170|4233|4790|4914|5156|5159|5170|5290|5293|5294|5578|5594|5595|5604|5605|5894|5970|7099|10000	AKT1|AKT2|BCL2|CCNE1|CDK2|CDK4|EGFR|ERBB2|ERBB4|FGF2|FGFR1|FGFR3|FGFR2|FLT1|FLT3|FLT4|MTOR|GSK3B|HSP90AA1|HSP90AB1|IKBKB|INSR|JAK2|JAK3|KDR|KIT|MCL1|MET|NFKB1|NTRK1|PDGFRA|PDGFRB|PDPK1|PIK3CA|PIK3CD|PIK3CG|PRKCA|MAPK1|MAPK3|MAP2K1|MAP2K2|RAF1|RELA|TLR4|AKT3	-29.4890711	3	-33.28024693	17.98729711
-27.08621628	hsa01521	KEGG Pathway	24	EGFR tyrosine kinase inhibitor resistance		-27.08621628	17.15636219	20.6507369	4779	69	109	27	24.7706422	4.134748148	207|208|596|673|1956|2064|2247|2261|2263|2475|2932|3717|3791|4233|5156|5159|5290|5293|5578|5579|5594|5595|5604|5605|5894|6714|10000	AKT1|AKT2|BCL2|BRAF|EGFR|ERBB2|FGF2|FGFR3|FGFR2|MTOR|GSK3B|JAK2|KDR|MET|PDGFRA|PDGFRB|PIK3CA|PIK3CD|PRKCA|PRKCB|MAPK1|MAPK3|MAP2K1|MAP2K2|RAF1|SRC|AKT3	-23.72100918	4	-27.08621628	19.13194329
-26.15231279	hsa04613	KEGG Pathway	24	Neutrophil extracellular trap formation		-26.15231279	14.97113448	19.49423515	4779	82	109	28	25.68807339	4.184868137	207|208|1432|2475|3065|3066|4790|5290|5293|5578|5579|5594|5595|5604|5605|5894|5970|6714|7099|8841|9734|9759|10000|10013|10014|55869|79885|83933	AKT1|AKT2|MAPK14|MTOR|HDAC1|HDAC2|NFKB1|PIK3CA|PIK3CD|PRKCA|PRKCB|MAPK1|MAPK3|MAP2K1|MAP2K2|RAF1|RELA|SRC|TLR4|HDAC3|HDAC9|HDAC4|AKT3|HDAC6|HDAC5|HDAC8|HDAC11|HDAC10	-22.92540839	5	-26.15231279	21.92201835
-23.29200939	GO:1901699	GO Biological Processes	19	cellular response to nitrogen compound	19_GO:0050896 response to stimulus	-23.29200939	6.284810721	14.2630201	4779	293	109	42	38.53211009	4.661463625	25|154|207|208|498|1017|1019|1111|1445|1786|1956|2475|2562|2932|3066|3269|3358|3643|3717|3718|3725|4067|4790|5156|5170|5290|5294|5468|5566|5579|5580|5594|5595|5894|5970|6714|7099|7124|8767|9734|10014|120892	ABL1|ADRB2|AKT1|AKT2|ATP5F1A|CDK2|CDK4|CHEK1|CSK|DNMT1|EGFR|MTOR|GABRB3|GSK3B|HDAC2|HRH1|HTR2C|INSR|JAK2|JAK3|JUN|LYN|NFKB1|PDGFRA|PDPK1|PIK3CA|PIK3CG|PPARG|PRKACA|PRKCB|PRKCD|MAPK1|MAPK3|RAF1|RELA|SRC|TLR4|TNF|RIPK2|HDAC9|HDAC5|LRRK2	-20.3459316	6	-23.29200939	7.577981651
-20.432569	GO:2000147	GO Biological Processes	19	positive regulation of cell motility	19_GO:0040011 locomotion	-20.432569	6.361683756	13.44274215	4779	255	109	37	33.94495413	4.535522893	25|90|207|208|498|596|1956|2185|2247|2260|2321|2324|2475|3091|3643|3717|3725|3791|3815|4067|4233|5156|5159|5170|5293|5294|5578|5594|5595|5605|5979|6714|7099|7124|9734|10000|10013	ABL1|ACVR1|AKT1|AKT2|ATP5F1A|BCL2|EGFR|PTK2B|FGF2|FGFR1|FLT1|FLT4|MTOR|HIF1A|INSR|JAK2|JUN|KDR|KIT|LYN|MET|PDGFRA|PDGFRB|PDPK1|PIK3CD|PIK3CG|PRKCA|MAPK1|MAPK3|MAP2K2|RET|SRC|TLR4|TNF|HDAC9|AKT3|HDAC6	-17.64139317	7	-20.432569	11.48296199
-19.9354403	M237	Canonical Pathways	11	PID VEGFR1 2 PATHWAY		-19.9354403	15.60550459	17.24445421	4779	59	109	21	19.26605505	3.77755883	207|673|1432|2185|2321|3320|3326|3791|5170|5290|5566|5578|5579|5580|5594|5595|5604|5605|5894|6093|6714	AKT1|BRAF|MAPK14|PTK2B|FLT1|HSP90AA1|HSP90AB1|KDR|PDPK1|PIK3CA|PRKACA|PRKCA|PRKCB|PRKCD|MAPK1|MAPK3|MAP2K1|MAP2K2|RAF1|ROCK1|SRC	-17.21121126	8	-19.9354403	22.96592398
-15.06554638	hsa04020	KEGG Pathway	24	Calcium signaling pathway		-15.06554638	8.931192661	12.7357148	4779	108	109	22	20.18348624	3.844423469	154|1956|2064|2066|2185|2247|2260|2261|2263|2321|2324|3269|3358|3791|4233|4914|5156|5159|5566|5578|5579|5979	ADRB2|EGFR|ERBB2|ERBB4|PTK2B|FGF2|FGFR1|FGFR3|FGFR2|FLT1|FLT4|HRH1|HTR2C|KDR|MET|NTRK1|PDGFRA|PDGFRB|PRKACA|PRKCA|PRKCB|RET	-12.6297582	9	-15.06554638	19.92910759
-14.64734623	hsa04662	KEGG Pathway	24	B cell receptor signaling pathway		-14.64734623	13.07629165	14.01154128	4779	57	109	17	15.59633028	3.475190589	207|208|2932|3551|3725|4067|4790|5290|5293|5579|5594|5595|5604|5605|5894|5970|10000	AKT1|AKT2|GSK3B|IKBKB|JUN|LYN|NFKB1|PIK3CA|PIK3CD|PRKCB|MAPK1|MAPK3|MAP2K1|MAP2K2|RAF1|RELA|AKT3	-12.23638164	10	-14.64734623	13.95037531
-14.27111476	M186	Canonical Pathways	11	PID PDGFRB PATHWAY		-14.27111476	9.531312325	12.6223483	4779	92	109	20	18.34862385	3.707406903	25|673|1445|3717|3725|3932|4067|5159|5290|5293|5294|5578|5580|5594|5595|5604|5605|5894|6714|7525	ABL1|BRAF|CSK|JAK2|JUN|LCK|LYN|PDGFRB|PIK3CA|PIK3CD|PIK3CG|PRKCA|PRKCD|MAPK1|MAPK3|MAP2K1|MAP2K2|RAF1|SRC|YES1	-11.88363127	11	-14.27111476	43.8440367
-13.73698839	GO:0018105	GO Biological Processes	19	peptidyl-serine phosphorylation	19_GO:0008152 metabolic process	-13.73698839	6.877495953	11.28789917	4779	153	109	24	22.01834862	3.968947341	207|208|596|983|1017|1432|2475|2932|3551|5170|5347|5566|5578|5579|5580|5594|5598|5605|6093|6714|6790|7150|10000|120892	AKT1|AKT2|BCL2|CDK1|CDK2|MAPK14|MTOR|GSK3B|IKBKB|PDPK1|PLK1|PRKACA|PRKCA|PRKCB|PRKCD|MAPK1|MAPK7|MAP2K2|ROCK1|SRC|AURKA|TOP1|AKT3|LRRK2	-11.38250515	12	-13.73698839	10.58304334
-13.67644878	R-HSA-69278	Reactome Gene Sets	6	Cell Cycle, Mitotic		-13.67644878	5.342340606	10.4981916	4779	238	109	29	26.60550459	4.232570937	25|207|208|891|898|983|1017|1019|2932|3065|3320|3326|3717|4067|5347|5566|5578|5579|5594|5595|5689|6714|6790|7153|7465|9212|10000|10733|55869	ABL1|AKT1|AKT2|CCNB1|CCNE1|CDK1|CDK2|CDK4|GSK3B|HDAC1|HSP90AA1|HSP90AB1|JAK2|LYN|PLK1|PRKACA|PRKCA|PRKCB|MAPK1|MAPK3|PSMB1|SRC|AURKA|TOP2A|WEE1|AURKB|AKT3|PLK4|HDAC8	-11.33243098	13	-13.67644878	8.157030083
-13.26372886	GO:0000165	GO Biological Processes	19	MAPK cascade	19_GO:0023052 signaling	-13.26372886	6.954571338	11.12331844	4779	145	109	23	21.10091743	3.908169551	25|673|983|1432|1956|2185|2247|2260|2261|3551|3791|4214|4790|5594|5595|5598|5604|5605|5979|7099|7124|8767|120892	ABL1|BRAF|CDK1|MAPK14|EGFR|PTK2B|FGF2|FGFR1|FGFR3|IKBKB|KDR|MAP3K1|NFKB1|MAPK1|MAPK3|MAPK7|MAP2K1|MAP2K2|RET|TLR4|TNF|RIPK2|LRRK2	-10.96391472	14	-13.26372886	12.69169483
-12.853106	M1718	Canonical Pathways	11	SIG IL4RECEPTOR IN B LYPHOCYTES		-12.853106	19.48623853	14.71533319	4779	27	109	12	11.00917431	2.998035308	207|208|596|2932|3718|5170|5290|5293|5594|5595|5894|10000	AKT1|AKT2|BCL2|GSK3B|JAK3|PDPK1|PIK3CA|PIK3CD|MAPK1|MAPK3|RAF1|AKT3	-10.60112718	15	-12.853106	32.88302752
-12.74588236	GO:0038083	GO Biological Processes	19	peptidyl-tyrosine autophosphorylation	19_GO:0008152 metabolic process	-12.74588236	27.40252294	16.16006155	4779	16	109	10	9.174311927	2.764889953	25|780|1956|2185|3643|3791|3932|4914|5595|6714	ABL1|DDR1|EGFR|PTK2B|INSR|KDR|LCK|NTRK1|MAPK3|SRC	-10.50696905	16	-12.74588236	27.40252294
-12.48617188	M276	Canonical Pathways	11	PID FGF PATHWAY		-12.48617188	15.83256881	13.64642652	4779	36	109	13	11.9266055	3.104327597	207|2185|2247|2260|2261|2263|3725|4233|5170|5290|5594|5595|6714	AKT1|PTK2B|FGF2|FGFR1|FGFR3|FGFR2|JUN|MET|PDPK1|PIK3CA|MAPK1|MAPK3|SRC	-10.27857263	17	-12.48617188	17.53761468
-11.74400655	R-HSA-1280215	Reactome Gene Sets	6	Cytokine Signaling in Immune system		-11.74400655	3.81252493	8.866032753	4779	391	109	34	31.19266055	4.437418026	207|208|596|1432|1445|2185|2247|2322|3091|3320|3551|3717|3718|3725|3932|4067|4170|4790|5290|5293|5294|5566|5580|5594|5595|5598|5604|5689|5970|6714|7124|7525|8767|10000	AKT1|AKT2|BCL2|MAPK14|CSK|PTK2B|FGF2|FLT3|HIF1A|HSP90AA1|IKBKB|JAK2|JAK3|JUN|LCK|LYN|MCL1|NFKB1|PIK3CA|PIK3CD|PIK3CG|PRKACA|PRKCD|MAPK1|MAPK3|MAPK7|MAP2K1|PSMB1|RELA|SRC|TNF|YES1|RIPK2|AKT3	-9.609248366	18	-11.74400655	12.09490668
-11.58070172	GO:0010035	GO Biological Processes	19	response to inorganic substance	19_GO:0050896 response to stimulus	-11.58070172	4.812150369	9.378267116	4779	246	109	27	24.7706422	4.134748148	25|207|498|596|673|983|1017|1956|2185|3066|3091|3725|3778|3791|3815|4129|4914|5159|5290|5580|5594|5595|5598|5970|6714|10013|120892	ABL1|AKT1|ATP5F1A|BCL2|BRAF|CDK1|CDK2|EGFR|PTK2B|HDAC2|HIF1A|JUN|KCNMA1|KDR|KIT|MAOB|NTRK1|PDGFRB|PIK3CA|PRKCD|MAPK1|MAPK3|MAPK7|RELA|SRC|HDAC6|LRRK2	-9.464692974	19	-11.58070172	7.869442484
-11.05752351	GO:1903829	GO Biological Processes	19	positive regulation of protein localization	19_GO:0051179 localization	-11.05752351	5.235108859	9.371359402	4779	201	109	24	22.01834862	3.968947341	207|208|983|1025|1432|1956|2064|2066|2932|3091|3320|3326|3717|3783|5170|5347|5468|5566|5579|5580|6714|7099|7124|8841	AKT1|AKT2|CDK1|CDK9|MAPK14|EGFR|ERBB2|ERBB4|GSK3B|HIF1A|HSP90AA1|HSP90AB1|JAK2|KCNN4|PDPK1|PLK1|PPARG|PRKACA|PRKCB|PRKCD|SRC|TLR4|TNF|HDAC3	-8.979558122	20	-11.05752351	11.43757479
