# Supplementary material for: Drug target prediction through deep learning functional representation of gene signatures
Source: Nat Commun. 2024 Feb 29;15:1853. doi: 10.1038/s41467-024-46089-y (PMC10904399; doi:10.1038/s41467-024-46089-y)
Supplement: Supplementary file 9 — Source Data [file 41467_2024_46089_MOESM9_ESM.zip › SourceData/SupplFig.10.xlsx]

## Sheet: Supl Fig. 10. KinaseDoseResp
Target	Compounds Predicted to be Binders				Compounds Not Predicted to be Binders				P-value	Enrichment Factor
	Total Compounds Predicted	#Hits	Confirmation Rate (CR)	STDV of CR	Total Compounds Not Predicted	#Hits	Confirmation Rate (CR)	STDV of CR
BRAF	14	154	0.091	0.023	11	962	0.011	0.0034	1.9e-09	8.27273
CDK4	25	278	0.09	0.017	12	838	0.014	0.0041	1.7e-09	6.42857
EGFR	58	677	0.086	0.011	12	439	0.027	0.0078	7.2e-05	3.18519
GSK3B	42	501	0.084	0.012	7	615	0.011	0.0043	5.1e-09	7.63636
KIT	29	202	0.14	0.025	20	914	0.022	0.0048	4.7e-14	6.36364
PDGFRA	105	436	0.24	0.02	60	680	0.088	0.011	2.3e-12	2.72727
PRKCA	15	658	0.023	0.0058	27	458	0.059	0.011	0.0015	0.389831
RET	60	159	0.38	0.038	45	957	0.047	0.0068	2.6e-39	8.08511
ROCK1	20	250	0.08	0.017	17	866	0.02	0.0047	3.5e-06	4
Statistics Footnotes
1	Column "Total Compounds Predicted" and "Total Compounds Not Predicted" contains sample counts for the corresponding bars in Supplementary Fig. 10.
2	Columns "Confirmation Rate (CR)" contains the centers of the corresponding error bars in Supplementary Fig. 10.
3	Columns "STDV of CR" contains the length of the error bars in Supplementary Fig. 10.
4	Column "P-value" was calculated with one-sided chi-square test, single test.
