# Supplementary material for: Drug target prediction through deep learning functional representation of gene signatures
Source: Nat Commun. 2024 Feb 29;15:1853. doi: 10.1038/s41467-024-46089-y (PMC10904399; doi:10.1038/s41467-024-46089-y)
Supplement: Supplementary file 9 — Source Data [file 41467_2024_46089_MOESM9_ESM.zip › SourceData/SupplFig.1a.csv]

	FRoGS lambda=5 foreground-foreground	FRoGS lambda=5 foreground-background	clusDCA lambda=5 foreground-foreground	clusDCA lambda=5 foreground-background	OPA2Vec GO lambda=5 foreground-foreground	OPA2Vec GO lambda=5 foreground-background	OPA2Vec Gene lambda=5 foreground-foreground	OPA2Vec Gene lambda=5 foreground-background	Gene2Vec lambda=5 foreground-foreground	Gene2Vec lambda=5 foreground-background	Fisher's exact test lambda=5 foreground-foreground	Fisher's exact test lambda=5 foreground-background	FRoGS lambda=10 foreground-foreground	FRoGS lambda=10 foreground-background	clusDCA lambda=10 foreground-foreground	clusDCA lambda=10 foreground-background	OPA2Vec GO lambda=10 foreground-foreground	OPA2Vec GO lambda=10 foreground-background	OPA2Vec Gene lambda=10 foreground-foreground	OPA2Vec Gene lambda=10 foreground-background	Gene2Vec lambda=10 foreground-foreground	Gene2Vec lambda=10 foreground-background	Fisher's exact test lambda=10 foreground-foreground	Fisher's exact test lambda=10 foreground-background	FRoGS lambda=15 foreground-foreground	FRoGS lambda=15 foreground-background	clusDCA lambda=15 foreground-foreground	clusDCA lambda=15 foreground-background	OPA2Vec GO lambda=15 foreground-foreground	OPA2Vec GO lambda=15 foreground-background	OPA2Vec Gene lambda=15 foreground-foreground	OPA2Vec Gene lambda=15 foreground-background	Gene2Vec lambda=15 foreground-foreground	Gene2Vec lambda=15 foreground-background	Fisher's exact test lambda=15 foreground-foreground	Fisher's exact test lambda=15 foreground-background	FRoGS lambda=20 foreground-foreground	FRoGS lambda=20 foreground-background	clusDCA lambda=20 foreground-foreground	clusDCA lambda=20 foreground-background	OPA2Vec GO lambda=20 foreground-foreground	OPA2Vec GO lambda=20 foreground-background	OPA2Vec Gene lambda=20 foreground-foreground	OPA2Vec Gene lambda=20 foreground-background	Gene2Vec lambda=20 foreground-foreground	Gene2Vec lambda=20 foreground-background	Fisher's exact test lambda=20 foreground-foreground	Fisher's exact test lambda=20 foreground-background
repeat 1	-0.021929842714771036	0.00912962389511978	0.5898035471158642	0.541457685022485	0.9925852783572143	0.9852706194993913	0.981062468615145	0.9724899822720652	0.8852723196110147	0.9142109029816836	-0.0	1.728166004553449	0.42220705728830676	0.1740986404371384	0.5883202936407185	0.5836812420681204	0.9783370909914446	0.993372391290624	0.9648396900855929	0.9771313790839666	0.924342651934714	0.9268776054139849	0.36546756599087993	-0.0	0.5795385100806947	0.025906018408088222	0.7241308112053799	0.5143087694946256	0.9938446119948154	0.9845366668652213	0.9819376518104448	0.9622894541592449	0.9103913253026163	0.9117614675440642	0.965062521276416	0.36546756599087993	0.7784431480429879	0.018051221677763466	0.6690688104265569	0.3112842372423648	0.9852080799881665	0.9550527881128456	0.9707775861585934	0.9286939965029529	0.920788061540635	0.9138854276269093	2.616302295354714	0.36546756599087993
repeat 2	0.20025456086160304	0.0936422492294553	0.5128844223162089	0.5390579415592331	0.9871188939740925	0.9855747590015614	0.9751486189226093	0.9685035602692876	0.9267793464471636	0.9149756487774261	-0.0	-0.0	0.5295748936177339	0.05679982267474193	0.6429824755923718	0.46654619646790835	0.9865599167220936	0.977019608627349	0.9753983770540293	0.9725955530048322	0.9160988144754633	0.9009349623341711	0.965062521276416	-0.0	0.5601795669636973	0.08591843911517602	0.553342163137744	0.32275455375053136	0.9860132449303398	0.9690791709205204	0.9658242322567743	0.9597810806062874	0.9353657128374971	0.9217280201839319	-0.0	-0.0	0.8046406414771655	0.045637773453155395	0.7756098928489413	0.3275048635088617	0.9933788750944866	0.968797731443081	0.9742363610983755	0.9506002702021202	0.9279356346885437	0.8768742242770656	1.728166004553449	-0.0
repeat 3	0.11267134450119465	-0.008890368459618596	0.4769934946031447	0.49351664088214553	0.9814821665812226	0.974846831596371	0.9616247075258605	0.9664044999993032	0.9061143519772427	0.9187028952436714	-0.0	-0.0	0.27064406946591757	0.08211441752315066	0.5640889846286473	0.5414615681433461	0.9875776869153904	0.9886205013845892	0.9706601118090028	0.9708731808462683	0.8499983390909155	0.9055845297660656	0.36546756599087993	-0.0	0.6287117495550961	0.06225370891074851	0.6535838855016214	0.4900730777343692	0.9887588017257578	0.9749851781310145	0.9784750093218042	0.9619672567152353	0.9030711862919316	0.9202972922761279	0.36546756599087993	-0.0	0.6371512004027331	0.07612665099774857	0.6599234674620851	0.40815288587674703	0.9866886534160703	0.9840907588359252	0.9803268235683604	0.9650932008233636	0.9173599132010248	0.9010605374978748	0.965062521276416	-0.0
repeat 4	0.3317370766785094	0.19822609941750519	0.45570404808269943	0.551720014388918	0.9835369120082891	0.9857326714479033	0.9729041614343283	0.9559454183278115	0.926818748320539	0.9141260282076931	-0.0	-0.0	0.4598054044091093	-0.10523510642100922	0.6252406948320578	0.37552682170262847	0.9875561089693689	0.9792547443370725	0.9713571967131382	0.9684288299765805	0.90086985370606	0.9182509511308907	-0.0	-0.0	0.6336755438184527	0.1013774519154877	0.65426786206353	0.5205014450150952	0.9920932396551704	0.9900548695964112	0.9839178982717207	0.9720904278109272	0.9210268849704506	0.8849719306934549	-0.0	-0.0	0.7591947256662455	-0.030447907656083226	0.7921582592498517	0.4007776034350849	0.993681982363072	0.9662931348730939	0.9794593575516501	0.9530551088807439	0.9382523416018578	0.9220521227653193	0.965062521276416	0.36546756599087993
repeat 5	0.2785170899601599	0.05580209684169982	0.5021510766266557	0.46179628949355284	0.9833939683383037	0.9842186850036847	0.9715165558751038	0.9774191704873093	0.9071697942711374	0.8917520261865907	0.36546756599087993	-0.0	0.3445075070494666	0.058696770671897776	0.6129766672319229	0.5573730437296744	0.9886724741366136	0.9904765543241403	0.9797350987739061	0.9779294765606804	0.9346443741271304	0.9059533384779201	0.36546756599087993	0.36546756599087993	0.6754031626860427	0.007932249880163486	0.7579068592389268	0.4238742262871925	0.9945467491118574	0.9705580518233246	0.9821430879425058	0.9634826522359992	0.9371197908170674	0.9350929152845592	0.36546756599087993	0.36546756599087993	0.8103095479948855	0.029581151290017968	0.6928374274692477	0.39511082278256643	0.9828932178399004	0.9722131479780021	0.9798690623663837	0.9552714379974578	0.9146321308432674	0.9281811007221384	3.605920043022881	-0.0
repeat 6	0.18430152917790146	0.19980531805718815	0.4835384456541648	0.5713525823421038	0.9829105521645813	0.990206858492644	0.9695620757062711	0.9737460817256693	0.9214157636757079	0.9195873461978703	-0.0	0.965062521276416	0.3764057745534092	0.19867921225215773	0.5381965508292726	0.38719127082281823	0.9924593901367446	0.9817725498297747	0.9765976378305016	0.967631371328598	0.927566802221042	0.8940517271881543	0.965062521276416	-0.0	0.5050653374174774	0.10583395255108101	0.7124170394454254	0.4892791883111647	0.9928473751094054	0.987938285116667	0.984470016099384	0.9679456022153983	0.9009226849236038	0.91192235781524	0.36546756599087993	-0.0	0.7385094509981083	-0.028445838770155434	0.8024786859655919	0.4305847454476406	0.9931810983301147	0.9682629831996301	0.9833007652889977	0.938187232094119	0.9174177509421428	0.8612558750818031	1.728166004553449	-0.0
repeat 7	0.21480660471830415	0.1577468049194605	0.5326071970893056	0.42536245229425484	0.9843592832715848	0.9802112578851798	0.9724366177966612	0.9780207391604716	0.9207685422282501	0.9214701231966597	-0.0	0.36546756599087993	0.43721489419733867	0.1330905834328942	0.5977791993191466	0.40542333884576454	0.9844517655428754	0.9727778854785208	0.9686119835282746	0.9632531810861437	0.899074733932471	0.8895801460537692	0.36546756599087993	-0.0	0.3979543586766461	0.15478421042568713	0.5970508606830612	0.49268527566936443	0.9895026832764677	0.9783069641801508	0.9822327268723212	0.971429292793921	0.9208738658888984	0.9282426447498163	0.36546756599087993	0.965062521276416	0.6413349315834544	0.06307922330832702	0.6941776080597546	0.4448340549327989	0.9908101292025882	0.9623928489286984	0.9836903052838879	0.9515892836900457	0.9219895839864409	0.9111985601546972	2.616302295354714	-0.0
repeat 8	0.2871834086583391	0.1483547030288575	0.5734507774497779	0.4732564421260958	0.9903811158512263	0.9863865424730871	0.9837438210516252	0.9704051584691334	0.8910226413791991	0.925165008096196	0.36546756599087993	0.965062521276416	0.32025294533006177	-0.017331208015669022	0.6430556478879476	0.42549100088670994	0.9893050099897391	0.9760349541599096	0.9827347741492567	0.9715554524228285	0.9036785745131892	0.9022970713765996	0.36546756599087993	0.965062521276416	0.675936396491486	-0.00801214948429306	0.6987115337793979	0.4199862435141093	0.991161143585216	0.968164929711077	0.9731136839761747	0.9538494653132319	0.922226989118864	0.9218924151758234	1.728166004553449	-0.0	0.7436983767075768	0.1516671815592955	0.7427016111408228	0.5792043627986047	0.9900446927558505	0.9844702344236929	0.98248827091546	0.9677479632677364	0.925008436139642	0.9249824664996437	0.965062521276416	-0.0
repeat 9	0.15583882110375702	0.156760502105487	0.5569241931103645	0.5020929116059585	0.9838347189664105	0.9757855029206133	0.9807841879565451	0.9808175621247825	0.9258747182074598	0.9269376534719895	0.36546756599087993	-0.0	0.26635649275133455	0.1531466146064316	0.5941445102014467	0.4857077271018301	0.9924605503687374	0.983983812211054	0.9813956978549171	0.9787692706134208	0.9173202864447906	0.8903062539980042	0.36546756599087993	0.36546756599087993	0.5972865494404498	0.05713566368596754	0.6207080168155997	0.43499616091970705	0.9851155380531522	0.9777137436198416	0.9726265232610436	0.9505165930550035	0.9035988410831745	0.8760723241900987	-0.0	-0.0	0.7392199952663095	0.10434704512108323	0.7369522253388403	0.4145645064552507	0.9947062759797665	0.9746365896695469	0.983237729749779	0.9599237889049286	0.9126733108692346	0.8743306683059211	3.605920043022881	-0.0
repeat 10	0.08643620441058439	0.05280921509557598	0.555528552364059	0.5040348088187566	0.9875934509872358	0.9849192912610218	0.9631447822291864	0.9694671873248664	0.9076701106707823	0.9160764490228694	-0.0	-0.0	0.38819880588242767	0.09873462849153504	0.6243203729190379	0.48002758065579154	0.9905773500349002	0.982349463718483	0.9783471788011423	0.9636359410026218	0.9355494107847815	0.9232560177078035	0.965062521276416	-0.0	0.6335415719166297	0.10342244068376966	0.7328718577045968	0.562048890461281	0.9916349189069857	0.9841800199331994	0.9748323638118963	0.9697792574071344	0.9182871415696994	0.9191539675221925	1.728166004553449	-0.0	0.7763651603660225	0.08538324926179922	0.7277263115822478	0.46228101211590733	0.9927432977803518	0.968100957520949	0.9796417892009567	0.9642576338607014	0.9201961737148756	0.9002538492629777	2.616302295354714	-0.0
repeat 11	0.28366544741390887	0.1028910859495524	0.47963154107152006	0.4682907001200196	0.9914801226106444	0.9817947419383084	0.9785198301299572	0.9761598138620016	0.9390695877652663	0.9227906029570445	0.36546756599087993	-0.0	0.4877849761059545	0.30868437171247765	0.597411725196089	0.47210460643433616	0.9918673726308166	0.9751934490560333	0.969552747242611	0.962441327653085	0.918614867075412	0.9125069833540297	0.965062521276416	0.36546756599087993	0.7325791091246134	0.05261785208524379	0.7210520605661621	0.33972536911922585	0.9907892645295463	0.9669277481425109	0.9775334385767966	0.946793927336055	0.9080926173883721	0.9230489420683945	-0.0	-0.0	0.7522734390892545	0.04722415265992909	0.7483368869351246	0.43670737878784743	0.9912520349268419	0.9731826989231802	0.9806376542043027	0.9645348245229934	0.9308735379979314	0.9183399572326799	4.6812930477207235	-0.0
repeat 12	0.1828131338482693	0.22297101065994784	0.5311551255482699	0.5119233902653821	0.9879126006066133	0.9815931180666625	0.9726215803391008	0.9696170052869949	0.9090935345240725	0.9131375092621759	-0.0	0.36546756599087993	0.4718239819389803	0.027698536799882642	0.6747830191620536	0.33270145898491826	0.9897860819156901	0.9721302992688269	0.9730152365329413	0.9646347724422579	0.9387549895202221	0.925665179807921	0.36546756599087993	0.36546756599087993	0.6096204903230868	-0.01794720669332546	0.6866120712680182	0.41724266887835576	0.9910145304082574	0.9774159267270821	0.9770362222408155	0.968219630876214	0.9148526765055827	0.9220899802411668	0.36546756599087993	-0.0	0.8027254962711478	0.08749166850947399	0.7889534936499736	0.5696946707523047	0.9903966213586217	0.9831112347903914	0.9827250088539246	0.9601897741069212	0.9315185179221533	0.8673916950654667	3.605920043022881	-0.0
repeat 13	0.22594520801741413	0.18284327912965564	0.4906274997934076	0.608174482582581	0.9845880156811916	0.9904841186611054	0.9507563759269382	0.9692394829969022	0.9098149946199162	0.8921057160270344	0.36546756599087993	0.36546756599087993	0.3771755975784151	-0.061098475164270936	0.5274208103299806	0.42335459995768343	0.9881608956386021	0.9803227119585337	0.9770989131297925	0.978998164273118	0.9231850262821127	0.9127871934414535	0.36546756599087993	0.36546756599087993	0.6624463200912186	0.0671651962689176	0.5927163232254443	0.5602767958476034	0.9781932482994927	0.9880033620629095	0.9704578224739151	0.9688582166757507	0.8881724258229362	0.9204709864642595	-0.0	0.36546756599087993	0.7989468960054775	0.09361005862700476	0.6692276965222527	0.4107437698736182	0.9887018125324922	0.9714030972216201	0.9785712840734794	0.9539681024755984	0.9089845848542463	0.9251733516852774	2.616302295354714	-0.0
repeat 14	0.19024829189545675	0.0654763575867412	0.5840475846463576	0.5003590547320527	0.9876284809031828	0.9909141944714279	0.9746631811279503	0.9796941696404582	0.9273626348515202	0.9082570849907838	-0.0	0.36546756599087993	0.4049362052588715	0.16846731838626128	0.6726352377584177	0.5221059545482237	0.9883245956902257	0.9783304142090227	0.9706502555857216	0.9717606821631678	0.9218534288137648	0.936217349080035	-0.0	-0.0	0.5668709375242992	0.15092684403340434	0.704819737394091	0.49421787253951205	0.9901421347720347	0.9748329078269019	0.9734386415842168	0.9658430488094332	0.9107279859351998	0.9264038158411397	0.36546756599087993	-0.0	0.7611357668480864	0.12788672375269033	0.8329805988093276	0.31977546782651434	0.994142142932167	0.9665817562477501	0.9746835237775753	0.939694316714619	0.9392416939119063	0.9298823766470865	1.728166004553449	-0.0
repeat 15	0.17084636044333779	0.13428529470067813	0.5537012557621659	0.4759052174641732	0.9900167463954315	0.985597830231316	0.9794071943531167	0.9642190023000631	0.9023933565065885	0.9103392392385513	-0.0	-0.0	0.4325027411750382	0.11435202398627906	0.6397311998917767	0.5860424272799858	0.9890456269572634	0.9853502686817763	0.9868141986328361	0.9781913754606757	0.9020452625083716	0.9307337534971324	0.965062521276416	-0.0	0.595414476368623	0.05614363411663774	0.6438235289279718	0.5196224965507443	0.9952074164255555	0.9874005115105419	0.9838804055710981	0.961705629136543	0.9314541007158639	0.911765807955936	1.728166004553449	-0.0	0.7343032601793867	-0.01651411670569926	0.6993717922283446	0.4068934406409307	0.9918872408756901	0.9732833366243923	0.984682512837114	0.9598514149512442	0.9325141827308222	0.9370304108617555	1.728166004553449	0.36546756599087993
repeat 16	0.2761683646283005	0.05777010995177539	0.5089603235486208	0.4601531000874943	0.989035529801894	0.9854309994258103	0.9832046319148753	0.9706804099989559	0.8977899216646971	0.8985675146240302	-0.0	-0.0	0.39197019575171643	0.2213645320856523	0.7142874253413868	0.5233284123083909	0.9919460001777209	0.9894510959685762	0.9726414334967697	0.9789988960246057	0.9213890531073863	0.9241742041801064	-0.0	-0.0	0.6062874158377434	0.1656278423522223	0.689605815877326	0.4507069439555209	0.9888338553992548	0.9765514738246411	0.9795914599723127	0.9677690565601081	0.925541919232745	0.922260773090751	0.965062521276416	0.36546756599087993	0.7063710522691969	0.04309353742143452	0.6825753140480627	0.44948441101145054	0.9886077508743831	0.9769020713603741	0.9753904726244202	0.9504573311754199	0.9108212582977272	0.9016250839327145	1.728166004553449	-0.0
repeat 17	0.15681275383915427	0.07694578975665195	0.6045176422282785	0.5620240113522361	0.9901100760256372	0.980437614400855	0.9665961468417924	0.9464493357846818	0.9185133291228191	0.9315904716685025	-0.0	0.36546756599087993	0.3811337216800863	0.10223195344353814	0.6153348844318033	0.5049823851570631	0.987403886787062	0.986145885923559	0.9673904705361875	0.9726428082733006	0.9344588301505368	0.9248753436534746	0.965062521276416	-0.0	0.5775322185382087	0.10005377344999872	0.627777659458268	0.5301223420775101	0.9842873761103065	0.9808100212513591	0.9706099596686365	0.9676672371397187	0.9114495232562659	0.9256680219529423	0.36546756599087993	0.965062521276416	0.7819112940076851	0.10774339524443546	0.6744712275089328	0.38675510408071845	0.9887566441244283	0.9628661207020702	0.9774152329112473	0.9565475635274815	0.9010121831665219	0.8892359760401563	0.965062521276416	-0.0
repeat 18	0.18623252860872597	0.10583138464062204	0.5722686044597386	0.5459017522281479	0.9866535629892964	0.9905881580970084	0.9775955507950468	0.9816471727542924	0.9162784969157147	0.9208547192254948	-0.0	-0.0	0.5076134197420279	0.133631054047073	0.612865227495433	0.4959538196944326	0.9846670447411834	0.9857998303519409	0.9647845843128364	0.9705414855655421	0.9257833496451486	0.9160002927124966	0.36546756599087993	-0.0	0.7151296176416213	-0.02303557756901422	0.7648818469368788	0.36366487155481214	0.9908778301378587	0.9632844037194084	0.9747816408598995	0.9525997618137969	0.9181862188442247	0.9111989021838104	2.616302295354714	0.36546756599087993	0.759885262065594	0.07894661355639097	0.7569861859382208	0.5761862266117466	0.978030530216566	0.9863874043475436	0.9673996847136379	0.9644733558056797	0.914610559043497	0.9098852173905374	2.616302295354714	0.36546756599087993
repeat 19	0.16545380032036366	0.052658831928784636	0.5659048642656065	0.4170736595946828	0.9918659866305757	0.9875321423215637	0.9676586348162319	0.9677957520510829	0.9141080300551361	0.9123529714979416	-0.0	0.36546756599087993	0.3013604103868392	0.17007080422159385	0.6102979100082091	0.5917434026222966	0.9910811492943653	0.9899191958467792	0.9744681241264411	0.9668497770313462	0.9163330036780882	0.9022199306783047	0.36546756599087993	-0.0	0.6347981566495982	-0.005787758088525663	0.6022510202622952	0.4350502654187917	0.9893168331404125	0.977349040658428	0.9637226762372989	0.9528159190538814	0.9141553487277567	0.9304625884716418	1.728166004553449	0.36546756599087993	0.7922376239615402	0.041182242845101205	0.7684167881380379	0.389960034181176	0.9894704505483163	0.9667576285828857	0.9823566380365183	0.9517127985590751	0.9295128952175632	0.9340202200967049	2.616302295354714	-0.0
repeat 20	0.16069964200297043	0.01729326242648723	0.5496516058630085	0.4736623918307193	0.9878869134446375	0.983053269398155	0.960931788755681	0.9772436425891327	0.9083961319583158	0.9188394117235544	0.36546756599087993	-0.0	0.3336212851227919	0.1809459469514894	0.5470025128461943	0.6474909194798644	0.9906449456476818	0.9905089361312098	0.981735491652016	0.9758768277342026	0.9337647502560252	0.9208252745584407	1.728166004553449	-0.0	0.6247431265763566	0.03283059009705342	0.6923657379680068	0.45559160092116047	0.9911622838921287	0.9770840286880126	0.9761823169914186	0.9615019055496794	0.917434412494785	0.8952450452891252	1.728166004553449	-0.0	0.7808990303447223	0.1737164113402061	0.5852124184360289	0.48379099876611775	0.9891332801470418	0.9803125316052269	0.9790579078231555	0.9688424263787977	0.921100173648351	0.8948280521241957	4.6812930477207235	-0.0
repeat 21	0.24873756684246223	0.0973579473255406	0.5349105993340616	0.46939716161015055	0.9814338508117058	0.9830150280360928	0.9789454110162873	0.9705128382911022	0.9034994255927247	0.9168630466592699	0.36546756599087993	-0.0	0.09946844428144933	0.138173593275106	0.3937065251784473	0.606675397007934	0.9736282800344985	0.98685698111339	0.9655851147529086	0.9739075267866716	0.9213074522448671	0.9159496850219058	0.965062521276416	0.36546756599087993	0.5787974038023422	0.12692777893107862	0.5977901620091775	0.5545847558093259	0.9889748782757222	0.974283971832268	0.9708279292481522	0.9558847063442003	0.942680885266593	0.9081452745568251	-0.0	0.36546756599087993	0.6736308860373624	-0.021420148661465965	0.7297302807096419	0.39347522888906544	0.9921371474454825	0.9757055358045479	0.9769596912429103	0.9508153899117195	0.9220953380382229	0.909101704054769	2.616302295354714	-0.0
repeat 22	0.09660862946068792	0.09003022999259816	0.6033767412695643	0.4622435812370818	0.9927489717321748	0.9790007808142809	0.9703094680432635	0.974730922253617	0.9255267695924787	0.8975635969440302	-0.0	0.36546756599087993	0.34394128095438814	0.15652097246825322	0.5250924273160268	0.5362107699675063	0.9872353155517324	0.9861712945587582	0.972205164953457	0.9715256462945329	0.9233281596886088	0.9187845714113713	0.36546756599087993	-0.0	0.6461990465930079	0.08001253596566628	0.642158161589888	0.4388949357631076	0.9865928239493121	0.9837923158299899	0.9745301215662341	0.966903591385015	0.9290357386988708	0.9136287339240499	0.965062521276416	0.36546756599087993	0.7592159397687565	0.05910362490287517	0.8304232329008658	0.4440192367367265	0.9939625283625543	0.9728339884619662	0.9812024224043545	0.9634316173250979	0.9193879233118047	0.9092152308952123	1.728166004553449	0.36546756599087993
repeat 23	0.24526222610153114	0.10644863392799098	0.542483122118201	0.4703393550667282	0.9898635607849489	0.9897170873183199	0.97140202926708	0.9814032212531999	0.920457854097032	0.931813271147883	-0.0	-0.0	0.5417908053223033	0.02120684064590953	0.6452011983265994	0.44756736113955403	0.9934503807087752	0.9866341886365986	0.9827490702322049	0.9760160246385186	0.895028314511324	0.9088451876094708	-0.0	-0.0	0.7072808832395381	0.23697193600252747	0.6297921406600568	0.4280816470439394	0.9861000449181615	0.9707294781058811	0.977824373148046	0.977447944670683	0.9300070247047548	0.9199512885410192	1.728166004553449	-0.0	0.7226588825890257	0.1389621417519507	0.6906396206272049	0.37926667830598054	0.9918765151508531	0.9748257592157504	0.9784627701104575	0.9645687861181323	0.9017282047813611	0.9050723719143239	1.728166004553449	0.36546756599087993
repeat 24	0.23501953657063335	0.0011212410200094405	0.4588102447712699	0.49259066495277565	0.9882740767254412	0.9860414977350451	0.9693290116568989	0.968894316944823	0.9160009959644309	0.9112930543265858	-0.0	-0.0	0.374309422440998	-0.06559531956767768	0.6282431372281007	0.390356753925459	0.9888316652712655	0.9732376328775321	0.971474706619525	0.9331548160243286	0.9022696852957756	0.9244994398547158	0.965062521276416	-0.0	0.6812463649664271	0.09489961337252752	0.6697858905988825	0.4135354042838869	0.987414768547771	0.977739124672851	0.9741013569590318	0.9664754796188468	0.8746660520443578	0.9054125376051462	1.728166004553449	0.36546756599087993	0.7800284352104253	-0.07178246857145379	0.7143907211396228	0.3352095866430163	0.9913125364656364	0.956229962701326	0.9786264834942459	0.9464636929221928	0.9227905262741402	0.9115563571851728	3.605920043022881	-0.0
repeat 25	0.2749323062412374	0.0544760600469338	0.5442343861015257	0.5182616569821932	0.9882242813042634	0.9869640261300571	0.973629109260413	0.9781123976067008	0.8999524358193887	0.9013486131583013	-0.0	-0.0	0.33167812229764626	0.040798480897767865	0.4631142960312532	0.4517246890160268	0.9737216717279242	0.9775483208224417	0.9711597159089644	0.9684487802779225	0.927866123661689	0.9171557968843715	-0.0	-0.0	0.6418816661059479	0.0031961419388302215	0.6887891128867569	0.38931656291573496	0.9930690991024698	0.9717929837151551	0.9779415494021153	0.9422072932519823	0.9259750575022696	0.8919916286802957	1.728166004553449	-0.0	0.7877283668838055	0.11155063283773717	0.7544758092837132	0.46071639495827266	0.9880894847640042	0.9866607248593965	0.9778691030397928	0.9578416888645439	0.9295732008901156	0.9222335575193952	5.831241712620652	0.965062521276416
repeat 26	0.14932662684639775	0.08320698341906815	0.5874586501030356	0.5248024942225866	0.9871892850496193	0.9879204691820047	0.9800474090232937	0.9736740164728708	0.9318642690767236	0.9147073916981912	0.965062521276416	0.36546756599087993	0.36014596676261007	0.19550659988045083	0.6218673745500081	0.4561628224413386	0.9899993765750545	0.9779174077729754	0.9761185309879306	0.9569181048722228	0.9028930463257149	0.9162818339084183	0.965062521276416	-0.0	0.5425265162053823	-0.001775953941102311	0.5920951335015286	0.38120520751790393	0.9874274847418187	0.9705513019826781	0.9711196714844011	0.9544840067580419	0.9242144647593908	0.9116848370719758	0.965062521276416	-0.0	0.7554247908084648	0.1245244175207815	0.7304348161793891	0.40423353132322537	0.9914544739532472	0.972685295024683	0.9766303610687823	0.96017044418151	0.908009008714906	0.8869076549218717	0.36546756599087993	-0.0
repeat 27	0.19637738684611392	0.05421159531921896	0.5009772579041516	0.4007736725005718	0.9835005535766637	0.979640413171593	0.9744628379008629	0.9749022509191724	0.9334899657274671	0.9307859133213039	-0.0	0.36546756599087993	0.3211468352488033	0.22009154630363098	0.6129436201778469	0.49001907444682163	0.9885883528675847	0.9863054598867094	0.9779826412607123	0.9740593532324298	0.9055180423073805	0.9196471246311879	-0.0	-0.0	0.3569833214536088	0.15864106043390958	0.5468002923239499	0.5386958166299755	0.9825455724809332	0.9839924562629255	0.973715685528269	0.9681870111942616	0.9225598020161574	0.8987435692088301	0.36546756599087993	0.36546756599087993	0.7716968200917638	-0.009571688735266627	0.7358680948839826	0.4449061271470868	0.9902996741571033	0.9755424502940669	0.9818563122542382	0.9631524156231899	0.9245534211112538	0.9008542187661805	2.616302295354714	-0.0
repeat 28	0.2328291722619285	0.11718826671304834	0.5763657828617348	0.5043203383815278	0.9877928394414437	0.9826883066533756	0.9722180280454232	0.9686547539026351	0.8949963149190852	0.9170026298427927	0.965062521276416	0.36546756599087993	0.37823128370540154	0.14232891267167616	0.6509010261266464	0.4884529578015492	0.9910641906830592	0.9826191858379143	0.9829657667501128	0.9767562513655581	0.9076085124942398	0.9044093905222069	2.616302295354714	-0.0	0.6547601462502094	0.11360423991512555	0.7287880275998057	0.438481311716243	0.9937945516680362	0.9807851293929417	0.9716439448082137	0.9540854092498218	0.9174009276999628	0.919590381317645	0.36546756599087993	0.36546756599087993	0.7680532215149483	0.14566404090230142	0.7881510381523018	0.29423995192964975	0.9871139210455063	0.9693798279031114	0.9729075255026798	0.955171866526097	0.9122890280998517	0.9138824425104222	0.965062521276416	-0.0
repeat 29	0.1737278566033918	0.1598894918301731	0.5497121919110618	0.521439917799489	0.9885402399434772	0.9876812297684274	0.9768728630325509	0.9733182443445727	0.9228380681253869	0.9214245255438024	-0.0	0.36546756599087993	0.306880531595626	0.13869513452940485	0.5358583248168473	0.5615046920286639	0.9812726516252642	0.9810307929941114	0.9626011501863698	0.9736864079914117	0.901561826812895	0.934794239188848	0.36546756599087993	0.36546756599087993	0.49503553111560106	0.12402067807355212	0.6557181044971635	0.4842479748599352	0.9894761322513275	0.9807255313264949	0.9734910797872932	0.9697827912989645	0.9318341205722094	0.9142441345347965	0.36546756599087993	-0.0	0.7766807111956266	-9.713172319715524e-06	0.7587784695553537	0.3413551206847588	0.9916172630439484	0.9578779041148243	0.9747026408940129	0.9426669471811122	0.9216843075945373	0.9078377054249218	2.616302295354714	0.36546756599087993
repeat 30	0.07251471277003252	0.19300192364694627	0.5973020319653487	0.6289218259500922	0.9920264004727686	0.9896927510656048	0.9757703407498719	0.9645333131877288	0.8814816351568495	0.9235358290915928	0.36546756599087993	1.728166004553449	0.3126272393984265	0.10259004367703346	0.7004735048868826	0.49269476964726133	0.9923709600444546	0.9835960107152812	0.9756876480408171	0.9692743864613419	0.9036622797385998	0.9295963069438846	0.36546756599087993	-0.0	0.5559220415513932	0.1807077051805171	0.6255953371411894	0.4613327675921423	0.9882069767879518	0.9733150963971913	0.9744459163768673	0.9483395684501978	0.9270896573393426	0.9236057210243175	0.965062521276416	-0.0	0.8163330974689502	-0.06006424325432999	0.6599189736463087	0.326725332990242	0.9805430216054256	0.9585865462682174	0.9775520015211233	0.9343680792110414	0.935626486639935	0.9096584445219364	4.6812930477207235	0.36546756599087993
repeat 31	0.2281036452321241	0.055229226801226806	0.5821377731981179	0.5032031060252665	0.9841122859674771	0.9878144989409385	0.9654942490535466	0.9673200058381726	0.912952873470537	0.9221046896335482	0.36546756599087993	0.36546756599087993	0.4128367544347735	0.18251759852090227	0.5295436526963627	0.4747679146733052	0.9807672833673542	0.9888428568060448	0.9573253456836048	0.9799568474229917	0.922140538895184	0.9152530341897019	0.36546756599087993	-0.0	0.5315234229908424	-0.011814623373569352	0.6192821672749859	0.3842176218778335	0.9844242733187658	0.9777117857387991	0.9747875376962981	0.9576610530400085	0.8922847151338829	0.8749458970545241	0.965062521276416	-0.0	0.7538698406559922	0.032523917319603426	0.7589354443649345	0.37405950285827616	0.9933517929746685	0.9649599005254499	0.9767154217602088	0.9502350847451324	0.9229804432635738	0.9114471364096368	0.965062521276416	-0.0
repeat 32	0.27496701052570177	0.12296581098995374	0.5001615834650923	0.558626893444075	0.9904031428971036	0.9908979514099081	0.9791967254334835	0.9798035630953068	0.9317837572321475	0.9280346387525253	0.36546756599087993	0.965062521276416	0.422031474223405	0.13320621650025527	0.6986396842230574	0.45308920322017887	0.9925397924902699	0.9784465140452802	0.9757930261861076	0.9653689073529682	0.8858729135922305	0.9142573015181537	-0.0	-0.0	0.7381151641266723	0.20212082626000508	0.6776963899697515	0.5713091257828092	0.9916898216388261	0.9872510153153378	0.9732789888943276	0.9702534784450731	0.9010016095011042	0.9056271218953815	0.36546756599087993	-0.0	0.8287620901314228	-0.005607649452417554	0.7810402520278087	0.425748423917691	0.9878725720968055	0.962952881611769	0.9719208386234697	0.9369717099270062	0.9031621730343494	0.8565023991081142	2.616302295354714	-0.0
repeat 33	0.14198769050130558	-0.013434838957055072	0.4773575390748415	0.48821056138061897	0.9821422789781111	0.9839854828426051	0.974079476956685	0.9654017707135102	0.9016320023099698	0.9096958371898579	0.36546756599087993	0.965062521276416	0.3371867817683836	0.2111881908731129	0.5342449317549197	0.5005188213073594	0.9830401255780212	0.9812015458668258	0.9762908715607008	0.9709054940416947	0.9153295130045016	0.931630045252453	0.36546756599087993	0.965062521276416	0.7269230939095985	0.024610080173722036	0.8225901480057384	0.3879048198058018	0.9933712896403539	0.9722558675334446	0.9783514110455396	0.949105856339584	0.9249697583390628	0.9035499244584253	3.605920043022881	-0.0	0.7977868178252409	0.03929117832461344	0.7880284056034786	0.35536163898681206	0.9953209300789433	0.9670834998725081	0.9847662222088192	0.9541802628187949	0.899865631668919	0.912075657317835	3.605920043022881	-0.0
repeat 34	0.10463316407463617	0.1264614991132885	0.48950342726210927	0.4989084434311364	0.9896956626925029	0.9858628179154473	0.9790554191973556	0.9788726249561521	0.8978716551206194	0.9376773283175868	0.36546756599087993	0.36546756599087993	0.4059386637797559	0.08645466332040311	0.6258915225432888	0.5787018034129368	0.982955297308411	0.9869770854137475	0.9722695468694528	0.9754304927740787	0.9127650602015288	0.90664299506964	0.36546756599087993	-0.0	0.6637890121562678	0.11519448549926473	0.7426756409537967	0.4871881644265571	0.9910545456661175	0.9696038267345156	0.9806512133817255	0.9614690042417378	0.9100173682254529	0.8933891861547563	-0.0	-0.0	0.8122280345685481	0.04448102757039843	0.7230102840431897	0.5110543612458809	0.9874123383606981	0.9783356654245763	0.9806697127629437	0.9576876847397083	0.9006249010013798	0.9106562987206963	0.965062521276416	-0.0
repeat 35	0.21587792761447916	0.1960328957020338	0.5401908402774487	0.5097963696714686	0.9884460593720193	0.9894298698927615	0.9775316873667319	0.9757819286417768	0.9310359340591585	0.9244294829641904	0.36546756599087993	-0.0	0.31901489412063744	0.13010924848817895	0.5555694992103287	0.5363909947234498	0.9694922312401841	0.9871941091498408	0.9713422644215801	0.973426970765946	0.892041820164839	0.8903870596682766	0.36546756599087993	0.36546756599087993	0.6467817472225873	0.16049725903355583	0.6994802729719974	0.5033357366806323	0.9899390150653412	0.9844390970317413	0.9724678600931748	0.9585345202365012	0.900434973702204	0.9046206283308096	0.36546756599087993	-0.0	0.7490576465848585	-0.02009599694644	0.6620985692151352	0.4553268713751825	0.9764363457431633	0.9696234867951317	0.9715369801853847	0.9462727966102044	0.9195575204326536	0.925018650334116	2.616302295354714	-0.0
repeat 36	0.23534021501697935	0.11181713297143814	0.46493526968859394	0.5852441593515347	0.9893820657140414	0.9929629810215945	0.9813345206389572	0.980807658292294	0.9258379494050677	0.9251646803385613	-0.0	0.36546756599087993	0.41524600241116316	0.2465244191800279	0.598297630884808	0.4648372302885393	0.993946632782045	0.9848335280397311	0.9800792842959445	0.9719524609345391	0.9224916696526503	0.9202849286281158	0.36546756599087993	-0.0	0.7579908306450251	0.15756436255436715	0.6540376102078669	0.29524646594028825	0.9754011219740353	0.957937894313724	0.9793409457952392	0.9570512839240728	0.9175609119567505	0.9109737128314206	1.728166004553449	0.36546756599087993	0.7909249037559032	0.09580580801003888	0.8033745164522805	0.4486673330685903	0.9953068814548607	0.9673025737708272	0.9795177492064121	0.9487260469761576	0.9324159184974665	0.8614745750528504	2.616302295354714	-0.0
repeat 37	0.2096048301026343	-0.03446519271114684	0.5405147373841306	0.5231843311815264	0.9898393922458337	0.9830037397454645	0.9729898167416404	0.965571237030391	0.9193644064878983	0.9250797754308753	0.36546756599087993	0.965062521276416	0.4123842905787102	0.21608990340665346	0.5185604807332787	0.3747355524154702	0.984711268898846	0.9818498978958397	0.9839517705486764	0.9657029294863003	0.9238715623797548	0.9134071907127481	0.965062521276416	0.965062521276416	0.5758755995648601	0.14557412102894887	0.6201008010674735	0.5793805630802294	0.986324475268129	0.9857534009816168	0.9744221516841	0.9707732280591058	0.9221509514266799	0.9050064176599368	1.728166004553449	0.965062521276416	0.7650679631540599	-0.016664794893323287	0.7512914147487073	0.4352497728996697	0.9902791050182487	0.9733501967363289	0.9812058793356085	0.967099211393676	0.9277396344789095	0.8948071658361209	3.605920043022881	-0.0
repeat 38	0.027065239416237768	0.015171025654955449	0.5184340319405506	0.4884375025091541	0.9872498784583674	0.9888576922524437	0.9761398625617708	0.9739705800478934	0.9162014192823923	0.933592242962958	-0.0	-0.0	0.3375483583252087	0.04474046756197243	0.47534394775943484	0.4132872086222855	0.9773638691336919	0.9778819740126605	0.9781150145203348	0.9730591464466231	0.9150000863114649	0.9218621170697777	-0.0	-0.0	0.6653856772058221	0.12285879129261613	0.661198180322884	0.47224641480008855	0.9885684895113733	0.9773141935117442	0.9766495617628703	0.9554083782708879	0.9253021756381599	0.9271067028046918	0.965062521276416	-0.0	0.7871872471018626	-0.01856407984491098	0.705036417974362	0.38098201544537197	0.989813331421638	0.9689235236519123	0.9800957213872028	0.9582039154739255	0.927687151144003	0.8609395005575943	0.965062521276416	0.36546756599087993
repeat 39	0.2502394150043645	0.21696348364457746	0.4652512847061824	0.4677721243420239	0.9811842061743444	0.9793056330679538	0.9636125519943357	0.9753529462397531	0.9319130266142175	0.9082109016135813	-0.0	-0.0	0.4326784056281381	-0.00981547457867224	0.5252182148135841	0.5457693480834984	0.97803010189637	0.9841346551153156	0.9681764935328522	0.9721210827856671	0.9202287164103555	0.91058729482524	0.36546756599087993	-0.0	0.6097631774061342	0.047381032042893775	0.7622629967665789	0.38550169296889436	0.9912618771710057	0.9649393594617035	0.9797992579428468	0.9517926606143182	0.9280861723269265	0.8981366964325248	0.36546756599087993	0.36546756599087993	0.7751655426097478	0.2031358220184384	0.8292347830165567	0.4902538592768561	0.9944057440926728	0.9752756655245707	0.9830606101023965	0.9565371248248593	0.9226636729517956	0.8911873094560747	0.965062521276416	-0.0
repeat 40	0.14393138430674846	-0.0008547256529141557	0.36188696527981334	0.4571618929279917	0.9712706014729469	0.9863905693346933	0.9704195432379398	0.9768749124622669	0.9147318933037398	0.9204195193650361	0.965062521276416	0.36546756599087993	0.3169250378592291	0.050448148429906636	0.5225046773974089	0.43391069439755797	0.9814137160779275	0.9740753166150116	0.97183563799023	0.9737706839780392	0.9207978307909237	0.9149984240925189	0.965062521276416	0.36546756599087993	0.6207262903285931	0.07599623572285037	0.717779617772922	0.42873742070196186	0.99001228033924	0.9687966442457179	0.9812875937546033	0.9557440204267107	0.9263985653697824	0.9286223782340853	0.965062521276416	0.36546756599087993	0.703279492725964	0.12435961936207525	0.6382683304231387	0.5027951682295925	0.9892248237325892	0.9836073035475796	0.9834301583396454	0.954650102530943	0.9187276683237786	0.913580404688261	0.36546756599087993	-0.0
repeat 41	-0.012909566091595277	0.06493418948972113	0.47289229757742074	0.4724395988087192	0.9839152022096431	0.9794568195300041	0.9710896498562352	0.969387383518078	0.9051696752388694	0.9122090983397286	0.36546756599087993	-0.0	0.5058961928520536	0.08541824464863021	0.6659158297186345	0.4570586018853637	0.9882021612180337	0.9757328806146846	0.9724064649689195	0.9711857977763325	0.8955715452767965	0.9074318036921045	-0.0	0.36546756599087993	0.7299507678781103	0.07648917798685093	0.6700668179975968	0.41244527422104327	0.9868925601339746	0.9788939707695006	0.9756863500352689	0.9601338189465252	0.9005687275711578	0.895440471946198	1.728166004553449	-0.0	0.7274604917973856	-0.06447079495980734	0.7889618698417368	0.3981794175508201	0.9931433650562178	0.9734192820426053	0.9822510977978303	0.9589852083313493	0.9149034938059385	0.9159651961616304	2.616302295354714	-0.0
repeat 42	0.20024000179324195	0.13984763879936174	0.6536596463833932	0.48496077103773233	0.9926912082163958	0.9788457698594382	0.9719074326928959	0.9640347609914443	0.9202254027857122	0.8882675649886029	-0.0	-0.0	0.3603531485265657	0.10192404319119536	0.6382707069828994	0.41671025330100975	0.9878358522833073	0.9764809810825275	0.979553045284706	0.9646497452429246	0.9066920786300176	0.9188426033147472	1.728166004553449	0.36546756599087993	0.6291351797688226	0.00931876939390043	0.6373249106473352	0.44781651638277264	0.9900604762504879	0.9836493068372465	0.9732127610049002	0.9693600175935149	0.9295044378062096	0.9075145740820735	0.965062521276416	-0.0	0.6210252849649918	0.03385272264151934	0.7244948345803994	0.40628483341722077	0.9919858841885614	0.9745440891884014	0.982044721063472	0.9618187724578346	0.9130554928480451	0.8767217716264032	-0.0	-0.0
repeat 43	0.12792617497497677	0.005697612438008835	0.5819055961256836	0.5449328019444064	0.9893016900124147	0.9869329020953898	0.97232416446166	0.9771018566423272	0.8990288162490498	0.922203942464802	-0.0	-0.0	0.39957512468356066	-0.04763294384684835	0.5360555272325248	0.48044297088721183	0.9812302252731717	0.9853839157917349	0.9746142058417877	0.9734616417310982	0.9313688544303156	0.9230512907594777	-0.0	0.36546756599087993	0.6340259499907349	0.14505277390464752	0.6648705400683401	0.40710142440363645	0.9935946250526269	0.9752219361427568	0.9835869870233014	0.9638505454321394	0.9336969368321439	0.9114776213234987	0.965062521276416	0.36546756599087993	0.7143283004776888	0.10346506873167499	0.6994114522448189	0.4098737123648252	0.9877797937757812	0.9699550505842496	0.9778839996955334	0.9621042116689403	0.9025877086161682	0.8768801759290633	0.965062521276416	0.36546756599087993
repeat 44	0.10810110129423423	0.05287438931121853	0.5141432923317556	0.5702668918373688	0.9890391895373446	0.9924847198618878	0.9550558502140687	0.9725764309079584	0.8939262586460242	0.9127556933998271	-0.0	0.36546756599087993	0.3797728030440083	0.24602196403819432	0.48700391862885595	0.46073572674000757	0.9844407839106974	0.9734497707605531	0.9773287178161709	0.962056515980381	0.9149773963838086	0.9189189952362432	0.965062521276416	0.36546756599087993	0.712674215551998	0.040728296420208976	0.6964674900623361	0.5802343105595857	0.9932199338619043	0.9865848904788797	0.979895844658998	0.971967701918313	0.9108568847574293	0.9169493123358678	2.616302295354714	0.965062521276416	0.6778112796790545	0.11971942364947794	0.7127401724898387	0.4383948085839402	0.991126859667284	0.9711185200172554	0.9742503772934271	0.9507476289253042	0.9100160724846138	0.8924519960789967	3.605920043022881	0.36546756599087993
repeat 45	0.16517913374295118	0.21322792207852156	0.5415910594946187	0.4430633387151746	0.9802884224052033	0.9752548105410501	0.9760648467256119	0.9765423636566675	0.9068945818486362	0.9137961098630107	0.36546756599087993	-0.0	0.44003703990958354	0.152321009407401	0.5414380492379887	0.3490840099556107	0.9858931028075746	0.9667487853276794	0.9695840613485018	0.9627450970350615	0.8976963835859054	0.9083243542821492	0.965062521276416	-0.0	0.5737991868873895	0.15647881141445893	0.7003238527053234	0.4792858107935101	0.9881460423755948	0.9804772422630643	0.9791495028398771	0.9646271382854479	0.9184129225717719	0.9190112832439286	3.605920043022881	0.965062521276416	0.7607351107682844	0.15646018003983037	0.7653665778089243	0.5006723160796207	0.9891615016175026	0.978452935738404	0.9808216290142665	0.9631850658207561	0.9241343732747416	0.9271020433432369	3.605920043022881	0.36546756599087993
repeat 46	0.06205523809818962	0.18838640565706105	0.5431153897415262	0.48126296076855796	0.9891564722117486	0.9895224180922411	0.9580957466557538	0.97400301217873	0.9308476715429848	0.9118696701839111	-0.0	-0.0	0.49845582308722125	0.047044393511897736	0.6886441565111634	0.38663647734872575	0.9863112661170991	0.9669026434532269	0.9728540396207349	0.9598385078970451	0.9384641064630588	0.9122640426224008	0.965062521276416	0.36546756599087993	0.572419454747149	0.13871892708658967	0.6260495933877742	0.5042186770025041	0.9892616591786298	0.9838127639285414	0.9741018203473019	0.9718957280541366	0.9320712583432226	0.9055225635041411	0.36546756599087993	-0.0	0.7596076617847207	0.00919412684984093	0.6915028611591514	0.33890245163402766	0.9904923657695635	0.9677582210221479	0.9678177602037895	0.958481116059275	0.9261404973355918	0.9218610409755612	1.728166004553449	-0.0
repeat 47	0.18629673383061834	0.12249644939826898	0.5668959902207191	0.46521439957525856	0.9892957526504423	0.985504834750868	0.9814686932671695	0.9646187219194728	0.9156694160219477	0.9216400225848846	0.965062521276416	-0.0	0.38721803657236364	0.12039895537507564	0.651061176561894	0.5330449009936654	0.988148146387922	0.9880605988111743	0.973085904513039	0.9711470946408913	0.8932164233387778	0.9181649046478841	0.36546756599087993	1.728166004553449	0.6099541283004756	0.1372880200839656	0.671348729208467	0.4587486949136972	0.9926848976229784	0.979688443965762	0.9613451263462912	0.9757963958606484	0.8844404842785258	0.8744090725245475	2.616302295354714	1.728166004553449	0.601826627726346	0.06027719037716954	0.6466632348373228	0.46356301836958647	0.9830756953119437	0.9690513237232912	0.9731732787814709	0.9496879731042279	0.9366151793289712	0.913811853382818	1.728166004553449	-0.0
repeat 48	0.015263587438591707	0.08042488361820684	0.4816555831417213	0.49906070501699573	0.9858687127966628	0.9831437534498064	0.9747344396267099	0.980986118300051	0.9139023389963237	0.8985566900024881	-0.0	0.36546756599087993	0.5111869649610139	0.10444954493912076	0.6397145238775582	0.35407122768628085	0.9887968930828286	0.9735064141196967	0.9829110355106649	0.9637903837064301	0.9158542011224501	0.9111312726474885	0.965062521276416	0.36546756599087993	0.5992796667359741	0.08090485957798857	0.7009053880471907	0.4443570831995061	0.9907560321358919	0.9811130812361522	0.9775106523963142	0.9682715232754711	0.89895760755822	0.9152721980821791	0.36546756599087993	-0.0	0.7826392478049169	0.08973986377992432	0.7596522243085251	0.31129509231053365	0.9932973681171859	0.9583559583453158	0.9782817888591914	0.9540032442030497	0.940253875424814	0.9116268493668387	1.728166004553449	-0.0
repeat 49	0.06480511300296923	0.0911413724378004	0.535824805489583	0.5823860092135968	0.9899059293196792	0.9887309048908199	0.9729612974655892	0.9774960710292899	0.9134694973875683	0.9125184449516913	-0.0	-0.0	0.29008378614879193	0.09369851156211546	0.612025362164727	0.6028905214162648	0.9853745984263487	0.990175240222646	0.9729062793117313	0.9740421771184266	0.8974157552254486	0.8984284509440172	0.36546756599087993	-0.0	0.5964198524819897	0.1142470489165747	0.6644925500028789	0.49341463196976293	0.9865891950999535	0.9831977927452012	0.9485646445262521	0.9754645473425942	0.8971328614953611	0.8986448250978666	1.728166004553449	0.36546756599087993	0.713424403075664	-0.04677728695926389	0.6914949960024699	0.4437621732536223	0.9851179605117631	0.9774326582344263	0.9689784793523655	0.9579039529796538	0.9003325399064819	0.9029356927433898	2.616302295354714	-0.0
repeat 50	0.11377242979844857	0.016070045614227757	0.5401737637752779	0.49077438454471234	0.9861460749710629	0.9858885787233674	0.9813714102616315	0.9821527731694072	0.9270381854405987	0.9108832751745248	-0.0	0.965062521276416	0.26586177886410084	0.1875425801975615	0.5842654696748392	0.46364899068405196	0.9855904517471669	0.9873768831773304	0.9718354477717708	0.971270956962569	0.8742066059799115	0.8937446591648742	-0.0	1.728166004553449	0.6914640912656697	0.05494830842942279	0.6803916872836111	0.6024715920574053	0.9923490620954826	0.9847622382658686	0.9705879357626623	0.9686475508038435	0.9280465025216207	0.9210460837393785	2.616302295354714	0.965062521276416	0.6467765590293852	-0.03879052182859913	0.6362607080144905	0.4526942277309943	0.9854312254578745	0.9720572040350649	0.9765409842987868	0.9322256828773252	0.887514981744394	0.885396852829367	2.616302295354714	0.36546756599087993
repeat 51	0.2911728575061702	0.049812668035252326	0.6355437174378448	0.6000211054368847	0.9893802502214222	0.9842902144455477	0.9778057358915672	0.9737200973762241	0.9299657608193854	0.9396229420463603	0.36546756599087993	-0.0	0.33258993473430964	0.07375421535216525	0.590559286960392	0.5550324257604438	0.9858021728015074	0.9831310142775015	0.9741721077515403	0.9755899902086566	0.9024411943466302	0.9392105622408733	-0.0	0.36546756599087993	0.6710690891994032	0.03760059399728155	0.7694008637231305	0.4312460649941562	0.9918633133720263	0.9718156044489632	0.9664682647965083	0.9612100164517751	0.9352054233453507	0.9027048882659432	0.965062521276416	-0.0	0.6393668713142502	0.12279957143979237	0.5920335294477207	0.4140292028106022	0.9819180141985567	0.975847538573148	0.9755525340921968	0.9744880505460061	0.9056052763464069	0.8916158096670599	1.728166004553449	-0.0
repeat 52	0.30198724623463735	0.3024776232092466	0.624296362904508	0.5101166656528343	0.9885194590090813	0.9886274999705467	0.9776753478529574	0.9780331469088394	0.9100538764337395	0.9023845864089056	0.36546756599087993	0.36546756599087993	0.394547386379897	0.05075338620908279	0.639288798923481	0.5014496329132726	0.9919333844177156	0.9825203227633934	0.9755533894924064	0.9609695311993268	0.9449918910250827	0.922516979642915	0.36546756599087993	-0.0	0.4694200399281976	0.041317238964523245	0.6906411600031689	0.44548694363551	0.9837455996529954	0.9739638689444886	0.9711220698898172	0.9712243056405974	0.9384472210338282	0.9315942799678673	2.616302295354714	-0.0	0.7169163678603573	0.02341760574119868	0.7778541260133802	0.335719872650293	0.9925496629397124	0.9621722765991217	0.981780059528403	0.9425514244198279	0.8947970221409194	0.8944693304710964	2.616302295354714	-0.0
repeat 53	0.09297737238218168	0.0844974197530037	0.6274079834195698	0.565405509196493	0.9888064863701983	0.9898901599210144	0.9772822819411003	0.9752026413955931	0.9333539089773185	0.8941103299940744	0.36546756599087993	-0.0	0.21680249358345954	0.036734497011626795	0.6783508939395556	0.4379171107208949	0.9898044857274859	0.9803156185866363	0.9802723106275796	0.968865336034733	0.9264067462183454	0.9209428840726006	-0.0	0.36546756599087993	0.6130189309676104	0.0745465478622266	0.5664742846077666	0.5114373585161007	0.9823735337070041	0.9852524603692332	0.9672390538222277	0.9626728135368633	0.9199513861120032	0.9045949352881211	-0.0	0.36546756599087993	0.7992365105547368	0.14358429676450962	0.7951533701468685	0.5499714294973735	0.9898035052700895	0.9788214574912373	0.9785005202805965	0.9611486084794113	0.9300222476744213	0.906883204882967	4.6812930477207235	-0.0
repeat 54	-0.013654189079530837	0.13068709167115855	0.5564098857141664	0.5304330577937877	0.9861396610904083	0.9926069518471646	0.9756668769421192	0.9736410804503921	0.8922154920691836	0.896170965816615	0.36546756599087993	-0.0	0.5129398225211973	0.13827790265078455	0.5142803076469074	0.456543840456446	0.9743840884906075	0.969653569316568	0.9804446809042446	0.9604597729032152	0.8926342319822673	0.9235024721100823	-0.0	-0.0	0.6094517701836384	0.1392015796595043	0.7153789978291033	0.45566616263433435	0.9915077152614202	0.9796902811167716	0.9805334946098323	0.9535328446799691	0.9121024944501055	0.9087898209299686	0.965062521276416	0.36546756599087993	0.7868006130235138	0.0017256199756211926	0.7382141232456546	0.3550878647671071	0.9932047790509453	0.9645269442441797	0.9790665310380942	0.9474871835520728	0.9087130479938198	0.9313665459849354	3.605920043022881	-0.0
repeat 55	0.18588641330636313	0.09237202978836902	0.5764522382220956	0.5516423506671025	0.9855168419752749	0.9879148488238599	0.9734943816772111	0.9754077455500643	0.9087570541395434	0.9242116820641691	0.965062521276416	0.36546756599087993	0.4491813741969898	0.1372483869294053	0.6010883268345679	0.431489077305719	0.9791939864567204	0.9775600885321929	0.9745147702924069	0.9685906049168802	0.9146702616049054	0.9015579342020523	0.36546756599087993	-0.0	0.6647175903648669	0.23309402292753756	0.6955065947529819	0.5248814589674481	0.9896436810895719	0.979361058487533	0.9772689232772458	0.9726062401492164	0.924436995174545	0.9093302245360524	1.728166004553449	-0.0	0.7047687782866491	0.19034778620113196	0.7613211772846343	0.4539752171271065	0.9899843832039904	0.9731649784591696	0.9733167256585437	0.9580342575162938	0.9322621739469998	0.9176295591686223	1.728166004553449	-0.0
repeat 56	0.1791813017567056	0.20011043586616017	0.6047862488532078	0.44718178074774845	0.9920571964314021	0.9786546760516239	0.9751556027264745	0.9710021269223562	0.9118269258361649	0.9302880670306748	-0.0	0.36546756599087993	0.39793075933313005	0.17643660283125642	0.5403412523690181	0.41947221905396054	0.9885465106619827	0.9861943909347943	0.9753185064271795	0.9701074469361382	0.885538664399729	0.9198934463106099	-0.0	0.965062521276416	0.7472945734586647	0.0677260500808356	0.7554653341140924	0.31016444365741846	0.9946258172731528	0.9636196000255504	0.9846350777011561	0.9657043200916515	0.9397616848357562	0.9213412874906557	1.728166004553449	-0.0	0.7753366537778813	-0.02019350475317406	0.7368806651406716	0.371124910289609	0.9954975732005538	0.9723966511390818	0.979498659316067	0.9578419007819586	0.9189940702021986	0.9040733911188614	4.6812930477207235	-0.0
repeat 57	0.08734803200947658	0.10951522523019379	0.48925467697387115	0.5368663730510714	0.9797589734603369	0.9875857592099138	0.9703900589136606	0.9778167506973009	0.9223629056556442	0.9229425635951091	-0.0	0.36546756599087993	0.4769908234939142	-0.014308425150978743	0.7197218730213478	0.3999684465362557	0.9928087203492129	0.9832563447962352	0.9814198805505248	0.9705919108555361	0.9224069672608055	0.9122818103177346	1.728166004553449	-0.0	0.642919565411858	0.04895267180168903	0.709918204160934	0.34666405130624717	0.9878792539439674	0.9724694369412089	0.9729942292951871	0.9728047795501399	0.9304697717477816	0.9224249318619361	1.728166004553449	0.36546756599087993	0.8193529068938602	0.1911409177834723	0.7839078965125239	0.5056864056001259	0.9938821627092813	0.980986179986494	0.977806202604258	0.9637277990308013	0.9152437918585858	0.9230548871972071	2.616302295354714	-0.0
repeat 58	0.15687714353620358	0.056753951005448174	0.478433114610992	0.5800996201668926	0.9810985525033857	0.9866788110225206	0.9745439128483074	0.9702567642571673	0.922106835134578	0.9330837692920702	1.728166004553449	0.36546756599087993	0.47339234124032964	0.07729049973907698	0.5073725988200188	0.4542652348087076	0.9794889539869118	0.9829640178107439	0.9672353784067927	0.9584994431717349	0.9338253904520002	0.9250573832500781	-0.0	-0.0	0.6514926405114567	0.055455493694547026	0.7200741404954697	0.4005534981715848	0.9875233170370789	0.9770987045301858	0.9768112888202539	0.9622623845351671	0.9188411068307253	0.9203539546186634	-0.0	-0.0	0.6755187121330422	0.08120370027606003	0.7016554630674396	0.5100935131402846	0.9913955822425397	0.9834643467608518	0.9779385547485364	0.9661608595688078	0.9210665214092666	0.9222837346946886	1.728166004553449	-0.0
repeat 59	0.1788237202389965	0.03956858212343107	0.5213498659775444	0.5695636672720996	0.9910660738336646	0.9892685881464859	0.9804215111287943	0.9813653623690353	0.9213984959473067	0.894912800813326	0.36546756599087993	-0.0	0.48668914463674773	-0.04006570529795432	0.6869905259950304	0.34692816871742416	0.9869520799339134	0.9664385417673156	0.9738301106874453	0.9521232604939682	0.913968921535973	0.9184371538871615	0.36546756599087993	2.616302295354714	0.6468271508445195	0.09836484477113712	0.7363908448203846	0.49278183739895337	0.9934210467693638	0.9758379793109049	0.9875533469991274	0.9592918497545981	0.907452562087366	0.9234566872526189	1.728166004553449	-0.0	0.7781698015339519	0.03727984822090877	0.7772968434595348	0.41905118692167914	0.994815814961236	0.9751907999690173	0.9786694799357218	0.9486980380091004	0.9083930694668692	0.8997602271240682	3.605920043022881	-0.0
repeat 60	0.005223818866894277	0.1749849295266409	0.48224616380159013	0.48038831339995447	0.9826397435776754	0.9770569336294166	0.9779014243728548	0.9640525862547563	0.9167459448199461	0.9102308807087536	0.965062521276416	-0.0	0.29076355916715113	0.015440692474578813	0.625781711700526	0.47041963439522855	0.9924807607183422	0.981799503445643	0.9814580280227523	0.9748867098782131	0.9259090661864455	0.9032917784639515	-0.0	-0.0	0.5736238654981198	0.01194695803870547	0.63355637884956	0.47637739750869174	0.986237536892985	0.9740729823117069	0.9845127872183824	0.9661584225481727	0.8938514212405466	0.9106456556479868	0.965062521276416	0.36546756599087993	0.8306487174250342	0.008625098754044186	0.7820598062915979	0.34867883561384516	0.9905931421581479	0.9704191993285745	0.9752001010632283	0.9630032928309773	0.907329175218895	0.8973360046296693	3.605920043022881	-0.0
repeat 61	0.17507316902376324	0.12461200612085782	0.5898473846523433	0.45940339934968843	0.9876295022523033	0.9854255242667285	0.9729731889823856	0.9594330842017089	0.9411941103887161	0.9349118231162216	-0.0	-0.0	0.41662465339108834	0.158550928573092	0.5358077993743924	0.46101711487737246	0.9764857584515784	0.9835135787494775	0.967320063290695	0.9671993227267325	0.8945262008864151	0.9055354811592313	0.36546756599087993	-0.0	0.6378541560406661	0.1428085726729208	0.6937273922361179	0.4116322757143752	0.9860567783019658	0.9640393248557348	0.9656035452863607	0.9588445086504811	0.9189687364785268	0.922941337257887	1.728166004553449	0.36546756599087993	0.7112178523021246	-0.06422588165896907	0.7475662800948006	0.49164248320970005	0.9924575107707762	0.972850263495372	0.9746329854296519	0.9479364114902251	0.9040631010800665	0.8766127609966494	0.965062521276416	0.36546756599087993
repeat 62	-0.02113816480675408	0.2541470669465451	0.43588544985186506	0.6557967135346082	0.9868830943053528	0.9916769200979225	0.9723679648950689	0.9760002864045784	0.903670408164793	0.9005812484134943	-0.0	0.965062521276416	0.34575594707148266	-0.03431740023814082	0.5889575538837822	0.46364404648565705	0.988723019818535	0.978856547214215	0.9781094715609908	0.9658064119428582	0.8884001630522537	0.9063570818168071	0.36546756599087993	-0.0	0.45230167915930364	0.040667978719828565	0.7206214735645164	0.5473454175243548	0.9917013550709558	0.990217385629419	0.9781487715299844	0.97054156142388	0.9318315559044656	0.9244220114396698	2.616302295354714	-0.0	0.7221896358038974	0.05373854002309271	0.6473655362491961	0.5262392086209935	0.9870711855747043	0.9808050754711921	0.9791653321645024	0.968315230355113	0.947855466737707	0.8758075697947603	2.616302295354714	0.36546756599087993
repeat 63	0.22222291876602152	0.0559634659580772	0.4873554820985443	0.46462828473167833	0.9912708006907387	0.9854520139585445	0.9773793703332161	0.9772299810007338	0.9090967234790133	0.9056775046575886	0.36546756599087993	0.36546756599087993	0.48013858875892196	0.03969007093123156	0.6791555505149333	0.30656467341017596	0.9912754200890275	0.9663117120656987	0.9764473582447707	0.9673365585366327	0.9177075449850287	0.9234723462291141	0.965062521276416	-0.0	0.5606283914091028	0.14667945801746385	0.5398017436957799	0.4191014892699743	0.9802882178657248	0.9782226014576585	0.9753199486396849	0.9661529872581781	0.9171024946533494	0.907743628739699	0.965062521276416	0.36546756599087993	0.7416646977140527	0.034636997724947285	0.6825681675082862	0.40548207865377206	0.9896497644541907	0.9676064758952289	0.9820887227836815	0.9488930546356958	0.9245056390220316	0.9269392503876487	-0.0	-0.0
repeat 64	0.2266766600032153	0.2628905591063485	0.493163135611673	0.44426976211262104	0.9891077270356272	0.9823913692715318	0.9778035743929234	0.9674727012574253	0.9124389365456617	0.9239094529024571	-0.0	0.36546756599087993	0.377467373201179	0.12511666477337688	0.5657442654113295	0.47657413142071964	0.9900355858434173	0.9805192377934349	0.9768103439609188	0.9690594206157345	0.9114815451003179	0.8996085866231618	-0.0	-0.0	0.49512055791275605	0.10211582371535279	0.6251625118255132	0.48877003486244774	0.9867134534223616	0.9813094350469255	0.9766033086587	0.9706383346657559	0.9280493725132382	0.907163858990804	0.36546756599087993	0.36546756599087993	0.6387638431316291	0.026896850074029532	0.7854113090889255	0.2523126907067253	0.9913113603027064	0.9542572774291422	0.9815085820488697	0.9538526053213368	0.929220782930314	0.9092456566885179	1.728166004553449	0.36546756599087993
repeat 65	0.1298850014754565	0.11250373663480775	0.5236843827103282	0.5549146888438157	0.9884515890427568	0.9861581297135067	0.9802354707879566	0.9751415618971986	0.8926926113525424	0.8630330780016418	-0.0	-0.0	0.40053596631537836	0.149729470386499	0.5557929827601623	0.4510687979402961	0.9900560950885686	0.9882856518952539	0.9812150213091692	0.9701358228518359	0.9108967405513633	0.9220125252417607	0.965062521276416	-0.0	0.6640352429722058	0.20459615912959572	0.6332900564201569	0.4720445583676311	0.9918840269307583	0.9782162091021429	0.9823001261620519	0.9750690681982	0.9132588388125413	0.9214921792912514	-0.0	-0.0	0.7437849480301448	-0.05809681098954592	0.7547239737249349	0.36842199838935313	0.9893498520310652	0.9651287845604873	0.9816770566007401	0.9619201984505867	0.9231084836167835	0.899062925466493	1.728166004553449	0.965062521276416
repeat 66	0.14273114921163688	0.13652005056115216	0.551367697346977	0.4470990706408784	0.9869700015982059	0.9794415813116968	0.9694144028442964	0.9562033288050328	0.9002795991975504	0.9275809690832112	0.36546756599087993	-0.0	0.33792982546409744	0.0862270160891087	0.5069152089157481	0.48611214974221406	0.992318476177573	0.9687558227840698	0.9790364161642519	0.9677341622365697	0.928780368091579	0.9147719462495216	0.965062521276416	0.36546756599087993	0.5460056510322409	0.10437842142656822	0.5727965555598986	0.49380149237100224	0.9819749633536187	0.9756515216218149	0.9602563057459444	0.9710241124003147	0.92976363863632	0.9146471287283453	0.36546756599087993	-0.0	0.7384631882745837	-0.04815936114390028	0.6742837949397514	0.4616367478257723	0.9910628057184615	0.9792873885860882	0.9774039083378127	0.941482260744464	0.9256644558815648	0.8978500591505629	0.965062521276416	-0.0
repeat 67	0.13438398904632912	0.0323852356623245	0.5453610199989212	0.5473983758387038	0.9876867257957618	0.9884991639730734	0.9689374482883546	0.9720340364919535	0.9266074558430933	0.927238281418586	0.36546756599087993	0.36546756599087993	0.38755839117141466	0.07737417122694484	0.6747520671208063	0.6217153465825529	0.9901580215896932	0.9916698706514196	0.9710097774335615	0.9762767179457239	0.9140612203165893	0.9294049358881434	0.965062521276416	0.36546756599087993	0.6530682581441611	-0.045516322580717056	0.6510869427024364	0.4974539907821022	0.9814194411045531	0.9744989126909542	0.9737466559927318	0.9631626191139344	0.8912401209588321	0.9237635242764778	0.965062521276416	-0.0	0.8036094589378073	-0.025869310162857373	0.8192912240992415	0.344906091472538	0.9935491709812709	0.9555666212707337	0.9864523175787732	0.9413761613931545	0.8982866698978405	0.9129143523509264	0.36546756599087993	-0.0
repeat 68	0.05422649893051268	0.16556308026554936	0.5271703641824949	0.455664419470084	0.9863838841536965	0.9860254744852424	0.9590239503280065	0.9445057346290909	0.9301656795204504	0.9161400891240455	0.36546756599087993	0.36546756599087993	0.3599708107338883	0.14229881820053225	0.6527139229587654	0.659680698479749	0.9889950822434184	0.9939020300196614	0.9520601809514628	0.9666403268729342	0.9187638459679447	0.9191734235095814	2.616302295354714	-0.0	0.5171106519564189	0.07797412952452573	0.6337179573715197	0.42977292108998527	0.9886917087550029	0.9755800629244767	0.9780137894313625	0.9617474118374808	0.899327837877515	0.8962646869860625	0.965062521276416	0.36546756599087993	0.702401795364693	0.034112349708552495	0.7197475845337785	0.32256372312197024	0.9908999049970278	0.9603334804658961	0.9795628754928778	0.9598903895641877	0.91848647870139	0.9137902355515912	1.728166004553449	-0.0
repeat 69	0.04545911251226903	0.0182431446078405	0.578477098872667	0.567207962534932	0.988406950693544	0.9868866499350549	0.9580485262346868	0.9680570045108223	0.9034582349227378	0.9240656774451456	0.36546756599087993	0.36546756599087993	0.16508185120659113	0.17921374956610042	0.6224244934328086	0.5266664130966028	0.9869192887838509	0.9915244429154835	0.9711894912503631	0.9713805004302954	0.9119844543974929	0.9129704459149414	0.965062521276416	-0.0	0.6357372081973509	0.12259447901094202	0.6845817240743102	0.4208094099790107	0.9902886479901899	0.9719509812293562	0.9785481208030884	0.9625896224205235	0.9174042314762904	0.9312979339469942	0.965062521276416	-0.0	0.7438978912372828	-0.03363298216223541	0.7471130018159795	0.3318354019231483	0.9958924521540236	0.9663541398801432	0.9851222538057309	0.9593089913844661	0.8879013457143915	0.9262991768247124	3.605920043022881	-0.0
repeat 70	0.1347281798610388	0.25708253825844457	0.6223532752059402	0.501930534725939	0.9892051437548264	0.9791873318365396	0.9752740461278464	0.9744564869851836	0.9135582351824733	0.9418983525474256	0.36546756599087993	0.36546756599087993	0.5283975916464547	0.11680568906650468	0.6969339388577152	0.45005173687588984	0.9928749029744428	0.9738044374194087	0.9867381265653544	0.9712855148653489	0.9124700347707004	0.8941551758253214	0.36546756599087993	0.36546756599087993	0.6288001960898306	0.06800824239950357	0.6732537100010547	0.490988256307982	0.9873364317416427	0.9780564585960645	0.9746182230151241	0.9696980752573198	0.9082573079269567	0.9260166225925177	0.36546756599087993	-0.0	0.7488934400701406	0.08812308047760997	0.732752296733869	0.3343663976185172	0.9926648223371977	0.9553182717915945	0.9676277556501122	0.9457434532944411	0.9302275913969076	0.8840855190789749	2.616302295354714	0.965062521276416
repeat 71	0.06997898943129971	0.11002495608770084	0.6088708165338859	0.4477254940585592	0.9944798402967322	0.9856935343569234	0.9793596424124489	0.9780967533381286	0.9172308168351341	0.9054044908230925	-0.0	-0.0	0.4358818810160292	0.21110503802462463	0.5747522946463587	0.5840031400212854	0.987304936604364	0.9889020858800588	0.9802671726847796	0.9745163529698728	0.9219366202650942	0.9232926461558084	-0.0	0.965062521276416	0.7254058686577934	-0.033365322678965297	0.779735698023138	0.28159928594596095	0.9912054284729734	0.9588379626406255	0.982961422653374	0.9461345758374566	0.9324177496881827	0.9210515270909017	2.616302295354714	0.36546756599087993	0.7013466223536329	0.14721082950329004	0.7390530093637319	0.5633903601648782	0.9880607232245656	0.9847587278079971	0.9719234119981752	0.9465939171857041	0.9217538657561898	0.9199765527885343	4.6812930477207235	-0.0
repeat 72	0.3971035317806311	0.023016863774380038	0.5102041765946529	0.5808377260610217	0.9886173927207951	0.98482666238875	0.9677647166774874	0.9812430998147965	0.9175871038243778	0.9119398124443846	-0.0	-0.0	0.23755556569033817	0.0703739887606473	0.5283837806637913	0.5937783572472859	0.9875837550709874	0.98521376545079	0.9760869072518759	0.9734157009019173	0.906558516393589	0.9302993110885425	-0.0	-0.0	0.6909133638421513	0.024587726963317957	0.6506298445116138	0.5078128931353025	0.9861143978179603	0.9796073786079738	0.9751149747388448	0.9657372788086268	0.9191224642916895	0.9464563042208759	1.728166004553449	0.36546756599087993	0.7909641979351416	0.09839772231405233	0.7271630391965482	0.5046429311948204	0.9888161680299665	0.9727926426084534	0.9717535927389858	0.9573547385855047	0.9263078371673417	0.91482043142173	2.616302295354714	-0.0
repeat 73	0.18806185011547727	0.027738930154496126	0.5580089525062759	0.5311546634579282	0.9841069824841258	0.9871661152892948	0.9621134407879145	0.9710397454867604	0.9337433043954837	0.9051489545274525	1.728166004553449	-0.0	0.2941377399219156	-0.0648521927034234	0.6329530064818517	0.45387215759436245	0.9894868109689837	0.9822970699443552	0.976717586667867	0.9778478429484898	0.9320439072319708	0.9296655252616395	-0.0	0.36546756599087993	0.5388021228411031	0.21702164713190128	0.5952059045992619	0.4063697352898311	0.9886326192936807	0.9756515837974237	0.9728243588756303	0.971633348585878	0.909324004516778	0.9253198801499577	-0.0	0.36546756599087993	0.750083807295438	0.05685916539393123	0.6626423377068319	0.397265012011345	0.9913387582537773	0.9823183055880478	0.9712476044995603	0.9665299056297612	0.9163334727813919	0.909599864195292	2.616302295354714	0.36546756599087993
repeat 74	0.1359405010749705	0.0797052098488638	0.48097181866146	0.4128501376361996	0.9707468318943034	0.9718519913553072	0.9661684221842066	0.9657048245896395	0.9115171919954945	0.9168326307156931	0.36546756599087993	-0.0	0.4839792322423489	0.019616665474707348	0.6632485327102173	0.5585068390903594	0.9872814064495143	0.9897597058201737	0.9764019998128631	0.9733647431571196	0.9192174545303171	0.9062689117967857	0.965062521276416	0.965062521276416	0.5917557294540028	0.19724498612413574	0.618684407279713	0.5969409963283854	0.986557939012985	0.9867014781278753	0.9734242790491482	0.9697619165119367	0.9278707620160582	0.920870410316005	0.36546756599087993	0.965062521276416	0.7210825437221451	0.016967628792169342	0.6936896543134908	0.48549160995894103	0.985390938086547	0.9770921495923417	0.9704620599274011	0.954866855551743	0.9287594887005957	0.9147919929551533	5.831241712620652	-0.0
repeat 75	0.12793372554301327	0.1218906114441389	0.5718105883847251	0.5869310763319233	0.9916785137005459	0.9911810690225564	0.9688511137786973	0.9487855147172142	0.9359198748210352	0.9292961940743298	0.965062521276416	-0.0	0.3162936513070489	-0.004360197091199347	0.5547281637766225	0.5436580736093266	0.9876071899023748	0.9882396137683074	0.9753207583028664	0.9742992220384225	0.9082873745112612	0.9238134144438592	0.36546756599087993	-0.0	0.42744603647679763	0.1085508234695432	0.5358143740186025	0.5342528130555699	0.9812372265867909	0.9854176031417238	0.9797604056253482	0.9745256056558227	0.9040674944281984	0.8917545974481955	1.728166004553449	-0.0	0.741618880429799	0.08665681669578174	0.7422636962906412	0.35229896580301273	0.9922248264530831	0.9679946679816738	0.9770785041901571	0.9574616014433461	0.9098506195708036	0.916442234606711	0.36546756599087993	-0.0
repeat 76	0.0314936366419505	0.039763595941519014	0.5042260318734384	0.4056634007905294	0.9766908764910419	0.9747813263385248	0.9753293943849706	0.9687573359599055	0.920172743670503	0.8977265462482953	0.36546756599087993	0.36546756599087993	0.5345236554015202	0.09530157623401539	0.6620987057293684	0.39071618432962113	0.9905854286355606	0.9667242261099335	0.9826503000840754	0.9588755742029975	0.9236032300624785	0.9232353078901725	0.36546756599087993	0.36546756599087993	0.6286052415489007	0.005050627225341331	0.6654131351321732	0.5327532629857911	0.9882396636677968	0.9824310883486062	0.9738561867571673	0.9650184938504278	0.9321690118302004	0.9304870804738495	3.605920043022881	-0.0	0.7409219127300879	0.007209480406892656	0.7808178947559721	0.39340785777244025	0.9953094489459655	0.9697782929454701	0.9803856494750546	0.9580944665158384	0.8960621211311091	0.9256498305507543	4.6812930477207235	0.36546756599087993
repeat 77	0.28180858774258577	0.09677713043565109	0.511516114346572	0.44512986742069416	0.9836792161737477	0.9838228196771255	0.9746854248686777	0.9696660688337984	0.9250304225716055	0.9111111993498142	-0.0	-0.0	0.3779744722124001	0.13814800445090103	0.5477904900580719	0.5222304691630005	0.9847823260244764	0.9834289024435533	0.9741823863042123	0.9732937938421149	0.9119505829661521	0.9046562666046682	1.728166004553449	0.36546756599087993	0.5016822094440029	0.13340820183393143	0.6305692627819608	0.45016244743909134	0.9919902108409742	0.9817077942634316	0.9732273787024	0.9699983485726597	0.9271723199872726	0.9308699805170518	0.36546756599087993	-0.0	0.8021390555513641	-0.11481306078692416	0.6371389502377695	0.3700601136592056	0.9900828357788303	0.9684796227017183	0.9781127789326041	0.9543760376674257	0.9190539571780725	0.8965788876857711	2.616302295354714	-0.0
repeat 78	0.03024103452976338	-0.13498733767752796	0.53266563183226	0.5239911648009821	0.9888583440821566	0.9884349112900999	0.9688797348430122	0.9631818759354931	0.9207815594344184	0.8626091406909687	-0.0	-0.0	0.4026445745381634	0.13550392325161806	0.6032583747736668	0.48744332570506377	0.9929707637461063	0.9850072017709492	0.9735696374842936	0.972416188149249	0.9091368395633272	0.9200785309696998	-0.0	0.36546756599087993	0.4919138146979051	0.10361768532621661	0.5701296454314446	0.4137733268227291	0.9902343696076584	0.9816266460941035	0.9748938694312546	0.9631168873073945	0.9289169920583387	0.9156369066043302	0.36546756599087993	0.36546756599087993	0.7931632281956309	0.030306784390848315	0.7653684717108459	0.3749387184027191	0.9900155454288018	0.9556488518400056	0.9734254666725212	0.9215665808630066	0.9239768823096466	0.9182673582623647	2.616302295354714	0.36546756599087993
repeat 79	0.1787925650075069	0.18496893172598636	0.6177233238519928	0.5447880380955825	0.9880131087868911	0.987235086638991	0.9721322513068977	0.975823773176691	0.900001255750915	0.9169334734152359	0.36546756599087993	-0.0	0.4365852289135883	0.08425850255611742	0.5909832036066127	0.5489462986349154	0.9875608124072563	0.9880920016005502	0.9784523302782036	0.9779579152942773	0.9267686644354234	0.9266588503204071	0.965062521276416	1.728166004553449	0.6254295975990309	0.1322803272578317	0.6941427179907802	0.4572909983388095	0.9916328694958814	0.9867842749043225	0.975299018691306	0.9701861978695381	0.9062954925396307	0.9108667363320005	1.728166004553449	-0.0	0.7391323703065649	0.12454006628679504	0.6847789740247393	0.4775774477990334	0.9905373817751166	0.9675540149508124	0.9769749310109274	0.9435000749574057	0.9268599153245514	0.9356469945324137	1.728166004553449	-0.0
repeat 80	0.22724912403172037	-0.024514256416429826	0.645883319011407	0.4069582956749699	0.9895123571907217	0.9834779688638433	0.975041614185318	0.9801869394904976	0.9072063855616446	0.8933959806276326	0.36546756599087993	0.965062521276416	0.44104968956682467	0.1863623363310907	0.5265737493761362	0.56596458344731	0.9884770645414416	0.9843086398283234	0.9749186999587696	0.9730591397131336	0.9282839775561199	0.9366421710469998	-0.0	0.36546756599087993	0.6814837891394014	0.05380553824299357	0.7632881467192218	0.336168634138102	0.991323288755898	0.9573278919146178	0.9759406390050163	0.9564865058814568	0.9227814137528266	0.9292652044587262	0.965062521276416	-0.0	0.7871682170775021	0.09385075228428143	0.7614638427670841	0.4433416490076242	0.9927015081549155	0.9740243407362541	0.974898647998556	0.9446779733846986	0.9242860893664278	0.8674287918058537	1.728166004553449	-0.0
repeat 81	0.3045911356715022	0.1658263137095257	0.49105296693799866	0.4487856752485575	0.9819508527679747	0.9864891857263447	0.9820397073531631	0.9749082837147885	0.9182328136977249	0.9150027994239308	-0.0	0.965062521276416	0.5464598778358609	0.0886896715292593	0.6999167843169551	0.46431966263030855	0.9930679080208328	0.9818325358998261	0.989794738939518	0.9689393349642852	0.9026509238501927	0.9191395634106619	1.728166004553449	0.36546756599087993	0.5028277702406654	0.1911452875997065	0.6224454065625129	0.517043365647481	0.9949327127205877	0.9913832145369639	0.9845856070365828	0.9789523345140688	0.9256577869606846	0.9325809462898731	0.36546756599087993	-0.0	0.7402479037997123	0.14671933880399746	0.8004661287563712	0.5462464626632514	0.9917946295062174	0.9785047606173696	0.9780948367803628	0.9643160918377345	0.9286935395770359	0.922765759573588	3.605920043022881	-0.0
repeat 82	0.151200706966101	0.14388073487243616	0.5445033186566324	0.4029677237004893	0.992057040838982	0.9849074599099079	0.970803618246257	0.9719476704597221	0.9249933773707897	0.9110943841069543	0.965062521276416	0.36546756599087993	0.37307223021158686	0.13009083294631085	0.6220766250772274	0.5197060614364852	0.9884093818031334	0.9788494222399052	0.9777524586845785	0.9594257070967671	0.9089181536953492	0.9097410979868523	1.728166004553449	0.36546756599087993	0.41658622696520253	0.050776082165416334	0.5147959652427345	0.387442721756602	0.9818091507866382	0.9836089648404801	0.9596991226993291	0.9776843516114486	0.9181136611503485	0.9090565750447883	0.965062521276416	-0.0	0.7575748319910114	-0.008729962226010898	0.7190921929852476	0.29093169476847025	0.9863420577196687	0.9527781599562184	0.9783837785155653	0.9598943028353841	0.9035067546201756	0.9288365279239448	2.616302295354714	-0.0
repeat 83	0.15255682742198778	0.15993913868065293	0.6536319671022616	0.5480028971843405	0.9878311735244181	0.9810406777081326	0.9740520986862071	0.9586708199469448	0.8721147530762092	0.9176062860935698	0.36546756599087993	-0.0	0.5219260477593798	0.14993458477282434	0.6880324790690471	0.39745892567467417	0.9954892579730819	0.9825071561427136	0.9811309430971858	0.968033066863397	0.9052400455667178	0.9306442402648465	1.728166004553449	0.36546756599087993	0.64869347765073	0.04345125187901549	0.7025815413516951	0.49438960285142686	0.9869017159277507	0.9743844038610119	0.983915435173353	0.9742394275766579	0.9248461553900279	0.9169989427790866	0.965062521276416	0.36546756599087993	0.8019894773705243	0.09252199391629284	0.7068189596412241	0.38068182922239185	0.9844730047901684	0.9722362916481934	0.9752554356181855	0.9535965626180869	0.9341362210883679	0.9080913451412556	0.965062521276416	-0.0
repeat 84	0.1295075229523056	0.05135876245622592	0.4246333743630348	0.5151570576519999	0.9799448207127878	0.9805975833267827	0.9784028268267589	0.9792483739149679	0.9034883401871547	0.9290886501048409	-0.0	0.36546756599087993	0.29887900413455226	0.1480781299349307	0.6420976445256938	0.4258104130276141	0.9883862574598905	0.9852785502412101	0.9736292054128468	0.9751759847353846	0.9123000542538462	0.9203382043847783	0.965062521276416	0.36546756599087993	0.5381641166116597	0.04490288360577638	0.7511942544694388	0.31384356479066877	0.9925485376172564	0.9632897781655203	0.979717175784298	0.9523204074500693	0.9036643150836686	0.9155925604518593	0.965062521276416	0.36546756599087993	0.6833865982257643	-0.06159360359594204	0.7937123382521035	0.4201958568830453	0.992233785423895	0.9593913926988656	0.9820909240462923	0.9586987664862231	0.9034353421693382	0.8913578601402705	2.616302295354714	-0.0
repeat 85	0.23192064296913004	0.1131439286417871	0.5802450248583164	0.365553191377606	0.9907228374790805	0.9724914037610728	0.9741980521634397	0.9567132699536867	0.9257059710301274	0.910547135313714	0.36546756599087993	0.36546756599087993	0.4203093652950396	0.0840255650007157	0.6201630103279177	0.44105803443313063	0.9808784793457119	0.9752183041481087	0.9711838105190957	0.9649448938151993	0.9279528614132223	0.91515072089545	-0.0	-0.0	0.5786441399863691	-0.024103781829766493	0.7288881742666857	0.5293444564241663	0.9940161471153122	0.9824972831445832	0.9801368133342772	0.9696496694353574	0.921238717840998	0.9079081205858617	-0.0	0.36546756599087993	0.7359653220812168	0.14137304330161182	0.6815903701182652	0.513022928504232	0.9908460425254454	0.9822732489492989	0.9772874445137305	0.9542029660528456	0.8973711150533735	0.894193044285661	2.616302295354714	0.36546756599087993
repeat 86	0.16027850544425845	-0.05255560517212472	0.4794782928299277	0.47924027420182197	0.9864102117343636	0.9797186011252671	0.9771669270333063	0.9731023363774743	0.9251863153554551	0.9169695263898172	-0.0	-0.0	0.4720275561267896	0.09012946225404603	0.6997238402894503	0.4306929980939892	0.9858898723696045	0.9695070258190384	0.9720224240240123	0.9548933108237116	0.9408984917546065	0.916930945329657	-0.0	0.36546756599087993	0.6519716388576964	0.040802438473165975	0.7148352263120398	0.3793990010674091	0.9942704048606843	0.983885406418985	0.9746618155288809	0.967106376086289	0.901736794449398	0.931299681222548	2.616302295354714	0.36546756599087993	0.7693848126707472	-0.03975586774574194	0.6730140425171134	0.34605090007391287	0.9918402524633149	0.9570676669317809	0.9818644918426919	0.9400080802305718	0.9314957381045735	0.9342891179617898	0.965062521276416	-0.0
repeat 87	0.12804405921106907	0.105233912841143	0.4141299789627684	0.5513666687430269	0.9822753918768283	0.9911133183822891	0.9666999780399703	0.9724565320976619	0.9274445375192342	0.8697818728498626	-0.0	0.36546756599087993	0.25704436210011544	-0.03976976160769144	0.7195071947151956	0.5521277062063309	0.9912371457457232	0.9774052369865425	0.968374586399551	0.9590016115722015	0.9251006590836394	0.9197517085550371	-0.0	0.36546756599087993	0.7346594622726172	0.12783788845107946	0.742242203912792	0.3490488252759234	0.9922794710889487	0.9660602787529033	0.9802754252074689	0.9628530529240655	0.9115206452135398	0.9203351003232879	0.965062521276416	-0.0	0.7677261110381823	0.02062635355656496	0.6851241440164768	0.44247304583991864	0.990625732033415	0.9755257003005757	0.9831755535520212	0.9371916280252883	0.9309700416006753	0.9081678550455748	0.965062521276416	0.36546756599087993
repeat 88	0.11885788214809019	-0.058788437752379935	0.5533670180793887	0.5565400187854183	0.9872436990733755	0.9909179328307527	0.9757256845430067	0.9730796939007601	0.9201983768496227	0.940267773004291	0.965062521276416	-0.0	0.4498102359766717	0.06460820644678465	0.5989685344063772	0.5296229538646745	0.9830080879005133	0.9845419845300138	0.9766343575372878	0.9640719593989674	0.9332114214030793	0.9255745987073808	0.36546756599087993	0.36546756599087993	0.4981682091010204	0.09967841505832334	0.6861470073892788	0.3708426523603104	0.9848573675402916	0.9752243429224298	0.9797048959260393	0.9692421157595988	0.8974772964359985	0.9207066300554942	0.965062521276416	-0.0	0.6751010652885674	0.006382152357581154	0.7887292598197945	0.3484099048847506	0.9901101413753927	0.9591107383988371	0.9776486482033104	0.9364739436952857	0.934003270111613	0.9201272892466124	3.605920043022881	-0.0
repeat 89	0.10991766767972547	0.09438962046181446	0.5119905491187745	0.5100290812522542	0.9872833480591163	0.9921938490403395	0.977579816517936	0.9817552789061678	0.9278235963251867	0.9207917935282555	-0.0	-0.0	0.2683594620203151	0.148615829448091	0.6154380729345842	0.5407991616062249	0.9869764021227286	0.9778480733482391	0.9733526537142545	0.98026643639809	0.9066121633842	0.8750525293577784	-0.0	-0.0	0.5966555272170154	0.06470698062024219	0.6712693898548616	0.4345583076769388	0.9907126229265198	0.9755065599966954	0.9784529685917132	0.9575166189090206	0.9263796285609667	0.9058006265767647	0.965062521276416	-0.0	0.7735764122216437	0.08398606473020875	0.7459865158690593	0.38774787492546137	0.9867269950696141	0.9726117158982472	0.964956196212956	0.9471686133166218	0.8933766208203368	0.9172699894192231	2.616302295354714	-0.0
repeat 90	0.16301999747026819	0.21735081933862238	0.4648018398671234	0.5152404866065048	0.9878054972839201	0.9843724059513629	0.9660836955029997	0.9705103389357949	0.9079664097903303	0.9260933761973897	-0.0	-0.0	0.35399939827147353	0.10787432355669002	0.6414813250904775	0.6835750891715584	0.9918616401024798	0.9919710086586775	0.9807534505482474	0.9709268392821265	0.9315267533028198	0.8924935692444241	-0.0	-0.0	0.5351223827862988	0.02231816144685334	0.7149236400457423	0.41771304982026947	0.9886955585572033	0.9701104452605116	0.9838390872632532	0.9443646887561252	0.9328469772782557	0.9111643807572998	4.6812930477207235	0.36546756599087993	0.7878842838956459	0.10530321872014603	0.7604354874213053	0.38506482471354875	0.9903049849989627	0.9647076747197239	0.9772849820750402	0.9546661137943546	0.9244233651226532	0.9296902254262316	1.728166004553449	-0.0
repeat 91	0.22313767947167962	0.11038899957304144	0.3857932696302064	0.4394773664464706	0.9746317844053537	0.978056058689375	0.974314528303759	0.9746289254523443	0.8875381302117274	0.912249967224962	0.36546756599087993	-0.0	0.48861875837499436	-0.008170249024315457	0.6387870342488586	0.45308182560277144	0.9862826362267814	0.9761192024764909	0.9727269201118353	0.9633523363795452	0.9181139627469579	0.9160779878765585	-0.0	-0.0	0.5269224635167998	0.03489051378406593	0.6967287269810442	0.39074553109242804	0.98858171977587	0.9736624795233837	0.9732589561671878	0.9492534229246673	0.9136637292951879	0.9047404206594962	0.36546756599087993	0.36546756599087993	0.7436543067251502	0.03891513219090412	0.6264267372884434	0.45262271997810416	0.9910305179584566	0.9831605575525553	0.9805765050157629	0.9635477067807532	0.9102213805728598	0.9249017117663159	2.616302295354714	-0.0
repeat 92	0.10872372937884342	0.09268668019462883	0.38631032034824875	0.487312952172034	0.9851595136069844	0.9880857608448173	0.9770373730574494	0.9791069430542253	0.9162743815972865	0.9210233795467897	-0.0	-0.0	0.49253529293406667	-0.07369313103587548	0.6296777361091672	0.3943632375715418	0.9911420951718017	0.9746400775037931	0.9712370217728393	0.9645612558118537	0.9155145427642639	0.9124145259095788	0.36546756599087993	0.965062521276416	0.7056375580013237	-0.017988930483768074	0.7286934896203768	0.5223827225604968	0.9920079308453016	0.978786943285674	0.9828344913257133	0.9536954643188283	0.9174816463298184	0.8831099079996004	1.728166004553449	1.728166004553449	0.7270779030742845	0.022010194153371243	0.6976767204217266	0.31378408939731806	0.9821098065267676	0.9679406786668903	0.9704038809154354	0.9614297843995396	0.9080412411107809	0.9045023429813774	1.728166004553449	-0.0
repeat 93	0.1472441072872276	0.144890068097622	0.6450975849944758	0.5861445492119058	0.9910688611710545	0.9824252750212215	0.9783390382494392	0.9687817716161764	0.9004664647624354	0.9200623477819717	-0.0	-0.0	0.3586724165260039	0.0158304129905861	0.5768477598595726	0.3346057132981936	0.9869723618045407	0.9648193128738412	0.9711244299989432	0.9470760164450369	0.8851219654363633	0.8890297143574316	-0.0	-0.0	0.5838676247946498	0.013656857692158603	0.7434637714394305	0.4516508321877863	0.9938556024234283	0.9738404531114033	0.9797416259624191	0.9335544016211353	0.910372312268799	0.908129633777394	1.728166004553449	0.965062521276416	0.7335093257603121	0.0730997373825963	0.6933786292599948	0.4277631722594917	0.9903683693653632	0.9754475551363149	0.9736105951088427	0.9635956645709206	0.906069291883318	0.9163072769131695	3.605920043022881	0.965062521276416
repeat 94	0.13996565020076746	0.05616969070663583	0.4354559667838944	0.4882739594191461	0.9790476926929217	0.9877119068273685	0.9683492647782763	0.9782392783618423	0.9099587531406195	0.9128636807273609	0.36546756599087993	-0.0	0.35808942428680623	0.32882354074234066	0.4743568166224676	0.5882783539392615	0.984231992804272	0.9920434112597818	0.9733044156969477	0.9700243700110045	0.9000083549381471	0.9050955797299575	0.36546756599087993	-0.0	0.7115982613583816	0.11747688340648449	0.6945096223616452	0.5477425496099426	0.9909868968070512	0.9833138865911337	0.9883992458051712	0.9668378508807689	0.9349379894537471	0.888897360903937	4.6812930477207235	-0.0	0.7933186124681996	0.039189455136168505	0.6879211466426167	0.45326039549359975	0.991850196199795	0.9803557053054195	0.9786030682734383	0.9558640131651734	0.9267559888387766	0.9164765355047828	1.728166004553449	-0.0
repeat 95	0.15086297740594182	0.04350791903430665	0.5311582748785425	0.561546310235815	0.9888148087786459	0.9854735383530366	0.9805098733089577	0.968897816629596	0.9406190716160157	0.9516273314964563	0.36546756599087993	0.36546756599087993	0.4784675043620825	0.1571033207293568	0.5420255059745116	0.34183066297310016	0.9867629053083844	0.9756560134071459	0.9719871452028741	0.9707937102659827	0.9278597301105016	0.9217597581177809	0.965062521276416	0.36546756599087993	0.6518980130643415	0.047852967202898625	0.6622600748002488	0.3241109924673524	0.9902345890549629	0.960641437773694	0.9768706100144324	0.9525828656354106	0.9285784202811941	0.8906971667732034	0.36546756599087993	-0.0	0.7105399831148727	0.03951161517699306	0.6951767511014812	0.5374945062375791	0.9849922046113517	0.9847113317008876	0.973269732828143	0.9570877860083793	0.8761770531073054	0.8970424547173032	0.965062521276416	-0.0
repeat 96	0.0538366559938735	0.021657480522327868	0.629364152168126	0.6337744052202972	0.9910674130781802	0.9910830115493556	0.9792152564565924	0.9817143146429984	0.8745690541969053	0.8693974184524457	0.36546756599087993	-0.0	0.5216953449776969	0.06979070400927903	0.6144861379598084	0.421368926969077	0.9846793050818947	0.9747431910135813	0.9796712842478739	0.9642503457175724	0.9343292743695937	0.9181523544255499	0.965062521276416	-0.0	0.573810529192519	0.08866455388104187	0.6597013287317754	0.43008446292434055	0.9933614946734229	0.9755652432163875	0.9800082919697957	0.9564442728725774	0.9155376309789489	0.9371721220670635	0.36546756599087993	0.36546756599087993	0.8334199890660583	0.07230633822464805	0.8330822164710489	0.4471453006087102	0.992625750401308	0.9677629304925969	0.9814284171935724	0.9403371710294081	0.9167056349200693	0.9044173792921824	3.605920043022881	-0.0
repeat 97	0.14968984867355667	0.07917102705982869	0.5154044207842438	0.535818111236508	0.9911559553332929	0.9858806488858712	0.9812080938386758	0.9714606850880214	0.9219238054468326	0.9127192013306844	0.965062521276416	-0.0	0.3838341973201541	0.05004284024159783	0.5864325840887867	0.5328804967083739	0.9878502569092301	0.9859468118965422	0.9761770781109392	0.9786505313692703	0.9033125825046097	0.9054844777044009	-0.0	0.36546756599087993	0.6113622349722161	0.0190743033516476	0.6705409157210982	0.3649401363911152	0.9921116227539992	0.9797154348256589	0.9818607489306708	0.9422790584406187	0.9053491227365567	0.90920441193031	0.965062521276416	-0.0	0.6897343517658495	0.11738286500157875	0.7498832680561839	0.4817936299758102	0.9921538316363572	0.9767284430680168	0.980972586789603	0.9649065124669494	0.9257551064156555	0.9244016318387136	2.616302295354714	0.36546756599087993
repeat 98	0.2282496074068411	0.09170658224952093	0.6749566767451186	0.4897665810111313	0.992529306285059	0.9823978532617054	0.9793100208338729	0.9659607439899582	0.9138935153586398	0.9293295857389166	0.36546756599087993	-0.0	0.4538868512112406	0.05182112593063262	0.4925571467388254	0.3649968944785057	0.9769887576827859	0.9755047186663726	0.9766014265046888	0.9710765430733939	0.9225538938647648	0.929789989168816	0.36546756599087993	0.36546756599087993	0.6115637872202286	0.24219962259327366	0.6390087293655666	0.292576074258169	0.9855020765924517	0.9568669083925436	0.9768095978229134	0.948896559463043	0.9140522090849941	0.9372897129371136	0.965062521276416	-0.0	0.7788719487560227	0.14377999095231364	0.7858315798729208	0.5188710381986328	0.991546894589189	0.9647090114211108	0.977900553363209	0.9454071794498806	0.9393634716115409	0.9291245634541367	2.616302295354714	0.965062521276416
repeat 99	0.0774681283441162	0.12526082487561974	0.5449185812214944	0.41567120670869545	0.9845216522363531	0.9797634758866827	0.9663567365194559	0.964100143439734	0.9182657781668289	0.918615321953759	0.36546756599087993	0.36546756599087993	0.42817493871342005	0.038256490693503536	0.5502457574501017	0.4983040946491717	0.9841123957742794	0.9875273870443984	0.9772084662066391	0.9648674884432529	0.8913525567001751	0.9208271238980954	0.36546756599087993	-0.0	0.5382114075081482	0.16451507368872623	0.6503485818735542	0.4115014562409997	0.9801032016520878	0.9775109807095821	0.9829579428337367	0.960937191567047	0.9183314332465482	0.9344781442045371	0.36546756599087993	0.36546756599087993	0.7394705387224441	0.20032246549154578	0.7137961582231174	0.44656348026457204	0.9900055681244537	0.976129339820666	0.9816745129893493	0.9697920599025566	0.9200992412094171	0.9115913548000514	1.728166004553449	-0.0
repeat 100	0.21328757850153146	0.02876402664143178	0.533887131633106	0.5486663540437487	0.9848683169851993	0.9775099531812319	0.9199340975237342	0.9494897722822855	0.9179277312955285	0.9297275446914377	-0.0	0.36546756599087993	0.37085804155153457	0.07664304170205596	0.5759214550231657	0.43520789045706004	0.9874028126741872	0.9830077247061307	0.9715931022518127	0.9588869526757078	0.9277865216868388	0.9195160677557822	0.965062521276416	0.965062521276416	0.6889504252319881	0.10870682356312171	0.6288071145785843	0.35386431394574186	0.9856535748239268	0.9799410259275103	0.9601924458350979	0.9575854214490193	0.8886545986211272	0.8946078458769734	-0.0	-0.0	0.7509220406962254	-0.03889448866955869	0.6594375251395874	0.4164794111379897	0.9919927635097107	0.9768457129260293	0.9770408464763745	0.9555522551141615	0.9303705567170408	0.9258736940716025	0.965062521276416	0.36546756599087993
repeat 101	0.13485135486838862	0.06304964446861025	0.5324784307539352	0.5292513467828166	0.9840213824679038	0.9828874842300912	0.9776986946910831	0.9733995407537664	0.9227983834318634	0.9233979729609871	0.36546756599087993	0.36546756599087993	0.39664124196592565	-0.06884177959003251	0.6373455055663557	0.4262790134367511	0.9893034696334964	0.9759167618756256	0.9829325383988259	0.9673651594169652	0.9126508535456175	0.9047710399249154	-0.0	-0.0	0.5938069349798527	-0.016651710477152484	0.6227701509084932	0.4218031199094299	0.989987798258938	0.9726653294784753	0.9800848607899141	0.9601966296222871	0.9288299408772582	0.8773485474688132	0.965062521276416	-0.0	0.7379693038748394	0.0033844880472453237	0.6930101416477528	0.36526490749250634	0.9907047189479687	0.9711651713313907	0.9799904652033591	0.9445859696114052	0.9014415328032309	0.9234474390139673	1.728166004553449	-0.0
repeat 102	0.1861627435177951	0.13338651947150454	0.5657216249290388	0.601227001728602	0.9909046126478626	0.989281406352843	0.9739385179204297	0.9689327158130392	0.9196021874982384	0.8848025641263477	-0.0	-0.0	0.47522644075484904	0.11822858302623343	0.6322382043677139	0.43801621445029726	0.9915533393825463	0.9768401087620355	0.9778226585430246	0.9709120477055648	0.9189349234550435	0.894087905219725	1.728166004553449	0.36546756599087993	0.4735572756917448	0.14828063109700243	0.6397652431172395	0.4955112903705277	0.9873324213061587	0.9814918971878992	0.9767557569019873	0.9589213589417954	0.9068804496228711	0.9168087064387486	-0.0	-0.0	0.8455717534510496	0.22287447281979317	0.8143192113093481	0.46904699676459505	0.9897862793173609	0.9717007110364386	0.9830190047742554	0.961135629780635	0.9075806670642973	0.9071397781688675	2.616302295354714	-0.0
repeat 103	0.30280642260539103	0.11520869562398746	0.5425886550528354	0.5525423286952518	0.9873483603702098	0.9923457283894942	0.9743062195915	0.9733076368339072	0.9055692515066369	0.9182264147440673	0.36546756599087993	0.36546756599087993	0.38683637963530926	0.15123155412580708	0.6535179726273159	0.39957153222814795	0.9931959330573952	0.985927160692794	0.9764725795611322	0.967302849860505	0.9320623983140736	0.9105899687714502	0.36546756599087993	-0.0	0.5464690638144697	0.04741173765705414	0.6580143215968177	0.4809494340094148	0.9889622717833451	0.9800637380572232	0.9727205083637742	0.9656717982319707	0.9128126974028667	0.904837500175865	-0.0	-0.0	0.8017353984745337	0.038725253579758645	0.7138285967756361	0.5454535097505581	0.9896564081607846	0.9808440155293804	0.9811743873250752	0.9644695545552467	0.9133256254105981	0.8867804267273381	9.654248600391504	-0.0
repeat 104	0.050482997506276495	0.03531625299772629	0.5563784045835188	0.7112270532976107	0.9753467159112414	0.989661656980761	0.9763885946555831	0.9720273969715787	0.9317087374256496	0.91933924831553	-0.0	0.36546756599087993	0.46335858484208214	0.16742434824725608	0.6373349843074809	0.37225273768887823	0.9896788089744804	0.9749725043338069	0.9717278067127143	0.9620377808313464	0.9219134548800008	0.9160062569708218	0.965062521276416	-0.0	0.7063757594355642	0.016544807035976463	0.6363205574238789	0.4215100656114148	0.9915689001819863	0.9748098238584658	0.9775093449422418	0.9627883825977396	0.92355573650103	0.9264637334189999	0.965062521276416	-0.0	0.8394660060441543	0.06661364384894547	0.775333591787994	0.3640596409360224	0.9933572879988695	0.9716654070875084	0.9819481712722975	0.9543449627731776	0.9175329231250497	0.9128752546972396	1.728166004553449	0.36546756599087993
repeat 105	0.1869709513701568	0.05980510121542865	0.5788196640155197	0.5094668223478255	0.9872414244126595	0.9886393369963986	0.9733822883004138	0.9759721921603608	0.9026645837522937	0.9042012306359473	-0.0	0.36546756599087993	0.18867397666489788	0.20042504994439475	0.48193384155256225	0.5589400099105848	0.9872095833474708	0.9871432042326165	0.9790412907059747	0.9717746324821206	0.9246580432593129	0.9137989360201562	-0.0	-0.0	0.6319695888857542	0.027953646956482316	0.6548303941152355	0.39285331130327994	0.9899926315727606	0.9807381847106452	0.9761990078916555	0.9705225663003202	0.9084274565048331	0.9042637527654656	0.965062521276416	-0.0	0.7090668212946105	0.07240823157691112	0.7211464054219309	0.47825859280367394	0.9920133381072953	0.9781811881820472	0.9815493696028548	0.9643276612112446	0.9264093543074227	0.9158237321081328	1.728166004553449	-0.0
repeat 106	0.13311505322654094	0.21438101781855254	0.6162746715831736	0.4744740921724633	0.9912847065895283	0.9860514706184611	0.9686475753109376	0.9729507558865135	0.9156285508398079	0.9195421566108508	0.965062521276416	-0.0	0.5344426660198668	0.037343655218484886	0.6737192997338904	0.437787515183131	0.9907542721171076	0.9700690461917107	0.9746619226749483	0.9692792544082676	0.9114016820961623	0.8773080292986666	-0.0	0.36546756599087993	0.6017632424947404	0.0448657232178458	0.7477542070852345	0.4593868353677178	0.9912690678543005	0.97130125989764	0.9753134930423663	0.940839799509005	0.9031980943528638	0.9149099452044497	0.36546756599087993	0.965062521276416	0.7348914127572047	0.10788913634725207	0.7787123470048516	0.4571146647888417	0.9928564517390182	0.985489461831029	0.9754114380252924	0.9736476658686297	0.9180715568537233	0.9144255908883809	0.965062521276416	-0.0
repeat 107	0.12781717557130876	0.10543406256708454	0.5641250673423104	0.45396475473092956	0.9910065601499303	0.9843181423484807	0.9776663889476527	0.9703731611382965	0.9122188405554349	0.9298751920202779	0.965062521276416	0.36546756599087993	0.41668635006875443	0.20738837144905578	0.4833790819793334	0.5033458203883907	0.9838729712627095	0.9861655799827513	0.9743100378958658	0.9778119134828971	0.9125354305003806	0.9423557401003657	0.36546756599087993	0.36546756599087993	0.7019039762093608	-0.037172846223354025	0.6619752854653238	0.2479917657868423	0.9878577229695282	0.9629633583072369	0.9704830039703528	0.9606014713299077	0.91899696791952	0.8984805962731972	-0.0	-0.0	0.7830775170826948	0.2339726966544277	0.7553691824735341	0.5262447944973864	0.9903564281311261	0.9785371204099704	0.9833095974962904	0.9611231905680331	0.9186465379083006	0.9103838365139109	3.605920043022881	-0.0
repeat 108	0.2653776290728516	0.15292945137823105	0.5100722950058862	0.5237436811969258	0.9896041798857281	0.9855945752402705	0.9792070972229429	0.9736645574799704	0.9347866339403634	0.9305043461490378	-0.0	0.36546756599087993	0.3670906502235205	0.05818515395386337	0.6315635458625874	0.37202761497938164	0.9868504245930105	0.9752633188945803	0.97774503098021	0.9596753063796697	0.932976985248599	0.9434266107366698	3.605920043022881	-0.0	0.7009635837510458	-0.00743524584837859	0.7158740514332023	0.43069040352466803	0.9903494773199646	0.9638751995876529	0.9774335951970712	0.9542811253822755	0.9000072705923008	0.9188543723093083	0.36546756599087993	-0.0	0.798032579382738	0.07589119194587357	0.7194052248710823	0.3024914391578005	0.9904685647515733	0.9666944287676933	0.9752550597519104	0.9457916599583144	0.918624748194101	0.9098582675825604	1.728166004553449	0.36546756599087993
repeat 109	0.11562307153576402	0.11355493057232602	0.5418291668490359	0.49658456159951786	0.9893214095462812	0.9801106470459426	0.9773630555684458	0.9823439661978116	0.9113105761878042	0.9293089998343455	0.36546756599087993	-0.0	0.29351247426723404	0.08261587316275765	0.512101758376539	0.4380936311795585	0.9851273756954295	0.9778793626457623	0.9755258003015064	0.9641366595653393	0.9136019165439007	0.92263279941837	0.36546756599087993	0.36546756599087993	0.5689392100433741	0.016825209902681514	0.632922495594149	0.5393616636298317	0.9838888383583784	0.985232346054153	0.9816384663385822	0.9613441829986251	0.9190244407759083	0.9350922793454614	0.36546756599087993	0.36546756599087993	0.7517914873563531	0.2232726299889604	0.6357542099927371	0.6339373128691156	0.9859047889422526	0.988034989544164	0.963311738284233	0.9710253020689882	0.9275186585440225	0.8953525645452682	0.36546756599087993	-0.0
repeat 110	0.19656858842169994	0.21765422023987752	0.646891016960389	0.4660879000713543	0.9899313846394935	0.9809231342094991	0.9787006641731506	0.9735947185999859	0.8888106782489773	0.8977457189242184	0.36546756599087993	-0.0	0.3838071189856932	0.16204792310093127	0.41295148627261324	0.5778919121778444	0.9817060770821586	0.9891309526228896	0.9748561504311446	0.9676047800267369	0.905721113355429	0.9144004886121135	-0.0	-0.0	0.5832559942868254	0.1828078396575724	0.7171133196792827	0.345250057407676	0.9916002884544085	0.9734541756652718	0.9690742174070238	0.9686160581989851	0.9239288391663276	0.9226131480449595	-0.0	-0.0	0.7057685794007202	0.11886616224320536	0.7220334931139649	0.4506277464739311	0.9880193755096023	0.9750510406050451	0.9733941636908344	0.9645355951699737	0.9021309336282528	0.8872739325593934	0.965062521276416	-0.0
repeat 111	0.26647403812453124	0.05966356295163253	0.6205206194095853	0.4936071954492255	0.991843482617896	0.9832734333792892	0.9712441979605968	0.9661432700589901	0.8853901420372101	0.8952494378284834	0.965062521276416	-0.0	0.40683477756233943	0.18127292252533994	0.6187304690016127	0.46358220918843673	0.9887782577560444	0.9810904753541367	0.9797971722150495	0.9671668354858661	0.912020729728997	0.9090850664039641	0.965062521276416	-0.0	0.5631515458487384	0.0145812236018628	0.7105541389463144	0.5625522699164219	0.9916562855611822	0.978565413732444	0.9796185653929255	0.9662106211507981	0.9216137606481347	0.9160497392088071	-0.0	0.36546756599087993	0.7185034192285749	-0.016483624033152414	0.7642755564200537	0.30240464978792536	0.9925058198485106	0.9587981633174549	0.9829681053008442	0.9544637348349869	0.9002046388303688	0.914463069371249	0.36546756599087993	-0.0
repeat 112	0.15996598308248544	0.21784073604497384	0.5743658796369262	0.3873383819294705	0.9902312498903849	0.9769198771931282	0.973377857879371	0.9650300355203985	0.911006334271393	0.918896414067425	-0.0	0.36546756599087993	0.5185862587640037	0.060769517638670834	0.6323052177614089	0.37872877651987835	0.9840235905765112	0.9689964635682694	0.9688333147491723	0.9641616164474764	0.9198434005463108	0.9305142704299552	-0.0	-0.0	0.5666841738144853	0.08627374411286602	0.5481565856841598	0.5107994908331576	0.9888954554781023	0.9915842485643196	0.9809630191989859	0.9754615260181385	0.9044412789914971	0.9044054416399367	0.965062521276416	-0.0	0.7170416363347749	0.031134543097260672	0.631732012350369	0.39895171172091026	0.9906889253019076	0.9667819863056049	0.9770113635666989	0.9461410188393149	0.9116788080327188	0.9261380284612794	0.965062521276416	0.36546756599087993
repeat 113	0.09957889722767733	0.17755446337780426	0.5973315137203118	0.4643449726303385	0.9911494622453052	0.9808269047757231	0.9652415184148978	0.9666370426919653	0.9355738651636469	0.9251992662678494	0.36546756599087993	0.965062521276416	0.12062995784991618	0.2065433079291193	0.549635345895019	0.5739727924738827	0.9918122675343011	0.9851357742957426	0.9772794128245685	0.9552587997901192	0.9190708925896529	0.9102426811325235	0.36546756599087993	0.965062521276416	0.7476950555279689	0.03838353417416468	0.7025752244639109	0.4251407445030252	0.9903361847378518	0.9749626808308147	0.9696619120172035	0.9622654557781722	0.9116477500059408	0.9294769757440693	1.728166004553449	-0.0	0.7210578544577255	0.18428218893696777	0.7776454743622692	0.4874088133202771	0.9938141425179525	0.9834694749287487	0.9824763145740015	0.9697978505951398	0.9148354325494186	0.913503232681099	0.965062521276416	-0.0
repeat 114	0.07844843632951369	0.043119922045168006	0.606979243030182	0.5596349683090733	0.9932377242753363	0.9900760635431456	0.9693411606847742	0.9678422976294931	0.9230866964381189	0.9257500678649129	-0.0	-0.0	0.29849627139605894	-0.06599143379226224	0.650880074351237	0.5011989093469776	0.9914114013642098	0.9715139113460902	0.9802943944766025	0.9669914085564268	0.9186974082555588	0.915226108797352	0.36546756599087993	0.36546756599087993	0.4496669460667036	0.01574253817861919	0.7127554829911515	0.260845085747409	0.9865031033980995	0.9453938480997581	0.9769373725548333	0.9388583096807215	0.9335130311263191	0.9279096831580247	0.36546756599087993	-0.0	0.7993801569067072	0.023643890912176196	0.7826522537257363	0.4323807500384451	0.992842625082649	0.9788602681723482	0.9777765131935077	0.9611586110704509	0.9194194225901835	0.9166935080686005	1.728166004553449	-0.0
repeat 115	0.15934845049716684	0.1440609355543595	0.5384808420707679	0.4768672460389859	0.9885925766470949	0.9755414415690827	0.9772104159566108	0.9707836464941886	0.909225103466615	0.9171835460648236	-0.0	0.965062521276416	0.5242819504175449	-0.01721103329757607	0.6574448908979134	0.5332235113613871	0.9899511916811194	0.9830703395438826	0.972485922145291	0.9625234161932809	0.915988329766843	0.9228937178818499	0.36546756599087993	0.36546756599087993	0.6637622871219845	-0.08415875309811782	0.678434168402102	0.4423045177014872	0.9942585976074148	0.9805834591662949	0.981610899101744	0.9664973480929716	0.9193596495784252	0.8946807800408584	1.728166004553449	-0.0	0.7488129769291059	0.001116699441584483	0.695321791429172	0.46479158612486154	0.988818134282964	0.9752015710525022	0.9724717141494935	0.9525243447599004	0.8983405299846894	0.9119939370800316	0.36546756599087993	-0.0
repeat 116	0.18170436485643388	0.0012152238120159975	0.519631691310344	0.550796515365543	0.9821247602889637	0.9892010640224093	0.9717973413451475	0.9722139887475331	0.904739964849294	0.9127633094520216	0.36546756599087993	-0.0	0.2590555869503691	-0.06117363017541863	0.5450382351709756	0.4207862135227826	0.9877697422555655	0.9790293702549843	0.9756454356115483	0.9703760267763265	0.89395531511584	0.9174640389242745	0.36546756599087993	-0.0	0.6515324368007298	0.05689193802569961	0.706282207190165	0.4383126945332285	0.9913405783417732	0.9803502330846895	0.9768592457221605	0.9532613160400962	0.9257979751572518	0.9202603975148254	1.728166004553449	-0.0	0.723631175448701	-0.00010120157439623412	0.6205996960013952	0.37172420661029315	0.9890619816683794	0.9750930527644703	0.9819878039814938	0.9500503923918395	0.9291434335783497	0.9191039163537302	1.728166004553449	-0.0
repeat 117	0.22099556077291535	-0.034456859203654544	0.6460674249094843	0.6448690658370204	0.9931894531586701	0.9918163393391907	0.9773734618424392	0.9783096476279921	0.9207721262598949	0.9271399536995708	-0.0	0.36546756599087993	0.2768847531966961	0.09428662794233228	0.5418814218429102	0.5241952211214475	0.9883604418557098	0.9865729414065272	0.9628212322544139	0.9583950319841775	0.9180099896513277	0.9278794703058804	0.36546756599087993	0.36546756599087993	0.674042713576458	0.05392842240819426	0.6465626632542296	0.48626138445629136	0.992163710263174	0.9745970362845365	0.9827631105272578	0.9653362832594878	0.8941130068405476	0.9181354519168187	0.965062521276416	0.36546756599087993	0.802217544887278	-0.002151515501014667	0.7700234600517514	0.5008752518974608	0.9951087085208232	0.9765587965175357	0.9780172257345808	0.9339349948961032	0.9144424345591098	0.9059754697914845	2.616302295354714	-0.0
repeat 118	0.22753402407736284	0.14754476130070301	0.48229628562969107	0.48839719088113775	0.9782147818792849	0.982598734236775	0.9556949059736974	0.956061346274225	0.9094144685459318	0.9215134878814443	0.36546756599087993	-0.0	0.3316523187474105	-0.022302553968562837	0.5222595346792568	0.42063154061546704	0.9867777364413737	0.9815535876130909	0.9732726289186807	0.9726693060902996	0.8926214187546956	0.9245370624372913	0.965062521276416	-0.0	0.6792214356992482	0.11040210838935456	0.5697152811118572	0.3582433183333765	0.9578291169836037	0.9625494262964074	0.9584950105437023	0.9598920871114788	0.9173346279094745	0.9236123348543159	0.965062521276416	-0.0	0.7670176056577083	-0.02889223010952503	0.7418878335545716	0.26930579669389354	0.9887335927067279	0.9528114345219456	0.9756127983709795	0.9287384038835476	0.8902024678284266	0.9100212654532882	0.965062521276416	-0.0
repeat 119	0.3188114226278595	-0.08603767359978089	0.536654846070765	0.4648648053122231	0.9894448319061198	0.9838124083593706	0.9746948779819266	0.960192131782473	0.9239728972289737	0.9273797178805567	-0.0	-0.0	0.5227356189752078	-0.023670382889707124	0.6756741449423546	0.51603346556554	0.9884296287961112	0.9764442795184736	0.9788030716839043	0.9725044009744322	0.9223656119066725	0.8829436570022464	0.965062521276416	-0.0	0.716753736718399	0.09710559752338928	0.7028774586969936	0.4853184942664204	0.9926752985323329	0.9813094792479684	0.9704168826554671	0.9612518544047675	0.9173835558344288	0.9119423038135739	0.965062521276416	-0.0	0.7210078868283989	0.15969495760725924	0.7168632400790826	0.4106076480863998	0.9922899692905549	0.9740252175213583	0.9809450635982153	0.9581123626089451	0.8929677783635664	0.9092189375456459	2.616302295354714	-0.0
repeat 120	0.13013092332437054	0.21335250886983112	0.5256305477746148	0.550309638633679	0.9863212560896288	0.99105651959728	0.9709597745178618	0.9784869637447369	0.9134000334787096	0.901805924246732	-0.0	0.36546756599087993	0.4006487874510754	0.10221073233259297	0.6425656054654751	0.5667066484394301	0.9898887534267654	0.9886521157864812	0.9810977010665731	0.9675021693316275	0.9277250095012576	0.9238813292653605	0.36546756599087993	-0.0	0.6819038437744473	-0.010900354132641468	0.7038427742637169	0.47613621166614783	0.9940728132354626	0.978848702719084	0.9762095311900124	0.9698837443363867	0.9241355889195202	0.9405484544286826	0.36546756599087993	-0.0	0.7946586595361813	0.020465115768436508	0.770649755541899	0.3511740538514895	0.9933968267710869	0.9748901915822417	0.9711425634334832	0.9656332075973509	0.9110987968792524	0.9121206717110302	3.605920043022881	0.36546756599087993
repeat 121	0.2375644885487947	0.03579315633412934	0.6725469044125147	0.5884744580647199	0.9932277210292537	0.9869694341893663	0.9813501724368983	0.9783158473931047	0.9281666287492487	0.9204735146198544	0.36546756599087993	0.36546756599087993	0.5095485741541692	0.10061732798000303	0.7151284397019978	0.4292488805604137	0.9916737055531364	0.9789500077767658	0.9795023693585991	0.9681902955468111	0.9027346348150918	0.9117592351900375	1.728166004553449	0.36546756599087993	0.7258481276194177	-0.05958343507749809	0.7061218787492253	0.4296718760568346	0.9920015781883005	0.9599202544341014	0.9787688539801357	0.9401696203839089	0.8969959270141799	0.901578898644308	2.616302295354714	0.36546756599087993	0.834454463977957	0.15765034458241908	0.7094989107313838	0.4798249829275931	0.9854862757312612	0.980415991748534	0.9793961980339035	0.9653775798279184	0.9166809133614449	0.9085332382173266	3.605920043022881	0.36546756599087993
repeat 122	0.11937304047372321	0.045615642344821315	0.5283021623601515	0.5314328487560973	0.992532443362745	0.9890783967639363	0.9826453639955601	0.9763378713779135	0.9064751548232928	0.9253628931100387	0.36546756599087993	-0.0	0.3966636891381816	0.044649641399524154	0.5856816361457784	0.40790857125583674	0.9913449444040915	0.9762424504362925	0.9798309549353569	0.9674940747605972	0.9128818881896035	0.9178023062090406	0.36546756599087993	0.36546756599087993	0.5026207318046348	0.2027394324326427	0.6719446268623667	0.48133219167903024	0.9884870562614472	0.9706522777229869	0.9825041317333182	0.9592836803281728	0.8983487580321179	0.910954298220406	0.36546756599087993	-0.0	0.7929858349212804	0.06604837664744345	0.8603424435235015	0.47913137950667156	0.9945680035663691	0.9669456040209494	0.9753688633651791	0.9294528214510525	0.91036200958868	0.8771187517935314	1.728166004553449	-0.0
repeat 123	0.1092104108617604	0.06932698892330515	0.6356010173731349	0.48004918164921784	0.9906008451478936	0.9831298344042109	0.9827303651536606	0.9801662151084427	0.9372292792195213	0.9160626076512024	0.965062521276416	0.36546756599087993	0.43266702387021627	0.0383193354293469	0.5524729327454432	0.5447145709013079	0.987960878017843	0.9837225047306616	0.9752583250633593	0.963793662431122	0.9336163415142947	0.8868528025594117	-0.0	0.965062521276416	0.6194761841384027	-0.014927873630559862	0.6828890953335958	0.2935070168939515	0.9884437805291182	0.9599325203585807	0.9802458950131439	0.957626348311718	0.9071460361232544	0.895758943868979	2.616302295354714	-0.0	0.7853392649732563	0.03791724921066339	0.7734228943636181	0.3081707377496775	0.9877375118764729	0.968715958113342	0.9819922653975239	0.9519873049171664	0.89802282898839	0.8985906447133898	0.965062521276416	-0.0
repeat 124	0.2897384766040708	-0.037100722739814844	0.5603229168395059	0.528149106497493	0.9830888498187346	0.9826451395101722	0.9731020676872398	0.973259135028285	0.910331006527251	0.9270297798211196	-0.0	-0.0	0.5842717174980714	0.054474127928444374	0.6157117544872579	0.47554774326656285	0.9924146649679175	0.9790399099489411	0.9731719835182719	0.9637275255548912	0.9106679952051263	0.9118674749125146	-0.0	-0.0	0.5608380761629412	0.17069814208077214	0.5694728854270876	0.5072251991586277	0.9893226492493468	0.9887092830690412	0.9806237463578222	0.9832888410461104	0.9074468958763799	0.9082284249890951	0.965062521276416	0.36546756599087993	0.7795512847174335	0.07957744793174203	0.7385613659292194	0.3362058510931108	0.9933266042454924	0.9499867223268474	0.9766459987884677	0.931640188140196	0.8926409781466822	0.9200527927829121	0.965062521276416	-0.0
repeat 125	0.2983766022655357	0.34629090073343305	0.6084976685310179	0.46153270284611925	0.9923290151583404	0.9737101728435793	0.9772997721339103	0.9617405674696422	0.9150830567609016	0.9265737372548591	-0.0	0.36546756599087993	0.5680349524237973	0.06001312213546208	0.7155965325137938	0.5014366250609068	0.993860878049563	0.9877960029096581	0.9739698287437051	0.9713389082120685	0.9279251840369438	0.8886562451996262	0.36546756599087993	-0.0	0.43271745027523945	0.01287229026735158	0.6085477158708729	0.6769368551688548	0.9777998788923267	0.9889242868319905	0.9549156682088873	0.9563928341209846	0.9269803048435262	0.9041089545472452	0.36546756599087993	0.965062521276416	0.7976611530096274	0.08264000263974297	0.7541895845578189	0.47503302127349245	0.9914572331840708	0.9738242479509475	0.9735760786876336	0.9429447774217721	0.9267097620342257	0.9295820202688749	1.728166004553449	-0.0
repeat 126	0.22359374370306778	0.15990787981986226	0.49404753059809337	0.46832739787299005	0.9875335433192987	0.9811901406944115	0.9775310567310838	0.9758729749317006	0.9261890743533052	0.9228416526041241	-0.0	-0.0	0.4156925179309025	0.05747124795174198	0.6455921940261496	0.5714917483935441	0.9930269568161926	0.9857109774954165	0.9797952938461642	0.9656501888282788	0.9067531496315007	0.9069091778045533	-0.0	0.965062521276416	0.7148347945860319	0.04749133632543681	0.7581011935468633	0.5378737903795079	0.9933991293785277	0.9881792597735418	0.9825235392684821	0.9714501406366114	0.9254452565340272	0.9307873154015511	0.965062521276416	-0.0	0.7975922983924126	0.061779664518267594	0.7535292582988976	0.38017349567490333	0.9925561263951025	0.9704189730941999	0.9828603936540385	0.9606898601187097	0.90268891428514	0.9108016133920496	2.616302295354714	0.36546756599087993
repeat 127	0.1528234518976942	0.12392737351662457	0.5133901435442981	0.5137771701830125	0.9854272104263782	0.9827613508435931	0.9752362232946408	0.9746707133080064	0.9172347993239375	0.9105388289831567	0.36546756599087993	-0.0	0.3707976873586015	0.056833155158081905	0.6896530892038171	0.430857943505384	0.990590285594893	0.982717110551429	0.9754132051862948	0.9722837424645262	0.9148939057730965	0.933111063754968	-0.0	0.36546756599087993	0.6191782263747483	0.22799544844513886	0.6289383168568469	0.46315360092168645	0.9894866701305232	0.9835052757397931	0.9669468103071133	0.9730602882897439	0.9329656071279026	0.9021534359413517	0.965062521276416	-0.0	0.8110361496431284	-0.08592576341284776	0.761021826813072	0.34690006513561217	0.9880244213499015	0.9684930629472711	0.9786835078680076	0.9521127933613144	0.914040506840835	0.9176174067415594	2.616302295354714	-0.0
repeat 128	0.05623854516557258	0.0808047669191391	0.6171392137930244	0.4439526003032823	0.9924548816371306	0.9869489852364057	0.9809453484972941	0.9742174982656595	0.9029041993926948	0.8897605723639551	0.36546756599087993	0.36546756599087993	0.5071292496498624	0.10284680755400648	0.5751448516768768	0.33420508469998367	0.9875556059427728	0.9671451770310536	0.9753241904103436	0.9625685088104081	0.9148940480556453	0.9000062365340846	0.965062521276416	0.965062521276416	0.7360945497080168	0.04114997489511418	0.6772050949651666	0.40254364080268906	0.9938629512165996	0.976190966504662	0.9771865728220475	0.9599591221605943	0.9262811216708033	0.862115485957047	5.831241712620652	-0.0	0.7174142007400637	0.24337461686799344	0.7166938492451924	0.5144785633865856	0.9870257901579946	0.9803193561462346	0.9701969932167919	0.963085202888968	0.9106955358682445	0.9276769983172942	0.965062521276416	-0.0
repeat 129	0.16080389905962938	-0.025955695004438985	0.5187722503898551	0.45777620206625536	0.9864748335880157	0.9759461145386492	0.9727431109470196	0.963883185614214	0.9158427141169885	0.9218688909598852	-0.0	-0.0	0.29966443255187236	0.011101358479697884	0.632737191214692	0.30635849764093437	0.9840016429841005	0.9737081402223282	0.9675955883228947	0.9674826596735161	0.9253147776119258	0.9239631396664953	0.965062521276416	-0.0	0.48613742905997603	0.0976631398270481	0.6480660583933271	0.26693227961219396	0.9881046253369948	0.9643704499275104	0.9747058811438849	0.9530462266037754	0.9325682877376515	0.9130409867310497	-0.0	-0.0	0.7642499822215425	0.0493705821971656	0.7783719063332639	0.3756554970846274	0.9943707058072273	0.969209254910072	0.9793409740368249	0.9409132947560814	0.9202518816149361	0.9183993802504243	1.728166004553449	-0.0
repeat 130	0.15574436855335438	0.07400058449094216	0.5694848167176801	0.45770801290066343	0.9879809200092294	0.9827426486754633	0.9759587874102754	0.9745506061482299	0.8944732081392	0.9203876792228725	-0.0	-0.0	0.41810521488480284	0.18932591866832976	0.5158337468827602	0.5122976068131401	0.987189072213982	0.9851146900284656	0.9625270968836276	0.9761280341719328	0.9256812653057871	0.9028253197838099	0.36546756599087993	0.36546756599087993	0.6830195545895039	0.0044399982800219576	0.6453725162169044	0.2907897848527435	0.9866073165014986	0.9604288964844957	0.9727678750125726	0.9408286059776421	0.931700409317201	0.9136216418983781	0.36546756599087993	0.36546756599087993	0.7457014158266158	0.052432685040606886	0.7745720379273029	0.3584672994162893	0.9928529589991485	0.9685921589792013	0.9807321466302563	0.9405374492374803	0.935766842317459	0.8855381534160076	0.965062521276416	0.36546756599087993
repeat 131	0.37565014285799303	0.1871590693709352	0.6208538431436139	0.45501457017617475	0.9907624585809608	0.9808598401691224	0.981156863057703	0.9788135167815499	0.9230369356066561	0.9165315451730993	0.36546756599087993	1.728166004553449	0.45339330336532363	0.03128401482384726	0.5646880039018118	0.5186893532457557	0.9893241243393117	0.9877779715775002	0.9793828471921162	0.974875810276546	0.9212452024371713	0.9191610365561486	0.36546756599087993	0.36546756599087993	0.6432757080936118	0.055825330634684124	0.7206197873664545	0.4451204156021914	0.9919680740084276	0.980549059795065	0.9729811175095879	0.9673919806092328	0.935418685118194	0.9316867073006555	2.616302295354714	0.36546756599087993	0.7619794981307328	0.12548822500065762	0.6135946013808581	0.47220137209500346	0.9892593843452901	0.9716446392338669	0.9840807836831929	0.9549987479219784	0.9276514196078578	0.9235472756081149	1.728166004553449	-0.0
repeat 132	0.14822778177664792	0.03504947917213937	0.5731861875087764	0.5352747078361317	0.982229327084687	0.9885401964075441	0.9656362374401694	0.9613884073813134	0.906510797621534	0.9213695522337425	0.36546756599087993	-0.0	0.38978748879633474	0.24410752093134164	0.6722729261710179	0.4472666012400627	0.9889974194729312	0.9802779144197052	0.9779057182485367	0.9737748736623093	0.9083840485615631	0.8972988942573439	-0.0	-0.0	0.6825528795748095	0.07521337131628555	0.7297233357360556	0.4083567321608559	0.9911086243973242	0.9700049016339218	0.9789128852112259	0.9648948751488355	0.9304279694607915	0.8928280964677651	-0.0	-0.0	0.7971342510615919	-0.028882744610527172	0.7005395471841636	0.346555858220378	0.9885954290008675	0.950516078692061	0.9752783424613747	0.9303635098106472	0.9266740704515529	0.9128231445944701	0.965062521276416	-0.0
repeat 133	0.20546829143466872	0.1755465253968853	0.4012705529753929	0.4681020339845749	0.9841659194375999	0.9754929332853064	0.9702662920539236	0.9612274782848653	0.9206001616426014	0.9246592746231543	-0.0	-0.0	0.358379999044491	0.05680510752154057	0.6606110597990927	0.48269310662694614	0.9913303236082822	0.971785074327415	0.9735020958518783	0.9578868894333034	0.8914724518305982	0.9066330217815224	0.36546756599087993	0.36546756599087993	0.5463140361306934	0.11266714441216417	0.7039972688385182	0.5556648164999267	0.9935760594498355	0.9859446628815128	0.9770055322292289	0.971977712249796	0.9239847556709258	0.9081063193620786	-0.0	-0.0	0.7125897530386611	0.04007392549793113	0.6523995266976863	0.41344954316284227	0.9895292353265301	0.9735966969068759	0.9830130443950953	0.9687253627595752	0.9318609027310737	0.9084679343439868	4.6812930477207235	0.36546756599087993
repeat 134	0.19558410594118458	0.053855226583889707	0.5837369805073057	0.4542704804069622	0.9906917461001996	0.9834144272037757	0.9785453207695853	0.9720637371858161	0.9087034814733393	0.9304261986776716	0.965062521276416	-0.0	0.34348138806309075	0.017775806798605506	0.5429283977196934	0.591198091540019	0.9835587709772653	0.9879104225251059	0.9687472281059379	0.9746179850433347	0.8895538124055282	0.9205673331285549	0.965062521276416	-0.0	0.6408425028301253	0.0668301025324582	0.5445552352076394	0.5350945508179592	0.9861596545227311	0.9879573371908131	0.9697243888029579	0.9666724790129115	0.918958522838412	0.9298155540558095	0.965062521276416	-0.0	0.7355460322564293	0.15237306658140665	0.7467395643072219	0.4551733059030752	0.9914915860634895	0.9700739457751328	0.9816092164708704	0.9545514183712175	0.9210322824207164	0.912675930214758	0.965062521276416	-0.0
repeat 135	0.12407990834580734	0.27424683005325223	0.614067110704361	0.42106425667734204	0.9920063421376096	0.9746900913548114	0.9788947729584434	0.968376236443873	0.9279479818027839	0.9206387371119418	0.965062521276416	0.36546756599087993	0.3813539832801117	0.12941132094826713	0.5875233615124855	0.4738020213818096	0.9872413205960715	0.9754415890517961	0.976962668630297	0.9721992929240417	0.9165974001152271	0.9341656439922756	-0.0	-0.0	0.5759179790549196	0.029653611751038533	0.6801150800196809	0.40423833959820266	0.9890777776026662	0.9686281182778378	0.972009355187186	0.9544945044722908	0.9138817294526416	0.9262857718536697	0.965062521276416	0.965062521276416	0.6800213952376011	-0.10066673023320198	0.6594624500723668	0.5138429616988835	0.9887135969398954	0.9789427213072759	0.9771565538334495	0.9628289809481386	0.8958694860215166	0.9226162855881426	2.616302295354714	-0.0
repeat 136	0.261120882446299	0.23125960399461307	0.6433809395396585	0.5594533390592455	0.9921587169378533	0.9887577310622709	0.9767395180643378	0.9762306893755477	0.9023850058750582	0.9088542180383485	0.36546756599087993	0.36546756599087993	0.33903574517703866	0.14246267636663248	0.45974784994048173	0.41603374366833185	0.9860093558837383	0.9790882844150115	0.977250181309194	0.9653922790186391	0.9078747744470752	0.9115671941696785	-0.0	0.36546756599087993	0.638214622098638	0.0961021198240394	0.6896979603040362	0.5199732138100401	0.9926119511829652	0.9820197598486917	0.970178490965217	0.963446258672026	0.9115901484243374	0.92264151393677	1.728166004553449	-0.0	0.7762340193023384	0.070431072092936	0.710862513235214	0.4385128917173103	0.9938995313258712	0.9775540596729444	0.9798254724999176	0.9598390006963466	0.9325661072726611	0.9187258642755477	2.616302295354714	0.36546756599087993
repeat 137	0.007543586393951755	0.0965751444861915	0.43160748210625827	0.4209596851759289	0.9798542914917593	0.9778067529712988	0.9828460724825863	0.9652892981335277	0.9307801750976195	0.9150642879722106	-0.0	-0.0	0.4365848782453094	0.0643540800889382	0.5802119538101567	0.45817560085356607	0.988441373659388	0.9808191416824733	0.9758800863642211	0.9732193207301799	0.9233167842454095	0.9181418190882649	0.965062521276416	0.36546756599087993	0.7074380957865724	0.08991620942422349	0.6531026225429647	0.3770341959431298	0.9860552063708072	0.9686175454319301	0.9768611151904527	0.95878634982494	0.9149101688079981	0.9264093915544225	2.616302295354714	-0.0	0.7940376238284762	0.0851477713795039	0.6829886189804416	0.47232636681597406	0.9851848222976028	0.9768426955800404	0.9709097840872911	0.9543672207286023	0.9163381619299797	0.9194502482925708	1.728166004553449	0.36546756599087993
repeat 138	0.22485688962040937	-0.025127534360448286	0.5576153728611679	0.6124869231825848	0.9917513546814971	0.9906249266151457	0.9814040577390432	0.9732225269888531	0.9230291048865797	0.8893372163191905	0.36546756599087993	-0.0	0.4241180571403026	0.0400623853317897	0.5131469865873697	0.48389671889403785	0.9877802544598426	0.9839381498551707	0.9791414989502232	0.967352267680702	0.9014443157869274	0.9158124598261121	0.36546756599087993	0.36546756599087993	0.7070861214293518	0.31237203036150074	0.7007861817189309	0.6576325071625966	0.9895605784148432	0.9890639913176233	0.9779601825092614	0.9767152264883077	0.9190105110707794	0.9285286111326148	2.616302295354714	-0.0	0.8150649788212617	0.0004226221872156988	0.8393154956944178	0.3115584353873466	0.9950353054147346	0.9639005348742657	0.9762071267277438	0.953271688994514	0.9278836953430191	0.9298055100622122	1.728166004553449	-0.0
repeat 139	0.21156456630398573	0.2363049134207191	0.5077958241518556	0.5467900014714344	0.9877539355199276	0.990848409918416	0.9629644022452002	0.9659431380393252	0.9052591730943724	0.9095519221777271	-0.0	0.36546756599087993	0.3658404697507922	0.0627756205018705	0.5835979024868546	0.5611473446315793	0.9887550642092762	0.9853141472726672	0.9766988146009437	0.9733053386356536	0.9157221501483153	0.9123682114813725	0.965062521276416	-0.0	0.6402182060911068	0.08438226422462299	0.6121053685927296	0.3575336862781925	0.9729875170558999	0.9711720649999487	0.9718458015438779	0.960606232850304	0.9099848740656724	0.9105037141012456	0.965062521276416	-0.0	0.604182118185559	0.17330896947409735	0.6155584254223632	0.5334611452022975	0.9853156821240296	0.9795185675604753	0.9738983856672216	0.9646291743746587	0.9286677288942276	0.9354548522232491	0.965062521276416	-0.0
repeat 140	0.15242325115806768	-0.003293672181626177	0.4863163239148789	0.38611922060787757	0.9859101968857068	0.9822638035776664	0.9754992833150222	0.9775867243682967	0.884022087789996	0.9073044966801166	0.36546756599087993	0.36546756599087993	0.32311713297232736	0.1576669474371462	0.5960567341631686	0.4468177592879795	0.9886182290452824	0.9866763991937076	0.9722507504005311	0.9754483151016069	0.935661756459427	0.9281757607524221	-0.0	-0.0	0.4644357955753257	0.004065367987879501	0.5065249103233092	0.3979078920034874	0.987203962872526	0.9862396702362412	0.9730039697748114	0.9628966941078595	0.9309389266891374	0.8636550061908632	1.728166004553449	-0.0	0.802317018308222	0.13779520847626706	0.7549011433247464	0.3301481632825401	0.9874325473695991	0.959610048102405	0.9741895521880144	0.9530911484239715	0.9281097077503684	0.9216642094309595	1.728166004553449	0.36546756599087993
repeat 141	0.23784119429620265	0.04121662294488361	0.47208896214072493	0.602733265917059	0.9876674403592809	0.989299407606256	0.9771267497409275	0.9728426741386652	0.9390200051700148	0.9255900397845147	-0.0	0.36546756599087993	0.3788574293535155	0.12712986086473793	0.48093945646771963	0.49203615192804634	0.9864055290454035	0.9813141245946189	0.974223285312168	0.9787740089231216	0.9208578916315074	0.8922483335853557	-0.0	0.965062521276416	0.6465846973994039	-0.009556042654348063	0.6697888119655597	0.459700970691519	0.9899692761141554	0.9812330724928848	0.971849613308522	0.9688517228315987	0.9309771561009718	0.9196968019966607	0.965062521276416	-0.0	0.8099640889606037	0.03521960329631771	0.6692506059944207	0.3575291732270508	0.9878329833860009	0.9586914504763687	0.9767276886848875	0.9347594223550707	0.9154103088298126	0.9352810612593643	1.728166004553449	-0.0
repeat 142	0.018703842314709465	-0.017409173517036445	0.472139453824195	0.42388911397348183	0.9828531462049392	0.9769147835033227	0.9697437788720012	0.9644961820157048	0.9243782566316374	0.9122208817057369	-0.0	-0.0	0.22936015225976414	0.0639299039518389	0.6693676245601343	0.4878197730675966	0.9853509792090719	0.983460083649152	0.9747764278758488	0.9629802739158619	0.9067780024972268	0.9112359273197103	-0.0	-0.0	0.6682723335209206	0.10655108095683975	0.7353020830407707	0.36647073348098336	0.9926315477896298	0.9784984193076738	0.9750022840187048	0.9612720747640284	0.9253153299684231	0.9243533193653686	0.36546756599087993	-0.0	0.5378939467380843	0.07430151150611719	0.5669867761297169	0.5207833463598042	0.9898365940216274	0.986301103806366	0.9752032960082426	0.9569198920063433	0.9264703219638954	0.906898859731158	1.728166004553449	0.36546756599087993
repeat 143	0.25965348208556016	0.1226753363583095	0.49462126000082773	0.41377487637559496	0.9849340479034625	0.9717900494552718	0.9622467892230023	0.9615726664562494	0.9196425604158306	0.9007536342954284	-0.0	-0.0	0.4636362029228459	-0.012765901740609195	0.6380050146946191	0.3989869650280442	0.984170604192637	0.9832215482083277	0.971363685821745	0.9687611762780544	0.9039091759452017	0.9092856725146383	-0.0	0.36546756599087993	0.5655045680621231	-0.09137018122958993	0.6514537775671647	0.49628682783797184	0.9884853791501799	0.9762675783012746	0.9787381188054796	0.9634278939992544	0.9231947027209815	0.9286321340016686	2.616302295354714	0.36546756599087993	0.831950017762072	-0.027559815524009993	0.7904671803603707	0.37702996061219196	0.9911559096958943	0.949651362924082	0.9808314251880017	0.9614800626998318	0.8792650472739393	0.9004606672260407	3.605920043022881	0.36546756599087993
repeat 144	0.28290848602997404	0.032451455784924206	0.5777615797705851	0.4948714059599387	0.989716033557813	0.9833796381460203	0.9798500619459904	0.9764443408506656	0.9200475945013464	0.9308142192794472	-0.0	0.36546756599087993	0.5694961732288046	0.2551994379240616	0.6645587666751058	0.41647332358414896	0.9906122365480544	0.9793690299008431	0.973108237352501	0.9726850913501072	0.9037763938576049	0.9144504449942937	1.728166004553449	-0.0	0.6533359809441857	0.02535488861295997	0.6722853675697921	0.5202374706832635	0.9857698049699046	0.9818433327888128	0.9696847811391931	0.961335051454238	0.924555433581799	0.9127255460567105	-0.0	-0.0	0.8341687647355122	-0.0864078303259608	0.7988431883724838	0.2511558690622115	0.9898860824616221	0.9522301325710678	0.9789584602575337	0.9319609472271289	0.9247152294652763	0.9331322606026268	3.605920043022881	0.36546756599087993
repeat 145	0.23015841560803205	0.19161888287115897	0.4911027592422127	0.4913194628647046	0.9865214650472602	0.9781942407009504	0.9755558080918771	0.9743142933345446	0.9085251949125672	0.9269774591446179	-0.0	-0.0	0.28672334725708704	0.02413682866642612	0.5927591778985627	0.5783643005847199	0.9855994094239485	0.9790200792088042	0.9751369917011139	0.977861544747042	0.9323763180964766	0.8970995484282038	-0.0	0.36546756599087993	0.5714712579783704	0.07004554059084964	0.6987688186139135	0.41354255151349273	0.9917944191681913	0.9860459319499896	0.9789964022010917	0.9721603695129157	0.8876325498983371	0.9117744326353721	0.965062521276416	-0.0	0.7461495674527434	0.01059150322606306	0.6745093339596742	0.3117461925741477	0.9874197074230977	0.9595834538322646	0.9765967258423034	0.9556553612132794	0.9059366982562453	0.9037972060650104	0.965062521276416	-0.0
repeat 146	0.16531226082721698	0.10547009472769853	0.5182951876861681	0.5255711834110213	0.9914452305298046	0.9917422546904666	0.9845313825331135	0.9865824526012094	0.9161690950485784	0.8912464356995764	-0.0	-0.0	0.4347973930761788	-0.005856957964377619	0.5865346202914411	0.5054188926264371	0.9888904159367985	0.9899835274468497	0.9784106869633014	0.9720072637192856	0.9303330765932523	0.9200377934049866	0.36546756599087993	0.36546756599087993	0.5885197223470475	0.0716498781551358	0.7227019310343095	0.46146169266914605	0.9927653103192785	0.9779554536208116	0.9777997231725339	0.9681381249092367	0.9408645074450566	0.919819126786431	0.965062521276416	-0.0	0.7829561484311824	0.06578057374939503	0.6462416464130651	0.4003423031726965	0.992772185326465	0.9721666891125218	0.9807649626173719	0.9482325905687874	0.92200349424404	0.9060079033223389	2.616302295354714	0.36546756599087993
repeat 147	0.07646950294975376	0.2746564130180264	0.5622459848577387	0.3685196529055477	0.987038668573697	0.9816499290841185	0.9781835232378134	0.971978820682941	0.9005205325691579	0.9236602533356582	-0.0	-0.0	0.33352800006193783	0.11116693604681298	0.6478274904704655	0.3583189631551219	0.983090096018076	0.9662938509753334	0.9658312043613037	0.9665061004305073	0.8935549182033368	0.9202807655924454	-0.0	-0.0	0.6763608142767144	0.09602453108274078	0.6289228606429282	0.35287933220662143	0.9842218750894378	0.9623353598719899	0.9807342955715739	0.9516707460353966	0.9149313907151444	0.9328080966247155	-0.0	-0.0	0.7734271903048345	0.08296513335153397	0.6996561363630845	0.40160116081841735	0.989105899393514	0.9519680748910273	0.9676441061734177	0.9205511757711582	0.9261797093033399	0.9101831983636128	2.616302295354714	0.36546756599087993
repeat 148	0.09096519533122084	0.15762589715603026	0.49888731400259856	0.5374349178940311	0.9890202293610061	0.9908526027206647	0.9665178968324492	0.9709689084406279	0.8984811511100574	0.8721609851801253	-0.0	0.36546756599087993	0.31956483776422606	0.16728424197970618	0.5075683490847226	0.5029846882997067	0.9883141998534866	0.9837230943094653	0.9787649863319774	0.9721906755754051	0.9087899809426604	0.8904534948982384	-0.0	0.36546756599087993	0.516111712035503	0.07788158365315719	0.6434350691043763	0.4352769183669634	0.988681351573972	0.9796846268764599	0.9821181166996843	0.9678768566769695	0.9259588147631063	0.9185088050773114	0.36546756599087993	-0.0	0.828977788304353	0.08761851583679842	0.81550345275286	0.5096318365198423	0.9922271836556948	0.9731401857557316	0.9820343166978909	0.9536928183268767	0.9325022931239457	0.9281597183759887	7.047442163178975	-0.0
repeat 149	0.15606284805537216	0.07580852842268511	0.470591245421378	0.4150745295913674	0.9875214196964341	0.9778107756124119	0.9694667363599916	0.955949902007456	0.9254574338578954	0.9111053230217507	0.36546756599087993	-0.0	0.3091780924056887	-0.004103908030687213	0.5140253093336	0.32623969244639395	0.9859699242413487	0.9580063496199236	0.9699144153206327	0.963218406504668	0.9199123250980281	0.9010083308151361	0.36546756599087993	-0.0	0.40896933929779855	0.038899406550984686	0.5538126416552842	0.47049551647010085	0.9886743419762921	0.982297003482111	0.9734574275830492	0.9679183414317065	0.9257110080985655	0.9223955572923297	-0.0	0.36546756599087993	0.7361919456072872	0.029323120575488033	0.7869669562242197	0.6011115876530242	0.9943119260485295	0.9804296781686341	0.9852386080403084	0.9629141349253061	0.920023620506041	0.8963082413124555	0.965062521276416	0.965062521276416
repeat 150	0.019001473845149282	0.08384609486636042	0.4683742314999996	0.5392021921685431	0.9829713241044029	0.9886488880291758	0.9793479484885004	0.979240479167788	0.93617398709929	0.9138789908011429	-0.0	-0.0	0.33537954787213037	-0.022332817847433337	0.6677087885122228	0.37167278669671383	0.9872420043707101	0.9713917394077077	0.9795674454894021	0.9627307516003911	0.9187596076998731	0.9173119325534236	0.36546756599087993	0.36546756599087993	0.651318341222757	0.21814806051841773	0.6408404195424215	0.5255860755030004	0.9902063817663778	0.9862171694130882	0.9728584214946983	0.972700578561742	0.9071114645852959	0.9200723258741246	0.965062521276416	-0.0	0.7396413672209132	0.015698891160061637	0.6525460621009598	0.41969889979529695	0.9905875312579492	0.9675840677577096	0.9729294765700772	0.9494345058342841	0.9262434067318273	0.9251029130580632	1.728166004553449	-0.0
repeat 151	0.24383414295412373	0.2934046452757284	0.6077305400431611	0.46932102755130733	0.9896019776944498	0.9840664269067421	0.98476196236093	0.9799902214656442	0.93015848591448	0.8906318603863034	-0.0	-0.0	0.4154812094248486	0.02715017168911798	0.6153309087310406	0.40249372134994654	0.988306449713284	0.9802299383967666	0.9685276488921677	0.9624645449394851	0.9045969528327809	0.8546324699362078	0.36546756599087993	0.36546756599087993	0.582370045099869	-0.0946398587084737	0.6839360330171387	0.3300028277825009	0.9885078466437702	0.9697457959788689	0.9764890692541847	0.9631633315953386	0.9320061144083581	0.9089119444391756	0.965062521276416	0.965062521276416	0.786634600520219	0.2436128468970531	0.7285756680003395	0.4494159646876793	0.9895732509799159	0.9679879524278836	0.9816162281075916	0.965193544273565	0.9394099192399328	0.9177849507275991	5.831241712620652	0.36546756599087993
repeat 152	-0.019408494927792175	-0.05607727887994636	0.5010652827553178	0.39574698801631986	0.9783078097651761	0.9828066155965645	0.9668939750013659	0.9677746531460363	0.8905294173139819	0.9224178944295495	-0.0	1.728166004553449	0.2826259833566418	0.06313219134239335	0.5756240916635922	0.4429281592472929	0.9875545959384084	0.9808047731621372	0.9741175463879763	0.9633649521016439	0.9222858119424333	0.9338375195307294	-0.0	1.728166004553449	0.6641737917348456	0.06084528071165148	0.5494817586791969	0.4544274992435118	0.9832930575758952	0.9832327681062619	0.9775968181512998	0.961329184492606	0.915230438043347	0.9134246375200641	1.728166004553449	-0.0	0.8364607421719652	-0.041507315495306035	0.8225300929767553	0.4485748988478706	0.9921958171471847	0.9709124481836464	0.9756943003491025	0.9448523249204264	0.9292939338516795	0.8944554275841912	2.616302295354714	-0.0
repeat 153	0.2127000645728344	0.09226781276421085	0.6087077875490685	0.5340039029154905	0.9911679300519469	0.9880802164210981	0.9801857858784102	0.9740594316980105	0.9188664695040812	0.9197384524009767	0.36546756599087993	0.965062521276416	0.3810093836848156	0.15157810574910446	0.6366221421836333	0.5059578656710678	0.9889320605184921	0.9842928225907124	0.9751608592034476	0.9672986824652141	0.9236445254137873	0.9104474350091339	0.965062521276416	0.36546756599087993	0.6302165549299782	0.05529628772271874	0.7401283924018269	0.3627868722829241	0.9901499668361944	0.9577941784432105	0.9742395040516763	0.9473389945756114	0.917138223309014	0.9043825243690438	0.965062521276416	-0.0	0.7863092360599009	0.06417624977348324	0.7667248397793236	0.4018450791415957	0.994080489235609	0.9688228561315828	0.9827596433807945	0.9701740817479889	0.9218387344643442	0.9295449068333717	2.616302295354714	0.965062521276416
repeat 154	0.06876600399429608	0.22274530600979234	0.4738330742078333	0.48615329025234244	0.9828726492061539	0.9837722750498676	0.965786728294179	0.9787618568499821	0.9013116868584806	0.9270832266551436	-0.0	0.36546756599087993	0.29364360734335615	0.03265782766254297	0.5952919147526784	0.42763499941981714	0.9829384757563303	0.9796613512172034	0.9703418461522257	0.9702133583753676	0.9310310794210774	0.897067347488197	0.965062521276416	-0.0	0.5864362642994037	-0.010382966337114094	0.6894979136937285	0.3272307967538114	0.9840230008731148	0.9482525399291428	0.984977822603301	0.9696657788195788	0.8975726884664035	0.8924535409071945	0.36546756599087993	0.36546756599087993	0.7959372920076094	0.11239569434979028	0.8175826278160173	0.3336315110890541	0.9945601370493747	0.9544552178315688	0.9822136720121774	0.9443264077940372	0.9170161773533538	0.9177684968173092	3.605920043022881	-0.0
repeat 155	0.08611968041843154	0.09800942997399012	0.4789361681435935	0.537248416911673	0.9848849900413905	0.9910852150962717	0.9600352259325619	0.9760282031424992	0.9149538430651146	0.922139898417911	0.36546756599087993	-0.0	0.4045292960382499	0.012946391196787657	0.6565072991585327	0.5361141014939559	0.9897882470734559	0.9827126825257511	0.9828767902136443	0.9746003907055918	0.9115823981302409	0.9239080793191022	0.965062521276416	-0.0	0.6102230581205329	-0.022366752445895477	0.7599080487361953	0.3594967445825933	0.9913854189479023	0.9697144488707785	0.9693178016990047	0.9580974312615216	0.9060194072655334	0.9143739385255847	0.36546756599087993	0.36546756599087993	0.7213149448261915	-0.03443976355392332	0.6925970783631608	0.47990087932845504	0.9898198084149665	0.982214806179573	0.9807396101099286	0.9632967908612968	0.9223375018993907	0.9103957544486807	1.728166004553449	0.965062521276416
repeat 156	0.15366493696141953	0.08223891519000975	0.6096319988418769	0.48839344369496546	0.9857606645095369	0.983978072860305	0.9736127578953955	0.9784503605522745	0.9005594877798863	0.9244290964473801	1.728166004553449	-0.0	0.48328379621067696	0.08387857104673552	0.6510385620607584	0.42417420057564076	0.987202033410755	0.9844543406634327	0.9773513039232966	0.9681783185529973	0.8988014158074797	0.9070719733009456	-0.0	0.36546756599087993	0.6964104306136457	-0.060625147014913686	0.6845503647365258	0.2817331755042638	0.9912113693704135	0.9532470157778289	0.966297946225077	0.9262225606757305	0.918286485679947	0.9134269402701569	0.965062521276416	0.36546756599087993	0.7444439788906762	0.014372102783519029	0.7878248537788366	0.5104618048972014	0.9913333508095086	0.9796053424248872	0.9772393809223158	0.9577344271698722	0.929119644254232	0.921357565802956	2.616302295354714	-0.0
repeat 157	0.051009698327624343	0.22804708177790867	0.48735033996561766	0.5503217301398275	0.9821574676187121	0.9818374735431932	0.9752356844094741	0.9563230597223701	0.9149085316360094	0.8967219622516949	0.965062521276416	-0.0	0.4192298496808495	0.06933490997575216	0.4665555981538454	0.4538159127745843	0.9912131536107445	0.982914553522354	0.9779121791284939	0.9584283598869829	0.9257180984946392	0.9276548067801612	-0.0	-0.0	0.6015082038858791	0.11525658055878345	0.6162889667432093	0.3963878073636095	0.9880010353003112	0.9690083786633514	0.9669563159025535	0.949969072255489	0.9221819728067749	0.9249157338581546	0.965062521276416	0.36546756599087993	0.7255338905113582	0.15753589570576973	0.7287220416083839	0.3833338506379691	0.9909315348929165	0.9625707033847387	0.9756154099332724	0.953971153909846	0.9241808409429351	0.9175223322941373	0.36546756599087993	-0.0
repeat 158	0.2510260476746955	0.21278276039290403	0.5884473275904736	0.4684945765109385	0.9873261570821124	0.9726645979979804	0.9800883027549303	0.968333832144866	0.9329268080201518	0.9152775871193707	0.36546756599087993	-0.0	0.3812379063875071	0.06039045779105104	0.5723861890162407	0.5160761781414047	0.9826860662223622	0.9732329231548205	0.9809179244605083	0.9698589962007408	0.9047816711299561	0.8737699697592205	3.605920043022881	-0.0	0.6895933962175991	0.07991603479699008	0.6599321984820091	0.39327837774601243	0.9883590080037721	0.9668440782446039	0.9732878261956586	0.9498473621765038	0.9112327098258379	0.9194323085780509	1.728166004553449	-0.0	0.7723666123411127	0.011901071115460904	0.7410381977965322	0.42923901372591716	0.9894479845415757	0.9647475596189071	0.9772692460144764	0.9563775117228821	0.9199390293989724	0.9344015302081738	0.965062521276416	-0.0
repeat 159	0.296178543713793	0.06438742532543959	0.5863354002484702	0.5783591183486344	0.9845667191596855	0.9867881244153909	0.9719543466975062	0.9773578639781503	0.920697305527391	0.91453327685848	0.36546756599087993	0.36546756599087993	0.432104236570079	0.06781783673493232	0.5293262733910649	0.5825193428513807	0.9780347761612713	0.9926584383483237	0.9766085139444426	0.9617885966599569	0.9123802743868995	0.86494803544479	0.965062521276416	-0.0	0.6202400670605019	-0.07003782861356209	0.7292117956460056	0.442864397047542	0.9944133773630265	0.9719474176990521	0.9808776452145006	0.9509961556250621	0.8875606239258932	0.8761189505584227	1.728166004553449	0.965062521276416	0.714476225263732	0.034238216804427665	0.7287326821677433	0.31630917782111606	0.9916649576953961	0.9541778560258249	0.9823860487774787	0.9423395428031507	0.932448610378525	0.9035406668310608	1.728166004553449	-0.0
repeat 160	0.1520618867865285	0.042867874593306765	0.623563756665107	0.5230353490556553	0.9885068751373467	0.9885601009292715	0.9784037984173034	0.9774478159411629	0.9273229432953696	0.9242216301622619	-0.0	-0.0	0.447082674916612	0.04209376340830866	0.6832667838269872	0.44538476932073545	0.9925128401488121	0.978753370550586	0.9727083784778006	0.9653020796496015	0.9051724320648975	0.9215478022235559	-0.0	-0.0	0.6845028791106651	0.039583318381102045	0.6713832555436263	0.4253625513024638	0.9888479892551947	0.9699005737488511	0.9758789067827358	0.9620646805428446	0.9128743830315487	0.899257722847046	1.728166004553449	0.36546756599087993	0.7902098573065741	0.016501649495735515	0.7006589677962751	0.37184445324169435	0.9895312669246648	0.9677237006639379	0.9790211243497944	0.9289182289339726	0.939083394188901	0.9246270732881938	3.605920043022881	-0.0
repeat 161	0.1898978628659644	0.15535793042323964	0.6165199507126955	0.5576290980577306	0.992786884816301	0.9876528249321661	0.9795109479446171	0.9782399312651755	0.8952326867474313	0.9281021292464122	-0.0	0.965062521276416	0.40487766723051355	-0.053797253088210296	0.6945433832477876	0.383653778669117	0.9944417839234682	0.9774543857763821	0.9860362662289784	0.9724194943692976	0.9159374591868661	0.9114710480111902	-0.0	-0.0	0.7053097921937773	-0.04179836979164742	0.7166599786388659	0.3905190079846279	0.9902951260576106	0.9623219451748288	0.9758865113284471	0.954221001953268	0.9330675728651052	0.9172282636263347	0.36546756599087993	-0.0	0.7907778265796817	0.1661091698967116	0.7677329762980625	0.38584945099389933	0.9930993416773465	0.9803158055563357	0.9817391871778087	0.9648768396043306	0.9281040012850528	0.9196692783360492	3.605920043022881	-0.0
repeat 162	0.2089306750849022	0.10929414677024837	0.454087257610332	0.5621316009549971	0.9797714139945757	0.9905273459339778	0.974979686273316	0.9788767787743432	0.9184783537843711	0.9441181448786262	-0.0	1.728166004553449	0.4223550541582471	0.06898257309020372	0.6060563519468393	0.4163183144271302	0.986657096756729	0.9789412415646619	0.9770519212274277	0.9673850688450225	0.9289205256209236	0.8869926963943515	0.965062521276416	-0.0	0.6763092100209636	0.10604237872425279	0.6467294012694734	0.4379905748685675	0.9885820175354469	0.9805296178998848	0.9808073191332907	0.967277475347299	0.9313620757101772	0.9052532040414036	-0.0	0.36546756599087993	0.7978865096376704	0.011353448567299987	0.7406006271094208	0.4673042387362387	0.9917242048406156	0.9790091682888493	0.9787554049119463	0.9484017874247112	0.9299328701964679	0.8969288771665944	4.6812930477207235	-0.0
repeat 163	0.06909920342724873	0.067227658406636	0.4175638662264965	0.5735571525026825	0.9736140417287928	0.9885653639609319	0.9733114686920501	0.974139764795387	0.9272263285836659	0.9291702350286384	0.965062521276416	0.36546756599087993	0.35244025027035264	0.03573252260789887	0.577426948073617	0.5417383890373745	0.9854603933265536	0.9841456083869378	0.9815134847586596	0.9739598712210553	0.891575907280622	0.9097345489075227	0.36546756599087993	-0.0	0.621535476354038	0.004285421198079908	0.7262064651483667	0.38153305457636333	0.992115126084359	0.9701607790386793	0.9781676707966084	0.9597910271408003	0.8901817280671651	0.8937532953183569	-0.0	-0.0	0.7757263266020504	0.18535835453618368	0.7904365312254986	0.565314448487914	0.9896216590987494	0.9719933735579236	0.9806054922786176	0.9557754226439856	0.9087284239571553	0.9202495150942873	0.965062521276416	-0.0
repeat 164	0.1867808591525028	0.12464509329792335	0.5634024833683251	0.5806238205902221	0.992779223121381	0.9909134414221368	0.9797291684106348	0.9708974421052603	0.9109525602352869	0.9129668024919364	-0.0	-0.0	0.2394341901046196	0.0879740933249899	0.6609220751602043	0.5704525945011854	0.9886621712264695	0.9898806835488134	0.9716322429034308	0.9761557634547469	0.9231970685029003	0.9150709207774713	0.965062521276416	-0.0	0.4936425079760229	-0.01685152502708248	0.6393089632744605	0.3891809710214269	0.9883435112918798	0.9799779161965706	0.9748305838262525	0.971909991234137	0.9242066275947811	0.9293226026932799	0.36546756599087993	-0.0	0.7507855081236846	0.21013255295581548	0.7704805776950894	0.5114378132200685	0.9950231882055551	0.9785769056666684	0.9801022127173407	0.968994347615068	0.911105665919494	0.9374380543378669	0.36546756599087993	0.36546756599087993
repeat 165	0.12924617810739317	0.029808901830916355	0.4624141589807119	0.6618042147567925	0.9855888809660088	0.9942986936975367	0.9631894658995412	0.9752727289802585	0.9264581123707043	0.9082942336288069	0.36546756599087993	0.36546756599087993	0.4078595230540963	0.022388405947932122	0.6663129420424586	0.543182263049041	0.9893140162960548	0.9888070303808545	0.975903452724536	0.9776013906683302	0.9055373720612199	0.8938364395217913	0.36546756599087993	0.36546756599087993	0.6466932004797739	0.18963723938823904	0.660269599050741	0.4869330689824136	0.9910405320312732	0.9788526786101701	0.9815143155203248	0.9717483651933381	0.9247045590414116	0.9108030461826363	0.965062521276416	-0.0	0.7386446248900017	0.12231762542647939	0.7414542422966756	0.40152362505992273	0.9913192850289396	0.9699134722387006	0.9763832150326236	0.9533852508504728	0.9185023412501082	0.9147337356391848	1.728166004553449	0.36546756599087993
repeat 166	0.3528181465157194	0.15917966801930414	0.47768150533808307	0.5321119727276098	0.9835113892880745	0.987077861119559	0.9722906007188541	0.9742057145820362	0.8860803666806434	0.8735661083914936	0.965062521276416	0.36546756599087993	0.23811296720291145	0.16195438093644549	0.6347737193942722	0.5007150235026397	0.9907549222330593	0.9781106941191142	0.9792285891994557	0.9652667416349954	0.8823788339921861	0.9142317980467686	0.36546756599087993	-0.0	0.676576533049933	0.13902747336734653	0.7453037937236211	0.520884514808872	0.9920831923052584	0.982051804780929	0.9794679079909856	0.9633679256688854	0.9242520546743898	0.9338481240594241	0.965062521276416	-0.0	0.7588452656345043	0.06754489878049583	0.6905324932237538	0.4379750887932241	0.9921726652732343	0.9694454439217792	0.9812967095148314	0.9476852395100863	0.9381025043905196	0.9202060997875705	1.728166004553449	0.36546756599087993
repeat 167	0.2668040128514477	0.07953973220570232	0.5650419252016513	0.5833237816061128	0.9802219426969445	0.9878113057376666	0.9772168456907481	0.974481239492283	0.9113214334050901	0.8898725810882733	0.36546756599087993	-0.0	0.4607776415379482	0.06797400626605588	0.5938427552497108	0.4055547844798774	0.9858795315863036	0.969933069415627	0.9752233118905184	0.9665468172779155	0.9289046584378512	0.9234286374108999	-0.0	-0.0	0.7115670945387688	0.048131233265240436	0.5898861910030397	0.38647376221708973	0.9855989397482532	0.9604759032758012	0.9739184890835839	0.9507669706995621	0.9312395714841486	0.9311701942043172	5.831241712620652	-0.0	0.740873795187322	-0.023431678533763406	0.6993055756631045	0.3773254354036665	0.988776201680196	0.9652331520212616	0.9662564212527129	0.9462427595209414	0.9137685039733491	0.9095540939981769	0.36546756599087993	-0.0
repeat 168	0.06671510435425676	0.05227284939216348	0.5264005926749509	0.5755818354453257	0.9884595617647515	0.9866602983288016	0.9776813389760861	0.9763530741822097	0.9203316639705477	0.9129853000728715	0.36546756599087993	-0.0	0.40353948789797905	0.21659009169055246	0.5739371336965586	0.43614178611394516	0.9860927936619421	0.9792800042232797	0.9796302486165813	0.975296704874643	0.9148970008465074	0.9087265367986413	0.36546756599087993	-0.0	0.5269681832141146	0.0605957433300557	0.666207491833105	0.39646866671839476	0.9864395210307794	0.9556648373035957	0.9711835354887413	0.9398056796907758	0.9103640711009782	0.8983635866433937	0.36546756599087993	-0.0	0.7622607158385484	0.1203779899156168	0.7912707018545106	0.4265897642856754	0.9940420611015144	0.969189595890509	0.9782933336982041	0.943053026387744	0.8986378418704419	0.9028714049957456	1.728166004553449	-0.0
repeat 169	0.05262308553835124	0.06827069371598977	0.4975189039110445	0.5325045971553652	0.9833373441765028	0.9902020119729507	0.9763373530906528	0.980153757863272	0.8934825503495034	0.9155611134469916	-0.0	-0.0	0.20187197078490945	0.14718610398483215	0.5500723930461033	0.42700092926485345	0.9923866682829228	0.9896403636818983	0.9794104094256046	0.9803675275476931	0.9218926520434418	0.9231043457682445	-0.0	0.36546756599087993	0.6222857426650867	0.031982784833362025	0.643851579236312	0.4546502459264152	0.9907925380826116	0.9820111998109962	0.975028372934122	0.9641232692150854	0.9086183662069947	0.9332456415819395	0.965062521276416	-0.0	0.753366531368822	0.21924659912630845	0.7383195670545587	0.4939213715030589	0.9885563110677293	0.976978313526484	0.9729651410332044	0.9604577298478472	0.9239347703293962	0.9338573110461483	2.616302295354714	-0.0
repeat 170	0.24366506767360513	0.07797986880104733	0.4529409670408178	0.5541194855415874	0.9743399975096587	0.9856330642544668	0.9693148480771316	0.9684536616406828	0.9027732616043689	0.9098210162617725	-0.0	-0.0	0.37881468703627397	0.0437555797475344	0.6692095276269471	0.4918139365290929	0.9880626346899466	0.9803347024886964	0.9790543188908527	0.9649167330649507	0.8798023025209292	0.9257216296231563	0.36546756599087993	-0.0	0.5866142714620676	0.05868491215497644	0.6667759934596773	0.5433920024671022	0.9899787823516587	0.9864361812328549	0.9710400349679901	0.9756309889224157	0.9151150965451994	0.9268232984902389	1.728166004553449	0.36546756599087993	0.6982682940772091	0.045066040738179575	0.7062686031116858	0.5586243841274892	0.9930527166544254	0.9793233123698877	0.9789264825646546	0.9557404881150602	0.9035661106420496	0.8723941038766798	2.616302295354714	0.965062521276416
repeat 171	-0.02455850768264658	0.16506862352021515	0.4717853131198869	0.5634809743304064	0.9791961091912171	0.9886969851726606	0.9729698167557597	0.9768363281642787	0.8928821943856904	0.9189249750056145	0.36546756599087993	0.36546756599087993	0.4106816296920822	0.16178560656236177	0.6078068698181004	0.5289651900006469	0.992994704032654	0.9813276555901059	0.9735751621471418	0.9653352194752796	0.9356308806810469	0.9109016898884508	0.36546756599087993	-0.0	0.6873071869593617	0.09274810821842727	0.6364041829721361	0.4632261552612533	0.9833124668245092	0.9790249341346349	0.9722075704759179	0.9663315101239833	0.9091681679499541	0.8858367912093459	0.965062521276416	0.36546756599087993	0.7645273927260363	0.06131126913863195	0.7077780720473903	0.3594960553492009	0.9902417171520276	0.9662443637640851	0.9775675749017397	0.955250372236577	0.9360685845476753	0.9260474302352675	0.36546756599087993	-0.0
repeat 172	0.1333968765840904	0.09533617083810506	0.6058277836278599	0.4665029185893878	0.9866979884411158	0.9782053101453045	0.9708334982993727	0.9508073918364834	0.9143649017787705	0.912653755987314	0.36546756599087993	-0.0	0.40625206128356567	0.059369313101711715	0.5431926869186456	0.39987008950106967	0.9768292542247247	0.9661980907740871	0.9753291793822139	0.9615275960795242	0.898775603147348	0.9009730016750516	0.965062521276416	0.36546756599087993	0.4514566789074502	0.015715791388551923	0.5334442869374917	0.5419015507009703	0.9813967442415485	0.9874610156251129	0.9697886321824885	0.9679551219185722	0.9182350986223783	0.9218027325727703	0.36546756599087993	0.965062521276416	0.7473937567255249	0.01999539638278264	0.7316324900162532	0.5579743970953578	0.9926858751383563	0.9801384137501632	0.9791550911856294	0.9553442849067799	0.9121110392131021	0.915585380270985	0.36546756599087993	0.36546756599087993
repeat 173	0.011298220337676395	0.1832359276691698	0.59062104360666	0.6213247854974003	0.9886580818550755	0.985166601489952	0.9693333518405532	0.9648844005700759	0.8904702763757608	0.9030319552543558	-0.0	-0.0	0.3880589059639671	0.20846492972262423	0.6299133506414114	0.5143532066598941	0.9897871497354968	0.9903745747497734	0.9765543925309881	0.9791138891881029	0.9152832336654289	0.9284900030996952	-0.0	-0.0	0.5694728475998893	-0.043580596402463354	0.7032094949444837	0.35698729918305905	0.9892075503357767	0.9765612830069119	0.971789163571698	0.9502354907140468	0.9149124232347865	0.9210989687821509	2.616302295354714	0.36546756599087993	0.6907779185564418	0.13742067973878916	0.6857018003618844	0.462066397541132	0.9907471155481078	0.9817639024519331	0.9656520943555428	0.9568848705413924	0.9104155132488596	0.8937220346746612	0.36546756599087993	-0.0
repeat 174	0.3203598838439838	0.055684225641046727	0.5282602180939131	0.45505577582746554	0.9822124190147038	0.9805527932702385	0.9722770979494064	0.9707705255456608	0.9074726345294486	0.8911356336570604	-0.0	-0.0	0.3337748985369158	0.041118834945280396	0.4970163253934432	0.5481062266452421	0.9761723042769924	0.9871237688016559	0.9704429783673443	0.9739104972034303	0.9129605694171445	0.9020377678070665	-0.0	0.36546756599087993	0.6844517544963159	0.07075621383928793	0.6570597430849792	0.3631434370657072	0.9840600941498447	0.9778377380017159	0.9776644717836516	0.9645708411008874	0.9172930969708293	0.8998743685382624	0.36546756599087993	0.36546756599087993	0.7589235535811851	0.013305631739266978	0.7662251162799604	0.448305402397191	0.9923325079959235	0.9762344561013603	0.9821093763372213	0.9563985160711115	0.9233746919990926	0.9135242583846355	0.36546756599087993	0.36546756599087993
repeat 175	0.19521128741530994	0.13669205175874305	0.5030114550856453	0.49167278724985397	0.9917258466982846	0.9872452529089994	0.9698802278614069	0.969337661531289	0.9238645505825447	0.9334859549310536	0.965062521276416	0.36546756599087993	0.45195101865454046	0.03756836988454513	0.5422408171032873	0.45533235847393644	0.9888620468158544	0.9826733094757067	0.9792834098024399	0.9761085914844124	0.9049771205418861	0.8854826393380384	1.728166004553449	-0.0	0.5914987341425746	0.022146764830163673	0.6651390680609757	0.4356495913050522	0.9931784783870442	0.9752315533341918	0.9830974422993319	0.9712947108942329	0.9228228532035474	0.916581871327935	0.36546756599087993	0.36546756599087993	0.7687678843050317	0.0019528873850775952	0.7652466280937846	0.36364249343383825	0.9911614859303746	0.9645344460356067	0.9781183455962692	0.9412103488481819	0.919966191934093	0.9330012780615392	2.616302295354714	-0.0
repeat 176	0.1742097040768236	0.1736567291709818	0.5051119262417735	0.6108930170964808	0.9853252495905247	0.9904533783198097	0.9780501637507714	0.9772077592305606	0.9099552198798861	0.9133830204725515	0.965062521276416	-0.0	0.43211491876370056	0.21651143217274313	0.5909279402981997	0.44476590327584975	0.9916005753103025	0.981873549380289	0.9738072049928976	0.9688552019857288	0.9214836958710848	0.9349074243459239	0.965062521276416	-0.0	0.6034304419141235	0.06702414758738597	0.6902952786727526	0.3997280088000864	0.9921486669129804	0.971790773899071	0.9811532865596512	0.9645607184331306	0.9085293782428712	0.9272005317091889	2.616302295354714	0.965062521276416	0.7383786184141456	0.06988160550385478	0.6188454342568724	0.38026095045792424	0.9833735929677244	0.9641291976399635	0.985705262472067	0.955988981628175	0.9342551631336148	0.9264308659086306	2.616302295354714	0.965062521276416
repeat 177	0.18415116598952747	0.16556548117331565	0.5398399289002939	0.552241743762816	0.9837616430921141	0.9764575584129644	0.9727168459789981	0.9721349558423953	0.922980125428662	0.915875565783008	-0.0	-0.0	0.29135668596626724	0.17293080672740552	0.5991402402437014	0.6341578201331213	0.9873786810167107	0.9929428070860196	0.9802028221987751	0.9787074538705811	0.9244501640397685	0.90969950840631	0.36546756599087993	-0.0	0.6645971218506735	-0.06147244387747178	0.5496751476254393	0.39333804737919165	0.9789382351050542	0.9706415060806677	0.9679295856636951	0.9647808078833335	0.911418425108039	0.9180069756222797	0.36546756599087993	-0.0	0.749069558330359	0.017203108629845205	0.7585604206329233	0.41587254256517103	0.9895584092652934	0.9683635172749374	0.9721154747942172	0.9507821785194953	0.9169104994259546	0.9179671399017911	3.605920043022881	-0.0
repeat 178	0.18162288304281596	0.18744275209412106	0.5812722187045007	0.4956100944887188	0.9892877843427755	0.9874621736618652	0.9593815664735996	0.9713861313310785	0.8868984474107608	0.9045373741756666	0.965062521276416	0.36546756599087993	0.2792093391795859	-0.007555430383765719	0.5899137690400679	0.4543691378427016	0.9873644152494008	0.9828912867112622	0.9679510864881469	0.9617084139505072	0.9072930008388898	0.9202268635148878	0.965062521276416	-0.0	0.4940466389822009	0.0953638024755798	0.5340803762230454	0.4697157165905823	0.9791659933977808	0.9818970846207231	0.9726924126058312	0.9687643386690508	0.930840986708829	0.9105789413172146	0.36546756599087993	-0.0	0.7198453032527504	0.01802421575964279	0.7222435790334261	0.347455704016603	0.9934662201993594	0.9684612949048466	0.9838001224530812	0.9411463566265562	0.8770527737383749	0.9224634898448996	0.965062521276416	-0.0
repeat 179	0.15209916033594728	0.1096254522798402	0.44736953521336975	0.5626356837816087	0.9861822965890865	0.9883729952279209	0.9665836013501802	0.9715607800609594	0.9262335405827664	0.9045117923526012	0.36546756599087993	-0.0	0.41359212469463497	0.11380893691537405	0.5317473524443597	0.5436257661149761	0.9887361117272773	0.9866463292777111	0.9685121479126217	0.970126777273995	0.9366692698175496	0.9267309730145674	0.36546756599087993	-0.0	0.6327696035659565	0.11658641282382207	0.5823981124440631	0.45106117892346703	0.9875476105211161	0.9846586861178857	0.98416453884082	0.9719763549748072	0.8910403301990383	0.9140044781288823	0.36546756599087993	0.36546756599087993	0.8137015717709914	0.21847611611481438	0.7647504405976102	0.506239391625974	0.9952943328006549	0.9797041915408397	0.9826424725260643	0.9655205404453286	0.9268813646393118	0.922581521538427	1.728166004553449	-0.0
repeat 180	0.20292472218997423	0.0943942913269235	0.5343776623658265	0.5612603653155406	0.9872373064875213	0.9879227312959655	0.9691972624734672	0.9752625169970004	0.9417005851627174	0.9217531704998277	0.36546756599087993	0.965062521276416	0.2549697864533028	0.060209248462135635	0.5889780942465556	0.4954042656157255	0.9908976277861911	0.9862651992110497	0.9743137036333627	0.9686158470715233	0.918868595977405	0.9157135590003174	-0.0	-0.0	0.5991213024076385	0.10251053177727103	0.6480307642836701	0.42183314637069025	0.9880779563097078	0.9785377279326389	0.9600852512258116	0.9584029659895119	0.9320006415388531	0.9222340151699809	0.36546756599087993	-0.0	0.8462213608793208	0.0141872145297042	0.7583802413957126	0.4815200321462621	0.9950810836385097	0.979193493183412	0.9868984585758931	0.9603816032782821	0.9164024822558712	0.8703693867261337	3.605920043022881	-0.0
repeat 181	0.2389730803554181	0.12104592943247952	0.5847373366698515	0.4986007524492581	0.9900386548945856	0.9902121762263145	0.9752104023984447	0.9786991649344876	0.8948696126393881	0.9061676902824907	1.728166004553449	-0.0	0.42838470186640176	0.0337032082981433	0.5935616326332721	0.499425573663678	0.991951490842145	0.9855719488264774	0.9790996529554421	0.9697677572227406	0.9279919117102428	0.9290531800887718	0.965062521276416	-0.0	0.6395661872138119	0.04842076452154623	0.6590246476658145	0.3696827659944187	0.9905505198852462	0.9774680340272208	0.9812868652209319	0.9618420378759361	0.9184085828222699	0.9350080003960082	0.36546756599087993	0.965062521276416	0.7947454756178007	0.15731094750918445	0.6692088131939836	0.47832820269941884	0.9854981584027844	0.9787522458425278	0.9787221148542831	0.9625615996853376	0.8976496462143297	0.909594397259849	0.36546756599087993	-0.0
repeat 182	0.1722042179188763	0.16620375605928284	0.5004230014920735	0.5217436315200488	0.9910851687235578	0.9912190789865654	0.9738121051497048	0.977153707346038	0.9135579926254177	0.9114915261117535	0.965062521276416	-0.0	0.39885204715320877	0.21280755058156428	0.5181126094336046	0.6225319927790004	0.9753416680359205	0.9904956369744292	0.9791461347205205	0.974327968706968	0.9381059006209532	0.9155422459585347	0.965062521276416	-0.0	0.6391098085374176	0.16945233827578216	0.7249536770073913	0.49635979782385065	0.9916320715445467	0.9831674198591998	0.9831284107804993	0.9660987562273735	0.9295307339215401	0.9271970583029425	3.605920043022881	-0.0	0.7395651604626314	-0.0384151071345804	0.6830351203201641	0.49698342446306365	0.9881680197436555	0.9816494620580765	0.974423751134075	0.9664782916416325	0.9025111282248147	0.8588381693337124	2.616302295354714	0.36546756599087993
repeat 183	0.10061148724735662	-0.12511000915140555	0.42069314915665496	0.47707406061010404	0.977038562063468	0.9835363652866869	0.9439092251581771	0.9666828431834732	0.918544345886595	0.9305293417035616	-0.0	0.36546756599087993	0.2504544046753838	0.12633208145583885	0.448497402284732	0.5406703334907048	0.9848008024061055	0.9850372711069406	0.9765262903268839	0.9673847163045198	0.918374662615868	0.9184642786174393	-0.0	-0.0	0.7074148166318739	0.10370107984910601	0.6833469766028698	0.5820065965577738	0.9893664118244139	0.9819248142568302	0.973046447879006	0.9653790576213321	0.9164201762379516	0.9090195082617161	1.728166004553449	0.965062521276416	0.7087851265214887	-0.06565140947803225	0.7884991480523708	0.3819503364951918	0.994901304606544	0.957049422727138	0.9823494618923313	0.936692292821014	0.906416442325557	0.8568500233937855	4.6812930477207235	0.36546756599087993
repeat 184	0.18673038006772716	0.17500116335298604	0.4255725118788641	0.6227703645319126	0.9807903462148985	0.9929550405896838	0.9544603762694119	0.9817025101918667	0.9272850906087273	0.9097892843330656	-0.0	-0.0	0.3792253320731628	0.04231896201238589	0.6344926384529421	0.39663406461756073	0.9901177669824726	0.9689041730328568	0.9758724148407012	0.9506822703623463	0.8921707292426344	0.8922544551029079	0.36546756599087993	0.36546756599087993	0.6033820270415181	0.06659918060346637	0.6154067732687926	0.5907691909194497	0.9893701198126156	0.9823584458966986	0.9806329821508191	0.9691185132460608	0.9133192014476406	0.899125048586847	0.965062521276416	-0.0	0.7450618223837245	0.05182798764602896	0.6522893888818099	0.3511092630946989	0.9810325582387542	0.9636944084727063	0.98351013845279	0.9552624182892551	0.9205033520924991	0.8792198030416845	2.616302295354714	-0.0
repeat 185	0.2740278681507915	0.1697769300916755	0.5435969472982748	0.48955859813651437	0.9863636033322536	0.9817860323236381	0.976076099812247	0.9721680676576723	0.9185379201133501	0.9220052490147793	0.36546756599087993	-0.0	0.3419409093979894	0.02162050953456298	0.6200025318370341	0.5014803033143168	0.987635659958525	0.9865168226570982	0.9798008250068971	0.9783438875702133	0.9022231021022658	0.9144796306584441	0.965062521276416	-0.0	0.6501359236019311	0.03227366610422318	0.6473767986303869	0.49714965606491135	0.991575319707186	0.9809579527615411	0.9808468786254504	0.9741108630887954	0.9117656728905006	0.916087612631973	2.616302295354714	0.36546756599087993	0.7603071277810476	-0.04105872625716967	0.736476675019927	0.4416745519228331	0.9931814711932367	0.9710158518564589	0.9771570920023431	0.9457683113010298	0.9241506605050609	0.878118183222633	0.965062521276416	-0.0
repeat 186	0.2130945115593211	0.14123028692297948	0.5070581312858119	0.548300134318838	0.9858737788056008	0.9924574700285906	0.9702832318720152	0.9744177802677392	0.9200603022232212	0.9148584131555806	-0.0	-0.0	0.32932990619659214	0.018992253785922834	0.6177913201203311	0.5504887584197257	0.9894522752464914	0.9849735604884455	0.9732470851577875	0.9740993775145129	0.9197229204393743	0.904576864979555	0.36546756599087993	-0.0	0.6580357008425433	-0.05661652925149456	0.6734760731969951	0.3412824261776906	0.9931615371766866	0.9640601699743769	0.9815795510481938	0.9556788002497596	0.9387498882378693	0.8973384593869582	1.728166004553449	1.728166004553449	0.7634442290532252	0.12203705390047397	0.7981354042333711	0.46950239611938505	0.9937632749661582	0.9747184501441726	0.9770775066669162	0.9581848038160847	0.9272886074986244	0.9190351740265301	0.965062521276416	-0.0
repeat 187	0.09211256072996463	0.06623882124661978	0.6104078775334807	0.5155784044902362	0.9905551139131722	0.9810650831774006	0.9830579737656366	0.9642067650476571	0.9243683856227872	0.9309142854340824	-0.0	0.36546756599087993	0.3634932872846098	0.2447004418631372	0.48703312096732226	0.5064475822664903	0.9766612342653852	0.9855382168292787	0.9756657616723847	0.970470039492716	0.9155733013789704	0.9219532831039374	-0.0	-0.0	0.7152988045583399	0.045184211663636446	0.7370345935607204	0.3670338268383634	0.9937979572051274	0.9677971537089125	0.9729312204813501	0.9379091011784626	0.9267433155476338	0.9151550123954582	0.36546756599087993	-0.0	0.6235241428242717	0.18928205225785594	0.5353979812230611	0.39346724518680726	0.9875251871739253	0.9815050720096326	0.9767921526017771	0.9557823852716631	0.9205922813756553	0.9172223488851309	1.728166004553449	0.36546756599087993
repeat 188	0.0770237968417988	0.22929807434499833	0.4706163955146457	0.4889611028964134	0.9815072487132315	0.975056655663926	0.9736432683263609	0.9707656190080872	0.9308153390694096	0.9274585728440068	0.36546756599087993	-0.0	0.38457574267832395	0.047942598475142865	0.6151117085934682	0.5400568110382498	0.9866320902776691	0.9868548418711914	0.9734227125870221	0.9643993188512104	0.9048918542756144	0.8904585568916055	0.965062521276416	-0.0	0.5191712843632661	0.004907288867005045	0.6942745905647567	0.4968775704412128	0.9860217705365513	0.9786474645393036	0.9682615642012736	0.9609335583051212	0.9278189899651728	0.9030051420134806	0.965062521276416	-0.0	0.7708566017846599	-0.10771665191831595	0.7977795279431216	0.35989938308848307	0.9951831108700508	0.9684915427287087	0.9784056461195363	0.9484994916029936	0.9125413090794543	0.9176567289298844	1.728166004553449	-0.0
repeat 189	0.10546998291882353	0.08474295313528377	0.5511037625666315	0.4827651781423199	0.9897180548123268	0.9873455703705512	0.9749717380604352	0.9743191460417521	0.9219869374727023	0.9270605789505939	-0.0	-0.0	0.3095276419879179	0.15126850690047697	0.6851173636516574	0.513650055101805	0.9841802613344611	0.9855666539270063	0.9765140301795386	0.9782850403078719	0.935275294215079	0.9143673744393177	-0.0	-0.0	0.48901432693594976	-0.042116764818116256	0.6038171945636226	0.4727343641941632	0.9896664307395562	0.9855602117012632	0.9807939322468319	0.9728018635812807	0.909084130783181	0.865395000231635	0.965062521276416	0.36546756599087993	0.7409967641653601	0.08271842542483755	0.6992882665999631	0.394598321771204	0.9913403393068145	0.9728587270854276	0.9781998038434615	0.9469053538930612	0.9215253138353605	0.8757339200962284	0.36546756599087993	-0.0
repeat 190	0.05655544727171535	-0.029270574618820606	0.5595804939119987	0.49759331346440905	0.988720494709894	0.9858013555192191	0.9741415291554848	0.9707570208556378	0.9187316455955579	0.9228448622391208	2.616302295354714	-0.0	0.4002400365079526	0.02789698859651625	0.5995296789244686	0.4590556486169656	0.9904657108639643	0.9821925852055144	0.9822725751573684	0.9651235957987531	0.9139101595318163	0.9178557090725666	0.36546756599087993	-0.0	0.564322066787828	0.0715240494922525	0.5643152380589408	0.4133300175101706	0.9876822239606287	0.9767306062523282	0.9764963611629477	0.9535953357224687	0.8884092006786951	0.8698733074882848	0.965062521276416	0.36546756599087993	0.707262265919648	0.09547735506695988	0.7409782886170782	0.4471228249935157	0.9897496357850993	0.9774267076134515	0.9731672242832222	0.9575400840888437	0.9209783221760062	0.8957498478910332	1.728166004553449	-0.0
repeat 191	0.18830247860598687	0.2804663345404465	0.5996106992590848	0.4301181993067539	0.9935813032538063	0.9821357689708741	0.9846333873111406	0.9751377540809425	0.9099728382481239	0.9096911159386072	0.965062521276416	-0.0	0.3999864698056328	0.13006089473751437	0.5674831425703682	0.5227871074848955	0.9908425603565778	0.9864708186404397	0.9795618048442624	0.9777489779293402	0.9203231879055949	0.9243811436029429	0.36546756599087993	-0.0	0.7025357798213143	-0.025767968759691687	0.7971811286235052	0.45238885414623614	0.9925191360282918	0.965139936506362	0.9799329193980311	0.9535843954817174	0.9092503549018959	0.8947315275483215	0.965062521276416	-0.0	0.8300045848425385	0.02451799444344481	0.7344267400234159	0.39853762226443645	0.9889866781375105	0.9800189876586676	0.9799864693770919	0.9602939184364959	0.9219771252164737	0.9263337358039427	1.728166004553449	-0.0
repeat 192	0.1528018699848543	0.04940448791056972	0.674867623954454	0.5690320888747451	0.9904958535303989	0.9906249203722425	0.9734484620546244	0.976610415082904	0.9255282150549629	0.9202501110557147	0.36546756599087993	-0.0	0.3174995136826242	0.04660691525107207	0.6391334466041855	0.4856131435938883	0.9911054205615741	0.9815386968357236	0.9685389233823953	0.9503759063755153	0.9275553203211514	0.9236331216311728	-0.0	-0.0	0.7106688447659693	0.1027755514195147	0.7229553857872327	0.4787294116276703	0.9940494347752713	0.9782445711941827	0.9762642099187102	0.9711798627909313	0.9212464472421962	0.9145640432273542	2.616302295354714	-0.0	0.727161868278938	0.042950619468664464	0.7729323805448213	0.4459238745461737	0.9927351522835168	0.9667700560030916	0.9805373451620566	0.9443654049481752	0.9139238570194141	0.9152831947970536	1.728166004553449	-0.0
repeat 193	0.11982545897021757	0.12269264334137671	0.56557432159213	0.5547942515351444	0.9893571999193466	0.9857064857953918	0.9721831116642674	0.9713785960966763	0.9133993685388646	0.8911510495817274	-0.0	1.728166004553449	0.503260569031897	0.12484011957838406	0.5348276481725684	0.3964483840011229	0.9887190239904207	0.9838071688188862	0.9723558529245151	0.9715291718937538	0.9031168442967891	0.9141450210732461	0.36546756599087993	-0.0	0.7126256281669997	0.061257421491294685	0.6106905812710685	0.42350738786445363	0.9837635198902726	0.9648203716991889	0.9779354442368423	0.9575737099560779	0.9328235624781318	0.916491832032791	0.36546756599087993	-0.0	0.7461489560312291	0.21255493738074285	0.7279371269302132	0.5265317355531924	0.9906396771665056	0.966469465868605	0.9764503509771455	0.9533998627682889	0.9101232650207831	0.9195580795514884	1.728166004553449	0.36546756599087993
repeat 194	0.1275897731230373	0.30636301857993853	0.5635465541081763	0.5023600344598044	0.9897665211413125	0.9909650627646327	0.980109732794205	0.97779711703358	0.9159536132548463	0.9037010115793094	0.965062521276416	-0.0	0.4026629796216742	0.04606698491268625	0.6591653668639462	0.5035549709253121	0.9921254399520275	0.9747451872581545	0.9781599339802838	0.975602884075174	0.919925554852334	0.9238950048287534	0.36546756599087993	-0.0	0.5603597376524267	0.11520638067065264	0.530939126891696	0.4882686367977175	0.9878668366764486	0.972874707057261	0.9659112992899909	0.9489195333843907	0.9363443224628205	0.9273461637029594	2.616302295354714	0.36546756599087993	0.7488932453982607	0.024311992135878285	0.6999950040515008	0.44375484889088823	0.9899244048999446	0.978208519985048	0.9797137966879996	0.9556996323896851	0.9204233549027989	0.9182164542094187	2.616302295354714	-0.0
repeat 195	0.025144299927518834	0.15010107641664638	0.5764750076652306	0.5719752811700818	0.9934255881150318	0.9856357415154947	0.9790163536741355	0.976192875928171	0.9295912900452257	0.9011257548615891	0.36546756599087993	-0.0	0.46332651397787517	0.16134796544988805	0.63672918811334	0.3559718102209394	0.9906841798701206	0.9792257721936778	0.9778492182794148	0.962893836355722	0.938254240992631	0.9365391740788835	0.965062521276416	-0.0	0.6662091260002475	0.2694328479912234	0.45486382411726484	0.496705016298622	0.9867660828226127	0.9816531948221523	0.9785330809167675	0.9762375995874975	0.9208381909328869	0.9370775818972392	0.965062521276416	-0.0	0.7241480319289917	0.04399059320641934	0.6616027866549488	0.318397468463675	0.9872021700980012	0.9607570220092088	0.9811321543458305	0.9450067446956043	0.8942896951032083	0.9251509964247717	0.36546756599087993	-0.0
repeat 196	0.18622629328303061	0.13484417855929676	0.5289926694422383	0.4799293060567451	0.9859106320998208	0.9892707061155589	0.9734492477397374	0.9679402958419714	0.919454288280724	0.9108505737721784	0.36546756599087993	0.36546756599087993	0.4267167760139594	0.021496381789477284	0.5956702749229822	0.48202173943546656	0.989113999348104	0.9874709703948858	0.9694571468335942	0.9418828048562059	0.9094644432724179	0.911074105376003	-0.0	-0.0	0.6781395975850176	0.07767614004211461	0.6683013621566934	0.4342089075093797	0.984842246172065	0.9803824183796318	0.9721688600085363	0.9622632097346466	0.9170177654473893	0.9137120704970016	1.728166004553449	0.36546756599087993	0.792366556230062	0.0021773761555939283	0.8014086064723007	0.3885664460013268	0.9886859435866071	0.9749669714349944	0.9727488979148471	0.9459194909344739	0.9147552635701984	0.8721987872726762	3.605920043022881	-0.0
repeat 197	0.17583999221452987	0.01877551542721425	0.4718131097809109	0.6027042221640657	0.985597783207271	0.9939256217500283	0.9740344214040537	0.976514624019571	0.9204478792861421	0.9333320378676948	0.36546756599087993	-0.0	0.33480691461350653	0.10131277536721259	0.6214084612193019	0.5158701494547255	0.9926012398061876	0.9819385005127589	0.972154345003067	0.9672411708417394	0.9235565028661032	0.925784824151925	0.36546756599087993	-0.0	0.6816016871231616	-0.0888547610538006	0.6009246532759203	0.5020073621016112	0.9899457883789443	0.9856399367364999	0.9808665315667003	0.9599639031846877	0.9198315973392694	0.9255882377580322	1.728166004553449	-0.0	0.8077390163929961	0.12608705871849563	0.7750581084603001	0.45898281502528876	0.9910770288974915	0.9772907057469296	0.9759233652976288	0.9485756808621846	0.9273759164558495	0.9037376524614593	0.36546756599087993	-0.0
repeat 198	0.09800855484980192	0.1555853694991311	0.5737508816178783	0.47363944190937113	0.9918900615734874	0.9842577813040908	0.9693392264710682	0.9723439285041605	0.9167566846200919	0.8986212458252787	-0.0	0.965062521276416	0.31560931919034796	0.001301474560058996	0.5566762228538845	0.44022810079578545	0.9815228932464863	0.9804254594286856	0.9673064063773824	0.9712711731922296	0.8847303075699682	0.9246243871861604	0.36546756599087993	0.36546756599087993	0.5782451501383201	0.05210139441915403	0.5893513016699051	0.4575055205908926	0.9873823955090597	0.9780310039724368	0.969805824969167	0.9656640304177202	0.917647339729786	0.9156839717937515	0.965062521276416	-0.0	0.8039838699371864	0.03359093690849289	0.8173100649750659	0.48646255080491724	0.9920084123743802	0.9760218682379732	0.9823880357278078	0.9602020656942827	0.9270374892128896	0.9062632531241936	0.965062521276416	-0.0
repeat 199	0.23713500397735843	0.03734452011484341	0.549056772464014	0.6092929267472245	0.9911338141374355	0.990619661207516	0.9831924583128857	0.9786324845003398	0.9074487252891991	0.9254283431474726	-0.0	1.728166004553449	0.3415621059250282	0.11332298933182919	0.5801072760864451	0.5226772881479519	0.9822425171542254	0.984415059796017	0.9783174596099367	0.9799450932243444	0.9201171091816065	0.9105281602152001	0.965062521276416	-0.0	0.6779497296089196	0.16236572921015782	0.7099793831622787	0.42232470928791693	0.988385368558391	0.9767916425382327	0.9766663376052529	0.9702001248073205	0.914764064896278	0.9079666995829365	1.728166004553449	-0.0	0.7571171516733699	0.03221474106375344	0.8010901950038336	0.31978936471546193	0.99438388498241	0.9689783948564783	0.9837718118769392	0.9585270339208483	0.8990323688645905	0.9241818147418885	3.605920043022881	-0.0
repeat 200	0.14653349895536108	0.16513916509726623	0.5715731017411788	0.46097776192937023	0.9854925778288329	0.9829091575910736	0.9677655980326477	0.9722085175435793	0.8971323495219692	0.9162280589436507	-0.0	-0.0	0.21064931905248066	0.13275975157281447	0.6275725001167399	0.5034963007070261	0.9932574561906641	0.9801898899305548	0.9830130157380921	0.9774199517269202	0.8852689154019315	0.9049851210581599	-0.0	-0.0	0.7626258217154007	-0.029967758109300316	0.7992638950651557	0.36402443333100765	0.9936460500284574	0.9739419018417771	0.9744327927265759	0.9316680079406263	0.938721412086067	0.903875693303746	0.965062521276416	-0.0	0.7725512926884293	0.04369314156549498	0.8023562125024001	0.3311602429605249	0.9902634355321976	0.9607900742245723	0.9819814801705392	0.9350097849233727	0.9114703573938241	0.9074195569758634	2.616302295354714	-0.0
