# Supplementary material for: Drug target prediction through deep learning functional representation of gene signatures
Source: Nat Commun. 2024 Feb 29;15:1853. doi: 10.1038/s41467-024-46089-y (PMC10904399; doi:10.1038/s41467-024-46089-y)
Supplement: Supplementary file 9 — Source Data [file 41467_2024_46089_MOESM9_ESM.zip › SourceData/SupplFig.1b_50.csv]

pathway	FRoGS lambda=3	clusDCA lambda=3	OPA2Vec GO lambda=3	OPA2Vec Gene lambda=3	Gene2Vec lambda=3	Fisher's exact test lambda=3	FRoGS lambda=5	clusDCA lambda=5	OPA2Vec GO lambda=5	OPA2Vec Gene lambda=5	Gene2Vec lambda=5	Fisher's exact test lambda=5	FRoGS lambda=8	clusDCA lambda=8	OPA2Vec GO lambda=8	OPA2Vec Gene lambda=8	Gene2Vec lambda=8	Fisher's exact test lambda=8	FRoGS lambda=10	clusDCA lambda=10	OPA2Vec GO lambda=10	OPA2Vec Gene lambda=10	Gene2Vec lambda=10	Fisher's exact test lambda=10
R-HSA-109581	1.173803968363423	5.169284172818954	3.1215859225408544	1.8205464820941046	1.2587675573755814	0.15322081267539026	3.8035905658674105	18.51078177609785	7.068145026858833	0.7422622849305902	0.7538827657627614	3.0546099235683357	26.331885321224732	32.31214145598275	18.164379309550277	12.638937861195856	2.0460998292971277	7.427812960439658	31.296760794561994	32.6884052418863	25.04926405865525	21.399501679169102	3.2995669264036573	14.600132877391996
R-HSA-109606	3.6863253631642214	28.26729452102607	12.603813608349082	4.684493891590623	2.865050076766291	3.8222278160477585	22.366871467572594	33.55127582172313	24.11580912538445	15.65077600023539	1.9004036576399	13.779510898352072	34.065387589926374	34.12421168291964	32.14069856318009	27.676899328252883	4.864966466414567	29.04327496052406	34.14383127789352	34.137290770456204	33.954417392502755	33.4476401364588	7.962190105380137	30.581286270061323
R-HSA-110328	18.44884449149321	8.094149897046153	1.8500877229187593	2.241650514279268	1.8473905686627508	2.5697239048087885	33.30540957541926	25.65537835998576	5.011103202456016	4.867304636853746	4.6251715735942245	11.129858201672379	34.14383127789352	33.30540957541926	11.836550578893318	20.094319824684415	15.420115330705428	23.8654568666525	34.14383127789352	34.12421168291964	17.980710209899758	26.206132683756657	23.227466980780388	29.956023380531327
R-HSA-110329	15.637671920716889	10.841012490415954	1.7859952180872471	5.261583179333099	2.9086916886494163	3.290713023298103	33.73953465260105	23.313376050270385	4.8043911069856	6.698124048942148	4.056967852589076	11.108538552219805	34.137290770456204	33.9413742812907	16.237490787841523	20.45427287139035	16.71769987907003	22.815550576181824	34.14383127789352	34.11113516516192	20.797273414462545	25.632796347073114	24.01746634743641	28.478876764761104
R-HSA-110330	18.240011809010955	6.642577882748683	1.5259825795090391	2.181744859185251	1.9141390506880802	3.1862005704146714	33.73303397532575	27.483476697265235	5.619484694268529	10.346511547154234	6.7427412424094415	12.082785718945269	34.14383127789352	33.82410191564627	13.765583775245165	17.830732974094687	19.097301818670502	22.739661585897544	34.14383127789352	34.137290770456204	22.052396933389918	25.728840741648803	26.48664227238115	29.91092994612598
R-HSA-110331	18.12190789636914	9.340866948981429	3.9749789295574423	3.4579500417124605	1.184097425309187	2.0390113967272785	34.091525206846725	26.820663845927857	4.487629544638339	5.528801149775106	5.025371761121741	8.381843371771632	34.14383127789352	33.85014445375693	14.633227590816348	21.117693444101516	23.008073407444193	22.313176919169056	34.14383127789352	34.14383127789352	21.097273811223456	28.97221302336054	26.394878020751953	29.84253732232605
R-HSA-111885	1.3451401121796756	1.6365901842607655	1.7886391342434755	1.2416971044914382	0.845151812032571	1.0679033622834027	7.065279709216204	4.575301645364067	3.766978011776471	4.3063499339185665	0.5410300998387455	6.966566838271304	18.249477370610222	14.04482734952139	10.420435688551905	8.604940328012384	2.1111007402949773	18.531108197861435	25.570748699998344	20.099296466625923	13.692158942018667	11.622530897994377	5.574042167949815	21.297664088919145
R-HSA-112040	2.389278449142946	2.453991424626257	1.3970400900211244	0.26308030357699685	0.6449212252789851	5.151171295587802	9.122618144837466	7.284831220881784	6.905822310596456	2.300967138710809	1.0661239858201015	9.83413955291954	28.954180678827125	19.526271435271898	11.288802059094017	8.078745954332552	1.6479053963893042	25.411105044260488	33.34416889560136	27.37826786982453	19.242985295993396	20.474367489117785	4.223745322187517	30.25984557149937
R-HSA-112043	1.7453097776889122	2.468330323457947	3.354430211999985	2.8183389521042628	0.40430396958228587	1.5914100038566115	8.707184143448057	7.626925327807884	3.8712280594618873	3.9166898623384485	0.5607322626522827	12.859412698861233	27.75328792294308	19.970111629220938	16.25976777688045	17.430909602487603	1.6365901842607655	22.356820523901888	32.58614667390138	31.396923326386467	23.854023021338612	25.35699910080168	3.531860031574109	29.671450409153223
R-HSA-112310	12.014574174357596	11.098322434385148	1.0865635374431224	1.2069368822558075	0.8031407845100813	5.164154857135156	32.73959618289922	29.814045126213877	8.42126854402037	9.656456275032514	0.3403102191672127	13.65836071075407	34.14383127789352	34.13075090546517	26.77446364608541	24.285663880985002	2.8131758459945577	26.436607117037195	34.14383127789352	34.11767310281882	29.08655199036312	33.105521467545515	8.887664621099566	30.564270701707656
R-HSA-112382	6.000770936374019	5.271350979402076	7.86777790693111	4.505537112786418	0.2885301643959615	5.461661223505501	33.03474180584492	7.713769537201117	10.618931889092032	12.490985571462225	3.553419053581301	8.643768216236351	34.14383127789352	26.751378937623198	24.915587306289837	28.61266341849965	9.649683470470558	22.876134351836953	34.14383127789352	32.261294754427276	31.10316363442958	33.26021959513115	17.347823317444774	27.808127372858117
R-HSA-114608	5.4116213831050075	3.732581256165378	2.275000750816746	0.6583928482978709	0.3971050060737965	2.010690015040791	21.647025453317603	4.629720013522512	3.2788901444944853	2.0893019008072415	0.5530507591390426	2.1325761790290807	34.137290770456204	11.663672389882239	11.274088908598948	7.849574391573069	2.2175751250317584	10.526726019096168	34.14383127789352	22.09419370615556	14.94709993225297	14.578448089024016	3.15820538654391	20.5058159400693
R-HSA-1168372	8.374112206487432	10.844614392858333	3.2545485038797044	5.154792516248101	1.0109124243013308	0.4340344594158052	32.077320001395925	30.482861907780546	17.12269197632097	14.490185504947267	3.2433484378317923	7.897256640913036	34.14383127789352	34.12421168291964	30.978589684272993	31.736185433685048	5.898972668046896	19.020534643677465	34.14383127789352	34.137290770456204	32.2231867009237	33.53183160454336	17.481786393672596	23.087406403479097
R-HSA-1169091	19.585150879528086	22.366871467572594	15.023974788037261	8.793954592349468	0.7958673476061995	3.450203447213587	33.83061158655997	33.32478634495601	27.800350174339794	26.57857068453401	3.429016809658261	11.269598488955966	34.14383127789352	34.14383127789352	33.635600903347964	33.71353579787686	13.667729812727442	21.115477282097434	34.14383127789352	34.14383127789352	33.51239316870775	34.07845511350826	20.094319824684415	28.54390480009838
R-HSA-1169408	2.9262535764400326	16.460978370270382	7.737819579063046	4.1784761831078585	1.0278526481430317	1.3287120326822697	12.760315401709484	30.0708511988303	15.053926320379096	9.656456275032514	3.6384025272754386	5.137379084646182	32.88699910893985	33.79806965606319	29.740879923993077	25.239271435365918	6.846532397697183	19.488793895999674	34.00008851814302	34.065387589926374	30.66827833559148	31.284252035433887	13.247930582926315	27.853341868330784
R-HSA-1169410	2.3767678024537764	14.662768832648787	4.661628226060202	5.857483532680513	0.380976883968149	0.9597620938047314	10.501720593633157	27.360753270325237	15.019698546566909	6.387575125033117	2.0246963513859813	5.731865081462805	31.63546812559859	33.76554378568534	27.290752600023648	22.251296521431556	4.5979327731611	18.15162894557364	33.83712189988245	34.04579112283325	30.064723610130414	31.23424268160882	13.831023383907148	22.624579580784616
R-HSA-1221632	4.0696643103470596	7.232504732740787	4.339201490553249	1.1913355934110132	0.35147612737613637	1.7510276034132477	24.14863618347386	18.43932526266858	5.79297607075974	3.4967405172372468	2.0090840749728875	6.06468474518617	34.07192103049814	33.50591497483523	11.761221142838439	14.58265807521405	5.979811930818152	20.390791626029728	34.14383127789352	34.07192103049814	24.099404246199274	26.137671140637288	19.950275410717392	23.951558502694514
R-HSA-1226099	1.862253615811638	4.6251715735942245	2.44128613969922	0.9413038672101661	0.5291824250105768	3.795671002188912	9.991421741036099	7.249924307234503	4.295430174609342	4.860291981158826	1.0535908381131864	8.596054399338593	32.56060772201406	22.26703849416899	13.688085829715222	19.02951307166958	1.4142209551689584	22.285393753665012	34.065387589926374	27.75328792294308	19.970111629220938	27.40747169751347	5.200759348856229	27.373694221725003
R-HSA-1227986	4.345788415120603	8.784290727860533	8.174504055199687	1.428056854644657	0.5084103674050963	4.205909680634923	12.144231428162195	11.49213690368521	10.985582880102365	6.807159248807504	3.0562798959252997	13.354459987981596	33.29249494077746	25.18330999630525	22.382655697370787	20.464318900877693	2.465139741325353	26.028684970031993	34.12421168291964	32.001350495015124	29.83845406595843	28.41589575837254	4.8532848921408585	30.84035315461401
R-HSA-1234174	10.178590333736004	17.741993432942316	3.8015513400208523	3.525993084196124	1.2163572442682855	1.3295999601523312	32.68200926445156	33.35063103051113	23.46950418718806	17.681409741985473	2.675811376160521	4.6401036621113105	34.14383127789352	34.14383127789352	31.71099069560662	32.79723512518787	10.658155592252326	17.93848280439887	34.14383127789352	34.14383127789352	33.9022603657666	34.104597869948115	12.929689006633449	26.316223745888898
R-HSA-1234176	14.55320154725755	25.373840414993666	13.324111024619347	3.736618771467659	0.9867508945922444	2.0620188232953485	33.99356214434059	33.746035972273845	27.28492338001611	21.678069611831127	1.9668642782484698	9.218609711219495	34.14383127789352	34.14383127789352	33.85665669431056	33.22151037747319	11.746185719607304	20.18841586212393	34.14383127789352	34.14383127789352	33.98051132402132	34.14383127789352	23.674901332380994	27.570391678752035
R-HSA-1236394	0.5448073693598185	3.4986864284720007	2.9332951793349493	1.6936306111304933	1.0836289321561319	2.635031327645244	2.489127073782313	8.525511495324405	5.92238041815257	4.860291981158826	0.09520748370576977	11.230607193847955	19.4087887465106	19.713038866664615	17.477158038286362	11.671160910109421	0.8476652843768718	23.811468687400883	29.53408042693981	27.081304758770933	22.51969374432026	22.38791838785558	1.1112091184899169	29.63191698192645
R-HSA-1236974	5.979811930818152	18.02771222857346	5.945838657520592	2.48111643112733	0.9775545751083947	2.358037179998282	30.87290374361798	33.31186785625414	20.323907328406122	10.279868357899273	1.9031460855387883	7.281408895227452	34.14383127789352	34.14383127789352	32.97046410123288	31.071996070573487	11.451316437769457	18.706412461090228	34.14383127789352	34.137290770456204	33.105521467545515	33.22796030791415	16.17075550535239	24.051391756736432
R-HSA-1236975	5.7211898440578315	20.07441965251908	4.744233658409687	3.954106280873569	0.47365805005410994	2.0658639721088417	29.074505400368476	32.790828229169236	16.41167425649986	10.747585425771952	2.041808604577378	5.503929602293341	34.12421168291964	34.14383127789352	29.588749266018255	29.020327510716584	8.317711690266902	13.53673748209005	34.14383127789352	34.14383127789352	32.204141343890484	31.874940144742954	15.028251666718372	24.147534426848463
R-HSA-1236978	28.11317460644284	29.38249530405679	17.634880343084433	8.816525684594087	1.2079813807912747	4.043239989001011	34.14383127789352	34.137290770456204	32.001350495015124	28.630586036022102	2.5635231582949793	11.075138597772675	34.14383127789352	34.14383127789352	34.137290770456204	34.137290770456204	16.474438345091958	26.274346549020798	34.14383127789352	34.14383127789352	34.14383127789352	34.14383127789352	29.400664339859368	32.43088891505769
R-HSA-1268020	2.659125184106587	5.0970490781770375	2.219075415722518	0.4690710275131064	1.1231600587375563	2.6264795576178677	24.677006353622232	13.056497318196046	2.5051929730244	4.771946719434821	2.423878433431309	9.481242517399664	33.687547221461095	24.699149941831504	1.2523495027029128	5.01585691127488	12.23619615914689	22.132429299989127	34.14383127789352	33.073339259351755	8.852056988763268	17.999503352362158	13.304041279844792	27.688893226097903
R-HSA-1296071	1.5079963053724053	0.35953516133297286	0.6082889530161673	2.3271043562128226	0.11072009430161665	1.1476342562322825	16.722222270388034	2.414413595982993	0.9784717966831101	1.9584833228588925	4.505537112786418	7.683185733556869	31.799217228333138	3.1637191653718606	1.8949257756709885	5.286021297588581	8.92984478516601	12.279455341367045	33.648583628552636	6.739947972810958	3.0006709017345594	12.835009976334426	15.467841036575198	23.18630487195615
R-HSA-141424	1.3799857282912278	7.19483980199636	2.275000750816746	1.6630645339548367	1.6795801181520653	1.891403857148263	5.6956702008484115	9.497963723304323	3.539691151382851	4.193535791089326	1.6416134408641825	3.731848001466883	23.91933115793662	27.947684332718946	13.2759703496118	13.863804282931193	9.317588945876233	18.095217462529504	33.88922753327461	33.61613163342321	21.87521773034406	25.565111851202566	15.94051764404383	24.582100996137143
R-HSA-141444	1.6315760869067422	3.8856610469479307	1.9515152216008953	3.0544770089201183	1.1412340469919298	1.8350041410330515	8.926596371644285	13.380390903041071	3.2321701784336745	6.39843169432563	1.9210285538863965	8.331261799352617	28.172400170845393	27.98900974775306	15.320574457143717	17.15934341734106	13.25593876494584	10.728746007963746	33.648583628552636	33.48000862302013	18.244744270383634	21.087067834156166	18.202175116530757	24.176545137522133
R-HSA-1428517	5.305616479423854	2.0090840749728875	0.18762845563027447	0.3576276873945718	0.21034142103520512	0.8146718548578564	28.936154109646743	9.558498054409265	1.5611186159226362	2.739764526221411	1.5721202330086066	0.9233097390435112	34.137290770456204	27.61821264124088	10.661725183956312	18.726013944470324	9.676789859189473	8.85810836558885	34.14383127789352	33.26667337958276	15.178343883800299	24.13221977113073	15.68137450129344	14.628274396122181
R-HSA-1442490	12.128939535300749	0.1763821589963351	0.4152667413383044	0.24615730281707474	1.047837180178303	4.143352073932252	26.17189037081227	0.9377257135672511	3.6125910022949452	3.9395318739728418	1.4130716247609194	10.85989812455535	33.98703641296697	2.717788547769575	11.281444215552936	14.93857102515416	8.729636042326117	22.54365246032221	34.14383127789352	5.389339290688678	9.524842594307392	21.56951586629397	14.473405428404849	30.250200939841157
R-HSA-1445148	0.27322151936901573	3.7527932625551506	1.7219402118208222	0.5391479357297153	1.4038972452170793	3.1214083143692086	2.3705267038724656	7.378358135582468	3.381098604534527	2.8183389521042628	2.5635231582949793	7.724218614887069	13.448898361315527	22.54081493904448	10.938486281387128	9.024323260995349	7.522817090196712	22.733329447119136	20.248893129668936	28.600718215058382	14.435687512092837	6.968231895505447	9.45772123916593	27.64968989782295
R-HSA-1461973	2.133031610473158	2.2492050330684545	0.863693370959471	0.3010299956639812	2.6508045052737144	3.325449149937735	11.862975861124873	0.24250356364735468	0.07899994995794563	0.08487033716304553	1.299879715486646	13.056602665307016	32.96403986343463	3.444430845105153	1.0449676557529455	2.2055940112919084	9.45772123916593	26.242163327039993	34.14383127789352	5.488756028449281	5.481265284405923	5.461317314003625	15.433123782771428	31.174042614039116
R-HSA-1474165	2.3209390455664676	5.6270780440553185	1.7518344509395058	0.9502865160669154	0.1599021749327856	0.7009991278006176	20.47939274277433	18.349020054143136	6.287625809788985	2.5521207118882097	3.0113887043937884	5.469105122265004	33.16993405783625	29.600904956814095	14.994054479022866	10.304394525962692	4.566266467568345	9.873666811832283	34.137290770456204	32.78442197542697	19.875980720779324	23.334878938541497	6.085006121135312	18.069008195920834
R-HSA-1474228	3.0131771148458855	0.26850757718163676	0.0165629893521463	0.42055675814929655	1.6453868958819788	0.5905768613930868	17.347823317444774	0.18581919381009773	1.2247684644854764	1.7979110420174818	0.7484455470786376	2.9359088438631775	29.116679695608603	1.3064445805642686	2.625932096622808	6.686994788524143	7.062415018525999	8.036145908426217	33.67455678760272	2.1536196490032453	4.18922997441968	10.63318618618831	10.487560026793085	14.697573339414607
R-HSA-1474290	6.185865240292807	0.9665896515601966	0.9377257135672511	0.8859336492560593	0.09967614510466125	1.2681887665924585	24.53332296271177	0.174078276472454	0.10908843679428751	0.831826041154025	1.8731071850239214	6.144593236260611	33.35063103051113	0.711835477486308	0.28770989981899436	1.331795967489782	4.523484133430987	15.99542733210766	34.14383127789352	0.8112716186156131	1.431528509478376	9.840277857332064	7.9194774873596865	25.982695563260528
R-HSA-1483206	1.6140988316483476	0.19717932947074449	0.4388812760310672	0.8833493103186798	0.11031046925305925	3.545866321174469	19.199219845688255	1.0212440381276329	0.79264816615397	1.3009724662107296	1.0165397719760756	4.489026704336771	33.960939911744404	5.508758695965859	5.662587718027006	14.277002754937644	0.2363804131468962	13.300863428246801	34.137290770456204	10.515891292314507	7.478434832227825	21.199474360747413	2.1862050956273897	18.17669518322465
R-HSA-1483249	7.849574391573069	9.16538902534919	1.1432532141315412	0.9094064059858762	0.31043172382505946	3.797721977996752	33.954417392502755	22.088966868893326	3.9624479889240733	5.7775522088140265	1.184097425309187	11.061691735202077	34.14383127789352	33.86968310265459	12.580426034433934	14.88319525093316	1.7479179177347257	25.96116725972223	34.14383127789352	34.14383127789352	19.713038866664615	27.542015847757057	4.095123480836303	31.090216082398616
R-HSA-1483255	5.157206242179097	1.8568407536189784	1.011848969865124	1.8205464820941046	0.07541661444773458	2.1917809778313813	30.60640866306157	2.059005106819777	2.149198230629136	4.963702348077772	1.3185323112996652	6.978733487807195	34.137290770456204	10.618931889092032	7.180381519301544	8.822980244751665	4.105757546306879	19.84048410726727	34.14383127789352	12.20166651822342	7.209313767042233	17.054080639035238	5.533817980481362	22.79316092545008
R-HSA-1500620	3.3906518724228145	5.690573741825628	3.531860031574109	3.425169378830979	0.5304214278646464	3.4046170083251392	23.507270999520536	26.12057018150899	4.543721698658409	2.989974798359918	1.011848969865124	4.942475000996395	34.01314319303746	33.68105168333679	21.14323238297592	19.25271798334911	3.9812526711945893	12.18973633078857	34.14383127789352	34.104597869948115	27.75328792294308	29.97288680540886	11.134819985384729	19.550226510278318
R-HSA-1500931	1.5271862070560118	0.8434787781995761	1.3596872137851044	1.3141289614960814	1.239573274327811	1.127481855468016	7.025231088719191	3.3715605181631685	3.0113887043937884	1.5525936971651992	1.455972272192901	3.945748619049785	28.77417487339395	12.128939535300749	8.029559063355583	5.59169031347738	0.7231501285331811	12.810377206274982	33.87619727044659	18.860589281918752	11.961399225973977	13.5175896598078	4.361179445768626	19.399096956321152
R-HSA-156580	6.040176649233286	1.3731993625108616	0.7870345017815084	2.8789745131679947	2.121318708596127	0.7346737878596183	23.4156060463224	2.952709244715417	1.1472981226327317	3.8671098558017625	0.8670918244557987	1.8516119450238129	34.137290770456204	21.384080404195394	7.463672147529114	17.06779141653326	3.040075635353485	15.447090141635492	34.14383127789352	31.786605732295055	13.148042938871303	22.509136988855644	4.890720364019098	19.93944324947293
R-HSA-156827	25.04368682320664	0.18194242408152903	0.3633709059353265	3.415561436577948	3.473437036181197	1.0233937667477748	34.14383127789352	4.330427539496352	6.939826306083397	8.273985704706792	9.198362305901838	4.175220262900573	34.14383127789352	10.8194143822694	11.11656328531751	19.37947561365193	22.630694315073438	17.748998944220972	34.14383127789352	18.192722331810046	20.223920377799264	26.971097961123572	29.820146398377883	17.651229485403427
R-HSA-156842	23.453328019024887	1.9100123280181531	2.414413595982993	2.3379164296338035	2.4081155726704053	2.718977542694063	34.05885479179218	4.269285485542021	4.618353542502514	7.186162950557346	7.689759722652998	4.207082075730818	34.14383127789352	16.416153258630423	17.163927720102738	21.771340344424104	27.794465147663683	14.407841146432043	34.14383127789352	27.19174309060685	21.05136707090208	27.718018177217925	31.736185433685048	23.586925194064385
R-HSA-156902	24.677006353622232	1.419976054258643	2.317859939512449	5.337543385465982	3.267642814928989	1.4556346395404773	34.14383127789352	5.41657979250394	5.561455008094093	10.227416719476425	10.869845452516582	5.613093301119369	34.14383127789352	20.019746942007128	18.568050498747592	22.09942118361275	28.894114574445343	17.5032685043329	34.14383127789352	29.074505400368476	25.921485366310986	29.783548393071488	31.290506093962996	22.711229875667428
R-HSA-157579	9.32091248010574	6.623195861308783	1.7026080255667966	1.0593639879266359	0.6684346175059573	1.337495656259343	31.780300947486946	18.46789061642514	5.9041700273884405	6.266127594264634	2.061879385877166	4.8004786335885425	34.14383127789352	33.434697238366766	19.194360214081616	19.13124317283551	9.768572615494435	16.591873576572088	34.14383127789352	34.02620043765663	27.19174309060685	30.08310830189173	18.870220978673395	21.427504369359976
R-HSA-15869	12.46770855251893	13.720688544964366	1.9210285538863965	3.6503502960452643	1.5453088220435893	1.5551519217523555	32.80364266348373	30.10149877065238	9.710729736735816	13.537827971998256	2.275000750816746	7.704557334125408	34.14383127789352	34.14383127789352	25.0827409312713	26.183301910362395	5.964118865515766	16.533444283412607	34.14383127789352	34.14383127789352	30.897754331374532	32.733195067337704	4.458613872556647	21.803512249840526
R-HSA-1592230	1.0777743986014852	4.195689620945602	1.9320820133931713	0.8586114321067555	0.7854352467315941	1.8709926338392542	0.769556140410563	4.739623465738134	3.8056304030090793	2.973971318314374	1.338457972506388	5.131120874515018	14.277002754937644	14.272839257102259	11.525592559875184	7.934717840216594	1.8568407536189784	13.14021078849473	26.343332768288317	19.737682264940908	11.783793317147692	5.839382196125057	3.553419053581301	23.61683649676427
R-HSA-159236	17.200625123714055	30.779805525311946	11.462441679952176	5.584123090670548	0.12024241709517741	3.0745771225399823	34.14383127789352	34.13075090546517	21.823247031588338	19.77220987886959	2.0676349712150923	10.03684512404945	34.14383127789352	34.14383127789352	31.89388532222034	31.919154549034648	8.92984478516601	20.25510430681652	34.14383127789352	34.14383127789352	33.460585603994694	33.318326779432795	14.414755403414532	24.325757789549318
R-HSA-162587	2.845966767663601	3.688329774491166	2.9864142517523633	1.5967336099668228	0.7950617763304691	1.0892872681883272	5.008727277029975	9.789031373811873	8.242828427520418	3.2713895004910873	2.3924120392453365	3.2106255909739865	30.66827833559148	29.789646456012854	24.7102255811328	21.574678691756564	8.358424925061371	12.361700698771743	33.67455678760272	29.734786995757503	20.944452903544097	24.771187419734527	10.765518905820308	16.775869287181617
R-HSA-162599	2.7363770185816962	3.3392445479591664	0.9430961368695812	0.974806122198605	0.5524137665712063	2.5570761829802717	10.729667784219425	14.624792968714763	11.622530897994377	7.9591351151679515	1.184097425309187	3.564569050958362	31.96340041910597	30.322635011094672	23.935672607319	20.944452903544097	4.221583504344569	8.325591889133156	34.084989838957526	32.04565480233002	25.864748248367995	25.508778621355567	11.233680060418203	16.33210115708572
R-HSA-162909	1.652949272274606	13.195939405605762	7.045240039954717	3.8918557924540833	2.0190109779311607	0.7744148830110247	12.033595384308304	27.087111530164297	14.540586874704438	7.437138876366985	0.41896502064094066	3.455850820570296	30.218105895893967	33.363557227377505	21.23530502546286	19.048868501455775	8.087986431880209	12.92331740249784	33.78505738070341	33.67455678760272	29.53408042693981	29.55837127069398	10.949345220458934	17.342820639842564
R-HSA-1630316	23.232831493771293	26.77446364608541	4.042183225422229	4.180625712819288	0.6178305644493058	2.4291017036859492	34.09806121717666	33.83061158655997	4.334813284355064	10.043227957783765	0.8704986798132284	6.844019826806421	34.14383127789352	34.14383127789352	21.000420370174613	21.78690562944758	2.7942906625291037	14.983138712137709	34.14383127789352	34.14383127789352	27.046477599119697	32.93834933522343	4.588872918639291	20.59367434232611
R-HSA-163125	3.7974747221430465	1.1311710608114645	0.15589832158004202	1.0363882769475272	0.22757583351057745	2.8109140335516454	3.1453610675113244	1.580708961966701	0.09213558806594159	0.6137294888867777	0.040565447261439826	6.142481972557368	20.7668896658106	10.676009885182351	0.5316623390039747	1.6491655059318189	2.5326415919608767	12.817579527965464	29.734786995757503	22.96539043617135	1.8717484579964774	2.763544182743814	1.0895030376166115	22.889263558663718
R-HSA-163200	15.690122668531991	3.284521991931324	0.7484455470786376	3.854769928234749	1.1584668501552122	1.188701055204453	33.99356214434059	15.058207659609513	2.8338606848844563	4.328235590032309	4.321663433323665	3.0395110156377516	34.14383127789352	31.44079612170013	9.155509352515045	13.966507128652708	7.662796761146497	16.186365608927822	34.14383127789352	34.13075090546517	18.183272102417067	26.890041104074495	17.14559433925673	19.922358044987554
R-HSA-1632852	0.2787938813557142	1.0250171514496904	0.5934894646306268	0.16453020945944566	1.477122366066577	1.5966051350924764	2.0175910958317873	5.685479772483609	3.6723115701350784	2.8789745131679947	0.4526913115941196	3.113314054552788	17.662790319231647	12.779949622894357	7.674774014941381	1.8406578251958552	1.888091495830551	9.513614678282933	29.020327510716584	21.59533639403928	9.653069556705853	6.976765792401923	7.160166268091252	16.487118146640327
R-HSA-163685	0.30827737863981824	0.42055675814929655	0.703610582639976	0.8227420280590796	0.9243833868094682	1.5685246098621992	4.191382575585832	9.565236729680947	5.2567030026406885	1.1934085986632328	0.6880783619602343	6.599487870819118	26.803333961130473	15.637671920716889	11.772504374034243	12.083124816070782	4.033748358467332	14.683430073128283	30.42734964287226	21.27116704711695	17.606993356115726	17.73266584021835	2.372086089640863	23.595095458153214
R-HSA-1638091	21.849224379421443	18.47741751256381	1.771494972711861	2.0318162223828233	0.05636189912529675	4.771338613362407	34.14383127789352	33.928333739768235	5.917174332888324	8.118828933220424	0.901539364891766	11.877192350106608	34.14383127789352	34.14383127789352	19.462589266321306	27.005875094825207	6.306469540772967	25.057668497703034	34.14383127789352	34.14383127789352	29.0444001555704	31.146825189647554	3.1270634282290266	28.360102680297473
R-HSA-1650814	10.701032500471333	0.00610016858733019	0.06707742803698918	1.0865635374431224	0.06834405733120807	4.417228087392502	29.17094999431964	0.27401276349100423	1.3152289617806066	2.016171798163336	2.082064940294213	9.200387525673483	33.960939911744404	0.3440047824318783	1.8541378019799055	8.739267743522666	9.050479686689446	19.042157115246226	34.14383127789352	0.5684833130371225	1.3031596396273932	12.075497919135447	17.141012589954915	24.530398579860073
R-HSA-1655829	1.9626711772877856	14.048955831875858	1.197561222164977	1.927932601477313	0.32047579214037614	4.386613328543866	24.66040539151914	29.801844507424292	8.595388067690154	7.33443736967654	1.4004661368004103	7.407558619012317	33.62262074768157	34.137290770456204	24.910025453185135	18.349020054143136	5.406665458647935	25.90248593535548	34.14383127789352	34.137290770456204	26.27468655896661	25.04926405865525	10.202988021611402	29.960607542127907
R-HSA-166016	0.272431873956244	2.2856721143606946	3.8877253501085116	1.3395702638747817	1.1151840293811164	2.7800113501288153	8.729636042326117	14.352054598767877	11.281444215552936	2.2507177066808626	0.3996660369563965	4.4816311495231265	30.322635011094672	26.8379995025904	23.426380550016063	14.297829795052301	2.6858517945079132	10.451254497825643	34.07845511350826	31.648048799367558	24.5443601510728	21.89602393343511	2.6858517945079132	17.787224581800622
R-HSA-1660499	9.646298016321648	2.7806015749305755	2.6391806537736358	0.9647696497937195	0.35053619766828703	2.064166646078659	33.41528770892169	4.358978880687257	5.283574692964933	5.125876164681606	1.6091259134721707	10.58127776349545	34.14383127789352	18.67807274590458	13.5418775430038	19.511565959896238	5.64989169120012	25.53102564609731	34.14383127789352	25.239271435365918	15.62457357937648	26.07499583555523	8.008090453968011	29.964107342468235
R-HSA-166058	0.7043557690532533	1.2749001270508251	1.5856293525653853	0.5795834220859282	0.8842102297760481	0.6329771307862588	13.63519327251409	14.260352583919985	10.13336260797271	3.8445034779602696	0.441071664572407	6.120001339500753	31.47215309536439	27.215022769419335	21.574678691756564	13.48928274212551	5.0850641328370205	15.657411482632478	34.14383127789352	31.912836279095103	27.092918942927724	22.34583479165094	6.365891983492955	24.229757863404632
R-HSA-166166	0.6192015322952649	1.6215753578796448	1.338457972506388	0.3528892500297854	0.6055804822728015	0.5163362013729277	11.182361583156451	14.874685458044555	10.8626334099718	6.095580435070327	2.9262535764400326	6.877241223930569	32.00767775525702	25.84207135273188	17.85412380487914	14.743109540623188	5.1886411081055535	15.57768730773166	33.954417392502755	32.68200926445156	25.312117134191272	24.379071468878244	9.007996006032904	26.23868340973576
R-HSA-166520	2.789152756437044	2.571685646312323	5.614425571738911	1.0507115736421704	0.7878349038692287	2.2133369496814885	3.5849091843789016	7.454822072365969	10.473409591511393	2.0360951623296986	1.6315760869067422	1.9674316142481707	12.282315703795101	13.259943809916455	16.40719589236609	9.155509352515045	1.6554746483982747	14.43555674643168	20.574994105880897	19.594973071475348	20.47939274277433	9.327561443329378	3.674311710024849	20.67064088593179
R-HSA-166658	21.49215028829402	4.3501827751843525	7.609023542933503	3.9666225185281054	0.22036209326372652	0.8834173849217972	34.05885479179218	12.487104479990373	9.612478238487146	13.679941514023295	2.26435832445022	11.74034616528177	34.14383127789352	29.080528374502272	21.7661531962861	26.936343915938256	11.036422085871273	24.457215626022553	34.14383127789352	31.490974984707023	29.942306630906245	33.51239316870775	21.554031230140655	27.911071058483103
R-HSA-167172	10.604687726150477	4.284525791977386	3.7974747221430465	3.023920239741807	1.0855847918986803	2.7720271952412956	32.89341563920507	8.768196900823144	9.397528095799204	13.92948827797655	1.444301340297411	11.150693928804804	34.14383127789352	16.92639040437573	21.20459110734353	22.10987805911804	10.286872669632523	20.565904533639717	34.14383127789352	26.012398111803627	25.379455468426663	30.298023235264445	13.794193557871194	27.76796196269407
R-HSA-168138	1.929315156757039	4.002204974990983	4.627445484962594	0.3262508490955411	0.6212616834003863	0.957739312008672	6.776309311632895	8.560411649101168	7.43419387473359	5.998148878127976	0.5749957973412867	5.585140967429806	31.919154549034648	24.621692243248823	21.394360614191648	13.843311447876728	3.40213583705598	16.71060541941929	33.53831236789729	31.01593490395997	24.610637111403463	19.355065583814937	4.284525791977386	23.551470724190846
R-HSA-168142	1.0661239858201015	2.1669156503628906	1.6668672174434733	0.6393027146530172	0.739951995036491	2.108644739392346	8.041840683298577	7.261549905512934	5.094650849650024	1.5223751050400711	1.0973656497674757	7.544782959571452	29.370385822408107	21.631512014938473	15.541750666447395	14.24787164116371	4.046404338217824	15.0595319031141	33.61613163342321	26.97689254669811	20.726413829020476	21.276292752849535	2.753338520060687	26.15403484258854
R-HSA-168164	0.6372039672396848	3.4405736891043897	4.052740606922881	0.1903661424786427	0.8426430453375884	1.0892872681883272	14.874685458044555	13.144055699998008	10.378159135250037	5.0922532408644825	1.7886391342434755	7.516595660335071	31.44079612170013	27.337409450897706	20.079393736223775	9.28770555833832	3.6703120403775733	18.48396238833474	33.98703641296697	30.482861907780546	24.43961035438711	22.13079949253434	13.012833529849669	22.40760433258713
R-HSA-168176	2.2871989577379264	4.904799496363289	4.545973400246559	1.5513781286878399	0.2421403091307522	0.44085582054228184	11.299843580576184	6.798738115214902	7.898167411447054	2.7788931376947135	2.202604623782137	5.779955590810466	27.871020532045392	17.77932934945416	13.798283215187618	12.549278185536448	2.163956867331485	14.08620512441064	34.01967149413105	29.152854119106333	23.163142783934024	19.777144952922733	4.258417999279586	24.56628794282841
R-HSA-168179	3.277014074330921	7.079612567107203	3.5770220311443213	1.0193607153821906	0.19159209104409544	2.545163897794024	9.785620000066379	13.267955807795227	10.385198896415613	2.4302001962225814	0.5486019161102416	5.531077299250856	29.777450971971746	28.79814227973022	23.008073407444193	14.372938947103508	3.234031707512094	14.721315164896081	33.80457675734981	28.990251143274325	26.855340931148675	22.35109300022766	6.032284280039763	24.543123420133018
R-HSA-168181	1.5223751050400711	6.363184402850982	7.249924307234503	1.4431373525786737	0.6541192115925881	2.132102596082944	10.859028339214843	11.233680060418203	6.274184740728394	2.963329440830287	3.150862147709343	7.615055145609254	30.70543095401057	24.263712537582457	18.00420323484577	10.744000630398878	6.667542678952828	13.689742281238303	33.83712189988245	30.717820296011716	21.04626952139745	20.605231988859426	7.369562683536371	23.202232709746472
R-HSA-168188	1.6416134408641825	2.0922007886272493	5.193486543717065	1.5139775391063148	0.6372039672396848	3.073115064938103	10.498179502074057	14.502777249468176	12.286163127543569	3.185828719258465	0.6372039672396848	4.485072544155883	31.81183129293955	28.45757596485042	24.25274071047411	17.75132358021128	2.5456181394080506	16.49562207828121	33.8436328556145	31.881254561748275	29.328022852496947	22.303792172512527	4.133477925676182	24.715792378513527
R-HSA-168255	2.2917830328911903	2.8667885279219316	1.6091259134721707	0.9024113654225306	0.47136082519437367	0.6213322735468148	22.726062422335687	13.124129043853959	8.920101437414779	6.156576497326341	2.766950865189313	3.0118673627395975	34.14383127789352	23.69115629364163	21.389220189200934	14.578448089024016	12.799599733702	8.403274214864258	34.14383127789352	32.50318265157154	27.2441367993204	27.571309477537383	18.735609852739124	14.980947530358641
R-HSA-168273	2.053263574465361	5.232339348926516	2.417566167891422	0.9711490096456108	2.3752066389004147	0.5827428335757012	30.538426170666916	12.760315401709484	8.242828427520418	6.063887440797415	4.387634240839644	3.8463680696540554	34.14383127789352	27.624078423308305	26.48664227238115	22.928076459251404	12.596015208680676	9.240296607766556	34.14383127789352	32.077320001395925	28.924139605375817	27.530302886045025	19.4087887465106	17.471394339491518
R-HSA-168643	0.8628450697287633	4.629720013522512	2.766950865189313	0.3253577523195489	0.7806498678455281	2.543734636518522	18.325293859990488	20.273881871917535	15.139674182040933	5.541347889829848	0.9729764959924339	9.172443702115997	33.27312780637239	32.10900125497641	26.768691507008775	17.812031805639386	4.56175257965581	22.433714235994547	34.137290770456204	33.590181600202996	32.19144765019273	28.219826815405014	5.3572428663870255	30.726392067188986
R-HSA-168898	0.5678347307977145	3.5770220311443213	3.553419053581301	0.8876591767212669	0.6055804822728015	0.5819424043349739	5.746771741619205	13.493324679015126	7.609023542933503	1.2576964945888482	0.6130477000219478	2.1220490078020657	31.767693304288144	31.071996070573487	19.286802525767058	15.139674182040933	5.616954821944558	8.862448012309958	33.486484247424286	31.20300770250482	22.445850241893943	21.296801975298575	2.4302001962225814	16.965851607302913
R-HSA-168928	3.411722513182731	4.321663433323665	5.546370938379777	1.738799512331849	1.4512971223675415	0.8814901969599704	24.37357177861053	19.140946455460007	18.57282704567551	12.858645408023245	0.5236305003023245	8.998915305885932	34.05232263609472	28.8521064823363	25.76844228519982	20.63044781737595	3.7003690589311464	20.492735729656193	34.14383127789352	30.885327753474865	26.457948309537944	27.290752600023648	5.800696409774647	26.339508984446148
R-HSA-169911	24.285663880985002	27.965391375672667	16.07313670180608	9.021056547814363	1.815205456044459	3.360028911938484	34.137290770456204	34.01314319303746	32.280357450944216	30.05859666331646	3.2526803116586414	13.515354396290647	34.14383127789352	34.14383127789352	33.9413742812907	33.928333739768235	20.08934382230471	24.021383279921707	34.14383127789352	34.14383127789352	34.11767310281882	34.14383127789352	26.12057018150899	30.726004422054558
R-HSA-170834	2.6707992405897603	5.342464530064089	2.988194223759683	0.45773314297261203	1.0212440381276329	0.2552582439422684	4.928314219083073	11.704890662070065	6.982458190546741	4.381012231282071	2.4460461663899946	8.33403786653688	23.275770656071895	27.583031419672466	20.92412029297863	18.06535983423689	3.473437036181197	19.89691486568837	30.01572600834482	30.3534141742218	18.9087733301904	19.801829914969687	8.20862815005423	28.349015964937255
R-HSA-171306	22.593662748538563	11.529313026985907	1.0165397719760756	2.1787743106804562	4.184926615037578	6.168571985952037	33.954417392502755	26.343332768288317	2.2841458617662775	5.123470498326277	7.4194782848501015	12.749821142356206	34.14383127789352	34.14383127789352	13.203931052894992	17.74665818725763	27.629944846847017	25.7777774698367	34.14383127789352	34.137290770456204	21.771340344424104	29.195086812331606	32.24858950111253	31.071357389016054
R-HSA-174084	14.389657887984217	22.609529577867143	13.917160117868777	7.516891290912554	1.5259825795090391	1.7514156611103455	33.67455678760272	32.675613929278846	24.18148630809345	18.62541123562667	2.109643378036281	12.028773347271116	34.14383127789352	34.14383127789352	33.635600903347964	33.32478634495601	18.18799689769859	24.734978445768967	34.14383127789352	34.14383127789352	34.14383127789352	34.14383127789352	25.32333377978855	28.48348377770648
R-HSA-174113	21.507611883425156	26.377690498870592	17.593058483431815	13.835118768815358	2.675811376160521	1.4966580736492419	34.137290770456204	33.99356214434059	31.566320331194202	29.340123349330856	6.090292030226123	11.037550291430101	34.14383127789352	34.14383127789352	34.07192103049814	34.137290770456204	18.7548093379552	26.847735402301108	34.14383127789352	34.14383127789352	34.14383127789352	34.14383127789352	24.782279721825862	30.348630287012455
R-HSA-174143	8.411825936705444	14.985511554074371	3.2807668208016914	3.1950667466978886	1.6190808954319362	1.3840561338426052	33.434697238366766	32.509560645989616	21.631512014938473	15.909655787617288	3.1453610675113244	4.905964965617572	34.14383127789352	34.084989838957526	32.867753371874684	32.6180848143768	9.744732831839164	17.61666248207271	34.14383127789352	34.14383127789352	33.954417392502755	32.7011991235453	15.62457357937648	24.043407697347124
R-HSA-174154	11.499567053252084	23.361771960896935	13.040610675797021	7.638872418020519	0.5914897126850849	3.0170041241596315	33.96746307341083	33.75904053881517	26.27468655896661	23.399449094936486	3.8219711088624932	8.587000196037001	34.14383127789352	34.032730023614995	33.38941732932076	32.24858950111253	12.776021507500912	22.699327255095263	34.14383127789352	34.14383127789352	33.77204767495622	33.98703641296697	26.480902197313014	29.241966400603257
R-HSA-174178	15.333538926964184	19.9800335755757	9.387515804789116	4.374395762513968	1.295514284430319	1.5339935028641938	33.75904053881517	32.42669681289542	25.211282703550033	19.713038866664615	3.525993084196124	6.444476470417543	34.14383127789352	34.14383127789352	33.629110504322895	33.35063103051113	14.139943500292748	19.315414917975293	34.14383127789352	34.14383127789352	34.065387589926374	34.065387589926374	26.126269860039393	27.196357974018504
R-HSA-174184	12.064062335866176	19.267321808810216	15.131087925149332	8.465409020492409	0.26269560939227354	1.6865708101686347	33.57072582026901	32.77161139476824	27.151028346161258	22.16220084885352	7.617971607876686	9.562980420426795	34.14383127789352	34.12421168291964	32.6884052418863	32.27400257656476	14.24787164116371	20.285143112019295	34.14383127789352	34.137290770456204	34.09806121717666	34.032730023614995	20.635492902303024	25.682601391324418
R-HSA-174824	5.232339348926516	5.278683345662932	7.502087784228028	7.281918860202447	2.071957810187805	2.326125007282272	29.979004765920198	17.054080639035238	16.64091686219091	8.566765325116537	1.5905588710473022	7.453655757813923	34.14383127789352	31.58517111521555	29.080528374502272	28.756206056237097	3.394477430970408	19.907389858140924	34.14383127789352	33.60315533205206	32.90625062660582	32.74599794073036	8.16521070455632	27.75645707900972
R-HSA-176408	8.608125675518457	19.467484058641407	12.728933697186465	7.904252859664107	2.1862050956273897	1.7184327819082843	32.34394151633572	32.52231856154397	24.58853453785985	16.050993663678856	3.1747630534133178	5.900938296178459	34.14383127789352	34.137290770456204	33.26667337958276	32.52869848268196	11.429083080162577	21.1242798039684	34.14383127789352	34.14383127789352	33.8436328556145	34.11113516516192	21.781716561003304	26.508409352709037
R-HSA-176409	11.772504374034243	21.445800063630088	9.132478878581296	4.105757546306879	1.030692999955679	2.3659609739201892	32.484052521743514	32.64364688731637	19.609711154778672	16.94915553087243	3.2006168251407527	6.857920766883303	34.14383127789352	34.137290770456204	32.7011991235453	32.822869132043074	17.491045020003412	21.635600653717393	34.14383127789352	34.14383127789352	34.00008851814302	33.947895515685126	19.831472971578346	26.963520119121842
R-HSA-176814	10.960209863514777	22.146497289748947	11.749943623458874	9.514758278567038	0.5372700809409812	2.2501304610971298	33.23441088068815	32.6884052418863	25.40754035091448	18.164379309550277	2.108186602545577	10.61683546803746	34.14383127789352	34.11767310281882	32.40122208470624	33.78505738070341	12.014574174357596	20.985170210427064	34.14383127789352	34.14383127789352	33.77855220662863	33.29895193692731	24.86555370119043	25.997742932414607
R-HSA-177929	2.7567380103876764	4.230234463184829	5.032514402074005	1.888091495830551	1.6041621378446886	3.647362281428189	17.653484439468166	11.889432245964095	13.876107621157697	6.08764876371625	0.831826041154025	17.07111995023016	30.991035522727707	27.800350174339794	22.546096838524694	15.589672721937854	2.2856721143606946	25.24295722607565	34.14383127789352	32.68200926445156	30.390370353694465	27.48932772579318	3.736618771467659	30.89144659676267
R-HSA-1793185	26.189008641922445	31.146825189647554	4.4608421500460125	4.223745322187517	2.4763171816438354	4.275595124883839	34.14383127789352	34.13075090546517	7.534676226121738	10.25887061353654	1.0025077201273134	9.386284672850385	34.14383127789352	34.14383127789352	26.826441756828846	26.480902197313014	5.147555058637212	25.395143160384364	34.14383127789352	34.14383127789352	31.748786655520323	33.82410191564627	5.964118865515766	31.07513906293856
R-HSA-179419	8.23971616312702	19.13609449454177	5.857483532680513	3.525993084196124	1.0944130872673996	2.511634655966564	32.66921923636735	32.25494180666749	25.166534063687948	21.087067834156166	8.800400322214442	4.880317241629646	34.14383127789352	34.14383127789352	33.318326779432795	32.63086456633604	13.578352311256113	22.069841615952942	34.14383127789352	34.14383127789352	33.9413742812907	34.02620043765663	18.981169238904524	27.550380714041356
R-HSA-1799339	16.649940586365492	1.304254062438774	2.1654359647965524	5.15237941035531	4.280168343974769	1.2064220742931238	34.03926025200694	5.123470498326277	6.021769853288685	8.249054845344101	6.59004086597613	2.472044725991529	34.14383127789352	13.962391377026789	15.729520982849165	21.942875338573042	24.412083067163895	14.193181286111729	34.14383127789352	23.854023021338612	18.750008508061583	28.219826815405014	31.246741167676415	18.344527893514343
R-HSA-180534	27.671027772904914	29.53408042693981	17.82605672397269	9.291023408525186	2.8131758459945577	3.939954980915161	34.14383127789352	34.091525206846725	32.077320001395925	29.328022852496947	4.396472206602119	12.415458365268007	34.14383127789352	34.14383127789352	34.11113516516192	34.01967149413105	18.235279986490195	26.94393544087334	34.14383127789352	34.14383127789352	34.137290770456204	34.14383127789352	25.010236870325393	30.625580936630957
R-HSA-180585	24.384571799938048	29.3340727800294	16.081998381761863	13.610817590635556	2.438115758175801	4.6470881620653985	34.14383127789352	34.09806121717666	31.553756352394718	30.786007579199367	6.815586018512795	10.355106687713434	34.14383127789352	34.14383127789352	34.11113516516192	33.954417392502755	18.311065810166888	24.043024275772403	34.14383127789352	34.14383127789352	34.11767310281882	34.14383127789352	26.832220309049312	30.039579326636826
R-HSA-181438	0.7148415503564438	3.1161138555165846	2.5116359937881394	0.40482152747844297	0.30827737863981824	4.544134054243983	7.731803297096388	12.977165832437938	10.434548133018588	2.6044847025134494	1.009040947429436	6.544972469415398	29.53408042693981	24.033842394353474	22.000208583802152	13.610817590635556	5.754458452014798	16.504867729941104	34.14383127789352	32.19144765019273	27.460078997594128	21.41492871403773	3.4714990333139144	21.412630317709613
R-HSA-1834949	3.2135881927514367	2.2810951287958323	3.500632948179252	3.185828719258465	2.5148610753330622	1.5992551808944888	22.912094361284332	12.81926573454904	12.20166651822342	7.039520062367914	2.0835111600796496	9.493445332907083	34.091525206846725	24.982379535395204	23.946570110330317	22.372132237230772	4.6138112741498345	22.684856327507006	34.14383127789352	27.121965627334994	27.2441367993204	31.22174676378826	10.00177159757684	28.72528177103664
R-HSA-186797	5.369575223805247	5.01585691127488	4.871982833418274	3.0852081767233863	0.3691766653840215	2.6125786050424935	15.755815218853057	10.02248839061644	11.156748947039334	4.414177694821422	0.33209712550386	10.10681461039308	31.995023876943364	20.298886604758806	17.218989146757767	14.548996019499626	2.7703599454234853	25.814507853198183	33.48000862302013	25.22807401968111	27.1452145196358	21.78690562944758	2.345657094783418	30.07650058310407
R-HSA-187037	0.8527063555120211	1.4747633059938505	1.8018933865864446	0.2562160620647025	0.3864698674682247	3.2809616684747893	5.488756028449281	3.7750970238913717	3.8035905658674105	2.4065425501025395	0.4184353434736384	5.5103909421476125	12.650657383704871	12.278468915192079	13.876107621157697	8.292710298085936	1.4583132369167355	11.023221619592054	19.08276511202173	15.58531298374963	17.214397183407517	13.068418976040695	2.4270381275491557	17.798151190528113
R-HSA-187577	15.131087925149332	22.366871467572594	13.966507128652708	5.229906396007716	2.811456010940032	1.1990284986452557	33.655075954733846	33.60315533205206	27.71214213148008	26.26325450106168	4.9731627054866285	6.786760164004821	34.14383127789352	34.14383127789352	33.19571707902335	33.11195983613293	15.467841036575198	25.161891029138665	34.14383127789352	34.14383127789352	34.05232263609472	33.99356214434059	25.475009453831007	29.06665561294597
R-HSA-190236	6.18319950611184	7.393029777587533	5.149966924488945	3.8015513400208523	0.2767947284555587	1.0580412061367628	17.938463005514933	10.909556995817502	7.998899059433173	3.852715414791168	0.769556140410563	5.7547883817409975	33.564241845045025	22.89079386323371	18.59193962330317	18.745208317228972	1.7583735375605443	15.728177558942608	34.14383127789352	30.193537770347543	23.97382507991748	26.77446364608541	2.457173686766708	26.573353798535198
R-HSA-1912408	13.016799786192703	11.95002078301782	2.6491421624472373	1.5782521886500778	1.1758582592391171	1.569273243513607	31.459608379617137	21.662544652267854	4.893065339291658	6.063887440797415	3.4831361741882843	5.928430822115254	34.14383127789352	32.44580960242851	17.593058483431815	13.91305200411668	11.266736138200125	17.34394992724899	34.14383127789352	33.687547221461095	17.251150765432826	21.512767028509487	14.76429005347001	22.99665248203904
R-HSA-1912422	4.818332935140086	6.209884941344394	1.2406349124619227	0.5678347307977145	0.861150041233754	2.817683575707614	26.69947585979922	15.20415236359016	3.1692383874635297	6.880378520406175	3.0997302803646343	4.049954762224876	33.98703641296697	28.960190818631016	3.6823183712721375	7.311070706480937	10.02594340358016	15.63167240986736	34.104597869948115	32.01400565766993	16.148542305078355	16.930942153154227	14.900222482207315	18.799174744477185
R-HSA-191859	7.677769899530363	30.761203215616177	13.100238040146696	6.379439260071891	1.222662342961707	5.786034160820135	33.279582875500836	34.12421168291964	24.445117734245734	13.424698267044544	3.777128304498432	14.450008901283852	34.14383127789352	34.14383127789352	33.525351483561	30.55695914685331	11.244693046014994	26.294124664787205	34.14383127789352	34.14383127789352	33.499437423331024	33.85665669431056	23.01341166085404	29.70649936350955
R-HSA-192823	17.044943312296322	0.2657842323316681	2.9104451702238925	3.8076708514633446	3.456016903885984	1.139301656951195	33.72003454796446	1.8446957327830142	4.951890830345869	5.049202244839788	6.581766193477269	8.115310306472315	34.14383127789352	13.42066714439104	15.433123782771428	17.022111165896558	24.368072729133583	16.45710735893574	34.14383127789352	24.594059219980576	24.066611787369073	28.261358812278264	28.606690495955664	21.77855861888604
R-HSA-193648	2.344107777817228	1.3924798987253884	1.8473905686627508	1.1171747599474167	0.7774699296316272	1.5937567906982724	5.526293667047652	0.9332649880120581	0.6756673951716977	1.6694052075461983	2.316321273690973	8.605113603974736	24.25274071047411	3.308989716943783	3.4792546941729237	3.4637531036377407	0.5254768561350089	23.485726571884147	28.780165762462353	7.404778391447594	7.267366469414888	9.734525265171367	9.511398103764254	28.253434559979755
R-HSA-193704	1.245951412807735	0.7687675918801273	0.7798541100429468	0.32894025875873334	0.8468269372653846	1.1226649491580756	1.419976054258643	3.0060270903362922	1.8446957327830142	0.45436777989385274	0.7110852269481993	3.8148072107682705	13.578352311256113	10.726086156481376	9.09307003149866	3.904261808909168	2.8321336464672	18.37098210374899	14.836422927057015	14.09854727319422	12.09838622948563	8.576300566400603	1.0875428268638812	23.84627571770008
R-HSA-194138	1.4501297470223136	2.4081155726704053	6.0349144460283535	0.10767565288899147	0.3403102191672127	3.2307671436130545	5.596738238729297	13.304041279844792	15.64640733614972	5.891181303280187	1.2738207336431704	6.8944056782176535	27.087111530164297	25.89310879321389	24.11580912538445	15.554812667561263	1.8976635544574236	13.417156121618389	33.18927036023527	31.490974984707023	31.80552393956487	25.825070412761605	6.9625457643636395	21.596840038057113
R-HSA-194441	7.407717114452757	24.782279721825862	9.152217390887742	4.684493891590623	4.161302056913213	2.8958713215253735	31.591455994112128	34.07192103049814	25.570748699998344	14.289497068807524	2.5749548152496438	11.985287900418472	34.14383127789352	34.14383127789352	32.5159392826468	31.969723826340175	15.165448247560802	25.611758638516932	34.14383127789352	34.14383127789352	33.80457675734981	33.97398687750287	24.89890366972021	30.693357717568468
R-HSA-194840	2.0864053580541193	0.14110615535159263	0.21132854435063803	0.11937201258853268	0.3750452355467235	0.46042150575687835	9.102913721441839	1.01560053473086	1.6923504218404337	0.9629517850666394	0.8937151329942434	5.308176833412598	18.107762257147407	1.89082346503185	1.915515788013768	3.5829364821448606	2.6508045052737144	15.594272645832191	28.320744771318694	1.3970400900211244	1.9808791864204878	3.0042410913385895	4.035856155417016	18.454925831973327
R-HSA-195253	7.41065646528839	15.953753720068141	8.82620847096858	4.14844725574539	1.1122020276050308	3.541787881712947	30.347257057738947	28.54103069642717	20.4291689921268	15.68574826611136	2.7601398978792755	3.1794296471142247	34.14383127789352	33.98703641296697	28.3682997334776	29.23735095111626	6.670319674208863	21.307655453219667	34.14383127789352	34.137290770456204	32.79723512518787	32.88058322096359	15.389784586493992	25.34848060209134
R-HSA-196849	2.8097367760008085	3.077961617900185	3.208025403258454	3.076151487635323	1.302065774237837	0.8666427175067211	16.55531878373075	11.296162439254076	2.0090840749728875	5.266465838223022	1.3675594875021866	4.33465154445665	33.72003454796446	29.3340727800294	7.331514340081677	14.01594579667384	2.816617316551259	11.939396938409685	34.05885479179218	33.75904053881517	11.555374060454373	20.069446208369257	0.4350656541263753	17.06761361085781
R-HSA-196854	4.425263639970061	3.998009611389119	1.368686340711888	0.3899932080403226	0.8227420280590796	1.2524452565678101	5.723745232199124	11.536755864440897	5.935406539658794	8.267749211556838	0.8653915478200744	2.829343127033529	27.37242902856746	19.320918392379134	6.8916806068213186	11.772504374034243	0.8552339590374172	10.103344390287957	33.51239316870775	29.613063214859444	12.251559178746522	15.931696782090254	2.6375224934532455	10.080929431527826
R-HSA-1980143	0.9969287717244341	5.281128708993517	2.963329440830287	0.2443256117157078	0.3760294559899956	2.7337428116515667	10.484021468150125	14.785486492504546	6.59832116878076	5.990286444983799	2.489127073782313	8.818972495999002	29.93619252160983	22.933405106091694	13.448898361315527	12.807464227212789	1.7258221832802054	19.245023434813223	33.882712080653	28.225758033069816	20.258886707710932	19.61462512798894	4.23456363022619	27.791441999538335
R-HSA-198725	0.5156790528347938	5.8652505943182245	3.557346792170705	1.184097425309187	4.105757546306879	1.0364904213532289	3.1088262252478325	6.565233738482305	5.992906632442484	1.8799095265598047	1.288982846803323	11.963586404889265	17.063220519045704	15.161150976745898	10.761930942705337	7.46957533745896	1.9431727267192986	24.305852065434262	24.699149941831504	24.5443601510728	17.844765556522226	14.444064813373018	6.7903226175163685	29.544205101136175
R-HSA-198933	2.5003669560683255	4.0232185708790436	3.766978011776471	1.2289873435023388	0.8543909007432485	0.065353407032811	10.00177159757684	8.75533319118337	5.50125303348751	3.2228716167891194	1.6605322788673516	3.622023149630281	28.636561525163174	17.228174988649936	7.62394012615394	5.795548894256601	4.429702329460261	12.177815803302142	34.01314319303746	22.005424537981018	15.615844539659653	13.537827971998256	9.198362305901838	15.687889316344682
R-HSA-1989781	0.3619292486790846	1.0071716223951634	0.3339103640985589	0.11721663237075285	0.3950641872850468	1.3805898370205796	3.4850778266609486	3.8240164484457058	3.5416504534817093	2.3055671711224073	0.5096170839511122	5.817169198238041	19.950275410717392	14.272839257102259	7.154396126978306	5.749333355758457	0.7838380565587727	15.543355403490919	30.021848461983982	22.960057946741667	14.700796292135408	13.352235380591946	1.0269069432199618	18.42043578928059
R-HSA-199418	1.9766685895138836	4.638824299949038	3.365844952411694	2.95447777196968	0.04028472897570276	1.5167305781224825	8.277104895886914	10.304394525962692	10.136837867083907	9.511398103764254	0.6984084358902496	7.598445979264869	29.55837127069398	24.771187419734527	22.811008254158416	20.303889470216966	2.461951536631415	16.575690022867782	33.33124655282464	27.465927460347984	23.383297908502858	25.278482581482617	1.6091259134721707	17.647536620156504
R-HSA-199977	0.30913787191506237	0.5360205701636311	0.29808040391438106	0.7028659020791819	0.5378955539302	0.5400044189574491	11.667416332719952	5.137913795140634	0.4482409455345773	2.3642950858145477	1.0006459217549517	3.134179330902882	32.15338198178032	18.711624874948026	5.0970490781770375	12.167188318043632	2.3814548491809413	12.171763837296316	34.104597869948115	24.627220770444396	10.869845452516582	16.930942153154227	7.363702187533633	17.224393771416594
R-HSA-199992	0.18793123112249427	2.3534125607134224	0.9665896515601966	0.20033348092214234	0.3986402892386486	2.139153332217196	5.058751784007384	7.2412116966270075	2.037522645426255	0.8885227311598667	3.879471809310744	6.5693475860411095	23.550471505456127	22.74728351113208	15.096768388433494	4.862628914520499	5.237207116009702	19.507454462393028	27.536159046173545	28.966201600141822	13.75333198534194	6.818396194255116	10.342998313755537	27.0618531042078
R-HSA-201722	9.970739107273436	10.342998313755537	3.3052187814365355	1.234273389906015	0.4616803742294945	0.6615827585394438	31.11563515426465	21.158563425192074	6.209884941344394	11.029151735949865	2.2917830328911903	3.7308064187302903	34.14383127789352	32.10266371989394	15.922878471097478	22.89611802711792	9.397528095799204	14.181091445959352	34.14383127789352	34.137290770456204	22.880147456713598	26.423536715240605	18.57282704567551	22.55899499342455
R-HSA-2022090	9.447674833944827	0.200650876205673	0.058715781333546324	0.2106700950606068	1.0411491938338895	2.6392923674906736	25.093905016430252	2.1996175921010157	4.356778931102835	5.8652505943182245	3.141696703679171	11.579628139198933	34.14383127789352	2.695913747310828	5.6727557409396185	15.733901761433323	9.676789859189473	23.69557485880875	34.14383127789352	4.107886200471071	4.602466402452795	17.85412380487914	18.558499321852945	28.477327015689
R-HSA-202403	6.403863728849518	10.206475936984525	7.46957533745896	4.848616591890639	1.4842131308231934	0.7364882570845632	25.418778791083167	24.69361308348193	14.523776227919138	9.847121471586622	3.0418736953573577	4.956157537387518	34.11767310281882	32.19144765019273	27.087111530164297	22.03673370666202	6.114109507169052	12.062156491148135	34.14383127789352	33.75904053881517	31.20300770250482	29.050419921083922	13.444863421975079	19.723348666604803
R-HSA-202424	6.7903226175163685	13.056497318196046	6.231278242754412	1.4038972452170793	0.5054018425981815	2.636111405494788	31.874940144742954	30.544603187435694	20.363973747649904	12.083124816070782	2.5929778882024888	7.53086062646776	34.14383127789352	34.13075090546517	29.997362498693207	26.308998121737478	8.678362816036252	18.409743503426746	34.14383127789352	34.14383127789352	33.01545175026323	32.7011991235453	13.324111024619347	19.381133684698497
R-HSA-202733	0.061929910846600565	1.0278526481430317	0.9629517850666394	0.0011185305733665408	1.9196494898535197	0.7581099598785888	5.2689080985206855	1.8690327448961357	3.764949786237646	1.0768005447580602	1.2300434461174459	3.860698036738393	11.263060704198917	11.12751540342909	11.704890662070065	7.6060421112507655	0.9593224642114895	12.509833657305842	23.94112103848146	17.26034554501242	13.872005871975782	11.443902781295645	6.021769853288685	17.36423735397709
R-HSA-2029480	3.076151487635323	4.210783633112345	3.622506318111812	0.6888129470343992	0.20675017297944626	1.2904314164127715	15.69449770855782	8.877945878481933	11.007355898864	4.652499247639075	2.7043151620924673	7.173914661744238	34.12421168291964	18.673282140756864	26.96530401689672	23.480291502135607	3.277014074330921	18.60303264060279	34.14383127789352	26.826441756828846	29.27964653580269	28.558930214798366	6.7903226175163685	24.018321632288526
R-HSA-2029482	3.9749789295574423	2.581500309335671	5.898972668046896	1.796584749972553	0.3266980295283573	3.505401468900306	25.661025465909916	6.869086457087836	13.020766678318235	8.295833267828575	2.62924065216891	12.001936081189747	34.11767310281882	21.214826520321168	25.373840414993666	26.183301910362395	3.3222070964033845	21.466522418487344	34.14383127789352	29.370385822408107	31.40945520032242	29.473398243528376	14.069607792212757	29.51061048166406
R-HSA-204005	5.037279259828172	4.191382575585832	0.9738910415740897	2.7245396082369977	0.9557016839458724	3.5190965413216335	32.4521818167329	19.94036113854063	4.016908055468772	5.703319557714466	0.9757217379439213	7.935784087549551	34.14383127789352	33.318326779432795	21.153452437875316	25.59894255992293	7.816260076943772	23.56929684351699	34.14383127789352	34.07192103049814	26.653383398673256	28.55296306703756	7.4489251619950725	24.827782799611725
R-HSA-204998	0.2517104683213205	0.5006127328389743	0.20160522784205795	0.03926875793714478	0.054794649936160844	3.865746674897159	2.1758061158208784	2.4603583257495014	2.8321336464672	1.2090264312665966	1.8420032149490722	8.886980214232683	10.736832940255136	4.607002499911041	4.595666884043499	3.0167557445399407	2.958016632924244	19.061719459142303	21.036076342020785	11.995568836763132	6.59832116878076	3.5338168982766547	1.689791766672088	27.29090055119087
R-HSA-211000	0.8989265340199815	8.500177462682952	3.8219711088624932	1.8258967683336897	0.7246673854344149	1.1132330390846894	19.713038866664615	25.14417512714644	10.62249451327823	9.785620000066379	2.1996175921010157	4.525485539768116	33.48000862302013	33.40235123441074	21.672893985239345	21.420072338977945	5.169284172818954	12.138509846588724	34.14383127789352	33.91529576792902	26.624596452280688	28.954180678827125	8.005026026602975	17.867948569374747
R-HSA-211733	27.735650163367293	28.03627728579916	18.79804556505899	18.56327459080738	1.0212440381276329	1.530703282847078	34.14383127789352	34.14383127789352	33.54479377362362	30.85427254389679	5.943229692961422	9.824768658791587	34.14383127789352	34.14383127789352	34.032730023614995	34.13075090546517	21.36352766399329	26.089044423334347	34.14383127789352	34.14383127789352	34.14383127789352	34.14383127789352	26.705240303253184	30.97415767278055
R-HSA-211897	5.821311386978708	4.52797705388708	1.9487320598362168	2.8097367760008085	0.6456257758240384	0.9690572736493182	28.990251143274325	24.621692243248823	8.643206104168263	11.36990576189405	3.4367189646356673	11.08469018327849	34.12421168291964	33.668062534258084	20.817542042837513	27.290752600023648	11.551649152393269	20.89506682469629	34.14383127789352	34.091525206846725	23.674901332380994	32.66921923636735	16.371391946901017	28.264166515091368
R-HSA-211945	4.487629544638339	1.5044143731265098	0.6076110985176068	1.8433491841309948	0.4934855460036273	1.7263386458465348	26.77446364608541	8.981905213853498	2.485921032515907	3.2006168251407527	0.7616937843037486	2.0875036499805786	34.14383127789352	28.94817118072912	13.978858202593843	20.024713990703717	2.431782121093361	15.51481864466461	34.14383127789352	32.944771003830624	21.497303513318993	28.279167863285174	12.301559174062552	19.84204167670117
R-HSA-212165	4.58434669318979	3.0997302803646343	1.8125384147510253	2.1787743106804562	0.24947872200053195	1.1094738031757765	15.843628462187477	12.977165832437938	7.558424648974791	1.4948875044083862	1.677032947236446	1.5457258865191705	33.60964316154697	26.26325450106168	13.533779037185962	16.71769987907003	6.2607592860432675	7.157288458200499	34.12421168291964	33.77855220662863	24.302134116615843	27.859235723979197	9.676789859189473	15.236751340707105
R-HSA-212300	25.22807401968111	13.096258431690776	2.3379164296338035	3.7204833658943057	2.2552592678230483	1.506402305749553	34.14383127789352	30.43968120812336	8.277104895886914	12.128939535300749	5.5715234921433625	10.10044122576398	34.14383127789352	34.07192103049814	21.7661531962861	29.032362549705457	19.384359537524226	18.36478261378153	34.14383127789352	34.14383127789352	23.523466384874705	31.09692883757658	25.2504714150069	26.682456283678995
R-HSA-2132295	5.154792516248101	7.761909851717632	1.18100361140676	1.3097345398977744	1.0651566452696262	0.25940062604725816	22.256543205435467	25.155353313476358	1.5733454840297254	2.5602623362227597	0.908530174386771	5.422880555249131	34.137290770456204	33.655075954733846	13.469082599960045	18.32055053783092	2.2994349768295885	14.105636304427886	34.14383127789352	34.14383127789352	19.831472971578346	19.94036113854063	6.306469540772967	19.89296492928619
R-HSA-2142753	13.5418775430038	23.02409008902316	3.8219711088624932	2.5995496301992507	1.2279317940944854	4.702743531241147	33.45411254904585	34.01967149413105	15.519993414962027	12.54538756369474	1.2374516594965503	9.30470284549724	34.14383127789352	34.14383127789352	23.302628449308646	25.90445749905423	5.660047268090586	24.69362599538826	34.14383127789352	34.14383127789352	29.631305415537472	33.41528770892169	6.753920581359845	29.75271518963845
R-HSA-2151201	0.6096461363219146	3.6543377648806636	1.9459512283128841	0.4970406786881182	0.18914586019966925	2.9878315128624786	1.4630019481090242	8.217947942804162	3.1106472265506158	4.044293475196691	1.2911577654555417	7.199468961885164	12.167188318043632	14.785486492504546	12.619418032912195	5.576561465695157	1.5574616632272282	25.31384994142302	13.57429701437331	17.95253965839836	10.251876428906405	10.53716633815645	5.596738238729297	30.161613047786624
R-HSA-216083	5.795548894256601	0.042089261294332866	0.18135123512850831	0.32714563154513726	2.4923354942628073	2.201604553533027	23.351012830342828	3.616555299757759	5.870431750932191	5.690573741825628	0.6541192115925881	9.581742186869016	33.486484247424286	12.846824831792423	14.93004466668613	12.654565162151345	3.425169378830979	18.843071770148942	34.12421168291964	19.010167868617806	20.650631995561763	19.35018549573966	14.08200660737123	20.846610795571678
R-HSA-2187338	5.860071930135201	6.387575125033117	1.5079963053724053	1.0165397719760756	0.09873231112004204	1.4377754215848655	19.247851320043985	21.466393763387504	2.417566167891422	3.081583689713483	0.8301697130231047	5.091008858923026	33.78505738070341	33.0411731089874	5.958892831691297	6.2795592945642955	2.7874413206729494	14.672958339960097	34.11767310281882	34.084989838957526	19.369709683817703	16.36691932463357	9.77879914942115	22.387484075223053
R-HSA-2219528	1.5453088220435893	6.349655872522422	3.070724719134187	1.4996464032541883	0.5710824872337206	1.7517493447945973	14.98124104738186	15.98466021890251	14.473405428404849	8.985164354199691	1.4454658924869173	2.915852107220137	31.209253414207527	25.978286597854478	25.04368682320664	23.582898789600552	2.241650514279268	13.370386532954287	34.11113516516192	32.89341563920507	29.71042170114403	31.887569620907108	5.3498509039173126	23.542359626721144
R-HSA-2219530	5.276238602961776	6.1885315987475105	4.753461458332571	2.6707992405897603	0.6691556396805459	2.447139577070246	19.875980720779324	16.83095111372838	17.463276803218875	10.837411221623842	0.5162878548376933	8.136471928357958	33.85014445375693	28.19610836052615	24.23080474539075	24.445117734245734	0.9803078462059062	17.484891875746282	34.14383127789352	32.26764834439275	30.563138089504005	31.679511720920804	6.670319674208863	27.105983486157328
R-HSA-2299718	21.911635307190128	12.502632657895015	3.508425112121759	2.845966767663601	1.4107746529172653	2.7883875839181766	33.72003454796446	28.505248983811363	4.463071043697601	5.063530270910051	6.5487238019628435	6.678975969182084	34.14383127789352	33.53831236789729	12.018377146544655	18.841333557652742	17.546650414511515	19.316052007550784	34.14383127789352	34.14383127789352	25.16094336809632	28.690369801889066	27.325741389694773	26.10983281953866
R-HSA-2404192	5.5388372982608605	2.956246901364636	1.3822523408390772	2.8252314967394185	0.410544195666829	3.6901789349654615	18.596719365198773	12.421223127708618	11.577736832131095	14.63744585731019	0.5562429470994688	10.219119936918089	33.30540957541926	27.51859249014855	24.110340191595476	24.390072771791232	2.1183963543532016	25.056180358538516	34.14383127789352	31.685806231603816	28.918133315792115	32.490428589449344	6.055978229355498	30.4811404152127
R-HSA-2408522	11.12751540342909	0.67059918701658	1.1686778615591529	1.32625966825519	2.550494174938253	2.943231411277945	31.995023876943364	5.15237941035531	5.428986688200779	2.7009528009449064	4.799748776766109	5.453213360766923	34.14383127789352	11.091030531655822	12.459954628746868	13.501410461275599	17.947846802044406	15.361832613314292	34.14383127789352	15.602755761799637	11.48470929160289	20.29388437893289	25.98397024730267	19.798171465815106
R-HSA-2408557	27.594755927662284	0.14684239432708132	1.5295951665394516	3.7164556205370527	2.9953201379543204	4.130706266713418	34.14383127789352	4.4608421500460125	4.501056522359189	8.143548252650008	11.160405992993413	5.968221101844487	34.14383127789352	20.104273748130954	19.98995808001775	26.572820349294812	26.251825007983854	18.410688296133692	34.14383127789352	27.60061914385543	23.426380550016063	28.756206056237097	31.673217852363088	22.89053327518805
R-HSA-2428924	4.008502617342277	10.143790283618307	4.862628914520499	3.636413366956456	0.20352369521807423	2.0201696016182202	19.08276511202173	16.7448437993491	11.915919734682282	11.344066742579932	1.1676542888807646	14.44851273092782	34.05885479179218	28.792149465629475	22.880147456713598	30.07697942941709	1.2038066976490236	22.98469555433504	34.14383127789352	33.00259492473863	28.61266341849965	32.299425927335626	5.528801149775106	31.099419929421437
R-HSA-2428928	3.7872938738864304	6.063887440797415	2.0907510515658876	2.189181529444858	0.12533962043181784	2.050700670109738	23.447937244100494	20.868258400333424	14.88319525093316	9.864241573800253	1.6479053963893042	15.813949070885986	33.687547221461095	30.736409123909034	25.565111851202566	26.947926032290972	4.843950765464053	26.526598075032773	34.11767310281882	32.17875652527971	29.777450971971746	32.77161139476824	2.201110813479951	29.359298645612494
R-HSA-2454202	3.779160196172157	7.931668511592937	6.2956979465952285	3.9436929278584905	1.0904839590895667	0.7112854076504364	18.9087733301904	20.837820908087586	14.713483577987132	6.996700153779759	3.6503502960452643	2.665766994321139	34.03926025200694	29.546224565209773	25.825070412761605	20.751706428647974	4.312909171086288	12.254973479587736	34.14383127789352	33.60315533205206	30.587860279741285	29.189051645211944	7.010957786179737	16.22522495645411
R-HSA-2467813	1.0564749755550693	6.336142962847881	3.405968684916614	3.809711911247686	0.7999029672785838	0.5375971418122801	8.557235756528028	20.71630126760614	11.153092535095338	6.936989193625961	0.5378955539302	2.0572197252398507	27.536159046173545	29.540152175173496	21.214826520321168	18.235279986490195	9.491250324253883	8.310957787052134	33.60964316154697	33.318326779432795	25.33455298941614	23.093562316716095	14.793969527526754	13.584770511056359
R-HSA-2500257	1.245951412807735	4.907148184007574	2.44128613969922	2.080619306595148	1.2153083284285535	1.8281725829272204	5.548883395382093	13.068418976040695	4.7696338988291505	5.875615400056306	2.2085857549013572	6.267484818385212	28.10725557860067	28.042188615002388	13.999456056216353	18.80766064535889	12.018377146544655	11.66745485984881	31.509802652937214	30.51372452317022	21.33785113821715	21.68842278523454	20.1540817395557	19.169022818723683
R-HSA-2559580	4.543721698658409	3.383008043509667	0.3486614974514985	1.5115833433071257	0.4817569504224416	0.6440604787451205	20.868258400333424	14.402203780053473	2.722850944997511	1.1666312656093818	0.6800311467623632	3.321328202586712	33.40235123441074	24.406579532124145	7.916431303833929	11.896996925962881	4.748846322572811	12.356270927952059	34.12421168291964	30.3534141742218	14.389657887984217	19.37947561365193	14.964165392428127	17.0054520716332
R-HSA-2559582	4.434143482797893	5.0970490781770375	2.5700519562711253	1.2824714484303315	1.3709417297064024	1.33067600059805	21.225064493023346	13.136083129905524	1.763615188150554	5.276238602961776	2.4333646396938575	4.799520778888642	33.82410191564627	29.82624831238934	8.640013822208148	12.823200841559771	15.273087146347143	16.5948637482647	34.11113516516192	32.32485955348019	23.216739876314286	21.041172611770897	14.738875349166511	22.208027427466888
R-HSA-2559583	2.5261676133149513	5.995527443487336	2.877231855049578	1.5501631293263674	1.1003231141124623	0.22273929763271955	12.862586871398484	12.163360582154048	5.670212801715672	3.662320022304064	0.6619679436062014	1.1471995252062641	27.127776888342268	20.95462304789394	12.650657383704871	9.99832101281659	2.0346682641483285	6.616173406498598	32.63086456633604	30.848063428003147	12.518171001307516	13.072394133633855	9.528205296681756	13.108082703572652
R-HSA-2559586	12.07931105012512	10.046686766534462	5.426504066480275	0.9547978227533139	1.5068017607266573	1.4442088082844848	31.421989642606288	23.06148476193308	7.261549905512934	5.337543385465982	3.7345997084698577	7.416176677492202	34.14383127789352	32.9833145037298	22.398445689662157	21.740227057050518	9.703936703979906	20.780511911395095	34.14383127789352	34.137290770456204	30.040219674180708	27.13358879072742	21.09217050274351	27.24883308683807
R-HSA-2565942	14.252031318706553	1.7206473724333162	1.3251540846136733	1.7064641107069782	1.2069368822558075	3.2479383626377136	31.887569620907108	11.577736832131095	11.866753440402354	11.065528840898933	2.0147530848883504	5.995149293330823	34.14383127789352	17.990105503640617	17.985407537398622	22.630694315073438	8.374112206487432	18.945786191309782	34.14383127789352	23.82140354909062	22.031513911444783	27.4250016912892	9.410886661054104	24.052622028764095
R-HSA-2644602	3.5103746744827786	6.360477447079599	2.152145255101097	2.7380704728998935	0.6407043615511567	3.035273968165297	6.770708372354777	18.879855231862706	8.832666815706864	4.954251895822412	0.7155943367585567	8.901608955222523	30.205820549305002	31.40318894231139	26.498124346274725	20.9953292193778	3.9457743734794373	25.24794241854249	33.48000862302013	32.33758021983481	25.30090305261444	26.086385575011935	6.6619905659057785	28.918297274808
R-HSA-2644603	2.04466883593248	4.616082099764405	2.389278449142946	2.6011940575129553	0.7774699296316272	2.1710108593734128	9.592216709617064	15.028251666718372	7.431249500995321	4.657062502114946	2.155094630729246	9.103026308734991	29.820146398377883	28.67242793473429	19.688411454054194	19.1895012217092	4.150588187449597	24.559981145217428	33.47353364098102	32.204141343890484	19.698260500832703	26.728304490036724	5.88858542811743	28.81345640485457
R-HSA-2644606	1.665599082771338	9.915696742123778	3.9959128489286915	2.400256391954297	1.3362350676002506	7.920506575120239	8.525511495324405	18.995665677551223	11.536755864440897	10.772696732738032	3.0689170036554994	7.51986922028708	29.917854044911426	28.58877557819978	19.585150879528086	24.43961035438711	2.361182831358128	23.226666311658736	33.91529576792902	32.656431777324535	23.97382507991748	26.6821863771997	4.677627708493136	28.713085347758085
R-HSA-2672351	3.2920396088406925	3.3983054191276496	2.816617316551259	2.4112633976573616	0.15196843703386229	0.6614428394173388	10.462803413714816	6.982458190546741	3.500632948179252	3.2882795878882582	1.1913355934110132	7.921967105401421	27.68277152508188	22.026294756404386	9.03739642482597	12.26693236022037	1.2470163752469632	12.731567582278487	32.707597027771236	24.7102255811328	12.977165832437938	15.346509133369022	2.214576311501302	22.885103962233913
R-HSA-2682334	0.6947077728993699	2.9953201379543204	6.1618961054109365	1.4245902732627451	0.808826921200732	1.822437023364492	10.586896773204316	7.039520062367914	11.615058875469039	6.7567169812774965	3.5220848296931253	6.861118603995088	32.44580960242851	20.797273414462545	22.408975552594526	11.091030531655822	3.0006709017345594	16.57958423390883	34.137290770456204	27.918185425056684	29.340123349330856	26.820663845927857	6.0349144460283535	25.083670142968074
R-HSA-2871837	8.608125675518457	12.607713761331471	9.040666293587618	6.712049707630144	0.26968068408714846	1.9959617225584272	32.91908818317251	32.166067969144564	24.28017508398286	15.607118050194277	4.6502185464184755	8.71324265354288	34.14383127789352	34.065387589926374	32.9833145037298	31.849688898239197	9.717525298194081	21.063266886720502	34.14383127789352	34.14383127789352	33.71353579787686	33.4476401364588	17.283343666278864	24.34279710621684
R-HSA-2894858	0.5562429470994688	5.990286444983799	1.1697019837105223	0.4291147233178272	0.6076110985176068	5.311694788321517	5.619484694268529	12.125118149601578	6.518514064386942	5.1886411081055535	0.9830659375867987	11.320986612552	30.144432330680562	30.58167876923493	16.64091686219091	15.65077600023539	4.802069632776428	23.1139347142701	34.032730023614995	32.662825185716194	26.109172747979382	27.325741389694773	2.882461632710921	29.89285515967095
R-HSA-2894862	1.3306875899784851	7.122705193224481	4.042183225422229	2.664124764147697	1.398181543302168	2.2570008136730912	7.025231088719191	18.721216948914023	8.942844748762255	7.322749017119163	2.3986863352947654	9.711102162121245	30.3041752163365	28.213896239319293	16.237490787841523	18.349020054143136	3.624491210213651	23.245565492112817	34.01967149413105	32.96403986343463	25.67797063017211	26.509608985185743	4.238895255844458	30.215752602523327
R-HSA-2980736	0.8518648684001896	2.0503963205818394	0.40482152747844297	0.23495573210787143	1.0335382088910428	1.049645513750699	2.2948420375022605	3.9833451438980076	2.0105004510491717	0.5626634971006577	0.5360205701636311	5.2882440341361	15.953753720068141	14.368760803866644	7.716773592431148	3.9457743734794373	4.721207407861391	16.856228097645317	22.456391630038432	26.006711256598145	10.459269287504624	6.436508438709478	5.956280749974792	22.98886006967533
R-HSA-2980766	8.745692030708387	29.104626688318152	12.37096714893956	4.5798229354680675	0.6534086849336003	1.3655990727278153	26.33760872414556	34.065387589926374	26.09777787915017	20.771952024439067	5.217750937179464	11.265018034550225	34.137290770456204	34.14383127789352	32.10900125497641	31.58517111521555	9.737927155177347	24.985882217420375	34.137290770456204	34.14383127789352	33.954417392502755	33.434697238366766	15.38545417278175	30.005637667956666
R-HSA-2990846	0.6185158018247712	5.614425571738911	2.099458269732364	0.9502865160669154	0.5078077179517326	2.25830615747271	2.6391806537736358	11.351446148395965	4.895410933261325	4.416393652071443	0.49230425721970544	3.563651706193533	16.104163743581235	25.813739658361936	16.967379120863995	11.219004956930453	3.9291399563895215	10.549792542269133	25.80807524283268	28.594746575806763	17.630230915464473	21.08196580545981	1.7899619589185827	14.02036277438822
R-HSA-2995410	0.11133667648949551	7.8951256307824496	2.796004497578611	1.0651566452696262	1.2824714484303315	1.1989082758796616	3.908402044652473	23.756233795241606	13.749249328086599	5.147555058637212	1.9403965547433693	7.423127165518747	21.76096668824712	32.039323689049006	22.408975552594526	11.719898162108985	11.603855600409169	19.04536267004894	32.6180848143768	33.40881915048818	24.782279721825862	19.816648565686577	8.305205955773003	26.259060233569908
R-HSA-3000171	11.488422780460425	2.6942352594824786	1.827235787112512	0.13842201846051708	1.2835552904281475	1.5043555572169478	26.457948309537944	10.841012490415954	11.14578161322139	3.630449544731098	1.9794750707218878	7.327801813383977	34.084989838957526	20.21892774625196	16.353505285662862	14.285331660787431	9.90196145029263	20.706450119312073	34.14383127789352	28.362353117600307	23.06148476193308	21.880418320916156	14.532180277518338	30.298610018049082
R-HSA-3000178	10.168143674251846	2.122780766277854	2.6508045052737144	0.733048690302832	0.2914139017947116	2.0705151456361177	18.225818257996423	7.7679387063488825	6.330742172511834	3.7164556205370527	1.882634526917457	11.300762605752885	33.22151037747319	18.65412611044949	16.002335106249774	15.152558346997827	7.252829765631944	21.439636743795734	34.13075090546517	23.756233795241606	19.501765506414323	16.559818202980967	14.131659161918638	25.861642511730945
R-HSA-3108214	1.796584749972553	13.376366777356013	4.400894883896097	1.7992379121064468	0.5645990814876439	2.326369178097582	10.402809378538848	27.197562048222043	14.972701945547039	8.538193636801493	1.8473905686627508	9.822106033273052	31.868626369890247	33.40881915048818	27.947684332718946	25.85907806277584	9.734525265171367	18.568540743374793	33.78505738070341	34.13075090546517	31.90020166568884	30.40885710955751	10.213453666319987	25.41227615175179
R-HSA-3108232	2.140371261361033	3.518179010009513	1.1013100251858932	1.428056854644657	1.0555130548455518	0.4683425816096513	2.8615749771161885	13.59052201926015	6.6453492458847885	4.591136956796308	1.4176723249944043	2.849573152770469	15.32489530968989	26.855340931148675	16.61386100433458	13.283987435391454	5.320338937171455	7.959145150628278	28.888111493350586	32.40122208470624	24.66040539151914	23.088214456417408	5.7826910049516655	14.683011836737855
R-HSA-3214815	12.255401521430416	7.974416357274285	1.7557561729580682	4.498817151778358	1.4583132369167355	2.1746928051679633	32.43306710051062	17.95723315348119	3.3468325248350683	4.0887504052620365	2.271957105286195	4.4471337316734365	34.14383127789352	32.72679459404499	9.806097726963227	20.064473403772567	12.40961606535114	14.373920351989073	34.14383127789352	33.86316957727618	19.477275561293858	27.162657923360264	22.593662748538563	24.709816157817045
R-HSA-3214841	10.747585425771952	14.921520856827547	2.920978692780894	5.7084222412998855	1.6567381961681864	5.311615213381467	32.57337591346246	29.93619252160983	10.279868357899273	11.347756128378814	3.4792546941729237	11.41006620359176	34.14383127789352	34.14383127789352	26.31471895978221	29.509799852011167	8.38981523628411	21.952220767676422	34.14383127789352	34.14383127789352	28.3029222468867	32.912669083743005	11.603855600409169	28.674846058774897
R-HSA-3214842	13.187950302025788	13.618940272902627	3.7934005492355145	4.443033181475071	0.9593224642114895	0.7792909272674813	33.27312780637239	29.267558874249715	12.909934013909238	14.726176596972998	8.001962228426851	12.85793664875325	34.14383127789352	34.091525206846725	24.987949720512947	30.563138089504005	23.767089014413756	26.697744952045888	34.14383127789352	34.14383127789352	32.0646519952339	33.45411254904585	27.17429006609747	31.95372759285783
R-HSA-3214847	4.498817151778358	1.9654659949159372	0.5310416448361073	0.6498635285564881	0.272431873956244	1.3691421119906453	25.138586995434	7.331514340081677	2.751639673768733	5.746771741619205	0.7193658829167866	1.961658290247537	34.05885479179218	21.199474360747413	7.369562683536371	15.148262988059443	8.474883761257708	8.303440552975129	34.14383127789352	30.798413612962964	16.420632898760093	28.249489319540906	10.586896773204316	20.574891240299458
R-HSA-3214858	18.620627659705875	5.995527443487336	1.008106015970376	2.988194223759683	1.3284725115688532	1.8661794962058562	33.88922753327461	24.285663880985002	8.063357745197603	6.393002159743655	2.400256391954297	7.464335522908746	34.14383127789352	33.73953465260105	15.980243091494879	16.402718166226773	8.30833144468048	20.32537626417741	34.14383127789352	34.14383127789352	22.13079949253434	27.20338164722845	17.93377206533534	26.174914836031384
R-HSA-3371453	3.101548261199015	21.384080404195394	8.752118840391239	3.7245135535222484	1.1996408414471142	2.1467984113065697	21.740227057050518	31.767693304288144	18.240011809010955	14.666991557960058	1.771494972711861	8.650821850401883	34.14383127789352	34.01314319303746	29.856767510192043	26.855340931148675	10.22392500686515	24.339922660730846	34.14383127789352	34.14383127789352	33.8436328556145	31.90651865131346	14.87043151727799	28.469682956945427
R-HSA-3371497	0.5948250767642691	3.610609767939536	2.434947752054298	1.4842131308231934	0.18672224213781238	3.825488245851922	7.65681190488956	10.945724940331209	3.1673980419225094	2.2704361682713015	1.1472981226327317	12.618143168810649	27.965391375672667	22.09419370615556	7.316908606589435	8.723218061182955	7.360772881118894	25.0726151598845	33.01545175026323	29.0444001555704	12.732854185821697	14.352054598767877	8.897389041573955	29.452191262382854
R-HSA-3371556	3.712430317306448	16.201880776337187	6.08764876371625	1.7859952180872471	0.4394281885225186	2.5254685194174034	15.389784586493992	26.526840752980128	14.574238739761153	9.915696742123778	2.8321336464672	7.949695812896137	33.85014445375693	33.02831114501061	29.461269508378674	23.968372804616536	4.438587100097899	17.540048159452645	34.14383127789352	34.137290770456204	32.63086456633604	30.507550716185975	15.533045853310174	25.203942365626908
R-HSA-349425	28.43970916951269	30.526074063004764	22.34057722334089	14.285331660787431	2.884206094184859	1.3249766678417039	34.14383127789352	34.07192103049814	32.63725540569815	29.16491739417442	6.140632652903552	13.566748674353855	34.14383127789352	34.14383127789352	34.04579112283325	34.05232263609472	19.816648565686577	23.9319173980442	34.14383127789352	34.14383127789352	34.11113516516192	34.14383127789352	28.273230871361356	31.92111543376493
R-HSA-350562	27.401629649118213	31.950755531131392	21.69360033204925	12.831072962449147	4.367784834141142	4.36032787887677	34.14383127789352	34.14383127789352	33.40235123441074	30.575497900693897	6.042808686468681	9.817986664292443	34.14383127789352	34.14383127789352	34.14383127789352	33.85665669431056	20.084368459485074	26.775902499808268	34.14383127789352	34.14383127789352	34.137290770456204	34.14383127789352	28.261358812278264	30.966729009326592
R-HSA-351202	24.776733250337777	24.110340191595476	9.950079245081273	10.949345220458934	1.674488072074934	3.5048551564911343	34.14383127789352	34.01967149413105	28.684388537844427	24.671472058727726	3.5475320132368244	11.280223663104469	34.14383127789352	34.14383127789352	33.71353579787686	33.87619727044659	20.7922078568682	22.965467187671756	34.14383127789352	34.14383127789352	34.05885479179218	33.87619727044659	22.073290198261308	29.029429854597318
R-HSA-373080	1.6834051798654928	2.9121992533344065	3.8732880790823803	2.535882154707706	0.17551562550889227	2.809851129526185	8.427566765681522	7.680766412589167	7.008105006119664	4.541470613753313	1.186162720082459	5.279883491917749	27.483476697265235	23.90844006175582	20.31389712003683	9.116047478690861	3.7265295632326874	15.043411905827922	34.02620043765663	29.497663415336735	21.75578082030561	20.193974182554275	6.745535138055382	20.664688758727923
R-HSA-373752	1.5332128674957526	3.56717679734784	2.457173686766708	1.0240730644536544	1.022186507867229	3.1398121239089996	5.227474063488716	6.948341403147152	6.114109507169052	2.152145255101097	0.410544195666829	10.810573690876511	25.90445749905423	21.750595592460037	16.537327487414164	10.62249451327823	4.767321696240435	25.724992456804586	31.359343114594385	31.034616181195403	28.58280522223641	19.999885142561038	6.860623986949122	28.415210500653046
R-HSA-373755	6.119409143833812	5.906769641937818	4.695949880830886	1.3207373354542264	0.2868912595130214	3.7753230852929764	18.06535983423689	20.338927438270044	10.213453666319987	5.222611259603874	0.8510239048409103	11.140060121442632	31.90020166568884	30.935049473403854	25.2952969733306	17.495675290952242	3.8383509476449627	23.211119697959038	33.954417392502755	33.01545175026323	28.279167863285174	28.095419447592473	4.423045219131789	28.687551174592308
R-HSA-373760	2.477916336864789	3.160042708049558	3.1747630534133178	0.6793025990877389	0.08189470888972566	1.5216723211926526	4.518993679204937	5.01585691127488	7.284831220881784	1.0421029983925298	2.098005600618606	1.4890488299885105	14.683888829081251	16.762952509498803	6.857804416355493	4.691365632442998	0.7492207566261896	15.51497161827764	28.67242793473429	22.731366733973154	18.96667855262694	9.001469521630979	2.138902156304346	19.676304660537625
R-HSA-375165	1.3529614063792872	3.4347925141761526	1.882634526917457	0.19843667539112317	0.39608370783044755	2.7157601227166515	2.119857237966377	4.358978880687257	0.8309976164178497	0.6144117700573626	1.4571424720262953	7.550955494500651	24.66040539151914	16.483414851782065	8.320839698437501	6.90865253086511	1.4234358733162291	21.198103548783383	27.882807906177682	24.01200894654269	14.29366311356153	6.581766193477269	4.286705438459438	28.834808591614017
R-HSA-3781865	4.930669095018708	1.6491655059318189	0.17929302403908995	0.22138252243698223	0.005638235204961376	3.336311228105244	11.380989140864884	3.198766193777397	0.40017957894474077	1.197561222164977	0.9821460380769794	5.035520661244728	31.284252035433887	19.111844278092942	8.227273402198115	9.277755796961113	2.2401413801438474	8.679281333047161	33.59666814493768	27.116155007704474	9.639529004263064	13.199934911285128	4.052740606922881	17.144991655437806
R-HSA-380108	17.523470325746388	4.474224754887032	4.566266467568345	1.3473719685932937	1.2385121900268041	4.044769347378134	34.05232263609472	24.121278699902426	18.879855231862706	18.060651647828536	2.970421616460498	11.554716797100063	34.14383127789352	33.29895193692731	30.064723610130414	29.231311291752856	10.945724940331209	24.972090356376043	34.14383127789352	34.084989838957526	33.75904053881517	33.67455678760272	19.678564964946595	30.311304095630557
R-HSA-380259	13.602697453361772	1.784674126520547	2.3534125607134224	2.3549654303395546	2.4112633976573616	0.8104468826082801	34.137290770456204	5.736531511417371	3.5475320132368244	8.975388826257158	3.0257128711395884	7.013827878519104	34.14383127789352	20.590110168584555	16.335628831888428	20.439208624791263	5.589167283876199	19.63141215567094	34.14383127789352	27.483476697265235	25.22247627331917	29.83845406595843	11.447609292370355	27.61722443170274
R-HSA-380270	10.60112826884414	1.9017745809797892	2.5407474662560543	2.89293741956621	2.0005980855174395	3.497111021736934	33.073339259351755	5.880801541769678	3.518179010009513	9.950079245081273	2.0893019008072415	6.795127509388397	34.14383127789352	14.70502475040895	16.505867284140514	23.66406789464415	6.053343073185142	18.09729921264388	34.14383127789352	17.56520597938134	17.938463005514933	27.912287568103725	9.588842000172896	23.20309469591905
R-HSA-380284	13.610817590635556	3.3849180897658013	1.952907676420978	1.892190320959715	1.8676757587417956	1.3711562043259224	34.091525206846725	7.395965989342886	8.9949455614964	10.985582880102365	6.045441347472053	10.614063507014475	34.14383127789352	20.71124594655737	16.523840714830865	21.163675052422345	7.792079272363612	20.334751300860997	34.14383127789352	28.894114574445343	22.795068423165425	29.84455790551799	10.262368655244725	27.639306035716643
R-HSA-380287	9.181867773568113	1.724527617199759	1.778077332086511	1.2006814781964614	0.5697819308491467	3.0175104168365348	33.60315533205206	4.092998508701035	2.9104451702238925	7.319828498047982	1.061292705433716	8.754411048576012	34.14383127789352	17.37549576072797	15.546104029295098	22.673054526183236	5.762150766496414	18.079519153518973	34.14383127789352	26.04084200517991	22.869503611848373	30.92883201135921	5.037279259828172	26.192011256374816
R-HSA-380320	7.395965989342886	1.9963629750221847	1.4712289596138395	1.711613607527392	0.3023002773935477	0.8624631481432441	29.352226413244797	2.345657094783418	1.9182710075568528	4.204311084206992	0.5193389799136765	6.616204230468088	34.14383127789352	17.681409741985473	13.068418976040695	21.036076342020785	4.886032269514822	17.739959474070936	34.14383127789352	23.805102461852158	15.36381166560416	21.2404262515881	8.20552281169603	20.622206761686478
R-HSA-381038	11.980375994477527	2.0604419535779517	2.347207003780873	3.5849091843789016	1.1645868670234518	5.500988354133441	33.77855220662863	3.5025800763784356	2.875489798000213	3.0580833864093324	0.8885227311598667	13.157525415312351	34.14383127789352	11.436491662103776	9.864241573800253	16.537327487414164	3.3222070964033845	27.103056810447278	34.14383127789352	15.659515241157676	19.179785154659648	22.82163801012672	16.317762585428014	30.234788637622206
R-HSA-381070	16.858190762169304	3.1453610675113244	4.002204974990983	2.9244946801643468	1.302065774237837	3.5135310193153355	33.35063103051113	4.56175257965581	5.070702648184194	5.426504066480275	0.031785445847868764	12.799591957851147	34.14383127789352	12.240035961383505	10.70460969370035	13.203931052894992	10.85542390212923	24.495159540859742	34.14383127789352	19.970111629220938	19.38924410070242	22.382655697370787	12.81926573454904	31.02724897193238
R-HSA-381119	4.3063499339185665	0.5060026033254015	1.6757602227093416	0.9288175491395032	0.272431873956244	1.9789648529085604	26.023773745680803	4.385426288652877	3.3014502716787337	2.749941426689668	1.0344876915756485	6.741714761024139	34.14383127789352	15.019698546566909	12.862586871398484	12.681937404832679	4.012704110399861	15.975795059966424	34.14383127789352	22.694250000272618	14.297829795052301	19.179785154659648	7.189054607088801	24.56356376628971
R-HSA-381340	1.2759800763204379	5.606841553726838	4.781204182287879	2.004838451827895	0.19406103924946583	1.8093105838441392	6.082364102473883	5.281128708993517	5.774983744901456	3.007813692162424	2.4018270417341623	9.22260206783294	22.938734393359972	12.985087537085137	10.711765980627911	2.8217840238865066	2.0503963205818394	18.9173641949106	30.310327839331585	21.849224379421443	12.425093419032994	9.734525265171367	1.8731071850239214	24.002424853847213
R-HSA-381426	3.267642814928989	1.5684478994824151	2.6011940575129553	1.9031460855387883	0.7028659020791819	1.0629019345922477	6.41745475286688	1.129165029686062	0.23001724961448616	0.07727015881086882	0.9885965895552105	3.4430959688325475	17.82605672397269	3.1106472265506158	0.9566060786087514	2.612721760159194	2.3767678024537764	11.970083563658887	28.213896239319293	6.2607592860432675	2.6707992405897603	5.3597080958439784	3.5357743737994984	18.346616092716197
R-HSA-382556	0.47538584797595956	5.109049517352512	2.122780766277854	1.461828922460475	0.6932310407719908	0.6122451813511913	17.56056613033397	24.0884708637032	10.402809378538848	7.252829765631944	0.7484455470786376	6.8598435845481145	32.53507904606163	33.33770740303948	21.57984215726083	19.194360214081616	5.710974516825861	18.704562527847507	34.00008851814302	34.05232263609472	27.168473674036036	25.79674833510929	5.063530270910051	22.384244014074127
R-HSA-383280	12.417353471655835	2.625932096622808	2.334824306908307	2.2948420375022605	0.03836313852937727	3.0872130360548136	33.86968310265459	8.557235756528028	11.12751540342909	10.462803413714816	3.2098790610624186	13.79387017763347	34.14383127789352	24.555399902757806	19.506665413479638	27.906390352674777	9.19176259883188	25.06603378670107	34.14383127789352	29.801844507424292	26.22326249634657	30.792210275082727	8.636822170682073	30.673821617164005
R-HSA-3858494	2.0076682831023414	8.286466247921979	6.712049707630144	1.892190320959715	1.2598391751089462	1.0737226286575303	13.802373508891185	25.40754035091448	13.765583775245165	8.81329935064212	0.5486019161102416	3.4022447010714645	32.95761626793539	32.26764834439275	24.104871898534192	21.864818469592024	2.0289665198327835	11.54721527943867	34.09806121717666	34.07845511350826	27.430846305414757	26.012398111803627	6.441957974793283	16.987244523762882
R-HSA-388841	2.158046357791865	3.520131615508538	2.4428722213119696	0.7593450926650989	0.6164615685334405	1.8781073714499017	9.116047478690861	10.423962849950493	11.37359958730377	5.647354352639278	1.351842398963942	8.119944754823427	29.954536775100305	22.125568173875795	18.9087733301904	12.316965383190963	4.478690552996116	21.069374735825015	33.78505738070341	30.107630210688026	28.0658403473001	23.930224816841594	11.93864805355001	28.06878402001287
R-HSA-390466	0.6519891273235795	1.1472981226327317	0.4875978512923399	0.6337159753773814	0.30314919231262427	2.7786779043263476	0.7624777081412498	1.1656087916789728	0.6851450575211506	0.5645990814876439	0.932374437626812	6.922842058923087	3.3601348505411743	1.4996464032541883	0.2592511054137854	0.12155691090572086	0.8980566470244957	15.45471256091152	7.122705193224481	3.3052187814365355	2.1536196490032453	3.5455708843895617	3.7629221716593637	23.13144826036536
R-HSA-3906995	5.566488006304665	0.5678347307977145	0.6634014802452546	0.9876734739711363	0.5030035169868793	3.123131321768053	15.852423815409225	0.32759365531130574	0.5678347307977145	1.116179121680093	3.344934620327891	8.355427579430673	31.303016137231804	0.48877164249953875	0.44052338265237545	0.5756497145782432	5.39428651854577	23.11546006750023	33.55127582172313	2.7874413206729494	2.0105004510491717	5.8419662322425	6.074441789912335	27.702185475984834
R-HSA-391251	0.16925522995677586	1.1727776476614606	0.3316448751697345	0.1023552848523634	1.5223751050400711	2.3393965563475	0.9793895536897415	1.1820343323601339	0.2106700950606068	0.2562160620647025	1.272741896036805	7.115987188515753	3.5612769669591224	2.9332951793349493	1.6016836775281391	0.7322842066194708	4.3326201042656685	15.446785238905886	6.1885315987475105	5.399236231034998	1.689791766672088	2.308636815358766	5.458826614364652	21.136891577758814
R-HSA-3928665	5.700769149634463	4.9118474156267515	4.532472440685056	1.6821295851880589	0.09631008005519731	4.575390595106129	21.09217050274351	13.304041279844792	12.862586871398484	5.800696409774647	0.8071997175833934	11.875461685623039	33.934853689318665	19.516467145665953	19.496866238698495	18.01360491606882	4.600199279292967	25.589429374402194	34.137290770456204	30.730212205955937	23.437157615938407	22.456391630038432	8.884424409361497	30.807595983763335
R-HSA-400206	0.5162878548376933	0.3389317996240839	1.3563217891152806	1.1645868670234518	0.44216959882595586	1.4395226019655905	6.156576497326341	5.205610986899513	3.922912154058865	1.5856293525653853	0.2657842323316681	4.675943914918058	20.645584991394266	17.444777428929136	10.378159135250037	5.046816408860236	1.1533819289995315	13.47700018514139	29.783548393071488	23.501873818893348	17.41704752250429	12.08693921697605	3.050873045254284	20.744816135353695
R-HSA-400253	0.4012079999244895	3.234031707512094	1.2279317940944854	0.26269560939227354	0.46678864835625733	2.067511620743083	3.8959886829455277	8.370973490356869	2.4508115390889884	2.3240205177148594	2.2356175163842904	8.576006082782465	20.149098062320324	17.090655478882198	15.615844539659653	16.604847489877425	4.23456363022619	21.592213447420182	29.667807145986327	26.394878020751953	20.21892774625196	18.67807274590458	8.137364646059995	28.032285764262994
R-HSA-4086398	2.417566167891422	1.6240721078717317	0.7492207566261896	1.0278526481430317	1.0875428268638812	5.265579565211215	5.785261337196944	5.106648189938898	2.453991424626257	2.311708824664778	2.457173686766708	9.604538287496412	24.269199412282898	18.582382056502265	7.668784131145452	8.047985268842027	3.3677495338704273	22.65492478161796	32.6180848143768	24.121278699902426	13.239924944781281	10.866239114404312	6.18319950611184	30.17949835983074
R-HSA-4086400	4.3063499339185665	22.330064007514842	7.073877543032091	5.344926033743128	0.3750452355467235	0.5843122001553012	31.184274419736553	33.525351483561	24.677006353622232	17.177684458619	2.400256391954297	5.124052390371158	34.14383127789352	34.13075090546517	32.204141343890484	31.81183129293955	6.317251129881189	17.672469038277846	34.14383127789352	34.14383127789352	33.131278795807454	33.811084501042004	11.443902781295645	23.369908371833443
R-HSA-416482	0.6192015322952649	0.8384722180386778	0.4253563585581356	1.0797237360747707	0.32047579214037614	2.1947438252389655	1.6694052075461983	1.711613607527392	1.461828922460475	0.8071997175833934	0.4194951487127536	7.442027129641613	14.198005172857382	4.469761421768079	4.514505691096938	2.2567743017488873	3.273263752350336	20.149451035020217	23.63158295621092	9.826598217120123	7.626925327807884	5.246950095481334	4.507778332660956	26.902034145711
R-HSA-418346	1.0670918687510387	2.412838200137576	0.6316291277051859	0.12646870193295007	0.9314844186280208	1.9598231900370742	4.890720364019098	7.886004062485218	8.768196900823144	2.970421616460498	1.6846813487101022	6.774007830267079	17.035808538811363	16.353505285662862	13.75333198534194	12.255401521430416	2.0849579659875848	17.84555979506238	29.546224565209773	24.43961035438711	20.847964179573648	22.811008254158416	2.521318381912641	23.419549328206145
R-HSA-421270	11.562825779891192	2.4635453418134343	1.0641898470277262	1.1092249370603966	0.547335145864078	2.655952833397164	30.624962824103225	8.084905643343866	3.1070058280838166	2.40339828466505	2.6508045052737144	9.066994965949716	34.14383127789352	26.06930192757951	6.425616867770893	12.363244988484286	10.346511547154234	24.999730681233338	34.14383127789352	31.629178751893186	10.611808540869308	17.347823317444774	15.260149446335797	28.750664775983385
R-HSA-422356	1.6091259134721707	3.694346670213945	1.32625966825519	0.6035542845088437	0.345862325913864	2.7214250176017902	7.653820419397164	5.8626609506778	4.956613580321469	2.438115758175801	0.29390157250468674	5.3005504918771535	28.93014653666036	15.980243091494879	12.064062335866176	11.844097485869716	0.8202755043013927	20.126377968867917	33.01545175026323	22.319553352737657	21.23530502546286	24.050224207652384	5.049202244839788	24.125085279844114
R-HSA-425366	7.08248101962713	0.06219287664419154	0.30314919231262427	0.831826041154025	0.42375242321208134	1.7723715081175733	13.056497318196046	3.9896262387123493	2.3689679106368104	6.2607592860432675	3.8158387587557434	7.695704441540756	32.490428589449344	14.160665487318381	3.0997302803646343	9.758351771899727	6.491116330526607	17.895259512738743	33.97398687750287	21.296801975298575	2.2055940112919084	19.364827677852134	4.323853536960793	26.052302374788642
R-HSA-425393	9.224786390257554	9.636145446343425	1.9850950343533815	2.1951414611641415	0.6917563263035478	4.485731868968993	29.923966228613388	21.255793769604942	2.8494310536662897	8.484364173171226	1.8085421915278321	10.784032320524137	34.14383127789352	33.182824283775275	13.136083129905524	21.30193088079847	3.850661513059153	13.364577452300383	34.14383127789352	34.137290770456204	17.278742765180656	24.31311747756985	6.303775705226251	23.268979930941768
R-HSA-427359	24.815572009406893	13.044581382685726	1.8245583284842795	1.9004036576399	1.9196494898535197	2.422739074664952	34.11113516516192	31.32178601767497	6.314554795547984	9.761758087513673	9.79244337984579	6.943428122838027	34.14383127789352	34.104597869948115	12.394148875847769	20.42415013530998	22.136031451398388	20.342228240785044	34.14383127789352	34.14383127789352	26.018085608164114	30.04634469534256	29.820146398377883	26.959212321947778
R-HSA-427389	26.15477787039446	12.132761556002803	1.4303707273933755	1.8205464820941046	4.595666884043499	0.8903065183507155	34.00661553437506	28.936154109646743	4.172031279378375	6.717624352746654	4.806713199406555	9.6332929001863	34.14383127789352	34.137290770456204	15.428786994629146	22.949394889186262	16.8809080203026	20.084876592166136	34.14383127789352	34.14383127789352	21.75578082030561	29.255473779729062	26.561321602623217	25.884121519769568
R-HSA-427413	6.266127594264634	2.669129724642083	0.14086056661352409	0.5416584460788968	0.5224019750696891	2.010881934496224	27.977199278641404	17.579129357872617	5.198334460231383	4.416393652071443	1.7544483556774997	6.256459683736779	34.12421168291964	31.729885785967756	15.071055500702553	22.120337495421225	6.393002159743655	15.0919245895356	34.14383127789352	33.69404340197645	19.111844278092942	27.559590101248336	16.478926279421227	20.9344446569246
R-HSA-428157	17.008419537704025	11.510717035453869	1.2289873435023388	0.5881665617209324	0.95118771109895	3.1892311297423137	33.746035972273845	27.947684332718946	2.591336444377841	3.756842993510424	0.9129166257793867	4.833314784746568	34.14383127789352	34.11767310281882	13.888416687377473	15.865621627970556	2.9651015812877253	18.20517684941447	34.14383127789352	34.14383127789352	16.64091686219091	22.546096838524694	4.282346760487504	20.89523285156827
R-HSA-429914	8.810073647433825	5.966732817643117	2.2220777651232493	2.7823106118205563	2.5019750333390745	3.5638238822761186	32.19144765019273	15.174044701085396	3.3849180897658013	7.840481123519842	5.154792516248101	11.037115985469438	34.14383127789352	30.365730332980235	15.707626654291303	23.712838544069594	9.94663814854645	25.20319949089853	34.14383127789352	32.73959618289922	22.96539043617135	30.507550716185975	15.04964561837792	29.758168199581185
R-HSA-432722	3.4405736891043897	3.0113887043937884	2.47152328326709	0.7846363935823559	0.36240936704615406	0.9481972881510519	5.142733186930473	10.501720593633157	4.2497350769634314	2.0332419508450723	1.591792677263781	9.03138164611119	19.757408493390784	24.843333206956853	10.115995803791005	9.528205296681756	5.821311386978708	24.2454244651239	31.80552393956487	32.242237837761536	18.32055053783092	14.591079958386628	11.562825779891192	30.571185283455403
R-HSA-438064	0.9566060786087514	2.0020109569244036	0.6677140961855043	0.2244639888269619	0.6814897498423321	1.4241321778206797	3.409803962870538	10.185557937507813	4.071782533586305	0.6534086849336003	0.1509328675035799	10.651273833723444	13.436795451657838	17.352433795170587	12.247717471179774	6.293006609691283	1.1564312357267386	18.681919481291512	26.538331804475074	24.258226303646637	15.808472556762686	16.20632979514769	1.8299155616255205	26.544212032055547
R-HSA-4420097	0.9164353189731727	5.769848685338255	5.337543385465982	0.2767947284555587	1.908637916764739	1.2729315777734773	4.142028144728234	13.175971416054878	12.37096714893956	2.149198230629136	1.3362350676002506	7.020948499318336	29.881194421786784	20.691031060046182	26.561321602623217	16.71317812590481	2.4302001962225814	12.274625682423189	34.00008851814302	29.092576247952053	31.371867283529628	24.34058709356489	3.662320022304064	24.39786988953879
R-HSA-442755	0.5808985480251347	2.3534125607134224	0.6302403721836581	0.15353156110876326	0.8799108990595121	0.29448811184258467	2.489127073782313	6.857804416355493	4.985002082575328	3.7345997084698577	0.3945550932747993	5.489752522420329	17.12727117219783	22.03673370666202	10.480483542725146	5.337543385465982	1.1820343323601339	20.998191798277606	24.677006353622232	22.177910169888538	16.474438345091958	14.494382116248252	2.3689679106368104	21.391187906594983
R-HSA-445717	2.687527291036624	1.4096270113720792	1.7570645669045482	1.8690327448961357	0.9684117909945565	2.848939849034128	11.499567053252084	7.725789529500074	2.6391806537736358	1.9017745809797892	2.095102021801927	12.866499116244968	33.073339259351755	23.924777667047913	12.22468056304053	13.048552725379633	3.2191564308120544	23.340607013916397	34.11113516516192	31.277998618973776	19.999885142561038	21.33785113821715	8.060281991329752	31.77740098416521
R-HSA-446193	3.771036295806609	2.438115758175801	0.6778470109449658	0.19097840765873114	0.6734922966024129	1.1854484721985892	21.41492871403773	7.962190105380137	2.884206094184859	4.65934505539717	0.6178305644493058	9.221786549344417	34.091525206846725	22.858862328626564	2.7431544299794433	14.423126336410354	1.3890656566197515	16.259102113227335	34.14383127789352	28.750217733864186	6.869086457087836	23.78880714048882	8.42441733983514	27.782588444391813
R-HSA-446219	4.904799496363289	4.172031279378375	2.004838451827895	2.452401184797186	0.11958917037833251	2.321308511968566	23.442547109738793	10.462803413714816	0.15041703149929084	6.328042714493927	0.18762845563027447	7.0348949750662175	34.12421168291964	30.80461759284099	5.428986688200779	20.504528606489373	2.3658521016390504	22.24047470703563	34.14383127789352	33.48000862302013	7.366632121670372	25.700573157709503	5.958892831691297	27.457913491464975
R-HSA-446652	2.797718932513594	3.2526803116586414	2.02327413118894	0.6035542845088437	1.149323865069884	0.7451972836006329	15.476526724748496	13.36027663527772	12.121297398901687	4.4675306795444065	0.8293423308803888	0.9056122859701159	33.16993405783625	31.184274419736553	25.272879066197014	18.43932526266858	4.076020820448884	7.993954575311738	34.12421168291964	33.08621021568392	28.94817118072912	29.255473779729062	5.670212801715672	17.455610142516452
R-HSA-446728	8.703979251590505	3.1362046919364652	2.211579854881092	1.2534177916789189	1.1965222395034312	0.34555459078112694	19.49196761033035	5.1042474823264765	3.889790265271561	3.674311710024849	1.2749001270508251	8.426174566344983	33.48000862302013	15.212760288725558	8.604940328012384	13.036640604710296	5.652429652015258	20.182904354525718	34.14383127789352	26.440739626796624	14.519575158457698	25.25607236631406	6.781912755492913	23.506087892236817
R-HSA-447115	2.389278449142946	3.565209578098782	2.571685646312323	0.6379030534660431	0.7758830525783312	2.645202567259738	14.607931367979065	13.448898361315527	7.632897616181006	3.809711911247686	1.0165397719760756	8.458474136529313	33.726533940447155	24.69361308348193	19.37947561365193	15.677001374075763	2.3055671711224073	23.074723347548826	34.137290770456204	30.322635011094672	24.937841127886433	26.29755836929517	6.58728201623159	28.267154753005517
R-HSA-448424	0.24873791525961075	2.1610004365668054	2.082064940294213	1.2868101547354125	0.8501834647466155	3.7445129157337975	8.877945878481933	7.846542673376326	9.853967615325208	7.238308747928037	1.212164894970137	7.7696384613244955	31.453336984885173	19.165215848295734	16.06427757311983	17.56520597938134	6.048074632252919	23.974931236552592	33.726533940447155	28.16054992543325	24.665938404693797	26.734072139980213	5.498752389266102	27.24161614307234
R-HSA-450294	2.594619928668939	5.116257218519678	4.492102738397942	5.632143388030413	0.24579019202837205	3.7569718023963707	10.718924801543473	12.549278185536448	5.283574692964933	4.443033181475071	0.733048690302832	11.587474707978059	32.0899905762803	24.15410960239371	23.46950418718806	19.399015144983785	4.647938462524783	21.799091165585285	33.934853689318665	27.559590101248336	20.78714293907033	25.312117134191272	8.446476551760604	29.273446379037424
R-HSA-450408	22.98672679826985	31.05330323672503	21.750595592460037	14.755815937207727	0.41368851571434095	0.8597648043437613	34.12421168291964	34.13075090546517	31.340561676787726	28.03627728579916	5.30071395966489	9.154544996305432	34.14383127789352	34.14383127789352	34.137290770456204	34.07845511350826	15.320574457143717	22.61429213746486	34.14383127789352	34.14383127789352	34.14383127789352	34.137290770456204	28.864105585908945	28.65632561709872
R-HSA-450531	8.617685500314499	22.54081493904448	9.420912218107036	5.8419662322425	0.8850716760602492	0.5382766242516124	31.02838844675213	32.05831895542158	20.034650006711132	15.096768388433494	2.1683959240650563	4.631966477448973	34.14383127789352	34.14383127789352	31.465880416443234	32.0646519952339	10.23090906497679	14.385021806781484	34.14383127789352	34.14383127789352	32.382122781925574	33.525351483561	24.01200894654269	25.093381804640085
R-HSA-453274	2.5439939859091316	5.327708546994908	2.749941426689668	0.3023002773935477	0.932374437626812	0.6248560759169766	12.02218075362962	7.019519887224544	3.448290432796697	2.412838200137576	3.0979129035562227	2.199692460787629	33.590181600202996	26.716771114049145	16.985612923270793	10.526525965516232	6.045441347472053	9.482132531946624	34.065387589926374	31.209253414207527	25.04368682320664	25.514409059603995	9.066847964909151	13.21881264822822
R-HSA-453276	7.154396126978306	18.330037821037745	10.122940627207434	7.022375174553553	1.86496352702093	0.6088822163454248	31.654340099432925	29.905631603095237	20.66072792314882	15.546104029295098	2.225082472106828	4.603784825440527	34.14383127789352	34.12421168291964	32.81005084405766	29.948421382069426	13.737005174415733	19.64639243069156	34.14383127789352	34.137290770456204	32.484052521743514	33.525351483561	23.71826070824763	25.59487821132097
R-HSA-453279	1.3185323112996652	4.6502185464184755	1.460656462080855	2.1462535570346453	1.3031596396273932	2.8655569902312044	9.390852603428424	17.269542878255937	10.992838017708653	7.466623428507177	4.700536599598907	4.686599705310178	28.279167863285174	29.740879923993077	23.072174718330647	22.408975552594526	9.211569296779423	12.505389478065078	32.52869848268196	33.73953465260105	26.131970179748436	23.51266882072558	13.124129043853959	15.234417132392144
R-HSA-4551638	1.8325976523572316	22.768514845973158	10.24838028597532	5.451358244067908	0.7148415503564438	3.3850081148801334	21.389220189200934	32.19779417594308	18.273152454621446	9.79926928879841	3.8877253501085116	9.079265849843932	33.357093807769566	34.11767310281882	29.21923389828135	28.600718215058382	10.367604241622045	18.411789742047393	34.137290770456204	34.14383127789352	33.0476050544389	31.874940144742954	10.367604241622045	26.896605898093163
R-HSA-4608870	19.08276511202173	27.571309477537383	14.641664760769721	6.968231895505447	0.7384143552310766	2.6322621560722776	34.137290770456204	34.12421168291964	28.792149465629475	24.53884123647743	4.474224754887032	11.504737887243072	34.14383127789352	34.14383127789352	33.85014445375693	34.02620043765663	10.658155592252326	24.15449812192842	34.14383127789352	34.14383127789352	34.137290770456204	34.14383127789352	23.01341166085404	29.31551024958968
R-HSA-4641257	26.647624726828603	27.57717012787363	18.074778123388484	12.989049343041783	0.5968321635340662	2.064056729282483	34.14383127789352	33.9022603657666	31.528636100079087	27.747408028257535	3.987531927640407	7.3163950189254745	34.14383127789352	34.14383127789352	33.98703641296697	34.09806121717666	19.316042779317158	25.44481039435559	34.14383127789352	34.14383127789352	34.137290770456204	34.14383127789352	24.022924389035225	27.547209169834964
R-HSA-4641258	19.866085633495754	28.51717365482234	15.576595420006706	11.776266720409541	3.846555544660937	6.328694742345918	34.14383127789352	33.99356214434059	30.445847953664117	24.406579532124145	4.557241158919383	5.683586153366586	34.14383127789352	34.14383127789352	34.091525206846725	34.11113516516192	12.425093419032994	23.179709052956724	34.14383127789352	34.14383127789352	34.14383127789352	34.14383127789352	22.917421086849153	30.14612594500151
R-HSA-5173105	5.31542896808658	0.42589190875381194	0.2064258876503269	1.135189687544755	0.23996885188883557	0.3477961378205825	21.296801975298575	0.8268633110692911	0.4210882398034532	1.0953967302346481	0.13793808048536627	5.930266102070977	34.03926025200694	1.4783027450059185	0.2661720914030998	2.2979034060226153	3.161880634318187	11.950207630530244	34.14383127789352	3.846555544660937	0.42589190875381194	5.518774949239204	5.154792516248101	21.343414324621826
R-HSA-5250913	6.6814339136438425	5.225042351357956	0.5588053748930017	0.7838380565587727	1.0944130872673996	2.1113183917143243	30.04634469534256	16.425113176891212	2.808018141151425	2.6908800787396654	4.4653005535256565	3.0553574258932614	34.137290770456204	32.37575763211054	15.62020874073539	25.966921222400615	9.60234462997807	14.20408135454697	34.14383127789352	34.04579112283325	24.505741206283776	27.50688466005891	16.97193661404623	21.030606510583205
R-HSA-5250924	10.290375774946947	5.584123090670548	2.5635231582949793	2.870267233018733	0.775090386734719	0.7639428373121515	32.951193314734326	23.90844006175582	6.058614009341342	5.677843486441309	5.7416503812676325	7.148709484638808	34.14383127789352	32.382122781925574	10.084775418569285	16.582324870373192	10.255373204758623	18.516879790191958	34.14383127789352	33.86968310265459	21.51792281361673	28.190180350746267	16.2553111032477	20.852196372545645
R-HSA-5250941	7.247019476272811	3.914616989599823	1.7297093356188056	1.724527617199759	1.295514284430319	0.16916352140873678	30.47669131055741	13.790104536938932	5.384394547374978	9.0472079245139	2.3861472306599047	6.070658222133215	34.091525206846725	29.243391252232765	17.593058483431815	22.65716464437543	7.039520062367914	12.945184891088722	34.137290770456204	33.30540957541926	18.453605064312917	22.088966868893326	16.483414851782065	14.979749057838372
R-HSA-5334118	29.473398243528376	15.65077600023539	1.6353358013602106	5.0850641328370205	3.979160811247696	4.6188781106489385	34.12421168291964	30.095367972508427	5.481265284405923	9.370841286846346	5.873023263925532	9.216996921488805	34.14383127789352	34.065387589926374	15.199849357004977	22.35109300022766	22.944064321057688	22.24622990438528	34.14383127789352	34.14383127789352	24.859997616277493	31.704693616413525	30.034095294900954	29.301916615758074
R-HSA-5357801	0.15274853133346325	5.025371761121741	2.122780766277854	1.1513518003469665	1.7141918067318354	0.8235523581036985	6.225926171006643	16.72674529986109	7.522817090196712	4.367784834141142	1.2363916826746466	4.1583220985591005	23.10960974044122	30.50137755115581	20.670826409749715	14.057214706288974	3.7406587296148195	7.799226509772512	32.95761626793539	32.80364266348373	25.972603589554193	22.16743664898203	4.228070801592363	12.55911370338449
R-HSA-5358346	12.90203646670216	20.71124594655737	11.566552591274611	6.39843169432563	0.6240154616791018	2.1797720691965607	32.59253301749442	31.84337769198824	24.654873019202487	21.44065323870094	5.589167283876199	11.694628183893405	34.14383127789352	34.14383127789352	32.84851341538771	33.9022603657666	9.08323202253063	22.821475464545404	34.14383127789352	34.14383127789352	33.24731395323861	33.96746307341083	17.246554333261585	25.54906848502221
R-HSA-5358351	0.9830659375867987	7.346135764620861	4.339201490553249	1.0953967302346481	0.6456257758240384	2.0401677948173087	7.002401326385195	16.686061007995317	3.3373490708185605	4.273636784149138	0.18853783982961247	3.0495526823591743	28.523136952774145	30.903968583342728	19.384359537524226	13.54997859360691	1.0373393797824	11.189509937089525	32.53507904606163	31.390658352546712	21.833636050363094	19.678564964946595	4.985002082575328	19.182410619229927
R-HSA-5362768	22.84822360703673	26.406339574838658	14.431499816703104	9.234705840402194	2.3271043562128226	1.7997271384509792	34.11113516516192	34.04579112283325	31.17178877483181	26.429270377851722	10.515891292314507	11.581065211527013	34.14383127789352	34.14383127789352	33.934853689318665	34.11767310281882	19.238119911195508	25.3689229966561	34.14383127789352	34.14383127789352	34.091525206846725	34.14383127789352	24.53332296271177	29.50132999648677
R-HSA-5368286	30.236538730103092	1.477122366066577	1.5271862070560118	0.9602289935474989	3.4656886738271533	0.5949906540805133	34.14383127789352	2.875489798000213	0.4394281885225186	5.982429624028475	11.109265043076899	8.35014168628454	34.14383127789352	19.77220987886959	8.063357745197603	23.82140354909062	18.879855231862706	17.33058263308538	34.14383127789352	31.371867283529628	16.658966863015014	31.16554691545896	31.40318894231139	23.148804513666597
R-HSA-5368287	30.052470358387488	0.37308204996269284	0.3235766104841833	1.493699196658069	4.129206499712148	0.4813587312097628	34.14383127789352	4.3370070797793305	2.384582510698429	7.226703227118197	12.067873562009597	4.976111374491912	34.14383127789352	16.91273898756725	4.191382575585832	21.399501679169102	20.9698830632892	18.93607836655447	34.14383127789352	31.178031276257368	18.83170953011097	29.594826790510478	31.040844557671385	25.281298062540813
R-HSA-5387390	16.92639040437573	25.385071162879555	14.032445721831396	6.6953407949847605	0.9217292579177357	4.807288363735769	33.77855220662863	33.83712189988245	27.337409450897706	26.001025042546498	6.485644287413377	12.274998259874314	34.14383127789352	34.137290770456204	33.30540957541926	33.928333739768235	17.896267537672014	23.578753144834284	34.14383127789352	34.14383127789352	34.07845511350826	34.14383127789352	22.005424537981018	28.127434746402265
R-HSA-5389840	30.458183370580706	2.2856721143606946	1.6479053963893042	2.966874324029342	1.428056854644657	1.4959128167867102	34.14383127789352	4.116406954556771	1.0603280757060545	5.849722078744672	7.079612567107203	9.167412992810089	34.14383127789352	24.671472058727726	9.491250324253883	23.088214456417408	21.14834209047046	14.10870207996505	34.14383127789352	31.17178877483181	18.263680504433335	29.948421382069426	30.42734964287226	25.432638657042002
R-HSA-5419276	32.24858950111253	1.0344876915756485	1.0924474345806785	3.968710702282921	4.223745322187517	2.796830540962679	34.14383127789352	3.282644103273617	2.89293741956621	10.388719726635943	6.137977529960861	4.257687114924715	34.14383127789352	21.29167370975533	7.837451291846791	21.678069611831127	22.34583479165094	19.9348882736537	34.14383127789352	32.9833145037298	19.53607828231193	29.29778284133515	32.26764834439275	25.61957493621041
R-HSA-5576891	5.322794852941831	8.418120378231183	4.895410933261325	1.9752662239279233	0.1831289842783534	0.2283169538026001	29.899521344979085	21.14323238297592	16.402718166226773	12.26693236022037	0.849343548029665	3.765366159164608	34.137290770456204	30.835647122230483	24.5443601510728	24.324103401629483	1.212164894970137	11.952354664089587	34.14383127789352	33.71353579787686	31.32178601767497	32.605307631431856	4.176327267640909	18.09667089004784
R-HSA-5578749	9.096350630253044	15.655145301903879	2.7144166097615448	1.9570885370982158	0.5524137665712063	0.3983594185246383	31.04707357618095	32.81005084405766	15.268773942317896	14.168958738625294	4.739623465738134	4.869409351630078	34.00661553437506	33.96746307341083	26.308998121737478	25.12182644609176	13.40857759303977	14.466242566970818	34.14383127789352	34.01967149413105	29.249432195103367	31.277998618973776	15.733901761433323	21.454068729421753
R-HSA-5578775	7.00525285285741	16.277600850607	6.274184740728394	2.80458267162024	0.9629517850666394	1.3997456986491945	31.459608379617137	30.365730332980235	20.847964179573648	12.961330052116542	0.3006073919066442	10.33510838487202	34.14383127789352	33.947895515685126	32.36939312451667	30.8294399323496	3.6403922974138894	23.979862158300875	34.14383127789352	34.14383127789352	33.68105168333679	33.98051132402132	4.396472206602119	29.341124717507356
R-HSA-5607761	21.610836391248913	20.248893129668936	12.351666511937212	5.237207116009702	1.6910708070360978	2.738832851357515	34.12421168291964	34.12421168291964	29.613063214859444	26.705240303253184	5.995527443487336	11.270002646598531	34.14383127789352	34.14383127789352	33.357093807769566	33.726533940447155	11.178700733056841	23.925084240814463	34.14383127789352	34.14383127789352	34.14383127789352	34.14383127789352	25.74580898514628	29.743753009615702
R-HSA-5607764	8.295833267828575	10.629621661822028	7.540609562875281	4.010603057377823	0.5749957973412867	4.346756462340548	29.69215446940189	25.149763899826812	15.311934664220495	10.794245419300225	4.631995159287553	6.352725425576993	34.11767310281882	33.58369569784719	30.089237816255203	27.70626672722974	7.57031393680127	18.0289213868309	34.14383127789352	33.908777745638616	31.641758141423082	32.28671296753193	14.181403390475475	23.02357674368128
R-HSA-5610780	16.371391946901017	26.613086162689108	18.870220978673395	10.063990300096485	0.7806498678455281	1.6563644901704602	34.14383127789352	34.00661553437506	28.445664126339476	27.51859249014855	8.180702769982258	9.270700513678783	34.14383127789352	34.14383127789352	33.668062534258084	33.687547221461095	15.720761338560857	22.750492511870963	34.14383127789352	34.14383127789352	33.92181443263862	34.11767310281882	21.122799952068647	30.021501465639634
R-HSA-5610783	19.25271798334911	23.43176876269796	10.604687726150477	10.168143674251846	2.219075415722518	4.578891798616083	34.11767310281882	33.80457675734981	30.966146413916093	24.15410960239371	2.9403464118589	8.50185236201233	34.14383127789352	34.14383127789352	33.811084501042004	34.104597869948115	14.772766717922332	25.717261523908746	34.14383127789352	34.14383127789352	34.12421168291964	34.137290770456204	21.911635307190128	25.77182194285292
R-HSA-5610785	19.010167868617806	20.238902110087583	9.204964538536828	5.051588700332179	1.296604806537545	1.6298386973312309	34.09806121717666	34.104597869948115	29.461269508378674	29.686066675809876	6.667542678952828	10.82798464867442	34.14383127789352	34.14383127789352	33.79806965606319	33.80457675734981	15.559167942984748	21.691426984907206	34.14383127789352	34.14383127789352	34.00661553437506	34.104597869948115	22.577801682231556	28.307003777310587
R-HSA-5610787	2.087853336315323	11.366212570726287	8.522342535526835	3.508425112121759	0.03424764056301949	1.9143637751176628	17.13185100642765	24.699149941831504	13.777841292417195	12.689763765057416	1.3163295201368608	3.5788711898841985	33.15060353636777	33.47353364098102	22.23556031085333	20.134150868092107	5.688026445949683	15.197375718677538	34.04579112283325	34.084989838957526	30.445847953664117	29.21923389828135	5.217750937179464	21.449081955650282
R-HSA-5617472	6.212556918676783	2.3752066389004147	1.4245902732627451	0.8713517070894636	0.06541712939079451	1.2371769261160175	20.615316401048933	14.048955831875858	6.32534388123085	5.731415131986805	2.1758061158208784	4.219941889786367	33.726533940447155	29.807944495896344	12.452203246199893	14.63744585731019	7.059550954780526	14.86220547445764	34.137290770456204	33.29895193692731	20.48441863612412	24.882225801365124	6.982458190546741	17.91046500334809
R-HSA-5619084	8.449630387996681	15.088194876862367	6.330742172511834	4.0232185708790436	1.1201649512475622	1.9889667602703938	29.905631603095237	32.54784209954939	20.863183885415918	15.922878471097478	1.4096270113720792	7.151425738851384	34.14383127789352	33.92181443263862	27.44838399640767	29.594826790510478	4.498817151778358	19.752820976218388	34.14383127789352	34.14383127789352	32.12801771333688	33.73303397532575	9.48453945260214	24.8360172961859
R-HSA-5619102	1.2090264312665966	11.112913847216543	3.2135881927514367	0.5934894646306268	0.3495979881197046	0.6483184613048836	8.273985704706792	26.06930192757951	12.662382625479822	5.8471361735423555	2.66245763967539	7.213577621935666	27.759168459123675	32.8164596669105	20.54981346252158	17.214397183407517	5.733973010404729	16.034946481931698	32.9833145037298	33.811084501042004	25.00466412146855	28.58877557819978	3.456016903885984	24.835570265619676
R-HSA-5619115	0.565891889312752	6.603844498710846	3.0797723519186415	1.8867263824765783	0.10707441533066277	0.3010299956639812	4.970796687482959	21.812860573277263	7.091090139208356	3.4831361741882843	1.472406509313221	2.019914564677939	20.134150868092107	31.00970909560926	17.812031805639386	15.38545417278175	2.956246901364636	9.796490044411364	30.322635011094672	32.88699910893985	26.383419031599423	25.565111851202566	6.55147389434438	14.50890921484722
R-HSA-5619507	5.37945228851583	3.8015513400208523	1.8758263802367194	2.0575688455660575	0.2716438258158987	0.5037926685988641	24.882225801365124	9.840277857332064	1.4292135091334999	2.6408394115126654	0.5782702418271926	3.748187339040321	34.032730023614995	29.582672383336472	11.477284216974025	17.017546651532847	3.910473080773711	17.95415339601832	34.104597869948115	33.86968310265459	24.324103401629483	24.948971884209055	11.48470929160289	20.05027936397447
R-HSA-5620912	8.525511495324405	0.4899473065201575	0.7193658829167866	1.2609113478503189	0.808826921200732	2.2181194361597	33.726533940447155	3.4753756472670516	3.61457284622813	6.409298263385716	0.9226134370299233	4.5399487173678	34.14383127789352	17.774660124627008	15.944929031636983	24.804472016651875	2.3379164296338035	18.184268538996076	34.14383127789352	24.69361308348193	20.258886707710932	28.374246990960145	5.109049517352512	21.84420053845333
R-HSA-5620920	0.7758830525783312	1.2416971044914382	1.4350052392243762	0.7468966630877321	0.22584327211410876	3.671481680620713	5.225042351357956	3.4947952144555376	1.915515788013768	2.0546980794255054	2.0835111600796496	11.974253470007637	18.942540191735365	13.144055699998008	5.834215992905318	6.840900146485488	4.381012231282071	23.491556314107193	32.484052521743514	18.9087733301904	11.637482557147717	12.768167183455404	12.909934013909238	30.70285214069352
R-HSA-5620924	6.116759013485318	3.4194027904679345	0.7484455470786376	2.2734786327904404	1.4027529799153435	5.348274793332954	31.31552874878739	6.116759013485318	1.0564749755550693	2.4112633976573616	0.9969287717244341	11.38696193687859	34.14383127789352	16.17520005900731	4.394261791580103	15.62020874073539	5.372043558384765	27.20223838710364	34.14383127789352	23.653237019377457	8.249054845344101	23.491081379367028	15.38112439649849	30.137423917571038
R-HSA-5621481	1.863608281372767	7.2238034153750315	4.566266467568345	1.9977740946041576	0.7999029672785838	0.5099043796063595	20.26888284422724	15.454817285388717	10.519435550118141	10.722505162257487	1.497265820159118	4.993271557717613	34.14383127789352	29.740879923993077	25.373840414993666	22.356351849072524	4.027428646547324	8.692841353376648	34.137290770456204	32.73959618289922	28.4873667895109	26.469423970928297	5.1403231810518495	12.76544576579567
R-HSA-5625740	7.267366469414888	6.258076068731742	2.0835111600796496	2.550494174938253	0.2922414929324304	4.158769818383251	26.538331804475074	21.138123315390068	4.042183225422229	3.459883787600099	0.9305949309346309	6.3629618823738845	34.032730023614995	28.636561525163174	7.7890595011357355	10.833810586477775	11.083741164673858	12.748423428360555	34.13075090546517	33.97398687750287	12.052632467070445	15.298979755219904	18.923241007500337	21.342925724242644
R-HSA-5625886	22.82163801012672	14.168958738625294	1.6353358013602106	1.863608281372767	1.0787487956833521	4.616174921142497	34.084989838957526	30.224249532052642	4.616082099764405	8.729636042326117	10.913170938414448	11.016964419236723	34.14383127789352	33.8436328556145	12.4987496604111	22.335320295296015	21.901227084547404	18.33195583078029	34.14383127789352	34.137290770456204	19.86113904907712	29.69215446940189	30.193537770347543	25.187785060475516
R-HSA-5628897	1.0944130872673996	3.5455708843895617	2.2492050330684545	0.14532971208734435	0.5549646264051632	0.8787227578783061	5.281128708993517	14.41057089214596	9.073399694391497	2.279570648354718	1.8799095265598047	5.132318690865409	20.9495376557954	23.90844006175582	15.519993414962027	8.131183557325466	7.451873303211495	19.101712237567256	32.36939312451667	29.38249530405679	18.42505121143918	11.577736832131095	7.114075380928189	25.649671466125273
R-HSA-5632684	5.72885787615338	17.793340855860897	9.021056547814363	6.263443127884543	2.3642950858145477	1.1863332199069019	26.521096189123416	31.328043928636966	21.322452902396247	14.435687512092837	2.4065425501025395	6.909747095179377	34.104597869948115	34.14383127789352	30.786007579199367	28.97221302336054	2.6143709625072846	22.01090889993184	34.14383127789352	34.137290770456204	31.792911159243495	33.668062534258084	10.512347667768593	23.139524509981236
R-HSA-5633007	0.7523267140986829	2.731300249384092	1.0006459217549517	0.5353965321272132	1.1151840293811164	2.038087092746972	10.171625261262914	14.607931367979065	8.72001001649054	3.3373490708185605	3.889790265271561	6.549962326465038	27.847453481970543	21.296801975298575	16.090862613006337	13.39246709654342	2.717788547769575	10.80050788626769	33.18927036023527	25.785423991824757	18.353767209658464	22.588375086102445	3.425169378830979	12.699584288874185
R-HSA-5654736	3.132546373185394	8.125004986395828	5.193486543717065	0.391509847437206	0.9439930701899358	1.5231827109620684	14.297829795052301	12.631128023514645	11.101969336665283	8.174504055199687	2.1418409539274026	12.551948748190295	32.172411926115345	29.661721919692702	21.163675052422345	23.86490130405963	1.4176723249944043	26.765534436499944	34.14383127789352	33.01545175026323	28.756206056237097	29.960652809999857	6.114109507169052	29.746644130874714
R-HSA-5654738	3.5789929055464533	6.623195861308783	6.172542811940826	1.7583735375605443	0.410544195666829	2.7164557823302333	14.586868698333998	14.360406427753162	9.615857372046452	7.62394012615394	1.011848969865124	10.801850620794815	33.460585603994694	25.21687916794256	19.06339178516199	19.452801599684275	4.914197959626768	23.005063723432585	34.14383127789352	31.767693304288144	25.59894255992293	27.759168459123675	6.857804416355493	25.914354271229467
R-HSA-5658442	11.388381231441157	22.46693557937357	15.528694403015624	9.244630973593882	3.912544729083868	1.827622342054462	33.0476050544389	32.78442197542697	26.43500468170334	20.43418848862	5.961505536868389	8.417868509045771	34.14383127789352	34.14383127789352	33.62262074768157	31.47215309536439	8.726426736459569	21.855741904573243	34.14383127789352	34.14383127789352	33.934853689318665	34.11767310281882	20.134150868092107	25.718350598203614
R-HSA-5663220	0.12024241709517741	4.564009215208147	1.1201649512475622	1.3251540846136733	3.354430211999985	1.3406809185300865	2.882461632710921	5.208037736341212	1.390203175397896	1.3108323084842528	1.8258967683336897	1.7230078523850958	13.69623269063113	20.96479575163921	8.28022471681204	9.027590605281544	3.710418581443572	9.490635422203232	27.13940133449156	26.953718052481538	18.750008508061583	13.692158942018667	10.27286657799649	19.082687596031924
R-HSA-5668541	7.45777146946564	8.640013822208148	6.255393475940897	2.193650595138504	0.9584164686624081	4.557365937674653	31.459608379617137	22.382655697370787	11.855422606807505	11.134819985384729	1.763615188150554	9.863347960100599	34.14383127789352	33.105521467545515	29.948421382069426	27.947684332718946	2.0303910787244486	15.106332284300015	34.14383127789352	33.66156892330206	30.767403343521273	32.52231856154397	11.98797114588294	21.465590959428194
R-HSA-5676590	21.497303513318993	24.571964336540344	12.21317068276473	12.033595384308304	1.407333416760724	6.207135494741937	34.11113516516192	34.01967149413105	29.795745160796788	27.39578824215279	4.82065873710283	8.829567484899341	34.14383127789352	34.14383127789352	33.87619727044659	34.01314319303746	20.9953292193778	24.264911045301858	34.14383127789352	34.14383127789352	34.14383127789352	34.137290770456204	21.901227084547404	29.977913298712707
R-HSA-5678895	14.70502475040895	21.36866488907397	11.200675344311298	8.081825484163442	2.1654359647965524	2.3014582577083504	34.11767310281882	33.40881915048818	23.383297908502858	20.45427287139035	2.8964341585839097	8.526641349617854	34.14383127789352	34.14383127789352	33.83061158655997	33.98051132402132	13.348215707326446	25.970379899375576	34.14383127789352	34.14383127789352	34.104597869948115	34.091525206846725	25.16094336809632	30.347600366274236
R-HSA-5685942	10.364087209893501	9.001469521630979	4.604734142654261	3.4328666715400207	1.3664331950754696	3.044643399876892	32.31850018362474	29.948421382069426	13.741085922626498	17.012982775469403	2.2070895885672503	10.238139098309533	34.14383127789352	33.88922753327461	29.862873275308438	30.05859666331646	11.440196904541422	18.751664300002673	34.14383127789352	34.12421168291964	31.63546812559859	33.486484247424286	15.303297420838964	27.040707229959896
R-HSA-5687128	5.056363469903887	11.847871891448834	7.968301973105106	6.521257277155145	0.3343647338814566	2.033506141403757	26.452211440712762	29.16491739417442	20.47939274277433	17.938463005514933	6.491116330526607	4.533082101321666	33.9022603657666	34.11113516516192	31.10939907332531	28.738243014131328	8.465409020492409	17.086718760553836	34.14383127789352	34.14383127789352	33.07977441636084	33.460585603994694	12.736775310001697	23.398754046617732
R-HSA-5689603	1.4038972452170793	6.869086457087836	3.9063316207032592	2.9315338758939524	1.0816752470704165	2.8679570763153035	17.26034554501242	19.871032857395907	7.073877543032091	6.840900146485488	2.1758061158208784	9.019383228020665	32.71399557426261	32.554224589659185	22.424775149129797	18.568050498747592	8.075667053844818	13.823097060565996	33.83712189988245	34.05885479179218	29.30382956003743	26.728304490036724	9.251250886373937	22.732984840830337
R-HSA-5693532	5.39181259404375	2.721162880524088	1.464175539079364	1.009040947429436	1.2641311967354887	0.12191195785184993	20.21892774625196	10.399286015900921	5.751895592553597	4.695949880830886	0.9557016839458724	2.364706461512059	33.85665669431056	30.860482301796523	24.49471298947527	20.71124594655737	1.3936191033859435	11.648641880820353	34.137290770456204	33.26667337958276	27.017472603549063	28.72028574704905	5.839382196125057	15.026748131237383
R-HSA-5693538	3.3033342233493945	10.02594340358016	8.942844748762255	2.8131758459945577	0.7806498678455281	1.1782669725993897	21.652197879568824	19.452801599684275	9.79926928879841	4.554986373707603	2.3271043562128226	5.5896851530743605	33.81759288714055	31.40945520032242	20.149098062320324	16.55531878373075	2.9474072755569547	11.042132301063706	34.14383127789352	33.75904053881517	28.511210998501763	27.33157509958792	5.099447926457485	14.749979093314156
R-HSA-5693565	4.942452758416376	10.551362367675157	1.6016836775281391	1.0459236230121758	1.1372022842390164	3.566307814905289	26.69371205763975	21.735043749483495	9.238013586676026	9.367508278272274	1.904518171356863	7.600135629988022	33.98703641296697	32.912669083743005	20.318901904401944	16.39376462792223	6.153917629546695	20.339226179667538	34.14383127789352	33.635600903347964	24.688076865998053	26.26325450106168	10.25887061353654	26.41138528064102
R-HSA-5693567	3.4811951300321304	5.149966924488945	3.7406587296148195	2.963329440830287	0.36288991941258236	0.8544523112605884	27.98900974775306	19.663800026886925	12.417353471655835	5.852308606995179	1.0165397719760756	6.347328401281221	34.14383127789352	31.560038020740233	22.120337495421225	18.107762257147407	3.423246575012889	10.747516709516036	34.14383127789352	33.460585603994694	28.600718215058382	26.832220309049312	3.83425231875089	16.74871030354292
R-HSA-5693571	9.344194904425873	9.609099736959317	0.9120382766560686	1.3395702638747817	3.706396941132431	2.2071800003514785	29.08655199036312	15.971410749977728	5.810998915189653	7.065279709216204	3.8712280594618873	9.440113846069934	34.137290770456204	32.40122208470624	23.91388528950637	19.98499550803495	11.984173252747713	21.545334068270012	34.14383127789352	33.86316957727618	29.42489870585283	28.756206056237097	18.178547945963487	27.095297081849786
R-HSA-5693606	6.540477277556881	7.299402437293037	2.5570038984578627	2.228089536941566	0.8129040126162711	1.226074360531232	23.28114093367709	19.713038866664615	8.604940328012384	2.128634868231575	3.4540843741009275	5.839930278318298	34.05232263609472	32.9833145037298	21.14834209047046	20.273881871917535	6.843715958921568	20.81622972245519	34.14383127789352	33.08621021568392	23.189933323925427	24.285663880985002	11.421677035440736	24.749537063814806
R-HSA-5693607	5.932800068650407	4.004303576165228	1.1533819289995315	0.9876734739711363	0.4084569556937749	2.842691873816835	28.445664126339476	19.092455610592992	7.665790131924786	7.5881667153006065	1.881271736430741	5.886152602635388	34.11113516516192	32.71399557426261	24.86555370119043	22.068065921763836	4.895410933261325	17.152665062652922	34.14383127789352	33.726533940447155	25.458133524134823	26.22326249634657	11.351446148395965	23.118348062881527
R-HSA-5696398	1.2792232599069535	4.243229340161497	1.7518344509395058	0.984907344141796	0.9217292579177357	1.5922462526894956	24.94340618558633	27.162657923360264	8.810073647433825	6.114109507169052	0.9913691543079324	5.1934276841959	34.02620043765663	33.27312780637239	17.269542878255937	17.081507938951624	6.217902746447673	12.34504040032759	34.12421168291964	34.02620043765663	23.810535516943723	27.906390352674777	12.125118149601578	20.271502267196336
R-HSA-5696399	4.297612896277159	10.772696732738032	2.0332419508450723	2.3055671711224073	0.48059437385197334	0.5473826892031772	20.39906544631238	26.63035255899535	6.53772968697265	3.777128304498432	1.0449676557529455	9.660951307830647	34.137290770456204	34.084989838957526	19.550793348092434	19.91558664945525	7.019519887224544	16.060617101120133	34.137290770456204	34.14383127789352	25.587663092759104	26.440739626796624	14.03657229450207	24.178516690853122
R-HSA-606279	22.641280525746307	26.751378937623198	1.368686340711888	2.712731538721151	2.26435832445022	2.2132859792725923	34.137290770456204	33.557758512196656	3.473437036181197	7.9713588506309145	5.927588996713874	4.059974166012254	34.14383127789352	34.13075090546517	14.760052676816473	25.94987796780826	17.07236295234531	22.129986259542022	34.14383127789352	34.14383127789352	24.749010506144298	31.63546812559859	26.492382988701337	26.89259881141587
R-HSA-611105	15.311934664220495	1.6567381961681864	0.1276053429424572	0.7414916774769404	1.8460428609464914	1.6502022356458537	34.137290770456204	21.70395734591245	3.811753582379565	6.263443127884543	4.492102738397942	7.430592620022235	34.14383127789352	32.4394380303547	9.751541037400205	15.028251666718372	14.473405428404849	16.76411508421544	34.14383127789352	34.03926025200694	13.69623269063113	28.46949036984478	19.668721033495626	21.385432732375687
R-HSA-674695	11.776266720409541	2.275000750816746	1.665599082771338	2.082064940294213	2.428618865051271	3.2947210181492284	32.79723512518787	5.581601927044929	7.445977648709563	9.686965184903702	3.9187633473166	7.577485312586172	34.14383127789352	16.930942153154227	20.263884456158937	23.647822542667008	6.936989193625961	22.003426486105468	34.14383127789352	24.066611787369073	26.832220309049312	33.23441088068815	12.041208312650335	24.01793910293826
R-HSA-6781823	7.398902828899869	8.217947942804162	4.063313321205003	5.938013634040261	2.961557902633155	2.5584639137224534	32.52231856154397	30.2795711435771	11.551649152393269	10.540714395598936	2.4795160866827644	8.751632159272571	34.14383127789352	34.14383127789352	25.553840076790408	25.42439897270961	4.989742167607113	26.272878577844306	34.14383127789352	34.14383127789352	30.736409123909034	31.553756352394718	10.434548133018588	30.255570253380032
R-HSA-6781827	8.03262852446442	13.465044479961842	2.122780766277854	2.8286813708655614	0.5948250767642691	3.0215871497660527	31.560038020740233	31.679511720920804	12.37482918200486	10.105583314213902	1.5477348377520121	7.617284141190839	34.14383127789352	34.12421168291964	25.932840483493536	24.033842394353474	12.174845694942668	21.276538980503208	34.14383127789352	34.14383127789352	31.05330323672503	32.854926091931624	15.511294976938983	25.56207546758967
R-HSA-6782135	8.649592559413843	15.32489530968989	4.116406954556771	1.8949257756709885	0.4521334083866204	1.5801929079350767	32.280357450944216	33.18927036023527	19.010167868617806	15.255838154377773	5.261583179333099	12.055690045588845	34.14383127789352	34.137290770456204	27.676899328252883	26.613086162689108	15.533045853310174	23.801497314252877	34.14383127789352	34.14383127789352	32.42032716750824	32.28671296753193	13.505454306652618	27.938078243059877
R-HSA-6782210	7.91034082377552	12.815331263156512	3.267642814928989	3.344934620327891	1.7064641107069782	2.3202576635247802	30.322635011094672	28.54103069642717	14.09027566709043	13.950047941171293	1.523577028551707	11.264595716146674	34.14383127789352	34.14383127789352	26.17189037081227	24.621692243248823	7.9286198120019735	18.87500413106534	34.14383127789352	34.14383127789352	31.003483929287604	32.29306912632878	20.731471069389336	27.391808648664522
R-HSA-6784531	5.461317314003625	29.57659614246414	14.629009961285455	4.369987861356974	0.9413038672101661	4.435917506246183	30.50137755115581	33.811084501042004	23.946570110330317	10.841012490415954	2.5051929730244	14.00428904482796	34.13075090546517	34.14383127789352	32.032993217943364	31.89388532222034	13.211925243918957	23.589468248860445	34.14383127789352	34.14383127789352	33.64209194475762	33.86968310265459	18.697241556836705	28.559148224403984
R-HSA-6785807	1.0904839590895667	12.20166651822342	12.490985571462225	2.755037965591638	0.034329569630054756	1.4619610772176155	13.328126881647421	23.474897524377035	17.8167061397471	8.273985704706792	0.5012097223174667	10.40859522026351	27.759168459123675	29.783548393071488	26.97689254669811	19.126392490339356	3.662320022304064	13.890727587404493	33.71353579787686	33.26021959513115	28.67242793473429	28.172400170845393	3.5928060866539973	22.074719792315786
R-HSA-6790901	0.7766762335124705	0.4427192514404713	0.24359563663895062	0.23852888546229623	0.3361864584597097	4.103926706850777	7.30231856322972	1.2427598504786066	0.2787938813557142	1.0816752470704165	2.17135823601496	10.084785911615898	28.291043771902597	4.225907754598351	0.24836809393234757	5.945838657520592	10.895107562688931	22.84460203303353	34.065387589926374	9.67000946935223	0.7886358224566914	9.228092242198258	20.18399723426127	28.331055190807266
R-HSA-6791226	2.2871989577379264	0.7632621454509629	2.5068028354974223	3.3278807865546143	0.5329051594287111	1.9831097799598658	13.884313028855578	1.210072033745644	1.929315156757039	5.428986688200779	2.717788547769575	5.359522774543674	33.26667337958276	5.374512514022274	4.228070801592363	10.611808540869308	11.429083080162577	6.320116005693958	33.928333739768235	9.2545617899755	6.319948088933431	16.117470614663333	17.7046983891503	12.762202549251805
R-HSA-6794361	9.19176259883188	6.562480518662303	2.607777734864092	2.722850944997511	0.11174916368519938	3.791320685419515	24.357076552546822	21.80766830429177	11.04369497129399	8.41497284246155	0.9314844186280208	12.804573821352193	34.137290770456204	32.554224589659185	24.43961035438711	21.16878731956774	3.138034758012952	23.515325122893433	34.14383127789352	34.104597869948115	30.730212205955937	32.02666338901222	4.385426288652877	28.4974710623517
R-HSA-6794362	7.47548103931217	11.047332364828627	5.531309254249436	3.425169378830979	0.6793025990877389	1.4154983057988824	19.44301649037272	16.976494745506628	7.792079272363612	8.233493523346064	0.16757643578372108	6.103620606365108	33.687547221461095	30.991035522727707	21.199474360747413	17.06779141653326	0.7958673476061995	15.18939384762365	34.00661553437506	33.33770740303948	29.966769486769056	28.33262966225612	2.4508115390889884	25.045322971655462
R-HSA-6796648	2.9244946801643468	2.9086916886494163	3.8015513400208523	2.3767678024537764	1.1594854805522985	3.032528111351861	29.966769486769056	12.44832850787716	11.510717035453869	8.106484379929421	0.8902514218715393	8.319423756932396	34.13075090546517	28.594746575806763	29.056440328319486	27.75328792294308	8.069511140873253	20.127235413292617	34.14383127789352	29.69215446940189	29.213196164171244	28.042188615002388	11.333002390453304	30.207708522910465
R-HSA-6799198	23.334878938541497	3.0979129035562227	0.5822156205861659	1.0719394216244869	3.508425112121759	5.879397094619439	34.14383127789352	16.35797599401683	1.523577028551707	8.33648918687965	6.207213588368489	12.408549655964388	34.14383127789352	32.78442197542697	9.622617535279524	17.85412380487914	16.7448437993491	24.768846616216788	34.14383127789352	34.084989838957526	19.447908725363714	27.156842814069048	23.324126213344293	30.23279363120817
R-HSA-6802952	2.093651112027286	2.675811376160521	2.963329440830287	0.7216349055491615	0.9050305389026471	3.0797692351274857	1.7518344509395058	4.985002082575328	4.1784761831078585	1.0699987725445876	3.529903773672656	7.615616431572595	6.156576497326341	15.668257032431168	14.840671770979421	7.686761324143638	2.8097367760008085	20.736668003356098	14.198005172857382	20.580032153721433	18.544177348884787	9.52148052383353	6.6453492458847885	27.68435684739724
R-HSA-6802957	1.4806652009520669	0.8911165583133933	1.0526305419451794	0.8510239048409103	0.39049831168363347	5.323008481890799	1.2470163752469632	3.628462823504709	4.39205199228871	0.638602635900524	1.2523495027029128	5.558198422962059	6.609370331167958	11.025517511791863	11.488422780460425	7.343210224385461	3.3791897728200917	21.17876024623934	12.96528804358343	20.00484963312501	18.68765587329854	10.751170854684867	2.275000750816746	25.162554958905947
R-HSA-6803157	4.061197551629342	1.548948699031024	1.197561222164977	1.1645868670234518	0.23460051433465742	1.8791181008697129	22.577801682231556	3.2882795878882582	2.935057084627784	0.07064171970961278	0.5652452434968691	6.307692604207569	33.60964316154697	4.105757546306879	3.3601348505411743	2.333279133276295	4.9448113479271125	14.310970173652091	34.14383127789352	4.700536599598907	4.970796687482959	6.7427412424094415	12.132761556002803	21.96184775413741
R-HSA-6804756	2.351860283275927	4.18922997441968	0.9137955044903083	0.5132485839509299	0.7361117237438171	1.6637417249916653	11.798854126679203	16.353505285662862	9.592216709617064	5.298263630888834	0.4864259318420301	3.6891452275565233	33.97398687750287	26.429270377851722	16.139661489991294	15.69449770855782	5.242077364830577	17.264119073248924	34.14383127789352	33.895743628312204	27.436691560975618	27.33157509958792	13.509498788198268	26.113846074162826
R-HSA-6806834	2.225082472106828	2.0503963205818394	5.810998915189653	0.4707876798136763	0.22343346497261488	1.7324010582810012	6.59832116878076	2.2446705520729546	4.0506279040647675	1.734900266619849	0.5556035457530588	6.222067933990125	20.059501238727282	15.563523855938527	14.431499816703104	13.473121356099083	0.6435136159889122	19.038172199340696	31.560038020740233	18.458366276073505	23.685737332598894	19.092455610592992	4.341396516691593	25.57139454734426
R-HSA-6807070	0.49230425721970544	6.807159248807504	4.046404338217824	1.7401004130354114	2.32556214115421	0.22527218183574696	5.259142780717936	12.650657383704871	9.761758087513673	4.829968128103093	3.9478564315747366	3.1875018603749012	27.536159046173545	31.47215309536439	24.92114980031106	14.02006982314029	4.914197959626768	12.709548035673201	33.176378849642546	32.76520706785009	29.328022852496947	21.96892630219885	7.707763312389641	17.602450485375304
R-HSA-6807505	13.320095803619848	0.04620412490852849	0.8543909007432485	2.6892033857715885	1.1122020276050308	1.500005733432512	34.14383127789352	1.8894571900022128	4.916549122437141	11.211671209674847	1.399323558876828	6.596540916985177	34.14383127789352	10.350025413596642	15.594033097673922	22.498582794640402	8.023422028853105	21.691061175435934	34.14383127789352	16.00675542252784	21.781716561003304	30.40269421566534	14.364583297417465	25.33227175892284
R-HSA-6807878	1.1131954824125665	0.5645990814876439	0.2324771939047516	0.6185158018247712	1.1402252849641472	0.8993773829231815	9.881377485892923	2.929773174280605	2.5148610753330622	3.1895221148701793	1.0287988925238427	3.6906845884381783	29.71042170114403	13.995335212439445	3.150862147709343	9.680181002294809	3.112468832014674	15.060350780474351	33.82410191564627	18.33478242097466	8.81329935064212	14.989782697953823	3.1563686697791673	19.54327620868311
R-HSA-6809371	19.150652294939817	0.15775753732256065	0.0891398575225603	1.8285753848625363	0.06707742803698918	2.579749209557441	34.07845511350826	0.2918274934547797	0.41474021643722186	1.6516874438278644	1.665599082771338	5.579237697531683	34.14383127789352	0.07603060208859065	1.0904839590895667	9.518119085255107	4.4675306795444065	13.889571707258188	34.14383127789352	0.045069903612896416	0.30314919231262427	8.874707559329243	12.27462276173097	18.11739434934203
R-HSA-6811434	1.0545516757224405	0.3403102191672127	0.07225584168322953	0.37899264271004063	2.082064940294213	3.8606753330963213	7.168826183807894	5.312974914749487	1.2416971044914382	3.3734669210379367	1.3174306366236332	5.609697267160816	29.917854044911426	12.541497577235052	4.5257302853732835	6.55147389434438	3.6205220356809633	17.24824061142334	33.947895515685126	24.815572009406893	8.041840683298577	13.863804282931193	6.441957974793283	23.055243011041526
R-HSA-6811436	2.797718932513594	1.0250171514496904	0.4835043152045666	0.21001311382564525	0.6491559919071099	3.79402378988952	6.592800341310202	7.813235275707311	2.051829654863048	1.540463616627103	2.0076682831023414	14.228395448523159	26.2004240286184	21.911635307190128	4.210783633112345	6.029654737781045	5.061140717672081	27.31481089801891	31.265493712256887	28.3029222468867	10.526525965516232	9.850544227267994	5.094650849650024	30.931879516889154
R-HSA-6811558	2.7942906625291037	7.46957533745896	7.238308747928037	2.5456181394080506	0.06569159546843532	3.216193824376757	14.55320154725755	15.550458029665549	11.340377990995357	7.128461536935891	0.11195583768799725	9.408052832617281	30.817027478594166	23.474897524377035	22.456391630038432	21.087067834156166	0.5108256915397542	15.62681169394413	33.83061158655997	29.080528374502272	26.09777787915017	29.008295038595726	2.163956867331485	21.50611856649598
R-HSA-68827	17.454025839062002	29.346174560402332	17.09980557215458	10.399286015900921	4.855619969981746	2.114767034919992	33.811084501042004	33.24731395323861	26.872688131633197	23.195293353405795	5.203184857741728	12.151034044439701	34.14383127789352	34.12421168291964	33.62262074768157	33.70054022488365	18.63019545055844	22.101639206682556	34.14383127789352	34.14383127789352	34.091525206846725	34.12421168291964	25.938519003791804	29.711601636781307
R-HSA-68867	9.78220925860443	23.329502255676786	10.679582644112974	4.557241158919383	2.3363700723502454	1.7171552824323313	32.0203342022547	32.867753371874684	25.75712435297043	21.64185366712984	3.676312460065174	9.833862560055774	34.14383127789352	34.12421168291964	33.668062534258084	33.03474180584492	12.603813608349082	21.22762336260684	34.14383127789352	34.14383127789352	33.97398687750287	34.11113516516192	25.328943064097942	27.51199542837799
R-HSA-68875	4.645658995944504	8.592205241628566	1.8595460247868512	2.1669156503628906	0.2129811006970463	1.39413618472133	21.27116704711695	26.05791603512741	8.103399815123769	6.988153095602267	2.213077788594267	4.601639251249245	31.995023876943364	31.673217852363088	17.108958218786313	11.109265043076899	5.523786806056341	10.380388546585237	33.88922753327461	33.75904053881517	20.45929556629077	17.990105503640617	9.096350630253044	20.82658623831226
R-HSA-68949	13.412606807391764	20.807406449047214	10.98921013199468	4.510020168994859	1.9921331193203846	3.903606298162831	33.24086209579602	32.99616747543277	23.859461842365988	18.136059284807327	4.712014205130594	11.2049267947472	34.13075090546517	34.14383127789352	33.57721043786946	33.20216444014037	14.069607792212757	21.650178092999063	34.14383127789352	34.14383127789352	34.01967149413105	33.9413742812907	21.698778518941374	27.40509551880664
R-HSA-69002	6.609370331167958	9.198362305901838	5.481265284405923	4.310722143530397	0.4616803742294945	1.197190418889777	31.547475326156718	31.465880416443234	16.34456578285203	11.693641700245763	3.968710702282921	7.513680297093466	34.14383127789352	34.137290770456204	32.18510176663856	31.003483929287604	19.585150879528086	15.808219258871741	34.14383127789352	34.14383127789352	33.24086209579602	32.32485955348019	24.033842394353474	24.3001072869186
R-HSA-69017	11.495851661281137	19.531174539111753	8.566765325116537	6.177869910534221	2.061879385877166	3.3415417377465086	32.166067969144564	32.42032716750824	26.189008641922445	19.816648565686577	5.463808635097481	11.699980674559775	34.14383127789352	34.12421168291964	32.14703995138514	31.090694682765378	11.076454333406547	20.163991353696655	34.14383127789352	34.14383127789352	34.091525206846725	34.12421168291964	20.024713990703717	25.629691816517273
R-HSA-69052	5.320338937171455	13.582408244362819	7.4430307633478145	6.883203102324709	2.5294034115735577	0.38395529219047175	31.00970909560926	29.068483067960752	18.52986112671855	13.124129043853959	5.195910191855544	7.787706639423253	34.14383127789352	34.14383127789352	30.916399013320376	29.213196164171244	7.761909851717632	14.859144985343404	34.14383127789352	34.14383127789352	32.944771003830624	32.471302313038116	18.56327459080738	21.899417480171586
R-HSA-69202	3.5436103644775656	17.37549576072797	3.6903347960963115	3.993816699340043	0.9475861286124421	1.5644782473844074	26.423536715240605	28.05401319805216	19.403901626090597	13.440829118756882	2.279570648354718	6.330278818948531	34.084989838957526	34.065387589926374	31.146825189647554	26.590073278824946	10.83021058497352	17.47420333885104	34.137290770456204	34.13075090546517	32.6180848143768	33.35063103051113	20.29388437893289	23.111329665613983
R-HSA-69206	1.407333416760724	6.042808686468681	3.2882795878882582	4.004303576165228	0.7013780581063537	0.5738540230814979	9.444327295777734	18.836521224334174	8.75533319118337	4.3063499339185665	3.2396199286327096	4.648405870476518	32.19779417594308	33.37002128933578	26.029462524354873	19.316042779317158	9.384179637840298	10.526242938829766	33.97398687750287	33.8436328556145	29.613063214859444	27.17429006609747	18.2968435102789	19.608582100742865
R-HSA-69239	4.354579597000677	12.347808290177074	5.293364835486824	3.1362046919364652	0.8426430453375884	1.886887753995806	23.01875055471322	25.723185942675176	13.032671169422297	10.445139114488796	3.0942799619268633	4.281610499314314	33.92181443263862	33.79806965606319	27.17429006609747	21.948084250990004	12.635032624625035	12.329718579806995	34.14383127789352	34.02620043765663	32.861339410760344	31.77399680481826	17.315567850036597	20.611518719764078
R-HSA-69242	5.969347393260122	11.050970392250928	5.516269953391888	5.5388372982608605	1.6491655059318189	1.578945589147425	8.497013544453877	22.141264050469424	5.800696409774647	5.746771741619205	3.1215859225408544	2.346107071170197	32.46492817203684	30.717820296011716	19.565514168180776	17.58841480301214	4.622898279403816	11.972663043795164	34.091525206846725	33.486484247424286	27.912287568103725	25.802411468415524	15.48087052505744	17.149028792239175
R-HSA-69275	0.4269643676274187	0.5524137665712063	0.09195727137444237	0.5543261889344777	0.8235652434129115	1.6070609805060163	9.789031373811873	8.991684528015641	4.785836622154963	3.9063316207032592	0.6684346175059573	0.04673349129940776	32.37575763211054	22.773824280638728	14.85767351765707	12.26693236022037	2.664124764147697	8.232229837147957	34.12421168291964	31.10939907332531	25.734496181717734	23.265032022414957	10.406333374292373	14.451929430085139
R-HSA-69306	1.9963629750221847	6.948341403147152	3.902192609253281	3.6026909259218307	1.5598990622442717	1.5888820141648343	21.430361508843877	25.33455298941614	10.084775418569285	9.50803856084167	4.673053340558093	6.009922204175835	33.960939911744404	33.460585603994694	25.46938350289319	21.953293803559554	13.424698267044544	12.24898641852493	34.137290770456204	34.065387589926374	31.92547346113295	30.935049473403854	22.026294756404386	16.183746057657835
R-HSA-69473	5.680388292739758	9.826598217120123	4.6138112741498345	4.054853923092276	1.4211287638685595	2.528026089398916	21.771340344424104	24.516771986380075	7.962190105380137	4.291066576460068	1.3207373354542264	4.527188766691162	34.11113516516192	32.7011991235453	23.404834104846355	19.78208066642559	7.016665226724412	18.73570099646698	34.13075090546517	33.77204767495622	27.02907267769953	21.859619799409028	12.20166651822342	23.752006882944787
R-HSA-69481	0.6028798666056461	9.344194904425873	3.850661513059153	3.1710793378776856	1.014661835972323	2.0657013496135956	13.096258431690776	19.866085633495754	9.030858580678396	5.992906632442484	2.412838200137576	2.8395771292699203	33.460585603994694	32.861339410760344	24.89334373935747	23.136368256164562	5.332624724472922	8.08638125425435	34.05885479179218	33.590181600202996	27.436691560975618	27.495179395767384	12.933641912297121	15.251298494926584
R-HSA-69541	22.763206051691142	29.43095890180838	20.134150868092107	13.570242353711336	0.8309976164178497	2.744722449038659	34.13075090546517	33.934853689318665	30.489033146954032	26.544078292115607	6.122059898223885	8.116835118305563	34.14383127789352	34.14383127789352	33.960939911744404	33.85014445375693	18.041825289930873	24.60225307190047	34.14383127789352	34.14383127789352	34.14383127789352	34.14383127789352	26.018085608164114	29.791502781885715
R-HSA-69563	12.07931105012512	22.85354264762837	12.866528970428387	6.838084960380907	0.8293423308803888	1.1156330520297737	33.635600903347964	33.908777745638616	27.034873676812538	20.42415013530998	3.968710702282921	9.782539256782098	34.14383127789352	34.14383127789352	33.363557227377505	33.23441088068815	12.425093419032994	20.694034909438038	34.14383127789352	34.14383127789352	33.98051132402132	33.85665669431056	21.097273811223456	29.011004362836122
R-HSA-69580	14.377117727130884	26.251825007983854	14.41057089214596	6.642577882748683	1.0034394254191044	2.501266997522162	33.434697238366766	33.8436328556145	29.93619252160983	21.312190611674545	4.135614559525121	7.277870611048394	34.14383127789352	34.14383127789352	33.908777745638616	32.84210138112773	12.791737782597528	23.569931498477327	34.14383127789352	34.14383127789352	34.07192103049814	33.98051132402132	18.928064844860124	28.11831124426865
R-HSA-69601	26.544078292115607	30.643522762891415	20.044588580882476	12.456078619821975	0.9876734739711363	3.501508267726662	34.14383127789352	34.13075090546517	32.299425927335626	28.148702246295358	4.916549122437141	13.641792430030828	34.14383127789352	34.14383127789352	34.14383127789352	34.11767310281882	17.542013119670216	25.208611703211744	34.14383127789352	34.14383127789352	34.14383127789352	34.14383127789352	28.744230053162603	31.32036290225109
R-HSA-69610	27.918185425056684	32.36302925914312	20.248893129668936	17.035808538811363	0.9032838945457378	5.917084431050617	34.12421168291964	34.14383127789352	31.874940144742954	29.83845406595843	8.333358029492258	11.755883160656648	34.14383127789352	34.14383127789352	33.98051132402132	33.99356214434059	22.408975552594526	28.139055753188146	34.14383127789352	34.14383127789352	34.14383127789352	34.14383127789352	26.734072139980213	32.125266255437616
R-HSA-69613	27.659286586647738	28.8521064823363	14.540586874704438	14.85342212533408	1.6757602227093416	2.8397398350750898	34.14383127789352	34.137290770456204	32.356666035989015	30.922615191331687	11.48470929160289	10.376514712783981	34.14383127789352	34.14383127789352	34.12421168291964	34.14383127789352	17.70935803443379	24.33656664227399	34.14383127789352	34.14383127789352	34.11767310281882	34.14383127789352	27.046477599119697	28.743181931587934
R-HSA-69615	13.863804282931193	22.26703849416899	8.764980027431113	4.358978880687257	1.5856293525653853	3.3856462846719158	33.69404340197645	33.11195983613293	26.07499583555523	22.303792172512527	6.236632812220866	9.365128087516554	34.14383127789352	34.14383127789352	33.648583628552636	31.146825189647554	11.980375994477527	22.248541185060827	34.14383127789352	34.14383127789352	34.104597869948115	34.07192103049814	21.456095633497487	27.40741046126354
R-HSA-69618	0.8842102297760481	4.691365632442998	0.6932310407719908	2.5277852146926048	0.3023002773935477	0.4849738267800029	12.367105751100533	24.96567282562676	7.369562683536371	7.8829647975963395	5.381923107394142	6.5197980254467955	27.871020532045392	31.830757205930198	17.844765556522226	16.07313670180608	10.643883559716782	13.251703675144672	33.38941732932076	32.8164596669105	20.554848311753233	24.63274993849027	16.130783226317128	22.33079748330004
R-HSA-69656	4.661628226060202	15.795299613881285	6.5267455788298845	3.8015513400208523	1.0526305419451794	0.7016182358867556	24.033842394353474	25.79674833510929	15.139674182040933	12.701508071711277	2.5407474662560543	6.022152160785711	34.07192103049814	34.137290770456204	32.31214145598275	29.64955339257098	14.227082803974115	16.563107724212333	34.11767310281882	34.065387589926374	30.347257057738947	31.755088229640066	18.812469144133804	24.405599315203826
R-HSA-70171	15.208456007496157	32.24858950111253	22.214587660038195	6.493853290001777	1.0983509264731024	1.237043060722572	33.49296051419432	34.14383127789352	32.31214145598275	21.792095337997036	3.8404011794695516	10.616238483699638	34.14383127789352	34.14383127789352	34.137290770456204	33.16348990835558	6.204542859739895	19.939286813150108	34.14383127789352	34.14383127789352	34.137290770456204	33.86968310265459	7.680766412589167	27.61819995056226
R-HSA-70326	12.316965383190963	27.37826786982453	15.032529182612901	4.288885699948666	2.316321273690973	1.876946817830799	28.99626513333482	34.01314319303746	28.05992645190083	15.502599088926312	2.061879385877166	5.921999483301354	34.14383127789352	34.14383127789352	33.33770740303948	30.68065997380787	4.029534604048726	18.249359111069843	34.14383127789352	34.14383127789352	33.9413742812907	32.93834933522343	4.65934505539717	25.976224754646182
R-HSA-71406	2.518088537963772	6.252711507661653	2.420721113626401	1.4303707273933755	0.5181171063621851	3.261296469834617	28.077670062754663	21.28654608416713	7.86777790693111	12.37482918200486	2.6557951195242393	11.921389931134277	34.14383127789352	32.53507904606163	15.161150976745898	18.20690246714402	3.744701130749915	24.141429052514894	34.14383127789352	33.91529576792902	22.477482089911106	27.924083923534724	7.4430307633478145	30.85266192306415
R-HSA-72163	1.718063420039416	0.07758247167818336	0.4526913115941196	0.7445771734006851	0.8252132358130113	0.9763267340577098	5.0206130974642456	1.3462557605366836	2.9509413195778738	2.6143709625072846	1.9865014840706186	2.2838786048935344	23.745381138631966	8.314584311921292	3.4676248521565416	6.371309019424142	7.519853876503979	7.741354622986986	33.07977441636084	18.639765797462616	12.557061335379654	15.874423358192416	15.663885817999278	15.836578093716245
R-HSA-72165	0.3755371266689191	0.18702396134314977	0.46565023801292454	1.9182710075568528	1.1311710608114645	5.1588120787335985	14.264514171596275	3.9457743734794373	5.198334460231383	9.374174927084995	5.639746070378285	11.724384902287493	31.48470037949538	9.34752349149331	6.341546252310421	10.82661121710686	14.065476126993737	26.987207417017995	34.00661553437506	21.122799952068647	21.626342148931766	21.000420370174613	20.913957826736898	30.44279577558316
R-HSA-72172	0.11174916368519938	0.43615355366663333	0.5639534031651983	0.2286198901665867	0.2852588460917499	0.49331079301848746	3.6543377648806636	3.865051671727895	0.9279296548753221	1.5380444261186914	2.5439939859091316	1.3498277432023729	24.99909201354836	6.14594477114696	3.027506105622899	5.818732334648782	9.024323260995349	7.944405970030089	31.44079612170013	16.398241078079597	7.573287829292083	13.473121356099083	14.177254536536275	13.781743916857545
R-HSA-72187	23.968372804616536	17.035808538811363	3.877409953989725	2.521318381912641	1.0934299887394663	4.164196545800099	34.12421168291964	33.09908374127542	13.60675720387603	11.626267861014144	3.924987475856635	8.013300518674649	34.14383127789352	34.14383127789352	24.318610119210803	30.003483026700394	5.5137655792377345	24.888938733150145	34.14383127789352	34.14383127789352	31.47842641638147	32.46492817203684	13.056497318196046	29.803975732353955
R-HSA-72202	15.541750666447395	30.322635011094672	7.956080754047277	6.077081936871832	2.2446705520729546	2.531503483171771	34.11113516516192	34.14383127789352	22.56194637890675	13.283987435391454	4.2129423783455335	5.408641112973376	34.14383127789352	34.14383127789352	31.10939907332531	32.36939312451667	6.554224612196574	12.616810243637964	34.14383127789352	34.14383127789352	32.99616747543277	33.12483850026307	14.887451103060565	23.613571354083433
R-HSA-72306	5.414100277181224	9.34752349149331	2.100911525364169	0.8343144443040368	0.5114307047960284	1.099986282120844	31.42825782688093	30.49520502807881	13.25193435595018	7.163052279449623	0.8510239048409103	9.298163895376835	34.14383127789352	33.98703641296697	18.663702847550336	17.938463005514933	10.8842771418474	14.220234722929304	34.14383127789352	34.14383127789352	28.31480328824585	29.77135419271267	12.378691850299935	18.94758173807797
R-HSA-72613	19.727822987336253	0.4982294818500686	1.2587675573755814	4.374395762513968	3.4831361741882843	1.2282720355347723	34.14383127789352	0.2844450701608904	2.8097367760008085	8.355289358513767	8.118828933220424	4.735575251808982	34.14383127789352	8.302081096665962	9.806097726963227	17.154759752947616	17.634880343084433	13.11529816007547	34.14383127789352	15.489560038132579	22.10464930126641	27.31407589415401	30.322635011094672	19.452066278627377
R-HSA-72649	25.96123949639256	0.814538484046459	1.5868608763252978	1.5271862070560118	4.5369702939366165	0.8399152221513387	34.14383127789352	2.3689679106368104	6.731571920218228	10.547812410353902	7.369562683536371	14.460447354433372	34.14383127789352	6.024397524415053	12.243876398726616	19.688411454054194	17.347823317444774	22.001766233160474	34.14383127789352	14.29366311356153	18.96667855262694	29.249432195103367	29.21923389828135	28.916886109017963
R-HSA-72662	27.419157718597862	0.30357426841681295	0.3910038580990073	1.674488072074934	1.6278215228356816	4.871504437322351	34.14383127789352	2.1862050956273897	5.166867346520481	8.081825484163442	4.883689150257832	9.102798065354422	34.14383127789352	6.239311033621406	12.791737782597528	19.63920458493969	18.453605064312917	21.921664479678448	34.14383127789352	15.949341056977612	23.437157615938407	25.661025465909916	26.843779337453242	30.306182808187824
R-HSA-72689	27.571309477537383	0.03686226764528559	0.5448073693598185	0.9305949309346309	4.061197551629342	0.7023149270575646	34.14383127789352	1.885361849899977	2.875489798000213	6.925647009738447	8.509672998445575	5.342266497188378	34.14383127789352	13.94593473555042	17.218989146757767	24.01746634743641	19.98499550803495	17.478718267314722	34.14383127789352	18.702035357164682	21.327585007703178	30.3534141742218	31.00970909560926	14.985640113086252
R-HSA-72695	25.480636045809533	0.18342649684422227	1.7258221832802054	5.456336536169651	3.879471809310744	3.2737194547736506	34.137290770456204	1.916893106956809	3.4967405172372468	9.888236277631126	9.48453945260214	12.702497750928213	34.14383127789352	7.668784131145452	13.481200776812063	20.29388437893289	23.088214456417408	25.924492639634316	34.14383127789352	19.068234158096242	22.251296521431556	30.328789559864557	29.868979682279047	27.190875531511857
R-HSA-72702	25.576386189855555	0.05176344100497429	0.5114307047960284	3.624491210213651	0.4846715598955911	2.0417201420902917	34.14383127789352	2.6508045052737144	2.945641156625542	4.609271474236795	8.890905463710602	8.95651802897377	34.14383127789352	8.100315879712248	11.477284216974025	21.828441220916986	22.773824280638728	22.812779812030875	34.14383127789352	14.327014394355352	18.846146530068584	28.07175488425102	28.529100892358194	29.18413455741818
R-HSA-72706	26.780236426471326	0.3284909687529551	0.755440867078499	4.159158054842739	1.674488072074934	0.21878578177306413	34.14383127789352	1.6554746483982747	6.5487238019628435	9.565236729680947	8.975388826257158	6.748339628386854	34.14383127789352	11.222672781674296	13.880210006783305	21.885619551621016	26.07499583555523	16.62633747938241	34.14383127789352	18.32055053783092	21.497303513318993	27.127776888342268	30.47052135528368	19.661924536088236
R-HSA-72737	18.802852785667923	0.6205744729708155	1.9710626267822402	4.4675306795444065	1.477122366066577	2.4587233368736885	34.14383127789352	2.753338520060687	5.563971196251179	8.61131165340027	9.257873325058473	1.895815716001732	34.14383127789352	9.761758087513673	16.425113176891212	24.170533703588173	22.73667168598407	11.938697959451629	34.14383127789352	15.8568224485634	19.160360691289792	25.46938350289319	27.05808408687585	21.8448583545411
R-HSA-72764	20.888562858230824	1.368686340711888	0.9867508945922444	3.344934620327891	3.877409953989725	0.30546190286437375	34.14383127789352	1.4665244171966492	6.543225493577629	12.475465017543748	12.113657802485355	10.085280813036617	34.14383127789352	20.837820908087586	17.95723315348119	24.882225801365124	26.183301910362395	18.08008281851865	34.14383127789352	25.67232160100188	23.501873818893348	30.205820549305002	31.742485723535605	23.446889693975113
R-HSA-73728	31.353081993246892	13.867904759234605	2.079174258946297	3.6863253631642214	1.9570885370982158	3.261296469834617	34.12421168291964	31.40318894231139	6.543225493577629	10.718924801543473	9.447674833944827	13.80890549025144	34.14383127789352	34.14383127789352	23.545069200167653	28.213896239319293	25.31772513648674	20.429652294469125	34.14383127789352	34.14383127789352	24.022924389035225	30.563138089504005	31.31552874878739	28.458009367337795
R-HSA-73772	15.109633435213283	7.050962525135542	1.0564749755550693	4.008502617342277	1.2944243193282512	1.9606963752972533	32.9833145037298	16.201880776337187	3.202468061748828	9.514758278567038	6.888854145524316	6.049188287622996	34.14383127789352	33.78505738070341	13.82283452332079	21.209708493867577	12.171016688971978	15.252743119279138	34.14383127789352	34.11767310281882	23.28114093367709	31.654340099432925	19.540982664874228	22.695552440688083
R-HSA-73854	8.601755610876213	4.935380703596436	2.0676349712150923	4.994484729470225	0.12024241709517741	3.5744625429443517	29.20112262119737	15.359485076427477	3.6086291431432223	3.8322039216467965	1.460656462080855	3.321328202586712	34.14383127789352	30.66827833559148	14.93857102515416	19.668721033495626	4.629720013522512	11.827659771998958	34.14383127789352	33.77855220662863	20.328913392051064	27.530302886045025	17.182271314875415	21.327580827093055
R-HSA-73856	15.234291254814567	10.93486790256244	2.2567743017488873	2.6044847025134494	2.0332419508450723	4.093106551729879	34.14383127789352	29.17094999431964	3.277014074330921	11.443902781295645	5.342464530064089	8.048944368596302	34.14383127789352	34.07192103049814	15.633305169364732	25.830736751634397	6.601082520934141	21.746414605938146	34.14383127789352	34.14383127789352	24.843333206956853	31.134347249353517	11.663672389882239	26.385796871830316
R-HSA-73864	6.387575125033117	7.045240039954717	4.771946719434821	3.352529879797261	0.23602367101450922	0.882082811015243	29.29173676439593	15.472183561921929	6.124711276664892	6.971075901105273	1.5020292541060574	6.05923549744991	34.137290770456204	30.922615191331687	10.978330277766183	22.251296521431556	9.337539625154772	18.894694393371655	34.14383127789352	34.02620043765663	21.56951586629397	24.859997616277493	14.473405428404849	19.242024158453443
R-HSA-73884	4.288885699948666	2.9280130744707056	0.6351096847091169	0.7468966630877321	0.729993813211143	0.6916054803625442	26.636109306990793	16.776540742944693	4.37219150414304	10.722505162257487	1.8125384147510253	8.022013014973322	34.12421168291964	33.4411683662327	16.930942153154227	24.577487096141024	8.86499638695235	18.189260936507072	34.14383127789352	34.11113516516192	23.90844006175582	30.187397343728257	15.87002217422843	25.078783675428227
R-HSA-73886	5.424022066061343	7.395965989342886	0.6205744729708155	0.5626634971006577	1.3811187538358887	1.0256947526710751	29.619143306603135	31.616601930836136	9.050479686689446	8.646399016568221	1.185129797435237	3.6823448507197694	34.14383127789352	34.14383127789352	24.982379535395204	22.773824280638728	8.595388067690154	16.264760559295055	34.14383127789352	34.14383127789352	26.832220309049312	29.092576247952053	16.7448437993491	19.85494756200469
R-HSA-73887	0.5467024814233655	4.521238598046202	3.8918557924540833	0.8670918244557987	1.009976416847917	0.7272917317191748	2.705997240363791	5.59169031347738	3.394477430970408	0.7531044837726417	0.5084103674050963	4.601977709676342	11.97657937106871	13.016799786192703	11.87431050321346	6.119409143833812	0.7886358224566914	11.095707618723196	22.70485157949152	18.65412611044949	14.900222482207315	11.000095690618165	2.1921603178661333	17.59938808059459
R-HSA-73927	19.22352759229963	12.642843733230512	1.1789438202159839	3.8445034779602696	0.5372700809409812	3.010447956394436	33.88922753327461	22.641280525746307	2.1038197963250522	3.908402044652473	7.287744209085604	12.922321339440817	34.14383127789352	33.726533940447155	12.635032624625035	19.467484058641407	15.563523855938527	24.498821061038633	34.14383127789352	34.14383127789352	23.64240870657002	30.40885710955751	26.046532707333235	29.586947187571557
R-HSA-73928	12.81139742737887	4.582084505869831	0.8816290515449774	0.7088375161450247	1.3731993625108616	1.7687206466925374	32.829279239456255	25.6271524465349	6.6287304531409665	9.284388339685528	4.137751807306302	8.766089611844457	34.14383127789352	33.954417392502755	14.565821952005852	20.635492902303024	15.550458029665549	22.905119439652974	34.14383127789352	34.07192103049814	18.178547945963487	25.570748699998344	23.152431051369447	26.16855418111986
R-HSA-73929	13.100238040146696	6.565233738482305	0.42055675814929655	0.42642791172907446	0.8194543701827017	2.4937177410777625	32.42032716750824	25.548205151171604	3.356331151177888	5.606841553726838	3.4753756472670516	9.46744794193447	34.14383127789352	33.726533940447155	18.32055053783092	20.00981476321952	10.672437759705687	23.152559533864824	34.14383127789352	34.07845511350826	20.288882792737507	27.17429006609747	24.627220770444396	28.820499984736447
R-HSA-74751	3.5045278130889774	4.507778332660956	2.6724693544740235	2.6557951195242393	0.10139226636936034	2.7291501482824008	16.609353928056898	17.0038569382345	15.637671920716889	17.255747836015715	0.565891889312752	11.109295525857387	33.4411683662327	31.32178601767497	25.689270611767093	25.819404715004513	2.378329558664292	26.075753883408154	34.14383127789352	31.178031276257368	25.508778621355567	31.47842641638147	3.987531927640407	30.237174985988176
R-HSA-74752	2.6193221516895786	7.638872418020519	3.6783138202743255	3.5809643892070033	0.18253500657993713	2.6524902124777636	19.005333165768054	17.863484607979444	9.19176259883188	6.111460624875647	0.7974800425389504	9.475676659424044	33.55127582172313	29.734786995757503	15.08390907695355	15.446137971950462	0.826038013039196	22.261415904381185	34.137290770456204	32.89341563920507	20.9698830632892	24.926712935250052	2.333279133276295	25.472164862624076
R-HSA-75153	0.905904654302762	4.507778332660956	1.0335382088910428	0.89198222225833	0.6351096847091169	2.50362328699906	4.666196419582502	10.618931889092032	5.145143812788324	4.1527297331958035	0.9493858540283061	12.323831731017874	17.255747836015715	27.296582461440096	14.490185504947267	10.220433927138375	4.210783633112345	27.79487821469013	29.074505400368476	29.777450971971746	14.131659161918638	17.407809328297137	8.493850256394124	29.587630945575533
R-HSA-75815	23.946570110330317	28.750217733864186	15.747047922975495	12.19016806932038	3.624491210213651	2.4627520532947123	34.137290770456204	34.14383127789352	29.667807145986327	29.62522404016216	6.263443127884543	11.454713548758068	34.14383127789352	34.14383127789352	34.137290770456204	34.065387589926374	15.96699553586337	26.257029947664446	34.14383127789352	34.14383127789352	34.11767310281882	34.137290770456204	26.37196260737182	30.8983356473642
R-HSA-75955	8.118828933220424	0.5815568409191461	0.45773314297261203	0.7148415503564438	1.9865014840706186	1.8468804968058217	33.33124655282464	10.09864481813983	14.156519816634253	14.7473443691138	6.469243164148115	8.073212481451566	34.14383127789352	26.006711256598145	25.77976278184407	31.629178751893186	9.79926928879841	24.719187881936126	34.14383127789352	32.8164596669105	32.24858950111253	31.277998618973776	16.559818202980967	29.907150675241386
R-HSA-76005	3.076151487635323	0.41263861279111025	0.8911165583133933	0.8301697130231047	0.4794336626652048	0.6586254401138535	22.56194637890675	3.114291041662505	1.2619840756610254	0.646330823781141	1.2544866352939095	2.343520612138254	34.14383127789352	11.972783382517614	10.088241819401397	7.7890595011357355	1.0768005447580602	12.8065955550303	34.137290770456204	18.764412914933132	15.874423358192416	13.566188329267149	4.210783633112345	19.64306675958157
R-HSA-774815	20.26888284422724	21.859619799409028	1.5308004985769474	2.877231855049578	1.2738207336431704	2.27506182863881	34.084989838957526	33.71353579787686	6.225926171006643	5.961505536868389	8.627250998649895	7.212069934638404	34.14383127789352	34.14383127789352	19.145799055592068	22.031513911444783	14.057214706288974	20.15869875851606	34.14383127789352	34.14383127789352	25.30090305261444	28.936154109646743	21.23530502546286	24.28023503626561
R-HSA-877300	5.9041700273884405	1.5127801574550526	3.081583689713483	0.6247051409483743	0.598843655358277	2.9133656736249187	24.594059219980576	7.273185543237613	6.209884941344394	5.322794852941831	3.2508127252845616	7.648077677277757	34.05232263609472	21.296801975298575	17.905639837320912	8.569943108570541	3.3335599368871107	16.40285906208913	34.14383127789352	27.583031419672466	25.480636045809533	24.732384550179862	14.734641794741071	24.802401653299142
R-HSA-8848021	3.263898553434334	4.989742167607113	6.042808686468681	0.5536882332196026	0.2767947284555587	2.192910683568518	6.988153095602267	14.75157983464108	10.399286015900921	4.251904885378538	0.8443150337351623	9.205709409657393	24.765642230014826	29.93619252160983	24.318610119210803	15.294662726978542	3.1895221148701793	25.656963742732927	32.280357450944216	29.881194421786784	23.313376050270385	21.937667066307128	3.7974747221430465	30.47693577632383
R-HSA-8852135	1.186162720082459	0.8859336492560593	2.0849579659875848	2.099458269732364	0.49230425721970544	2.5115631843412984	7.5495142791525955	3.6983609856624526	3.789328821157915	3.286400486795861	1.385656471159524	8.191048286961417	24.72130378391218	10.640317135131351	7.154396126978306	11.780029701446109	4.277990542424158	17.35924124384858	32.4075898034145	19.31116780553546	6.838084960380907	10.325441642259673	13.94182216642345	26.430035878470377
R-HSA-8852276	4.813683186069308	16.677027073811743	9.340866948981429	5.042046595391222	2.3642950858145477	1.2848663963652338	28.202037011880922	29.564445586143865	17.347823317444774	12.752466162236402	2.4397006519972004	7.571480574709142	34.14383127789352	34.07192103049814	33.42175690971208	32.68200926445156	13.724766747824468	18.726549001633185	34.14383127789352	34.14383127789352	33.73303397532575	33.85665669431056	21.158563425192074	25.31228829594779
R-HSA-8854050	22.593662748538563	29.83845406595843	23.157786597407995	12.270777243408245	2.1772899190621833	3.8614234056652235	34.14383127789352	33.928333739768235	29.21923389828135	27.847453481970543	9.076676505910367	11.65737031084413	34.14383127789352	34.14383127789352	34.13075090546517	34.07845511350826	17.255747836015715	25.25123144709355	34.14383127789352	34.14383127789352	34.14383127789352	34.14383127789352	26.780236426471326	30.910188614023866
R-HSA-8854518	13.432762420674838	1.6091259134721707	1.432686855442549	2.276523459397794	0.5391479357297153	5.233868972976694	34.104597869948115	14.793969527526754	9.48453945260214	12.39801472034406	3.4909064341733855	9.238071863656074	34.14383127789352	21.353255133762133	19.447908725363714	23.550471505456127	8.314584311921292	19.975350507883867	34.14383127789352	29.376440242344472	24.987949720512947	31.60402767824482	10.262368655244725	26.761649763364165
R-HSA-8856688	1.047837180178303	1.184097425309187	0.6212616834003863	0.3874743261204846	0.15353156110876326	1.1659738552496477	8.125004986395828	5.971962592376459	1.3075406759968888	2.9262535764400326	1.126160084268297	4.194760434358433	28.744230053162603	15.342185093831533	5.59169031347738	7.128461536935891	2.7567380103876764	12.484905568498741	32.829279239456255	24.21984060739469	5.622015188721319	8.604940328012384	5.951058456884749	17.27409164685105
R-HSA-8856825	0.9137955044903083	1.9141390506880802	1.0963809177113226	0.2324771939047516	0.7806498678455281	0.996071732526536	3.854769928234749	4.365582422480908	3.123411153444387	0.7438050327946091	1.1221611432165604	4.93055513012509	14.08200660737123	14.444064813373018	8.907119140055878	4.002204974990983	4.078140884104264	16.613843229000892	21.859619799409028	18.48218191905816	8.005026026602975	8.716802602376589	2.8563668339204127	21.183592833821084
R-HSA-8856828	2.659125184106587	2.0546980794255054	0.2779930149040737	0.4427192514404713	1.3075406759968888	1.7383901649102893	2.116936057721172	5.660047268090586	3.0454716252713063	0.9904444296467317	1.2332150738342218	1.8498644495944534	13.529730738563845	9.440980389388734	4.035856155417016	6.4965908747674925	1.7544483556774997	10.146618851046345	21.559192135487578	16.91273898756725	11.288802059094017	10.640317135131351	1.4292135091334999	13.544524280863019
R-HSA-8866654	1.349606064035053	1.3417965247311063	0.6372039672396848	0.5995151320718757	0.371125863211472	4.05937812402543	9.324236645921708	4.054853923092276	1.1789438202159839	1.6974746263684293	4.044293475196691	11.07730257098984	25.910132813672465	19.281931387628536	9.198362305901838	7.378358135582468	5.4438954664720365	19.913772609629742	32.91908818317251	28.190180350746267	15.32489530968989	14.900222482207315	11.529313026985907	29.18032412448925
R-HSA-8868773	0.5575231962725726	0.03201723808659317	0.18342649684422227	0.39761632220607535	3.139865428586436	0.345529747488423	7.076744741578079	0.7006348944897673	0.44547437500101367	2.3534125607134224	8.490687598497733	1.802289676946102	32.35030345505349	4.483158816208782	5.261583179333099	15.962580959508605	9.775389672511647	5.552147491270179	34.137290770456204	11.314574487571312	6.357771116169934	19.55569964875194	19.165215848295734	12.731098710549842
R-HSA-8873719	8.652786732710934	0.598843655358277	0.32714563154513726	1.1830656036392053	0.47769609114305855	2.8888930677810665	30.310327839331585	3.0797723519186415	1.8285753848625363	4.436364983445422	2.958016632924244	12.471068184568812	34.14383127789352	6.306469540772967	2.62924065216891	8.942844748762255	6.100871335743208	21.986208950433475	34.14383127789352	14.285331660787431	9.45772123916593	20.605231988859426	5.246950095481334	27.589936818279984
R-HSA-8876198	1.4292135091334999	0.3716142543001254	0.2286198901665867	0.7616937843037486	0.4221525577063087	1.5681036591225017	4.869643425850747	2.7874413206729494	4.679915818686257	4.3633806263616215	0.6662745556820364	8.244601771716336	19.846303132692654	8.242828427520418	2.051829654863048	5.288468522875858	3.628462823504709	18.810127350075867	31.54119494202539	14.235396428756454	4.977896598871023	8.525511495324405	5.198334460231383	25.89118042995462
R-HSA-8878159	2.9597869666724432	12.79566844035064	8.684763141787815	1.5525936971651992	0.6655555362863228	0.6088822163454248	23.71826070824763	28.966201600141822	18.778823073405462	12.456078619821975	1.0034394254191044	9.423780400889829	33.51887200494941	33.22796030791415	24.467153661770162	20.509557698330614	3.6603235429331633	18.826951099684283	34.12421168291964	33.928333739768235	29.03838103177792	31.37813033111921	10.491099218658446	22.15823719754105
R-HSA-8878166	5.164451140319008	10.837411221623842	6.355065410113104	1.185129797435237	0.38346708414170577	2.8177105688906514	19.296546719853747	25.706225392314007	13.655523838049348	5.049202244839788	0.6309345023922509	3.987810889727548	30.575497900693897	30.72401592999048	24.566442217777112	19.39412930318833	2.7823106118205563	14.00679001736639	33.87619727044659	33.908777745638616	26.94213465344358	29.84455790551799	6.595560442242262	18.46756873278057
R-HSA-8936459	9.977630788302474	7.366632121670372	2.122780766277854	2.3861472306599047	1.1402252849641472	1.0932353417090868	30.538426170666916	21.209708493867577	4.378806126068881	4.315096813828684	5.629610404957493	4.574941230997286	34.137290770456204	31.10316363442958	13.537827971998256	18.52986112671855	16.161868311649787	17.342452967056737	34.14383127789352	33.78505738070341	24.53884123647743	27.1452145196358	17.877530602809717	23.307902151751623
R-HSA-8939236	2.477916336864789	8.56358817196204	5.604314791889381	1.8420032149490722	1.0449676557529455	0.8596445252357717	23.377915460785697	22.382655697370787	11.674906122054443	10.722505162257487	0.40275397613090114	5.1803453949873415	34.14383127789352	33.45411254904585	22.933405106091694	25.559475643466993	6.452864548539048	10.147524460988757	34.13075090546517	34.137290770456204	30.959925741772054	32.84851341538771	14.227082803974115	15.930555212169734
R-HSA-8939902	7.174602597071785	15.420115330705428	6.824018424549032	3.2284489370908016	3.354430211999985	1.529432016078063	32.32485955348019	30.25497734152583	23.313376050270385	21.327585007703178	3.728546183564724	7.240353037401743	34.14383127789352	34.07192103049814	31.01593490395997	31.717288416929417	10.196014089431372	18.552743200837178	34.14383127789352	34.14383127789352	33.60964316154697	34.07845511350826	14.734641794741071	27.06998248322605
R-HSA-8941858	20.66072792314882	29.679979524043933	14.106821425705775	10.526525965516232	4.241061990658021	1.6338914919855407	33.928333739768235	34.104597869948115	29.53408042693981	23.24892887579226	4.487629544638339	13.959204766996116	34.14383127789352	34.14383127789352	33.92181443263862	33.87619727044659	18.894311404994895	24.242574071269665	34.14383127789352	34.14383127789352	33.59666814493768	33.85665669431056	28.08950234442433	28.52247455582225
R-HSA-8943724	0.9386194539695693	2.0005980855174395	3.6843215620972822	1.6694052075461983	0.7838380565587727	4.554460375377833	7.04810096909202	11.01098695374837	8.547711860476095	2.44922248747171	3.007813692162424	10.496570553419193	23.761661084506695	13.692158942018667	15.161150976745898	10.150745231266338	4.135614559525121	21.34921807492591	29.074505400368476	23.51266882072558	19.747544100287683	20.42415013530998	4.271460827394624	31.15460716270119
R-HSA-8948751	13.558082189019851	16.976494745506628	10.562016039466691	5.836798783015987	1.5477348377520121	1.5443542007078455	32.76520706785009	33.53183160454336	24.208879032415037	19.56060658878079	2.1344983658418193	7.640034903907943	34.14383127789352	34.12421168291964	31.792911159243495	31.31552874878739	13.5418775430038	23.32012628693756	34.14383127789352	34.14383127789352	32.66921923636735	33.77204767495622	22.31429898573867	28.436181905499506
R-HSA-8957275	3.134375230334708	1.8500877229187593	0.261160778740382	0.41368851571434095	0.0696292227431141	2.263871563264157	8.072588782693849	0.31695715176117983	0.4622461108683563	0.8687942015570851	0.3108638383400089	4.324721571515242	25.576386189855555	8.081825484163442	3.4405736891043897	3.688329774491166	4.4675306795444065	16.73769295468068	30.144432330680562	13.344196670108358	5.195910191855544	3.258286705947921	2.7431544299794433	21.19561384330012
R-HSA-8957322	1.129165029686062	1.1052631194650488	0.5316623390039747	1.0335382088910428	0.012949002863185835	1.7427015122091136	12.444454404850317	15.883227639248517	7.180381519301544	6.581766193477269	0.1894504002702021	5.273307253141567	33.590181600202996	29.948421382069426	13.056497318196046	15.092481314021473	0.9173163168586452	9.226094324127233	34.137290770456204	33.57072582026901	22.16743664898203	23.345634225873127	3.4213243788985377	13.739007826943093
R-HSA-8978868	9.125904424810168	10.311407699388964	1.8514371695409957	0.7648325608702397	0.08059824628475684	2.2423793033596917	24.258226303646637	24.555399902757806	5.558939441822767	8.408679660956828	1.3196345442236483	3.383643480431748	34.104597869948115	33.9022603657666	16.740318217233206	15.286030582618636	2.920978692780894	10.931743007579621	34.14383127789352	34.11113516516192	23.06148476193308	24.94340618558633	3.4753756472670516	12.714857594481403
R-HSA-8986944	0.8293423308803888	4.8160077514665405	3.993816699340043	1.3473719685932937	0.48584067369510037	1.9770309947386582	3.61457284622813	9.109479337573372	7.154396126978306	2.903434852897965	0.656966306439655	9.806563004989291	15.550458029665549	18.71642059240723	17.15934341734106	10.473409591511393	3.9749789295574423	24.087006576413764	21.37380275413349	24.749010506144298	20.35395330494676	17.13185100642765	1.6834051798654928	27.808127332491324
R-HSA-9006927	2.1418409539274026	5.389339290688678	7.828365569768488	1.6416134408641825	0.9987862724904576	3.118406090602683	4.469761421768079	9.377509198993415	8.33648918687965	2.4603583257495014	0.8893868128484821	13.597273185146275	24.214359499528474	26.936343915938256	19.521368970790565	12.090754252844535	3.8322039216467965	25.59493316039515	31.10316363442958	30.761203215616177	28.148702246295358	23.78880714048882	8.624061868801778	31.915987758398177
R-HSA-9006936	2.47152328326709	2.144782101729233	1.438487045339535	0.4022382045658921	0.17725179242562597	1.091551805883706	6.333442255293509	9.05375208001387	9.42759908151095	5.990286444983799	2.624278714661081	5.78364140599097	25.64973189514122	25.825070412761605	16.50137552158722	13.195939405605762	1.8339395664093063	14.045987753926138	33.635600903347964	32.19144765019273	26.15477787039446	26.647624726828603	3.141696703679171	22.244709231463606
R-HSA-9007101	0.8543909007432485	0.5254768561350089	1.0983509264731024	0.19624008617450445	0.2914139017947116	0.9517834523039616	2.664124764147697	0.24873791525961075	0.29934204868341174	0.5763041175270817	0.28894090622469093	5.3011427030659855	22.2041051760134	2.775478062082125	2.7942906625291037	6.905822310596456	2.4096891885118206	13.011216647690626	30.003483026700394	8.874707559329243	4.317285071772467	7.662796761146497	3.191369720336253	20.476362583100197
R-HSA-9009391	2.739764526221411	5.503754299337409	5.128282450933283	2.389278449142946	0.7609103738425571	0.7568228741383239	1.8731071850239214	11.961399225973977	11.704890662070065	3.1747630534133178	0.7140892713291107	8.642912851452698	16.767481282469042	23.60452979095309	21.948084250990004	7.740828662952217	3.354430211999985	20.493477565804902	26.936343915938256	27.436691560975618	25.819404715004513	19.281931387628536	3.877409953989725	26.77488227766949
R-HSA-9010553	3.1215859225408544	4.394261791580103	4.254075308559495	2.44128613969922	2.3752066389004147	0.35135964524785895	21.559192135487578	7.879926161634889	4.084504756158822	6.623195861308783	3.1950667466978886	5.775008844399426	33.73953465260105	28.374246990960145	24.006552186352742	18.61106242488947	13.080346356306972	10.271847581097532	34.14383127789352	29.27964653580269	24.83222680524554	26.149074985959118	24.843333206956853	12.580221103902735
R-HSA-9013694	7.261549905512934	11.047332364828627	6.3010824943537145	7.713769537201117	3.1307181204662236	3.0188603192386916	27.087111530164297	32.17875652527971	21.600502419725835	14.532180277518338	2.0289665198327835	9.053301986375047	34.11767310281882	34.00008851814302	26.206132683756657	27.876913898352733	14.469212001420692	20.793589417760767	34.14383127789352	34.13075090546517	30.85427254389679	32.0646519952339	11.091030531655822	23.05927005895506
R-HSA-9018519	2.116936057721172	4.0232185708790436	3.830156136081571	3.7832258127901732	1.5416740648561573	1.6834782367277257	10.927633046186912	9.806097726963227	4.879004767670919	1.858193099241295	2.797718932513594	5.200330628729676	31.22174676378826	22.366871467572594	12.874415075465391	15.751431252094351	2.0633174037539743	12.81110584763869	33.98051132402132	28.99626513333482	20.223920377799264	16.228584457580283	7.252829765631944	15.222103667184138
R-HSA-9020702	6.130015905737089	12.452203246199893	9.228092242198258	5.5062561868265965	1.8527871958809903	2.504283498300049	31.353081993246892	26.3547827802443	20.193974182554275	7.931668511592937	1.6290724720066478	4.233897705042692	34.137290770456204	33.53831236789729	28.84610789308347	28.279167863285174	11.529313026985907	17.139997148498036	34.14383127789352	34.13075090546517	33.37002128933578	33.34416889560136	13.29200706515945	23.146852710816514
R-HSA-9033241	13.080346356306972	5.244513419921464	2.356518892185725	2.2963724262576086	0.1634325734572398	2.065135306081672	33.85665669431056	17.45865100188637	4.18922997441968	9.247940614248492	0.7886358224566914	13.552227204470597	34.14383127789352	32.52231856154397	14.40638701769321	23.056140744428145	3.392564348005505	23.22717663259485	34.14383127789352	34.065387589926374	18.788433041079607	29.497663415336735	10.304394525962692	29.400915221684397
R-HSA-909733	13.761499208918226	2.998886711081232	4.127071707565577	2.8183389521042628	0.9793895536897415	5.074277953271093	33.83061158655997	8.79073267348436	8.27086714326549	9.561867076067047	5.276238602961776	8.968962794175548	34.14383127789352	21.348119828608485	22.482756305634457	27.495179395767384	9.79926928879841	20.503542629736874	34.14383127789352	30.07697942941709	30.95370571164973	32.33758021983481	24.79892298161177	27.30413344429374
R-HSA-912446	17.108958218786313	9.14234529388301	1.0973656497674757	4.451932736919331	1.2641311967354887	1.6317772659370777	32.611695901777956	27.215022769419335	7.463672147529114	4.124937529288303	2.6942352594824786	8.287192281931057	34.14383127789352	33.3764859936452	17.13643147901261	23.399449094936486	13.020766678318235	17.86907067321874	34.14383127789352	33.9022603657666	25.43564125905282	29.540152175173496	20.084368459485074	23.086855571268007
R-HSA-913531	3.007813692162424	1.8085421915278321	1.1830656036392053	1.8990333154791217	1.1412340469919298	2.3219921766141196	8.106484379929421	8.23971616312702	4.4452571462284265	1.9654659949159372	5.157206242179097	2.3755898704855802	29.27964653580269	19.262453227730393	14.866178213626341	13.749249328086599	4.025323302162852	6.514895514107547	33.29249494077746	27.688644363392974	19.585150879528086	20.559883800703325	7.620955552845845	16.38216195562879
R-HSA-913709	15.68137450129344	0.5530507591390426	0.2472609558849912	1.234273389906015	1.5259825795090391	1.6825764521231013	33.75904053881517	1.680854564632147	0.6851450575211506	2.5765902942023473	0.8268633110692911	8.75158206506467	34.14383127789352	10.136837867083907	1.5008375451847709	6.798738115214902	2.581500309335671	23.41954519849098	34.14383127789352	13.679941514023295	2.9244946801643468	11.536755864440897	7.983592651974777	28.617134951003717
R-HSA-917937	11.626267861014144	10.357055045630617	3.1088262252478325	3.031094383939169	0.5888302155616546	4.776975370511515	33.73303397532575	23.723683513056805	3.2489457447361634	5.018234694692144	1.6215753578796448	10.99618165860409	34.14383127789352	34.09806121717666	11.292481932094683	16.46995104879193	4.728108796144088	22.158387494568313	34.14383127789352	34.14383127789352	22.795068423165425	27.688644363392974	10.658155592252326	29.002661281797938
R-HSA-927802	19.17007164452479	2.8200611878742228	4.389842808713404	4.568524336750225	1.465349695424314	2.231154864278366	34.14383127789352	4.423045219131789	5.15962058816007	6.474707704293358	7.819285506961438	6.532077297130303	34.14383127789352	17.13643147901261	16.79013472002987	19.644122394522253	18.928064844860124	13.101486316067756	34.14383127789352	23.265032022414957	23.555874451333445	26.757149152778805	27.806235842519563	19.51010435138682
R-HSA-936837	6.258076068731742	3.908402044652473	3.1563686697791673	2.7567380103876764	0.1686942773806468	3.5035593584830034	15.454817285388717	16.277600850607	6.053343073185142	6.452864548539048	2.271957105286195	9.898261432413003	32.05198655778725	26.492382988701337	19.68348788979242	17.8167061397471	8.193107754222176	22.829012772122184	34.09806121717666	31.47842641638147	25.446886109524627	28.702334254962633	13.156019324288016	29.973474499083217
R-HSA-937061	1.2792232599069535	2.152145255101097	2.684176896158582	0.24505712967849794	0.47769609114305855	4.054706745783908	14.01594579667384	15.777744617330598	7.725789529500074	4.400894883896097	2.884206094184859	8.283708265224764	30.92883201135921	27.530302886045025	19.703185983353006	13.000938575483042	3.8712280594618873	18.764171008166667	34.05885479179218	31.786605732295055	27.232489263167484	24.13769126784369	6.939826306083397	21.86355292562331
R-HSA-948021	0.5901589875385731	3.3983054191276496	1.2684321024091119	2.5521207118882097	0.8129040126162711	1.0921883257133325	6.420174832776213	4.600199279292967	0.8015208397425589	4.078140884104264	0.8243889793008901	5.074446346578601	24.937841127886433	15.45915789831113	4.616082099764405	7.77698670336589	2.2567743017488873	4.560217636943734	30.92883201135921	16.762952509498803	3.2228716167891194	11.79508797228006	4.5257302853732835	13.589966729167498
R-HSA-9604323	22.683650982507057	29.881194421786784	20.42415013530998	13.465044479961842	0.6829503639279292	4.3247558176116465	34.14383127789352	34.14383127789352	29.225272274141545	27.75328792294308	7.940818384588179	11.45686323576211	34.14383127789352	34.14383127789352	34.07845511350826	33.91529576792902	20.868258400333424	25.183788348705715	34.14383127789352	34.14383127789352	33.99356214434059	34.14383127789352	27.759168459123675	30.38217578094197
R-HSA-9609507	0.2704647453438874	1.132174896832523	0.38898432846630204	0.3366429517828552	1.0651566452696262	0.6540654820864177	5.496252366662386	9.043936793481771	1.7505283633946958	2.6707992405897603	0.5697819308491467	4.033698338949448	29.134764019545006	22.28278622910588	6.029654737781045	6.673097295297668	4.008502617342277	11.34789743428756	34.02620043765663	25.938519003791804	7.395965989342886	15.69449770855782	2.943875639714774	13.2377147484583
R-HSA-9612973	0.30827737863981824	0.6814897498423321	0.8293423308803888	0.2254978880529088	0.9111604570378019	0.5597110327465827	1.1102167549980997	5.88858542811743	3.141696703679171	0.4465796285996657	3.8856610469479307	2.166743298875453	17.23276886719618	17.844765556522226	11.266736138200125	5.927588996713874	3.6483574765322073	13.49380101254735	24.19244147557824	19.836415719144924	10.70460969370035	5.647354352639278	5.533817980481362	16.475391746393488
R-HSA-9614085	0.981226674309156	10.651018309137125	4.010603057377823	0.9297059744655208	0.831826041154025	3.9998087121137353	6.818396194255116	23.093562316716095	12.309261008286484	5.198334460231383	1.2684321024091119	8.452490147657516	17.08608138975028	30.51372452317022	23.810535516943723	23.43176876269796	4.895410933261325	22.699266265765154	27.401629649118213	32.9255079248952	29.801844507424292	27.64167961834262	5.278683345662932	28.231207306095158
R-HSA-9616222	11.204339998701869	6.897335408849507	2.6358649305240296	1.0297456764366588	2.02327413118894	0.7560005697038472	32.861339410760344	23.082867236587884	10.487560026793085	6.959703638805978	2.412838200137576	4.515122285468949	34.14383127789352	32.10266371989394	14.63744585731019	12.740697069729816	12.510400558899011	14.993120361393578	34.14383127789352	33.60315533205206	21.911635307190128	25.345774763083906	17.76532359092293	22.452351995658855
R-HSA-9633012	18.812469144133804	2.47312065487461	2.935057084627784	2.8528977423518294	2.555375573619468	2.2169565631826615	33.82410191564627	4.751153581496548	6.346952040970785	7.819285506961438	4.228070801592363	4.748930437564461	34.14383127789352	20.580032153721433	20.40408110477267	20.9953292193778	23.195293353405795	15.107366855288237	34.14383127789352	27.23831271054445	23.163142783934024	22.246050477667556	30.786007579199367	21.93633965638313
R-HSA-9635486	0.6442171720369748	0.2254978880529088	0.1828318209257891	0.07240398619876601	0.010056482025396324	1.806742218678452	0.19592772135821912	0.9675004540296519	1.3970400900211244	0.006513300332670582	0.09231416830514048	4.244848354891054	0.3874743261204846	3.128890472154878	2.1300998617032305	0.06891294345004603	0.005075377267523288	19.94902150678512	0.6372039672396848	5.478769612823064	1.9487320598362168	0.02012723132142946	0.1637064798112043	23.260772582197642
R-HSA-9639288	10.119467899126276	5.317883642223467	2.3939797237309106	2.3193991967936265	1.2933349111716208	3.1936955063068853	32.9255079248952	24.033842394353474	5.286021297588581	9.060298760131104	4.679915818686257	12.841124467900782	34.14383127789352	33.073339259351755	13.267955807795227	19.649040843506477	3.914616989599823	19.824642335738588	34.14383127789352	34.01967149413105	16.59583652780397	23.674901332380994	6.8916806068213186	29.630527657049115
R-HSA-9648025	3.185828719258465	4.54822571853166	2.3955480012138213	1.5831680164751794	1.783353612571013	2.645636490034821	5.1403231810518495	13.627065500187351	5.5715234921433625	4.627445484962594	2.2507177066808626	3.3622826920711733	21.98456456226605	25.441263363772038	7.105451212374257	6.801544533524512	6.159235989277997	11.69724464059293	31.359343114594385	31.98237256730673	16.940047565488037	17.56056613033397	13.704382096795191	20.16670072748051
R-HSA-9660821	1.8393130148299184	0.6655555362863228	0.6185158018247712	1.1201649512475622	1.718063420039416	0.259496398582789	4.545973400246559	0.9675004540296519	1.3596872137851044	3.8918557924540833	0.3266980295283573	2.3203145153306197	30.87290374361798	8.86499638695235	8.604940328012384	9.874521223831778	1.518772741764756	13.481501897533782	33.54479377362362	17.9243921011362	14.527977934271762	17.74665818725763	4.666196419582502	18.739067374411263
R-HSA-9662851	1.070968825715039	0.7758830525783312	0.8055745888400094	0.3370998703038144	0.12399466172985477	1.5260123143360875	5.84455089137828	2.4603583257495014	1.950123349418932	2.3814548491809413	0.8194543701827017	2.7942667675810955	18.721216948914023	12.479344203034584	6.996700153779759	6.013890582021369	0.9839863729159729	6.729183717953204	30.972367728082773	15.311934664220495	15.139674182040933	11.076454333406547	1.070968825715039	16.582739019886656
R-HSA-9663891	0.4633789703589412	1.302065774237837	0.35810390684852283	0.023817532017016266	0.7609103738425571	2.7832629545406244	0.5114307047960284	10.378159135250037	4.730410494448756	1.4594845669172583	0.8276891299930688	9.675235010671244	10.505262318432333	18.35851500407335	9.221481169750628	1.5992075016972322	3.8671098558017625	17.472238667477068	17.255747836015715	20.71630126760614	11.149436757157375	5.195910191855544	5.303164909172782	22.615361864298873
R-HSA-9664407	4.82065873710283	6.3226456727136675	4.958975883855448	0.7043557690532533	0.34261611720556584	3.510638887228294	22.842905206850208	8.810073647433825	14.494382116248252	9.221481169750628	1.6190808954319362	10.13349302964036	34.14383127789352	25.67232160100188	31.654340099432925	27.38410735250705	6.866265007307293	23.821761080506473	34.14383127789352	28.529100892358194	30.897754331374532	29.249432195103367	6.403863728849518	27.62831636443034
R-HSA-9664417	4.343592158209126	4.3633806263616215	5.220180788214904	1.5332128674957526	0.39201627984888376	3.76526005074954	23.232831493771293	7.916431303833929	11.296162439254076	5.451358244067908	1.2006814781964614	11.627485222245213	34.137290770456204	20.878409349633376	26.624596452280688	24.771187419734527	5.4116213831050075	24.702151417216626	34.137290770456204	24.467153661770162	29.57659614246414	27.37242902856746	11.237350421517018	29.202785314915662
R-HSA-9664422	5.930194221005355	6.0349144460283535	9.558498054409265	3.8939219316730775	0.8309976164178497	1.4210458356810274	24.09393723458938	7.80114235843971	10.05706698869117	6.344248834236417	1.5295951665394516	10.580851540783671	34.14383127789352	23.238196647269312	26.38914820555949	25.441263363772038	4.732712810547309	25.322723806973993	34.14383127789352	24.69361308348193	30.742606683850685	32.14703995138514	9.32091248010574	29.428326068694492
R-HSA-9664433	1.4830299213363474	1.1311710608114645	1.6441285048237306	0.4662192116948409	0.07450282939326411	0.4653613368440769	3.527948124553072	4.137751807306302	6.488379996333353	4.755769953093992	0.3380149835910533	2.904627191605131	16.331161313343486	6.298389908146372	7.901209821072077	8.180702769982258	0.7886358224566914	8.16933853611797	30.9474863235482	14.972701945547039	14.260352583919985	15.830440215034631	3.6026909259218307	10.606478789116448
R-HSA-975138	1.3709417297064024	3.4002203243603475	1.8032219910623737	0.22343346497261488	0.41896502064094066	1.6211615351439823	7.3402853118211375	10.69030472167175	5.964118865515766	2.5019750333390745	1.5831680164751794	9.221538899167983	31.755088229640066	27.156842814069048	21.219945186705893	14.793969527526754	2.977523429781307	20.53282796029069	34.07845511350826	30.445847953664117	25.155353313476358	22.19886489434146	7.244115272739457	25.242882685297364
R-HSA-975155	1.8032219910623737	3.902192609253281	3.404051957234692	0.7822429305136338	0.7155943367585567	4.166534261142505	12.557061335379654	13.283987435391454	7.3578442024188915	3.1051860350360387	0.6274688001740182	6.140404562032896	31.761390445895707	27.442537457972893	21.76096668824712	15.821651238690691	2.584776634936005	14.975974655616008	34.084989838957526	31.566320331194202	27.215022769419335	18.159657708388377	3.6803157906705644	19.814286231331057
R-HSA-975871	1.6365901842607655	3.3753739310921205	2.5700519562711253	0.7284694313157958	1.5550265416664042	2.0407428152752014	12.324672298804138	8.264631909574648	7.9713588506309145	2.3798919075630076	1.0193607153821906	8.648393520741223	29.437019739548795	24.061148620081543	17.9243921011362	12.171016688971978	7.363702187533633	16.876186326974747	33.746035972273845	28.421848148734608	24.72684384660935	19.4087887465106	8.557235756528028	23.659252617348404
R-HSA-975956	24.143163405290966	0.8807697120587361	2.181744859185251	2.763544182743814	1.0622578771818076	0.6450372523769479	34.14383127789352	3.622506318111812	8.320839698437501	8.69757135951881	9.504679649794214	5.768737197330809	34.14383127789352	15.247217482514873	19.841359106182438	21.14323238297592	26.90161295902639	19.888430736117975	34.14383127789352	25.531304220649716	26.023773745680803	31.00970909560926	30.464352041958428	22.96850731638507
R-HSA-975957	18.08419896766672	1.7675524836743925	4.516749376893186	3.8383509476449627	5.0898562518084525	1.3095396232116652	34.02620043765663	2.0147530848883504	4.165591903429993	6.954021267677906	5.953669291709178	5.576930937768768	34.14383127789352	14.515374725884659	17.905639837320912	20.85303677503767	19.447908725363714	12.299923039181547	34.14383127789352	27.99491594461515	23.71826070824763	29.868979682279047	28.46949036984478	22.415902266920806
R-HSA-977225	5.042046595391222	6.925647009738447	1.9127628949400626	0.3182735029174306	0.845151812032571	1.4807501357916077	17.686066194191703	15.690122668531991	0.9155548510048217	0.8781948521815234	1.048794770231329	7.282202999817728	33.45411254904585	29.27964653580269	5.813576098764273	4.510020168994859	5.533817980481362	15.613565624523773	34.104597869948115	33.33124655282464	9.95352097413117	10.701032500471333	13.203931052894992	20.40411601231097
R-HSA-977443	2.220576295741813	1.927932601477313	1.0632235910224557	0.6123664033497573	1.2163572442682855	2.8420028296427855	11.836550578893318	4.210783633112345	1.5757976961348006	1.4925114555888577	1.5831680164751794	8.381774476779544	32.22953643766799	15.812864813063566	6.066525092286598	15.156854343225774	3.8015513400208523	24.536822827248393	33.70703769018351	22.72075875107023	10.084775418569285	16.24194490982906	8.933093829633119	29.97664724348955
R-HSA-983189	2.901683777223297	3.6543377648806636	1.4913242811490048	0.625395314320964	1.0344876915756485	1.7070730284992082	12.866528970428387	7.995836519615466	0.6096461363219146	2.389278449142946	1.304254062438774	13.29273870618159	31.799217228333138	22.272287098901586	4.6936574478460855	7.5822132761583925	6.006016923720739	21.64589831852935	33.99356214434059	29.21923389828135	7.440084505902674	8.091067849778845	11.083741164673858	29.079231611805106
R-HSA-983231	0.8326549873209582	0.273616941501627	0.5156790528347938	0.3716142543001254	0.2116583200108644	0.9539893421392709	1.5356275098755112	2.880717772380201	3.0598874803952034	1.1052631194650488	1.129165029686062	4.189134859552723	4.897757145940719	5.433953795590478	4.16773774790746	1.4501297470223136	1.9949524393061717	8.386489625328604	10.416909160291265	12.835009976334426	5.6245463053134195	3.7548178225969	1.3653074633751396	14.61821894264667
R-HSA-983705	2.998886711081232	7.008105006119664	4.1527297331958035	1.6353358013602106	0.18581919381009773	1.384676941147422	18.68765587329854	16.121907514036778	10.498179502074057	8.585841480538976	4.027428646547324	9.511077129987155	33.85665669431056	32.88699910893985	25.480636045809533	21.317321437053895	8.081825484163442	13.409081418801602	34.14383127789352	33.64209194475762	32.19144765019273	29.923966228613388	13.91305200411668	20.837281263648524
R-HSA-983712	1.5513781286878399	2.4939405967818526	1.5320063988789108	0.5199506288310547	0.3182735029174306	0.29876093078436716	10.448670707977907	5.849722078744672	5.101847394503316	2.669129724642083	2.0289665198327835	3.1848294394443095	28.273230871361356	20.174022844339678	9.881377485892923	10.39224118995395	0.9404085307105453	4.904141582239756	33.23441088068815	23.120311225296284	14.67543891953996	15.502599088926312	6.2500301638849285	10.934572125486252
