# Supplementary material for: Drug target prediction through deep learning functional representation of gene signatures
Source: Nat Commun. 2024 Feb 29;15:1853. doi: 10.1038/s41467-024-46089-y (PMC10904399; doi:10.1038/s41467-024-46089-y)
Supplement: Supplementary file 9 — Source Data [file 41467_2024_46089_MOESM9_ESM.zip › SourceData/SupplFig.1c_200.csv]

pathway	FRoGS lambda=10	clusDCA lambda=10	OPA2Vec GO lambda=10	OPA2Vec Gene lambda=10	Gene2Vec lambda=10	Fisher's exact test lambda=10	FRoGS lambda=20	clusDCA lambda=20	OPA2Vec GO lambda=20	OPA2Vec Gene lambda=20	Gene2Vec lambda=20	Fisher's exact test lambda=20	FRoGS lambda=30	clusDCA lambda=30	OPA2Vec GO lambda=30	OPA2Vec Gene lambda=30	Gene2Vec lambda=30	Fisher's exact test lambda=30	FRoGS lambda=40	clusDCA lambda=40	OPA2Vec GO lambda=40	OPA2Vec Gene lambda=40	Gene2Vec lambda=40	Fisher's exact test lambda=40
R-HSA-109581	2.6308958258084814	20.827680195846586	7.425362637175491	3.1545325577332335	1.234273389906015	3.0649936431634095	29.613063214859444	33.80457675734981	22.874825214074836	22.864182650032756	7.053824708092996	16.83248888531347	34.14383127789352	34.14383127789352	32.05198655778725	33.50591497483523	12.866528970428387	32.930728345789554	34.14383127789352	34.14383127789352	34.104597869948115	34.14383127789352	24.143163405290966	34.15272129006982
R-HSA-109606	20.099296466625923	33.46705930130615	18.145496737802084	14.904480882853335	1.243823150485624	16.551711906127398	34.14383127789352	34.14383127789352	33.86316957727618	33.85014445375693	6.6453492458847885	34.15694465406258	34.14383127789352	34.14383127789352	34.14383127789352	34.14383127789352	22.41424144448658	34.155493898399214	34.14383127789352	34.14383127789352	34.14383127789352	34.14383127789352	28.99626513333482	34.16019554461505
R-HSA-110328	31.969723826340175	20.298886604758806	2.9935377554336347	5.433953795590478	7.47548103931217	13.429852404637536	34.14383127789352	34.05232263609472	19.005333165768054	25.5820243207754	26.4636858196094	33.79287681902082	34.14383127789352	34.14383127789352	32.46492817203684	34.05885479179218	33.726533940447155	34.152286773399965	34.14383127789352	34.14383127789352	33.928333739768235	34.137290770456204	34.137290770456204	34.156473297510225
R-HSA-110329	32.944771003830624	18.09362236708776	1.1656087916789728	3.047271495227606	2.47152328326709	16.402150605649087	34.14383127789352	34.12421168291964	19.96515161532193	27.162657923360264	24.627220770444396	33.82843390484233	34.14383127789352	34.14383127789352	32.17875652527971	32.733195067337704	33.59666814493768	34.15272129006982	34.14383127789352	34.14383127789352	34.032730023614995	34.137290770456204	34.14383127789352	34.1575874347072
R-HSA-110330	34.14383127789352	22.811008254158416	4.027428646547324	6.973920533401488	3.5829364821448606	19.184247307635708	34.14383127789352	34.14383127789352	17.310962479905733	24.401076637882984	26.5498254210197	34.1521031782478	34.14383127789352	34.14383127789352	31.415722100420407	34.084989838957526	34.07845511350826	34.15675488551896	34.14383127789352	34.14383127789352	34.02620043765663	34.14383127789352	34.14383127789352	34.15679773628956
R-HSA-110331	33.908777745638616	23.399449094936486	1.2738207336431704	5.006351970909894	7.25864256476375	16.251552095087167	34.14383127789352	34.137290770456204	23.394064725576868	24.379071468878244	28.083585882812073	33.480173207890914	34.14383127789352	34.14383127789352	33.054037642200264	34.00008851814302	34.12421168291964	34.15288653180817	34.14383127789352	34.14383127789352	33.98051132402132	34.14383127789352	34.14383127789352	34.16059353192198
R-HSA-111885	4.247565883299009	5.8290522816392905	5.604314791889381	4.518993679204937	0.7664050313272205	11.251227301569172	19.08761004171069	20.3739967489705	12.421223127708618	9.96384995641893	3.5416504534817093	32.27267426861572	34.13075090546517	31.729885785967756	24.566442217777112	27.10453569256926	6.39843169432563	34.15338226695764	34.14383127789352	34.13075090546517	30.15670483918811	32.598920003337625	18.976338370995716	34.15226841379276
R-HSA-112040	9.367508278272274	7.261549905512934	5.762150766496414	3.877409953989725	1.9738644416362374	13.701355612020652	32.541460251683816	28.966201600141822	19.73275230642171	20.574994105880897	1.9334663148282205	34.153210900035496	34.14383127789352	33.954417392502755	29.722603064786952	33.021881126483656	12.522057175547054	34.15260500983904	34.14383127789352	34.14383127789352	33.67455678760272	34.11767310281882	23.008073407444193	34.155408203744074
R-HSA-112043	5.337543385465982	12.132761556002803	4.184926615037578	5.553910174894819	2.048963571584978	20.09809874544845	32.09632682699553	29.461269508378674	22.146497289748947	22.38791838785558	3.9917211626067433	33.48774260830473	34.14383127789352	34.091525206846725	31.22174676378826	33.68105168333679	18.140777691899768	34.15535923556963	34.14383127789352	34.14383127789352	34.01314319303746	34.11767310281882	28.142779369076617	34.16054454835063
R-HSA-112310	31.874940144742954	29.14079341099468	5.634676993284548	9.139055857489263	0.8552339590374172	21.308031079056953	34.14383127789352	34.14383127789352	24.467153661770162	31.277998618973776	3.1106472265506158	33.992717120087775	34.14383127789352	34.14383127789352	34.065387589926374	34.14383127789352	17.338604277361643	34.153161938384805	34.14383127789352	34.14383127789352	34.14383127789352	34.14383127789352	21.844027629613784	34.172825607758114
R-HSA-112382	30.119895016438157	5.027752022031516	7.7017596017308465	11.813925091150633	1.5295951665394516	12.138841333696716	34.14383127789352	30.107630210688026	31.259242221998313	32.93192830891189	8.320839698437501	33.9950620211241	34.14383127789352	34.14383127789352	34.13075090546517	34.14383127789352	27.629944846847017	34.15327210230328	34.14383127789352	34.14383127789352	34.137290770456204	34.14383127789352	33.066904744655844	34.159748585702694
R-HSA-114608	20.741587469458707	4.418610225196895	2.3798919075630076	4.867304636853746	1.1789438202159839	6.343240931128019	34.14383127789352	18.2968435102789	9.185165417284322	14.502777249468176	4.440809832769671	27.529317286338973	34.14383127789352	30.6373354746553	21.44065323870094	30.04634469534256	9.178570761216506	33.99243269362967	34.14383127789352	33.811084501042004	32.64364688731637	34.12421168291964	26.143372742707125	34.15424524887775
R-HSA-1168372	31.16554691545896	27.255786901073623	16.335628831888428	13.643323589907173	7.534676226121738	6.221358367188065	34.14383127789352	34.14383127789352	33.77855220662863	33.49296051419432	12.96528804358343	31.104751758288728	34.14383127789352	34.14383127789352	34.14383127789352	34.14383127789352	25.94987796780826	34.14531629338283	34.14383127789352	34.14383127789352	34.14383127789352	34.14383127789352	33.91529576792902	34.15232349267567
R-HSA-1169091	34.05885479179218	30.50137755115581	22.67835243416565	15.861221719416365	4.358978880687257	6.629170802798138	34.14383127789352	34.14383127789352	33.96746307341083	34.084989838957526	17.044943312296322	33.663822168061586	34.14383127789352	34.14383127789352	34.14383127789352	34.14383127789352	31.47842641638147	34.15182778935195	34.14383127789352	34.14383127789352	34.14383127789352	34.14383127789352	34.084989838957526	34.1511607553089
R-HSA-1169408	7.244115272739457	30.205820549305002	19.41367650624561	7.4489251619950725	0.9094064059858762	14.50550544389288	34.07845511350826	34.14383127789352	31.729885785967756	31.421989642606288	6.835270400599788	33.4598276491515	34.14383127789352	34.14383127789352	34.14383127789352	34.14383127789352	22.72075875107023	34.15221333509381	34.14383127789352	34.14383127789352	34.14383127789352	34.14383127789352	33.08621021568392	34.152727410104674
R-HSA-1169410	4.686783854328614	29.740879923993077	15.918470272205306	5.37945228851583	1.5151754883119462	8.653177101427923	33.96746307341083	34.14383127789352	31.874940144742954	31.679511720920804	10.199500739095214	32.760706266149214	34.14383127789352	34.14383127789352	33.80457675734981	34.14383127789352	23.848584840976162	34.15161360116791	34.14383127789352	34.14383127789352	34.14383127789352	34.14383127789352	32.46492817203684	34.15226841379276
R-HSA-1221632	25.84773961495897	13.428730025804775	2.119857237966377	4.002204974990983	2.468330323457947	10.525885944678455	34.14383127789352	34.07192103049814	20.22891364895316	20.903797919838446	18.055944100195788	33.50167519221027	34.14383127789352	34.137290770456204	31.755088229640066	31.969723826340175	31.44079612170013	34.154477833290656	34.14383127789352	34.14383127789352	33.77855220662863	34.137290770456204	33.91529576792902	34.15898327322293
R-HSA-1226099	8.585841480538976	7.698758689191657	3.423246575012889	7.573287829292083	1.6567381961681864	14.2144599870978	33.9413742812907	30.26727295871673	24.16505836244955	28.119094275845125	2.9597869666724432	33.58111212253405	34.14383127789352	34.14383127789352	33.64209194475762	34.11113516516192	12.79566844035064	34.152764130361504	34.14383127789352	34.14383127789352	34.104597869948115	34.14383127789352	26.114871144156044	34.15538984066163
R-HSA-1227986	8.569943108570541	17.569846466985506	10.060528328060613	8.283345167488338	0.6205744729708155	18.25192416453058	34.04579112283325	32.15338198178032	28.237622393140878	32.598920003337625	1.908637916764739	34.147298807715465	34.14383127789352	34.14383127789352	33.98703641296697	34.14383127789352	13.469082599960045	34.15387801700922	34.14383127789352	34.14383127789352	34.14383127789352	34.14383127789352	23.447937244100494	34.163208241141234
R-HSA-1234174	31.09692883757658	32.490428589449344	21.450947528561745	17.500306200426163	0.39303047449475326	18.41025050606577	34.14383127789352	34.14383127789352	34.01967149413105	33.81759288714055	13.473121356099083	33.243716727699066	34.14383127789352	34.14383127789352	34.14383127789352	34.14383127789352	30.341100583185757	34.152537690080166	34.14383127789352	34.14383127789352	34.14383127789352	34.14383127789352	33.77204767495622	34.15355975600424
R-HSA-1234176	33.79806965606319	32.554224589659185	24.571964336540344	15.506946714182613	1.102297481188193	14.708752049738644	34.14383127789352	34.14383127789352	34.11113516516192	33.97398687750287	16.649940586365492	33.80086472151173	34.14383127789352	34.14383127789352	34.14383127789352	34.14383127789352	30.205820549305002	34.15307625584588	34.14383127789352	34.14383127789352	34.14383127789352	34.14383127789352	33.655075954733846	34.15124030841074
R-HSA-1236394	6.053343073185142	6.639807145361929	4.839287412758865	3.2995669264036573	2.5995496301992507	18.254640616295696	25.966921222400615	29.70433198206799	24.006552186352742	27.430846305414757	3.1471941562951704	34.155665289045295	34.104597869948115	33.928333739768235	28.960190818631016	33.51239316870775	14.38129714395158	34.15445947124405	34.14383127789352	34.14383127789352	33.83712189988245	34.14383127789352	21.72986108200625	34.15768538443344
R-HSA-1236974	28.219826815405014	33.40235123441074	23.72910695849847	17.593058483431815	0.7632621454509629	7.320636524202772	34.14383127789352	34.14383127789352	34.00008851814302	33.68105168333679	12.635032624625035	32.102512544900826	34.14383127789352	34.14383127789352	34.14383127789352	34.14383127789352	30.779805525311946	34.155493898399214	34.14383127789352	34.14383127789352	34.14383127789352	34.14383127789352	33.746035972273845	34.15138105714645
R-HSA-1236975	24.63827974738773	30.64971069310217	16.990172969578975	10.93486790256244	2.0133349559693428	3.32998965470693	34.14383127789352	34.14383127789352	32.40122208470624	28.750217733864186	10.949345220458934	31.120306309231086	34.14383127789352	34.14383127789352	34.11113516516192	33.882712080653	25.95555841152884	34.15428809312839	34.14383127789352	34.14383127789352	34.14383127789352	34.14383127789352	32.835689989150865	34.151846148468586
R-HSA-1236978	34.14383127789352	34.137290770456204	32.31214145598275	28.810129832971224	5.551396474216884	17.30132520863738	34.14383127789352	34.14383127789352	34.14383127789352	34.14383127789352	22.183147890669538	33.99326125400371	34.14383127789352	34.14383127789352	34.14383127789352	34.14383127789352	32.93834933522343	34.15667530581175	34.14383127789352	34.14383127789352	34.14383127789352	34.14383127789352	34.14383127789352	34.162265183475874
R-HSA-1268020	11.029151735949865	5.764716116723476	0.6344125822145775	2.1951414611641415	0.707341575271297	12.876680340901636	34.14383127789352	32.46492817203684	5.5137655792377345	15.35083381031247	10.147267441050797	33.959670383319505	34.14383127789352	34.14383127789352	13.594579861056886	30.717820296011716	27.48932772579318	34.152176616063386	34.14383127789352	34.14383127789352	29.449143340388105	34.09806121717666	33.68105168333679	34.152488730428146
R-HSA-1296071	13.659591859989566	1.783353612571013	0.5704319666602915	2.4939405967818526	2.975747072834323	6.35943891265316	33.49296051419432	5.266465838223022	3.0979129035562227	14.633227590816348	12.056441788400223	31.280028378121678	34.14383127789352	16.157425671597355	8.547711860476095	27.39578824215279	30.55695914685331	33.98921159887734	34.14383127789352	28.142779369076617	15.96699553586337	33.64209194475762	34.00008851814302	34.15217049623293
R-HSA-141424	6.193866188514986	20.746646629162527	12.205500604661518	9.05375208001387	4.818332935140086	7.122853348137239	33.105521467545515	33.15704640119969	18.937714436975753	20.878409349633376	14.768528067171061	29.507494854970506	34.14383127789352	34.14383127789352	31.30927212197329	32.605307631431856	29.77135419271267	34.15189510621291	34.14383127789352	34.14383127789352	34.091525206846725	34.14383127789352	34.05885479179218	34.151778831807455
R-HSA-141444	1.8379687838098033	14.418940551501729	5.178957679217453	6.784715416661479	1.5079963053724053	10.180015856011394	32.81005084405766	32.566991496614875	17.173098240739535	19.05855005141174	14.75157983464108	31.77657766694259	34.14383127789352	34.14383127789352	31.748786655520323	31.98237256730673	30.47669131055741	34.153223140470885	34.14383127789352	34.14383127789352	33.83712189988245	34.14383127789352	33.8436328556145	34.15258664987755
R-HSA-1428517	24.03930235807557	4.534721058997162	1.6066428830314008	3.3906518724228145	1.0690292620415445	2.621912999628665	34.14383127789352	29.84455790551799	17.333995715000043	22.498582794640402	11.592658035731155	18.553849113266352	34.14383127789352	34.084989838957526	24.37357177861053	32.05831895542158	24.18696357146275	32.840279869346396	34.14383127789352	34.14383127789352	33.83061158655997	34.03926025200694	32.790828229169236	34.14341354857898
R-HSA-1442490	27.542015847757057	0.5808985480251347	1.3608101427041006	2.880717772380201	1.7609932091753278	11.271458969904193	34.14383127789352	4.2497350769634314	5.2567030026406885	19.281931387628536	11.263060704198917	33.799909980911124	34.14383127789352	7.671778758815365	14.76429005347001	31.98237256730673	27.735650163367293	34.15286205144617	34.14383127789352	24.654873019202487	28.58280522223641	34.05885479179218	33.648583628552636	34.154343178757074
R-HSA-1445148	0.6655555362863228	5.461317314003625	2.3534125607134224	1.929315156757039	1.9543007139180237	10.546796479509275	9.67000946935223	29.673893014103072	16.081998381761863	9.404206114993992	8.355289358513767	33.600056241596796	32.944771003830624	34.01967149413105	26.063608660770626	30.113762292616297	21.51792281361673	34.15453904026026	34.11113516516192	34.14383127789352	32.509560645989616	33.97398687750287	31.591455994112128	34.15337614667976
R-HSA-1461973	6.6953407949847605	0.5279453294400562	0.5607322626522827	0.8747690725192718	2.8633122265060056	18.3218244122794	34.14383127789352	2.8235074601664616	3.074341961101254	5.982429624028475	18.7548093379552	34.15268456990837	34.14383127789352	15.191245255786662	14.30616506825548	17.407809328297137	33.92181443263862	34.15151568749604	34.14383127789352	30.40269421566534	27.48932772579318	31.503526121427036	34.137290770456204	34.155904014699
R-HSA-1474165	11.193347937701853	13.19194453585371	4.765010111655619	1.7129024195260598	1.0748544665017894	2.4444645122457125	34.104597869948115	32.001350495015124	19.35018549573966	13.839214790137557	11.164063672961634	27.619199247213874	34.14383127789352	34.14383127789352	28.822119952938326	30.612592741438498	21.230184439275135	33.33626479878797	34.14383127789352	34.14383127789352	33.73303397532575	33.182824283775275	31.988697901040855	33.988309063844255
R-HSA-1474228	13.296017834046966	0.33481952804552695	0.6793025990877389	2.5019750333390745	1.6630645339548367	7.62174864089775	34.02620043765663	3.123411153444387	5.488756028449281	13.336160503801885	4.545973400246559	26.386646403579743	34.14383127789352	3.9395318739728418	8.550885862221389	26.251825007983854	17.035808538811363	33.966670194321935	34.14383127789352	15.191245255786662	13.94182216642345	31.679511720920804	30.3041752163365	34.153467951086476
R-HSA-1474290	26.739840431225034	0.831826041154025	0.849343548029665	1.7297093356188056	1.1820343323601339	10.022575442993464	34.12421168291964	0.0553933159857637	2.6707992405897603	7.528745401914318	7.249924307234503	31.501451427289197	34.14383127789352	2.7144166097615448	4.918900904070414	23.59912107971458	28.606690495955664	34.151748233415965	34.14383127789352	6.008640852840619	13.716610978434398	32.05831895542158	31.80552393956487	34.150151076209
R-HSA-1483206	6.959703638805978	1.3788532641490556	1.3563217891152806	4.120671014278588	0.11174916368519938	3.8759274765981484	34.14383127789352	7.983592651974777	4.195689620945602	14.198005172857382	2.961557902633155	26.49208015330458	34.14383127789352	19.38924410070242	13.152030813633566	29.243391252232765	3.5829364821448606	33.96058497680619	34.14383127789352	32.2231867009237	28.780165762462353	34.084989838957526	13.056497318196046	34.15473490408952
R-HSA-1483249	30.64971069310217	15.113923058663199	0.7846363935823559	3.2154436666797546	0.20033348092214234	18.24300145600801	34.14383127789352	34.137290770456204	17.310962479905733	29.637387432730055	7.9194774873596865	34.14476817679793	34.14383127789352	34.14383127789352	32.134357817164286	34.13075090546517	17.12269197632097	34.15598359068478	34.14383127789352	34.14383127789352	33.03474180584492	34.14383127789352	32.47767709627338	34.16200799528729
R-HSA-1483255	22.36161133818701	2.6808288938904474	2.2856721143606946	1.129165029686062	0.41368851571434095	8.32305790317746	34.14383127789352	11.1750405169916	9.737927155177347	15.795299613881285	2.766950865189313	31.85978829049079	34.14383127789352	27.48932772579318	19.43323393837212	32.75880338320495	12.251559178746522	34.15820575210769	34.14383127789352	33.68105168333679	32.12167825169703	34.084989838957526	22.38791838785558	34.15147897001896
R-HSA-1500620	25.385071162879555	17.12727117219783	7.4194782848501015	5.854895758303814	1.3429104943344508	5.084663681076595	34.14383127789352	33.928333739768235	24.050224207652384	22.901442831420145	16.849108326489382	27.59468054112422	34.14383127789352	34.14383127789352	33.67455678760272	32.64364688731637	24.605110506751096	33.82293229067831	34.14383127789352	34.14383127789352	34.104597869948115	34.14383127789352	34.07845511350826	34.15103836667084
R-HSA-1500931	6.739947972810958	5.02299211960338	3.2508127252845616	2.016171798163336	0.5626634971006577	6.539388783709821	31.717288416929417	12.056441788400223	5.726301242894229	6.521257277155145	2.9597869666724432	26.604702796715223	34.14383127789352	30.187397343728257	17.994804108627786	29.08655199036312	9.073399694391497	34.07572191190691	34.14383127789352	33.79806965606319	28.94817118072912	33.92181443263862	17.830732974094687	34.15139329622373
R-HSA-156580	10.877060029797242	4.586609497441696	1.419976054258643	2.657459852955713	2.2810951287958323	7.229114230598048	34.137290770456204	24.25274071047411	8.36783540415506	19.56060658878079	6.573497151055637	30.986042013885765	34.14383127789352	34.065387589926374	26.217551917619566	33.073339259351755	23.491081379367028	34.14835135046323	34.14383127789352	34.14383127789352	32.47767709627338	34.137290770456204	29.881194421786784	34.151185233145505
R-HSA-156827	34.137290770456204	3.6603235429331633	6.55147389434438	7.137100755925786	7.922524299891904	6.308171474204709	34.14383127789352	10.480483542725146	22.89611802711792	28.427801180711285	27.37242902856746	28.314754636900524	34.14383127789352	30.113762292616297	32.6180848143768	34.11767310281882	34.137290770456204	34.15272129006982	34.14383127789352	34.09806121717666	34.084989838957526	34.137290770456204	34.14383127789352	34.15179719086961
R-HSA-156842	34.11767310281882	1.4877661570874823	1.652949272274606	3.459883787600099	8.707184143448057	8.766104716343277	34.14383127789352	17.89158234590507	24.86555370119043	28.83411263963969	31.10316363442958	31.66091965162102	34.14383127789352	33.73303397532575	33.77855220662863	34.137290770456204	34.13075090546517	34.153725006144086	34.14383127789352	34.14383127789352	34.104597869948115	34.14383127789352	34.14383127789352	34.153718885738996
R-HSA-156902	34.14383127789352	3.2620273316593322	3.7934005492355145	7.525780931997809	9.871094041418067	7.345254552399471	34.14383127789352	21.199474360747413	24.159583662051833	27.77093145597434	30.885327753474865	32.32621374002525	34.14383127789352	34.05885479179218	32.21683760637994	33.79806965606319	34.14383127789352	34.15278861057818	34.14383127789352	34.137290770456204	34.091525206846725	34.14383127789352	34.14383127789352	34.151509567910836
R-HSA-157579	30.991035522727707	17.900953368143274	4.879004767670919	5.125876164681606	4.622898279403816	8.603448348869252	34.14383127789352	34.032730023614995	27.659286586647738	27.900493778768762	11.226341240500854	32.3617565820774	34.14383127789352	34.14383127789352	33.86968310265459	34.14383127789352	29.930079054179195	34.15339450752022	34.14383127789352	34.14383127789352	34.07845511350826	34.14383127789352	33.75904053881517	34.15174211374448
R-HSA-15869	30.334944750561267	28.07175488425102	6.074441789912335	5.569005438265187	1.4735846247557334	8.533158093057198	34.14383127789352	34.14383127789352	31.742485723535605	32.74599794073036	5.305616479423854	30.366966710561424	34.14383127789352	34.14383127789352	34.11767310281882	34.14383127789352	15.39844732621562	33.98725822943448	34.14383127789352	34.14383127789352	34.14383127789352	34.14383127789352	22.51969374432026	34.151466730878106
R-HSA-1592230	2.1111007402949773	6.900163749596589	3.7406587296148195	3.5770220311443213	0.18702396134314977	10.800218745918018	19.194360214081616	18.211630456595213	9.538297195258549	10.371121906421317	3.7588687753135	30.96371765875842	34.05885479179218	33.41528770892169	23.810535516943723	21.626342148931766	14.832174720228037	34.15008376646706	34.14383127789352	34.065387589926374	28.398042436963692	32.14703995138514	24.27468692774926	34.151020008453465
R-HSA-159236	33.30540957541926	34.13075090546517	22.151731169238474	16.528335667634263	3.4502211385760573	15.052398060935786	34.14383127789352	34.14383127789352	33.61613163342321	32.99616747543277	15.533045853310174	33.34694585715093	34.14383127789352	34.14383127789352	34.137290770456204	34.14383127789352	28.54103069642717	34.15329658327398	34.14383127789352	34.14383127789352	34.14383127789352	34.14383127789352	33.954417392502755	34.15343122926246
R-HSA-162587	0.35383348571941947	13.060470568325028	7.249924307234503	3.335454200468086	0.40689623006706543	4.9027878244184935	32.822869132043074	32.42032716750824	27.653416955736365	23.57208713251212	8.810073647433825	19.21199271180529	34.14383127789352	34.137290770456204	32.75880338320495	33.934853689318665	19.565514168180776	32.73521233027692	34.14383127789352	34.14383127789352	34.104597869948115	34.11767310281882	28.01854714746338	34.15111179974466
R-HSA-162599	0.9226134370299233	12.886249000513452	6.306469540772967	3.0598874803952034	1.8867263824765783	3.2222929122369885	33.176378849642546	32.88058322096359	26.572820349294812	27.629944846847017	6.502067920205058	22.781829114366356	34.14383127789352	34.14383127789352	33.928333739768235	33.78505738070341	19.767275444264396	33.48540506834049	34.14383127789352	34.14383127789352	34.137290770456204	34.14383127789352	28.46949036984478	34.153529154308195
R-HSA-162909	7.111200031004547	28.285105496798575	15.169746155673101	8.199314023779817	1.4466310092007095	2.3764219455772384	33.668062534258084	34.137290770456204	33.0604708722723	31.81183129293955	8.80684857496356	28.53766840942502	34.14383127789352	34.14383127789352	34.00661553437506	34.14383127789352	19.93044942439522	33.472849914511116	34.14383127789352	34.14383127789352	34.14383127789352	34.14383127789352	32.58614667390138	34.15183390905521
R-HSA-1630316	34.091525206846725	33.4476401364588	4.133477925676182	5.473780134239616	1.8976635544574236	4.76838837878257	34.14383127789352	34.14383127789352	28.403992902488124	30.798413612962964	3.362037610767491	27.119594152011928	34.14383127789352	34.14383127789352	33.85014445375693	34.137290770456204	9.317588945876233	34.15213989711471	34.14383127789352	34.14383127789352	34.104597869948115	34.11113516516192	18.46789061642514	34.15055494043042
R-HSA-163125	2.3767678024537764	3.5123248454327154	1.4877661570874823	1.3086373290883473	0.37308204996269284	7.212042029400995	26.109172747979382	10.708187520417777	2.0676349712150923	2.241650514279268	0.7774699296316272	31.587522644389114	33.62262074768157	30.550780846164184	3.5045278130889774	12.121297398901687	6.620429503932895	34.15381681249282	34.14383127789352	34.00661553437506	13.279978574504662	23.761661084506695	16.340096988390496	34.15311297687949
R-HSA-163200	33.57072582026901	7.311070706480937	1.6004453040760371	2.1300998617032305	2.333279133276295	2.984292743943376	34.14383127789352	32.37575763211054	13.614878613643405	22.073290198261308	17.625582126430707	26.182825136113113	34.14383127789352	34.14383127789352	29.820146398377883	32.56060772201406	28.876107256244328	33.647983064332216	34.14383127789352	34.14383127789352	33.0411731089874	34.13075090546517	33.960939911744404	34.15157688347283
R-HSA-1632852	1.1082336646075668	5.731415131986805	3.7265295632326874	3.998009611389119	1.1768862295440912	5.104742602712581	11.961399225973977	22.4511206158181	11.555374060454373	11.149436757157375	7.281918860202447	27.751408095663397	34.03926025200694	30.835647122230483	23.050797367383876	23.82140354909062	10.960209863514777	33.640806168965376	34.14383127789352	34.07192103049814	31.63546812559859	31.578886878430954	19.955233506071902	33.989378511479806
R-HSA-163685	2.0633174037539743	5.8652505943182245	3.773066354333321	1.8205464820941046	0.2584899893801126	6.412565167155862	25.98397024730267	24.904464240995672	14.0944111518428	15.883227639248517	0.8824889176032957	28.557836017946745	34.137290770456204	31.887569620907108	26.33760872414556	32.280357450944216	8.380391528559121	34.157550703709816	34.14383127789352	34.137290770456204	32.21683760637994	34.12421168291964	13.925378254795765	34.151466730878106
R-HSA-1638091	33.934853689318665	33.00902301634851	6.225926171006643	9.524842594307392	0.7125862349950736	10.39420159587113	34.14383127789352	34.14383127789352	27.935882845070285	29.99124261256142	3.8671098558017625	34.1571099381215	34.14383127789352	34.14383127789352	33.50591497483523	34.137290770456204	13.749249328086599	34.1561855929884	34.14383127789352	34.14383127789352	34.14383127789352	34.14383127789352	23.383297908502858	34.15714054646234
R-HSA-1650814	26.423536715240605	0.04218600257144702	0.12737740863636646	1.6116112295502694	1.9473413528138455	14.71941530123416	34.137290770456204	0.013850635288666981	1.0904839590895667	8.923348589062394	18.211630456595213	33.789973076745554	34.14383127789352	3.3108760944056104	6.765109937593402	24.760097681177406	30.50137755115581	34.15495525367789	34.14383127789352	11.562825779891192	12.842885911002746	32.159724654366514	33.98051132402132	34.15788740758091
R-HSA-1655829	13.400521072615504	27.871020532045392	4.129206499712148	4.284525791977386	1.680854564632147	17.547195101110976	34.12421168291964	34.14383127789352	28.529100892358194	25.921485366310986	7.3490619325346245	34.15597134820044	34.14383127789352	34.14383127789352	34.11767310281882	33.77855220662863	18.211630456595213	34.15574486387925	34.14383127789352	34.14383127789352	34.14383127789352	34.14383127789352	32.835689989150865	34.154918528542055
R-HSA-166016	6.431061403058654	11.292481932094683	8.072588782693849	2.7482437787973635	0.9766378888879138	4.606891345924126	33.668062534258084	31.240491603611286	27.116155007704474	26.126269860039393	4.935380703596436	27.78531382322607	34.14383127789352	33.9022603657666	32.854926091931624	33.00902301634851	15.161150976745898	33.99207407599087	34.14383127789352	34.14383127789352	33.76554378568534	34.11113516516192	24.29115331875701	34.15117911368295
R-HSA-1660499	32.62447436922921	4.221583504344569	3.9833451438980076	6.14594477114696	0.7414916774769404	19.463038523632605	34.14383127789352	20.868258400333424	12.006970134662584	26.001025042546498	5.508758695965859	34.15619783563179	34.14383127789352	33.3764859936452	29.631305415537472	33.357093807769566	22.214587660038195	34.152758010313036	34.14383127789352	34.14383127789352	33.9022603657666	34.14383127789352	31.988697901040855	34.16836539292091
R-HSA-166058	5.914572225218138	11.17138093495668	7.197733340387464	3.9353732697840584	0.9094064059858762	4.738193491154043	33.30540957541926	29.655637335221247	27.894597846384624	26.532585958096973	6.925647009738447	30.665200472880674	34.14383127789352	34.07192103049814	33.460585603994694	33.57072582026901	18.73081157907805	34.15311297687949	34.14383127789352	34.137290770456204	33.92181443263862	34.14383127789352	28.18425298254022	34.15595298449096
R-HSA-166166	8.604940328012384	13.332143374707222	8.273985704706792	5.08745988246996	0.8713517070894636	7.8831857934356435	33.98051132402132	32.54784209954939	29.6434700917409	26.131970179748436	6.175206049119114	29.072036907622223	34.14383127789352	34.137290770456204	33.98703641296697	34.05885479179218	17.008419537704025	33.989273418161766	34.14383127789352	34.14383127789352	34.11113516516192	34.14383127789352	30.18125755901399	34.15100776965323
R-HSA-166520	1.7193551085210463	4.378806126068881	2.682502595961732	3.902192609253281	2.3814548491809413	2.214192794556877	19.580240742625556	18.202175116530757	14.431499816703104	12.332381755154149	1.7141918067318354	25.135275920660053	32.29306912632878	30.6373354746553	24.99909201354836	30.168979915296717	9.991421741036099	33.334455390938075	34.01967149413105	33.77204767495622	32.9255079248952	33.86968310265459	11.772504374034243	34.152849811278784
R-HSA-166658	34.09806121717666	7.337361026920594	6.706477566341681	13.25193435595018	3.282644103273617	15.021661535234776	34.14383127789352	31.178031276257368	28.249489319540906	34.02620043765663	17.343213478175837	33.99151143307397	34.14383127789352	34.14383127789352	34.091525206846725	34.14383127789352	33.176378849642546	34.15547553522134	34.14383127789352	34.14383127789352	34.14383127789352	34.14383127789352	34.137290770456204	34.15804657907626
R-HSA-167172	29.21923389828135	5.88858542811743	8.020354455446572	7.907296527229729	0.8485041546023459	16.183975795259364	34.14383127789352	22.70485157949152	25.632796347073114	30.113762292616297	9.414227881671556	33.28118940250342	34.14383127789352	33.40881915048818	32.97046410123288	34.02620043765663	22.22507270498085	34.152011381438186	34.14383127789352	34.14383127789352	34.104597869948115	34.14383127789352	31.022161354340625	34.152286773399965
R-HSA-168138	3.5809643892070033	8.887664621099566	6.258076068731742	1.1462860735615248	0.0663816920078834	11.302060943621072	32.49680529939174	30.674468833710037	23.265032022414957	20.134150868092107	5.496252366662386	31.851205637486956	34.14383127789352	34.12421168291964	31.938113211809366	33.86316957727618	11.281444215552936	33.990250193765156	34.14383127789352	34.14383127789352	33.96746307341083	34.11767310281882	25.373840414993666	34.15054270197536
R-HSA-168142	7.186162950557346	8.764980027431113	5.428986688200779	6.021769853288685	0.13697396207992796	7.4938006506833545	32.75880338320495	28.990251143274325	21.312190611674545	22.7101533296496	3.610609767939536	32.702464955104794	34.14383127789352	34.03926025200694	32.52231856154397	32.74599794073036	16.402718166226773	34.152819210900084	34.14383127789352	34.14383127789352	33.81759288714055	34.091525206846725	28.374246990960145	34.1514728504474
R-HSA-168164	11.968988028820569	10.283370197284817	4.883689150257832	4.895410933261325	0.3298401061651125	8.50257962782283	33.811084501042004	31.54119494202539	26.32616255952468	26.567070655324926	5.0922532408644825	31.334721658405076	34.14383127789352	34.14383127789352	33.67455678760272	33.58369569784719	15.169746155673101	34.15107508316687	34.14383127789352	34.14383127789352	34.11113516516192	34.14383127789352	27.18592477438177	34.14970438942361
R-HSA-168176	4.044293475196691	8.131183557325466	5.518774949239204	3.7995127254519008	0.7223922628515105	6.690748446842465	33.29249494077746	28.10725557860067	20.54477925300667	21.02079137201297	5.55642449742656	32.55600253728907	34.14383127789352	33.85665669431056	31.02838844675213	32.37575763211054	14.032445721831396	34.15287429162262	34.14383127789352	34.137290770456204	33.791563197181326	34.05232263609472	27.606483001515528	34.152672329872715
R-HSA-168179	9.410886661054104	7.287744209085604	6.32534388123085	3.383008043509667	1.428056854644657	9.38648392868983	32.944771003830624	32.25494180666749	26.91318737931497	26.607331979809917	5.818732334648782	30.807035712945435	34.14383127789352	34.14383127789352	33.9022603657666	32.76520706785009	11.499567053252084	34.153553635660494	34.14383127789352	34.13075090546517	33.73303397532575	34.09806121717666	24.63827974738773	34.152048100100714
R-HSA-168181	6.317251129881189	11.968988028820569	6.3226456727136675	5.596738238729297	3.6863253631642214	6.389631047047329	33.31186785625414	31.673217852363088	25.978286597854478	22.303792172512527	9.297661003522125	31.07123417703896	34.14383127789352	34.137290770456204	33.70054022488365	33.98051132402132	14.683888829081251	34.152207215249724	34.14383127789352	34.14383127789352	34.091525206846725	34.14383127789352	28.570866435236365	34.15024286266351
R-HSA-168188	3.1747630534133178	7.7017596017308465	4.916549122437141	2.966874324029342	1.2523495027029128	9.482714530413483	33.85014445375693	31.82444792612134	27.121965627334994	25.25607236631406	6.021769853288685	29.975143485774208	34.14383127789352	34.104597869948115	31.27174584458173	33.75253793434495	15.122504217363737	34.146130074436755	34.14383127789352	34.14383127789352	34.09806121717666	34.13075090546517	24.49471298947527	34.1523051330276
R-HSA-168255	12.736775310001697	9.15880194546415	4.857955666316822	6.319948088933431	1.542885081801902	1.487218473788738	34.14383127789352	32.656431777324535	27.1452145196358	27.35491635333789	17.040375606398204	23.21808364573287	34.14383127789352	34.09806121717666	33.09908374127542	32.2231867009237	29.30382956003743	33.416472722213925	34.14383127789352	34.14383127789352	34.084989838957526	34.14383127789352	34.03926025200694	34.15010824270506
R-HSA-168273	24.583010496580428	12.052632467070445	7.989713327482058	9.129191336056317	6.474707704293358	2.355692615418023	34.14383127789352	31.98237256730673	29.134764019545006	28.148702246295358	17.4124281061573	23.736106659711567	34.14383127789352	33.9413742812907	33.34416889560136	34.104597869948115	32.64364688731637	33.43881236390612	34.14383127789352	34.14383127789352	34.12421168291964	34.091525206846725	34.14383127789352	34.15243977092148
R-HSA-168643	11.592658035731155	15.294662726978542	12.650657383704871	5.259142780717936	1.8487388559730868	15.939396111376723	34.137290770456204	33.85014445375693	31.780300947486946	31.084461169995063	6.159235989277997	34.153859655630455	34.14383127789352	34.14383127789352	34.05232263609472	34.14383127789352	23.63699551108511	34.15075687625036	34.14383127789352	34.14383127789352	34.137290770456204	34.14383127789352	28.130935539334295	34.15312521724219
R-HSA-168898	6.0982255734234805	6.595560442242262	5.39428651854577	2.712731538721151	0.6662745556820364	1.2547853653339354	33.76554378568534	32.10900125497641	24.006552186352742	16.71769987907003	3.869168651707386	21.716270431916815	34.14383127789352	34.12421168291964	31.16554691545896	31.003483929287604	11.870531654430646	32.890332834748314	34.14383127789352	34.137290770456204	33.78505738070341	34.07845511350826	23.723683513056805	34.15357811704911
R-HSA-168928	12.148055988911706	15.359485076427477	10.583340482668932	7.614988291239529	1.0449676557529455	12.862543473160436	34.14383127789352	33.51887200494941	30.92883201135921	30.817027478594166	5.751895592553597	32.58067186986211	34.14383127789352	34.11767310281882	33.91529576792902	34.05885479179218	15.519993414962027	34.15806494511687	34.14383127789352	34.14383127789352	34.14383127789352	34.14383127789352	28.822119952938326	34.15499197889551
R-HSA-169911	34.14383127789352	34.03926025200694	29.14079341099468	27.05228052231609	4.514505691096938	17.171390951796656	34.14383127789352	34.14383127789352	34.14383127789352	34.13075090546517	19.60479782095752	33.82700992679152	34.14383127789352	34.14383127789352	34.14383127789352	34.14383127789352	32.68200926445156	34.1558428026635	34.14383127789352	34.14383127789352	34.14383127789352	34.14383127789352	34.00661553437506	34.164874033145196
R-HSA-170834	1.4431373525786737	11.600122444368067	5.208037736341212	4.454159166007571	1.1432532141315412	11.966167050155573	25.95555841152884	30.13216238976646	21.953293803559554	24.28017508398286	7.174602597071785	33.66402960507761	34.14383127789352	34.13075090546517	32.4394380303547	33.57721043786946	18.981169238904524	34.15305789535975	34.14383127789352	34.14383127789352	33.460585603994694	34.14383127789352	31.591455994112128	34.15538984066163
R-HSA-171306	34.13075090546517	27.50688466005891	6.236632812220866	10.63318618618831	6.9511810220917924	16.888933073055313	34.14383127789352	34.14383127789352	21.332717752976286	26.538331804475074	30.72401592999048	34.113709625778675	34.14383127789352	34.14383127789352	33.58369569784719	34.137290770456204	34.14383127789352	34.156344748061095	34.14383127789352	34.14383127789352	34.07845511350826	34.14383127789352	34.14383127789352	34.161518124116
R-HSA-174084	33.811084501042004	32.541460251683816	24.815572009406893	22.59895105131042	4.6684814424686545	13.98711451929597	34.14383127789352	34.14383127789352	34.14383127789352	33.8436328556145	17.435531572803242	33.801360018738	34.14383127789352	34.14383127789352	34.14383127789352	34.14383127789352	32.382122781925574	34.15192570487692	34.14383127789352	34.14383127789352	34.14383127789352	34.14383127789352	34.07192103049814	34.15649166179903
R-HSA-174113	34.14383127789352	34.12421168291964	31.673217852363088	25.717531784795636	6.554224612196574	14.407972412141751	34.14383127789352	34.14383127789352	34.14383127789352	34.14383127789352	20.908877553370576	34.154300334363306	34.14383127789352	34.14383127789352	34.14383127789352	34.14383127789352	33.26667337958276	34.154863440991626	34.14383127789352	34.14383127789352	34.14383127789352	34.14383127789352	33.88922753327461	34.16704838972932
R-HSA-174143	31.10939907332531	30.978589684272993	17.56056613033397	15.989077984079394	3.813795864876438	8.947592936295113	34.14383127789352	34.14383127789352	34.07192103049814	33.908777745638616	18.00890375608064	32.19782232952787	34.14383127789352	34.14383127789352	34.14383127789352	34.14383127789352	26.866905090144666	34.15333942506016	34.14383127789352	34.14383127789352	34.14383127789352	34.14383127789352	33.1183988470385	34.153467951086476
R-HSA-174154	33.19571707902335	33.53183160454336	25.74580898514628	23.200654023383457	4.471992780210886	12.128393037878936	34.14383127789352	34.14383127789352	34.11767310281882	34.00008851814302	17.407809328297137	33.63400374187359	34.14383127789352	34.14383127789352	34.14383127789352	34.14383127789352	32.58614667390138	34.157526216423676	34.14383127789352	34.14383127789352	34.14383127789352	34.14383127789352	34.01314319303746	34.15441050588644
R-HSA-174178	33.144161313858966	31.742485723535605	21.24554811765247	20.903797919838446	1.915515788013768	10.900503619416991	34.14383127789352	34.14383127789352	34.09806121717666	34.137290770456204	19.4087887465106	33.33238645686005	34.14383127789352	34.14383127789352	34.14383127789352	34.14383127789352	31.146825189647554	34.15183390905521	34.14383127789352	34.14383127789352	34.14383127789352	34.14383127789352	34.07192103049814	34.15138105714645
R-HSA-174184	33.15060353636777	31.33430248167425	18.496478972264804	15.690122668531991	0.33481952804552695	13.701065374842582	34.14383127789352	34.14383127789352	34.104597869948115	34.065387589926374	17.518836223615203	33.99227193302942	34.14383127789352	34.14383127789352	34.14383127789352	34.14383127789352	31.371867283529628	34.15275189026682	34.14383127789352	34.14383127789352	34.14383127789352	34.14383127789352	34.104597869948115	34.15133822044755
R-HSA-174824	25.90445749905423	17.78399921293415	13.974740541433297	5.938013634040261	1.9963629750221847	12.973274151316893	34.14383127789352	33.9413742812907	32.656431777324535	29.056440328319486	7.105451212374257	33.403770112619355	34.14383127789352	34.14383127789352	34.07192103049814	34.137290770456204	17.320173858609316	34.152770250412274	34.14383127789352	34.14383127789352	34.14383127789352	34.14383127789352	31.60402767824482	34.15060389434152
R-HSA-176408	29.923966228613388	30.860482301796523	17.55592691984128	12.846824831792423	4.512262621802172	14.223408234774508	34.14383127789352	34.14383127789352	34.084989838957526	33.882712080653	16.71769987907003	32.749667069431744	34.14383127789352	34.14383127789352	34.14383127789352	34.14383127789352	27.906390352674777	34.155451051015994	34.14383127789352	34.14383127789352	34.14383127789352	34.14383127789352	33.15704640119969	34.15400654723306
R-HSA-176409	33.13771973367247	33.15060353636777	23.566682264860066	21.47154378834493	8.221055799633387	11.182685028783222	34.14383127789352	34.14383127789352	34.07845511350826	33.98051132402132	21.307060426256594	33.4041456307119	34.14383127789352	34.14383127789352	34.14383127789352	34.14383127789352	32.707597027771236	34.15312521724219	34.14383127789352	34.14383127789352	34.14383127789352	34.14383127789352	34.03926025200694	34.152911012206516
R-HSA-176814	31.159305698137892	31.303016137231804	24.78782683420004	16.086430178471815	1.3075406759968888	13.62896566329404	34.14383127789352	34.14383127789352	34.14383127789352	34.07845511350826	21.631512014938473	33.8290210196638	34.14383127789352	34.14383127789352	34.13075090546517	34.14383127789352	30.916399013320376	34.15169315645437	34.14383127789352	34.14383127789352	34.14383127789352	34.14383127789352	34.137290770456204	34.15570813698511
R-HSA-177929	7.804164644618262	13.440829118756882	10.971080210666948	9.67000946935223	0.7531044837726417	22.05931697799258	34.00008851814302	31.459608379617137	27.442537457972893	30.193537770347543	5.665128790269739	34.14505319982949	34.14383127789352	34.14383127789352	34.09806121717666	34.14383127789352	8.554060494236737	34.15453904026026	34.14383127789352	34.14383127789352	34.14383127789352	34.14383127789352	23.86490130405963	34.16390025930696
R-HSA-1793185	34.14383127789352	34.137290770456204	11.825234978827455	9.565236729680947	0.23001724961448616	16.623970045803695	34.14383127789352	34.14383127789352	31.447066232246474	32.605307631431856	9.45102300389514	34.156467176085165	34.14383127789352	34.14383127789352	34.14383127789352	34.137290770456204	17.477158038286362	34.152543810046886	34.14383127789352	34.14383127789352	34.14383127789352	34.14383127789352	31.755088229640066	34.165896863785974
R-HSA-179419	32.68200926445156	32.54784209954939	21.942875338573042	18.981169238904524	1.296604806537545	11.258091681677806	34.14383127789352	34.14383127789352	34.07192103049814	33.0604708722723	14.24787164116371	33.65780357730823	34.14383127789352	34.14383127789352	34.14383127789352	34.14383127789352	29.42489870585283	34.15107508316687	34.14383127789352	34.14383127789352	34.14383127789352	34.14383127789352	33.77204767495622	34.15258664987755
R-HSA-1799339	33.928333739768235	1.486581248646737	4.65934505539717	5.940621351804556	4.728108796144088	3.797240550244928	34.14383127789352	21.41492871403773	16.028866570686265	23.377915460785697	28.70831744399361	30.617889953607385	34.14383127789352	32.80364266348373	31.17178877483181	33.55127582172313	34.12421168291964	34.152923252419335	34.14383127789352	34.091525206846725	33.73953465260105	34.137290770456204	34.14383127789352	34.15281309083116
R-HSA-180534	34.12421168291964	34.084989838957526	31.71099069560662	26.890041104074495	5.834215992905318	19.25542063338243	34.14383127789352	34.14383127789352	34.14383127789352	34.14383127789352	22.70485157949152	34.15349855266895	34.14383127789352	34.14383127789352	34.14383127789352	34.14383127789352	33.105521467545515	34.15562856232834	34.14383127789352	34.14383127789352	34.14383127789352	34.14383127789352	34.14383127789352	34.16028126414671
R-HSA-180585	34.137290770456204	33.83061158655997	25.071579409929143	25.312117134191272	4.3370070797793305	17.784638912794414	34.14383127789352	34.14383127789352	34.14383127789352	34.14383127789352	17.798012635311796	33.989186871228746	34.14383127789352	34.14383127789352	34.14383127789352	34.14383127789352	31.59774151512158	34.153486312029145	34.14383127789352	34.14383127789352	34.14383127789352	34.14383127789352	34.14383127789352	34.15650390466959
R-HSA-181438	7.168826183807894	11.003725477821979	6.787518703999922	4.124937529288303	1.2759800763204379	3.771546807321151	33.79806965606319	30.55695914685331	26.092081406495275	25.830736751634397	5.325251389545888	29.528253578194587	34.14383127789352	34.13075090546517	33.2537664530167	33.28603858696892	14.448254419269066	34.15157688347283	34.14383127789352	34.14383127789352	34.032730023614995	34.14383127789352	29.467333555058143	34.15236633193399
R-HSA-1834949	8.28022471681204	8.005026026602975	8.465409020492409	6.717624352746654	1.472406509313221	11.646192704976034	34.14383127789352	31.673217852363088	27.05808408687585	30.224249532052642	7.609023542933503	33.861799422168026	34.14383127789352	34.11113516516192	34.065387589926374	34.11113516516192	18.735609852739124	34.15084254673923	34.14383127789352	34.14383127789352	34.13075090546517	34.14383127789352	31.071996070573487	34.155089913208975
R-HSA-186797	7.555453897517385	7.04810096909202	6.409298263385716	5.716080935395712	1.2038066976490236	11.24628869646424	33.85014445375693	24.445117734245734	22.303792172512527	27.812122152204058	3.668313120734038	33.89565016484413	34.14383127789352	33.635600903347964	33.2537664530167	34.11113516516192	20.1590660563736	34.15125254738355	34.14383127789352	34.14383127789352	34.11767310281882	34.14383127789352	25.944198165229647	34.15716503317591
R-HSA-187037	3.7003690589311464	6.565233738482305	5.526293667047652	2.44128613969922	0.8713517070894636	6.570140885471484	17.41704752250429	18.244744270383634	12.067873562009597	14.131659161918638	2.845966767663601	29.717798589404186	32.97046410123288	29.868979682279047	27.06969314008996	29.267558874249715	8.264631909574648	34.153217020252065	33.70703769018351	33.45411254904585	31.17178877483181	33.9022603657666	15.178343883800299	34.15062837135155
R-HSA-187577	33.24731395323861	32.944771003830624	26.32616255952468	23.91933115793662	4.174178966402922	13.75034602911133	34.14383127789352	34.14383127789352	34.14383127789352	34.14383127789352	23.75080714661715	33.767832776734586	34.14383127789352	34.14383127789352	34.14383127789352	34.14383127789352	33.29249494077746	34.15389025793978	34.14383127789352	34.14383127789352	34.14383127789352	34.14383127789352	34.12421168291964	34.15409835514906
R-HSA-190236	14.75157983464108	9.066847964909151	9.555129664702566	6.204542859739895	0.4549275226803754	8.413201336081725	34.07845511350826	27.58889335293499	24.258226303646637	27.349080077771585	3.444430845105153	32.83131170223746	34.14383127789352	34.104597869948115	33.564241845045025	34.05232263609472	9.737927155177347	34.154728783309665	34.14383127789352	34.14383127789352	34.137290770456204	34.137290770456204	17.209805858451592	34.1525988898496
R-HSA-1912408	30.458183370580706	15.799689957173998	1.2641311967354887	1.678306245702087	1.2058929355962706	9.923197115259104	34.14383127789352	34.12421168291964	22.26703849416899	23.302628449308646	15.208456007496157	30.407396682222217	34.14383127789352	34.14383127789352	31.159305698137892	33.77855220662863	32.74599794073036	34.15084254673923	34.14383127789352	34.14383127789352	33.99356214434059	34.14383127789352	34.11767310281882	34.15459412672715
R-HSA-1912422	24.754553773220987	13.925378254795765	1.2090264312665966	2.4096891885118206	1.3108323084842528	7.66533935170847	34.14383127789352	34.00008851814302	16.69961669530328	18.735609852739124	14.252031318706553	28.781812806153027	34.14383127789352	34.14383127789352	28.386143430745165	32.172411926115345	29.09860114727006	33.826004473226796	34.14383127789352	34.14383127789352	32.861339410760344	34.104597869948115	33.87619727044659	34.1542391282796
R-HSA-191859	29.759162559712596	33.73953465260105	23.523466384874705	11.98797114588294	3.123411153444387	19.198537310873952	34.14383127789352	34.14383127789352	34.137290770456204	33.86316957727618	22.073290198261308	34.15584892385684	34.14383127789352	34.14383127789352	34.14383127789352	34.14383127789352	32.8164596669105	34.15349855266895	34.14383127789352	34.14383127789352	34.14383127789352	34.14383127789352	34.13075090546517	34.15627741303523
R-HSA-192823	33.88922753327461	2.0835111600796496	5.59169031347738	5.629610404957493	4.271460827394624	5.85681516277658	34.14383127789352	13.720688544964366	21.476694453312728	27.71214213148008	24.93227671110809	31.796729577145488	34.14383127789352	31.134347249353517	31.490974984707023	33.144161313858966	33.687547221461095	33.991740197647204	34.14383127789352	34.14383127789352	34.00008851814302	34.14383127789352	34.13075090546517	34.150952695164634
R-HSA-193648	4.570782822767603	1.5525936971651992	0.9702360687242367	1.6215753578796448	0.9377257135672511	15.876358042244952	27.700391964465833	4.928314219083073	1.8514371695409957	7.12558305152373	4.184926615037578	33.82830898951848	34.12421168291964	21.435507053772724	17.10438157629944	27.694517843187267	14.58265807521405	34.15561632010753	34.14383127789352	32.134357817164286	27.18010709954568	32.6884052418863	24.225322356015017	34.1613956585962
R-HSA-193704	2.156570200313871	1.9977740946041576	1.2738207336431704	0.6984084358902496	0.0283289819622601	4.348539067349331	15.49390575090382	13.368320434190728	8.547711860476095	8.155923019598637	1.9141390506880802	31.858317144072185	32.11533943224383	24.417587243003545	14.755815937207727	23.854023021338612	5.3572428663870255	34.151748233415965	34.12421168291964	33.60964316154697	27.267439568436004	31.786605732295055	15.533045853310174	34.150671206206546
R-HSA-194138	3.2620273316593322	8.5128394374114	5.229906396007716	3.730563414536309	0.6771199702668627	5.871338884533041	30.9474863235482	27.606483001515528	25.475009453831007	24.605110506751096	6.298389908146372	28.455313080513097	34.14383127789352	33.86968310265459	33.46705930130615	33.42175690971208	11.787557567518054	33.99047275836455	34.14383127789352	34.137290770456204	34.104597869948115	34.14383127789352	19.359946311185155	34.15303953489405
R-HSA-194441	30.445847953664117	34.11113516516192	27.735650163367293	13.29200706515945	6.673097295297668	18.657726253758092	34.14383127789352	34.14383127789352	34.13075090546517	32.96403986343463	19.531174539111753	33.82275502143511	34.14383127789352	34.14383127789352	34.14383127789352	34.14383127789352	31.660632041620044	34.15824860664783	34.14383127789352	34.14383127789352	34.14383127789352	34.14383127789352	34.05232263609472	34.16227743063249
R-HSA-194840	3.61457284622813	0.219006738059016	0.1720803781022844	0.8577662776812554	0.8790526124621749	4.635444933905252	23.01341166085404	1.534419904477843	2.2220777651232493	7.337361026920594	5.428986688200779	21.751755598035427	33.908777745638616	7.160166268091252	12.921785102434786	13.872005871975782	6.024397524415053	33.827746882385576	34.137290770456204	14.119237429038355	17.214397183407517	27.806235842519563	18.61106242488947	34.15108732201705
R-HSA-195253	27.349080077771585	31.547475326156718	18.735609852739124	12.525943985148038	1.210072033745644	6.439205183033597	34.14383127789352	34.14383127789352	33.021881126483656	33.48000862302013	10.590453697085168	32.19328013122571	34.14383127789352	34.14383127789352	34.14383127789352	34.14383127789352	29.116679695608603	34.152023620983286	34.14383127789352	34.14383127789352	34.14383127789352	34.14383127789352	33.53183160454336	34.1561672290404
R-HSA-196849	9.112763092506171	8.793954592349468	1.4948875044083862	2.8981834300907843	0.07511106177509509	5.689668037834521	33.882712080653	28.320744771318694	7.946921445169079	24.362574320446114	2.8911899520062474	23.576226600242467	34.14383127789352	34.137290770456204	22.509136988855644	33.557758512196656	4.118538677514588	34.15936286377458	34.14383127789352	34.14383127789352	32.36302925914312	34.137290770456204	15.485214962851295	34.15702423506937
R-HSA-196854	6.444683680519373	8.305205955773003	3.2807668208016914	3.952022385255131	0.7982871663810185	0.8768683356778435	31.246741167676415	27.296582461440096	11.802620915762091	18.79323898353019	0.4759627107201695	16.98272571966643	34.12421168291964	33.947895515685126	27.9299830635389	31.121871877248534	6.159235989277997	32.12380958930955	34.14383127789352	34.14383127789352	32.76520706785009	34.14383127789352	6.384862545107592	34.157152789814575
R-HSA-1980143	4.0232185708790436	10.902331011809743	4.328235590032309	2.4159895852241142	1.6153434900742871	11.11410243083704	32.64364688731637	32.75240034083199	24.324103401629483	23.723683513056805	2.9086916886494163	33.246925418961105	34.14383127789352	34.13075090546517	33.19571707902335	31.81183129293955	9.011260194847846	34.158120043361436	34.14383127789352	34.14383127789352	33.97398687750287	34.12421168291964	23.696575895308712	34.15777109092107
R-HSA-198725	4.1978440651700915	6.108812366595738	1.3867923045563069	2.4397006519972004	0.7910416781504412	13.18629442887966	25.76278299853387	26.861122689983535	17.297150200142724	20.11423022983853	1.4512971223675415	34.158230240402716	33.54479377362362	33.3764859936452	28.024456552030717	31.290506093962996	10.19252807261526	34.15330882377297	34.14383127789352	34.14383127789352	33.19571707902335	34.104597869948115	25.61022459135675	34.158285339199445
R-HSA-198933	5.551396474216884	5.619484694268529	2.333279133276295	1.8285753848625363	1.9963629750221847	3.608164601423198	32.9897406684301	28.912127667908223	19.590061655810757	15.032529182612901	7.795099672319091	24.060282909588413	34.14383127789352	33.99356214434059	31.862313237189312	29.29778284133515	25.644086071375053	33.72930070139708	34.14383127789352	34.14383127789352	33.99356214434059	34.11767310281882	32.72679459404499	34.15284369119849
R-HSA-1989781	3.4194027904679345	4.219422301054211	1.186162720082459	0.6137294888867777	1.759683084969626	4.75392884246617	23.29725560961635	19.60479782095752	13.42066714439104	8.5128394374114	1.1372022842390164	29.73137052703809	33.99356214434059	31.359343114594385	26.12057018150899	20.044588580882476	6.450136967383543	34.152146016933806	34.14383127789352	34.032730023614995	33.131278795807454	33.357093807769566	18.53940463585398	34.15413507845859
R-HSA-199418	7.328591938128698	9.765165035376944	7.56436803647466	8.16830785857509	0.7648325608702397	5.506287492024502	33.42822675286017	28.90612266172314	23.615349135239068	30.92883201135921	1.7427039429063111	29.17929862908252	34.14383127789352	34.104597869948115	33.9413742812907	34.137290770456204	8.75533319118337	33.82378145406445	34.14383127789352	34.14383127789352	34.14383127789352	34.14383127789352	12.125118149601578	34.151950183849
R-HSA-199977	1.654211673782573	1.8339395664093063	0.5848556093316533	2.9244946801643468	1.1062527558792778	5.223006890587232	33.09908374127542	25.127412654907904	10.262368655244725	14.832174720228037	5.039662617877517	22.16822169552595	34.14383127789352	33.45411254904585	20.333920095338478	27.495179395767384	8.887664621099566	33.77226311275229	34.14383127789352	34.14383127789352	30.187397343728257	33.82410191564627	20.812473926040838	34.15512663872646
R-HSA-199992	1.38452119944497	3.8486082230214853	1.2824714484303315	1.2770605815126268	0.3996660369563965	9.593414899827792	23.491081379367028	24.566442217777112	11.64496219383683	11.314574487571312	9.487894572505722	33.78374480239676	33.97398687750287	33.99356214434059	26.001025042546498	29.092576247952053	20.610273875085777	34.158646546980755	34.14383127789352	34.14383127789352	31.371867283529628	32.854926091931624	32.57976097255767	34.15724461524605
R-HSA-201722	32.56060772201406	15.874423358192416	2.9509413195778738	5.225042351357956	3.2545485038797044	6.168564328866052	34.14383127789352	34.14383127789352	18.52986112671855	25.75712435297043	21.80766830429177	30.491685698232775	34.14383127789352	34.14383127789352	31.856000746639253	33.279582875500836	31.77399680481826	34.15206645946264	34.14383127789352	34.14383127789352	33.97398687750287	34.14383127789352	34.12421168291964	34.15366992258015
R-HSA-2022090	29.893411728722924	0.1686942773806468	0.12829096775268953	2.4635453418134343	3.4792546941729237	13.549848406156428	34.14383127789352	1.4222820368696203	2.3534125607134224	17.06779141653326	16.304369599042353	33.663317442200636	34.14383127789352	8.017287511261253	13.144055699998008	31.022161354340625	27.64754796630168	34.152911012206516	34.14383127789352	21.296801975298575	22.667757258558368	34.12421168291964	34.05885479179218	34.15349855266895
R-HSA-202403	18.041825289930873	21.17390022662986	13.296017834046966	9.05375208001387	0.9368325050362928	4.887363205545367	34.14383127789352	33.54479377362362	31.078228299264737	29.16491739417442	6.444683680519373	28.131584912569075	34.14383127789352	34.14383127789352	34.14383127789352	34.09806121717666	24.307625476705297	34.12547373147176	34.14383127789352	34.14383127789352	34.14383127789352	34.14383127789352	31.17178877483181	34.152758010313036
R-HSA-202424	28.481407341330875	27.894597846384624	16.767481282469042	12.18250561202538	1.3163295201368608	6.352360047761446	34.14383127789352	34.137290770456204	33.635600903347964	32.611695901777956	13.296017834046966	31.90959383305447	34.14383127789352	34.14383127789352	34.14383127789352	34.14383127789352	28.8521064823363	34.155322509534194	34.14383127789352	34.14383127789352	34.14383127789352	34.14383127789352	32.9897406684301	34.152647849828675
R-HSA-202733	8.418120378231183	4.440809832769671	2.865050076766291	1.7623039102211486	1.3240490595712446	3.19617414113079	25.570748699998344	14.264514171596275	9.284388339685528	11.510717035453869	2.8476986103421122	28.182248076874348	32.18510176663856	27.51273825437841	23.302628449308646	27.05228052231609	8.5128394374114	33.49592778371321	33.98703641296697	33.45411254904585	30.984812282487667	31.465880416443234	16.39376462792223	33.98921159887734
R-HSA-2029480	4.564009215208147	5.906769641937818	8.988424125585237	9.251250886373937	0.4323538688738834	10.504592632215775	34.13075090546517	21.600502419725835	28.99626513333482	29.020327510716584	6.209884941344394	31.63732685077426	34.14383127789352	33.629110504322895	33.92181443263862	33.86968310265459	15.768970944992914	34.15374336737295	34.14383127789352	34.14383127789352	34.137290770456204	34.14383127789352	27.935882845070285	34.15154016585948
R-HSA-2029482	17.5977028024209	5.795548894256601	10.8842771418474	11.674906122054443	3.3335599368871107	15.284868123150298	34.14383127789352	25.825070412761605	29.783548393071488	32.02666338901222	12.791737782597528	33.25859175383362	34.14383127789352	33.53831236789729	34.14383127789352	34.14383127789352	21.724679054617216	34.15782006625681	34.14383127789352	34.137290770456204	34.14383127789352	34.14383127789352	31.98237256730673	34.155261299656885
R-HSA-204005	26.40060847717795	10.787059989443948	3.590830947046709	4.367784834141142	2.2537448240251097	10.853982095674775	34.14383127789352	34.01314319303746	21.719497667314872	30.959925741772054	4.753461458332571	33.044665072130414	34.14383127789352	34.14383127789352	32.72039476302025	34.091525206846725	21.327585007703178	34.151117919182255	34.14383127789352	34.14383127789352	34.14383127789352	34.14383127789352	30.612592741438498	34.15647941893756
R-HSA-204998	0.5479682907188854	2.6607911130040787	1.6846813487101022	1.4050420730885091	0.2864825480226216	9.062606997004961	19.447908725363714	14.633227590816348	5.68293372141708	9.994871060637921	1.591792677263781	33.23179899580756	31.90020166568884	21.36352766399329	11.252038206940146	19.7524759771188	9.307622132654252	34.1543615406742	34.137290770456204	33.24086209579602	29.340123349330856	32.566991496614875	25.565111851202566	34.155322509534194
R-HSA-211000	10.185557937507813	18.596719365198773	8.327097604278153	10.841012490415954	0.6185158018247712	2.831162012172581	34.14383127789352	33.99356214434059	29.753067705969634	32.18510176663856	8.541365747772055	24.694544843467114	34.14383127789352	34.14383127789352	34.032730023614995	34.137290770456204	23.173857078454112	33.99063968379498	34.14383127789352	34.14383127789352	34.137290770456204	34.13075090546517	32.9897406684301	34.15079971143915
R-HSA-211733	34.14383127789352	34.11113516516192	31.396923326386467	29.83845406595843	4.4474817270440505	17.909012804368498	34.14383127789352	34.14383127789352	34.14383127789352	34.14383127789352	27.41331438733965	34.156222320945794	34.14383127789352	34.14383127789352	34.14383127789352	34.14383127789352	33.934853689318665	34.158211874178036	34.14383127789352	34.14383127789352	34.14383127789352	34.14383127789352	34.12421168291964	34.16390638349112
R-HSA-211897	23.81596921268943	19.594973071475348	8.652786732710934	8.894146937200205	2.0575688455660575	15.897503865696489	34.137290770456204	34.07845511350826	28.421848148734608	31.976047875740132	12.003169067147338	33.63523112715711	34.14383127789352	34.14383127789352	33.8436328556145	34.12421168291964	25.64973189514122	34.152727410104674	34.14383127789352	34.14383127789352	34.12421168291964	34.14383127789352	33.460585603994694	34.15422076649876
R-HSA-211945	23.04011253467172	9.14234529388301	6.700907928815253	4.827639852854919	0.8071997175833934	2.132846038622884	34.14383127789352	32.083654967747385	17.990105503640617	27.360753270325237	7.579237498963665	29.611452288110623	34.14383127789352	34.14383127789352	33.22796030791415	34.137290770456204	23.995640588078818	34.15169315645437	34.14383127789352	34.14383127789352	34.091525206846725	34.14383127789352	32.36302925914312	34.153278222542546
R-HSA-212165	14.01594579667384	9.310943772155728	3.9063316207032592	4.860291981158826	0.28241770879355094	1.7669440907489533	34.13075090546517	31.10316363442958	18.96667855262694	24.571964336540344	6.140632652903552	22.749024108810616	34.14383127789352	34.02620043765663	32.305783370553335	33.62262074768157	22.498582794640402	33.48569762183525	34.14383127789352	34.14383127789352	33.68105168333679	34.084989838957526	29.97288680540886	34.150934337042635
R-HSA-212300	34.14383127789352	27.95948838648924	7.4430307633478145	8.28022471681204	6.521257277155145	10.989152079353488	34.14383127789352	34.137290770456204	23.669484293203123	29.528009320507714	28.231689892314755	33.343409825230495	34.14383127789352	34.14383127789352	33.53831236789729	34.05232263609472	34.04579112283325	34.15449619535767	34.14383127789352	34.14383127789352	34.13075090546517	34.14383127789352	34.13075090546517	34.15234797223824
R-HSA-2132295	13.2759703496118	15.773357462335666	1.7323036493693311	1.6228234469089042	0.9006678928700635	5.479235986501836	34.14383127789352	33.726533940447155	10.015580262528278	14.343705316888219	6.021769853288685	28.923941332687953	34.14383127789352	34.14383127789352	28.231689892314755	30.841854954114687	13.623002568416261	34.15247649053785	34.14383127789352	34.14383127789352	33.38941732932076	33.97398687750287	28.984237794925786	34.15491240769403
R-HSA-2142753	31.90020166568884	32.58614667390138	10.269366637470137	11.980375994477527	1.68723540908328	15.04289191063538	34.14383127789352	34.14383127789352	27.565449468662656	32.42032716750824	4.451932736919331	33.65828949203467	34.14383127789352	34.14383127789352	33.77204767495622	34.12421168291964	20.574994105880897	34.15697526209667	34.14383127789352	34.14383127789352	34.137290770456204	34.14383127789352	31.09692883757658	34.15679773628956
R-HSA-2151201	0.3039997571793287	5.404188428244986	2.156570200313871	0.8178136621040264	0.07329780422322554	17.135795062464997	5.816153905247309	16.90818979179934	9.03739642482597	8.649592559413843	5.0898562518084525	33.99178966067692	29.87508673110484	32.861339410760344	21.27116704711695	25.978286597854478	14.181403390475475	34.15741602408594	34.091525206846725	34.04579112283325	32.21048915403583	33.85014445375693	28.83411263963969	34.15510827595749
R-HSA-216083	21.93245943419075	3.3373490708185605	3.912544729083868	5.101847394503316	2.7788931376947135	6.823390566146191	34.091525206846725	16.75389687808221	17.858803887085344	18.37276222073504	8.370973490356869	31.753004404747163	34.14383127789352	24.20339920605306	24.23080474539075	31.02838844675213	23.772517584964138	34.156399840559466	34.14383127789352	33.82410191564627	32.484052521743514	34.11113516516192	32.675613929278846	34.15083030807072
R-HSA-2187338	9.598968024514637	16.268683037899912	3.0096008968404426	2.989974798359918	1.3395702638747817	9.813537528210237	34.01967149413105	33.68105168333679	10.33597374607121	15.760199823254073	4.427482676741422	31.21199136093418	34.14383127789352	34.14383127789352	26.584321661043667	27.912287568103725	9.15880194546415	33.986017419743455	34.14383127789352	34.14383127789352	32.91908818317251	33.86316957727618	20.878409349633376	34.153553635660494
R-HSA-2219528	8.845591074559154	6.5762528729795005	9.28770555833832	7.698758689191657	1.7064641107069782	7.669882976079661	33.98703641296697	29.255473779729062	29.340123349330856	31.830757205930198	1.6441285048237306	30.69836222643864	34.14383127789352	34.14383127789352	34.00661553437506	34.13075090546517	6.420174832776213	34.15365768181316	34.14383127789352	34.14383127789352	34.137290770456204	34.14383127789352	15.896438843689545	34.15297833348935
R-HSA-2219530	15.307615723838305	16.95371047096415	14.951365341545573	15.182643703820405	1.0449676557529455	9.687540833343249	34.14383127789352	33.073339259351755	32.554224589659185	32.733195067337704	2.6408394115126654	33.03022836268047	34.14383127789352	34.14383127789352	34.065387589926374	34.14383127789352	14.03657229450207	34.15260500983904	34.14383127789352	34.14383127789352	34.14383127789352	34.14383127789352	23.696575895308712	34.155524503741105
R-HSA-2299718	33.954417392502755	27.77093145597434	5.5062561868265965	8.081825484163442	3.8939219316730775	13.952250679242933	34.14383127789352	34.14383127789352	24.472664245680228	28.35640714332723	28.11317460644284	33.31756424857225	34.14383127789352	34.14383127789352	32.58614667390138	34.14383127789352	34.09806121717666	34.15407387298816	34.14383127789352	34.14383127789352	33.88922753327461	34.14383127789352	34.14383127789352	34.15790577344428
R-HSA-2404192	10.62249451327823	14.955631388003859	9.116047478690861	9.987973054006387	0.565891889312752	12.680181856783959	34.137290770456204	32.44580960242851	28.864105585908945	33.22796030791415	5.953669291709178	34.14511695830204	34.14383127789352	34.14383127789352	33.12483850026307	34.137290770456204	14.181403390475475	34.15714054646234	34.14383127789352	34.14383127789352	34.14383127789352	34.14383127789352	28.97221302336054	34.16641136544474
R-HSA-2408522	29.032362549705457	0.39761632220607535	0.8351449552984671	2.2507177066808626	6.642577882748683	1.7388504578006894	34.14383127789352	8.383532134512393	10.321932207028398	18.13134151652275	24.699149941831504	27.497779744774526	34.14383127789352	27.33157509958792	28.660469898256174	33.4476401364588	33.928333739768235	33.934212019850705	34.14383127789352	34.14383127789352	32.9833145037298	34.01967149413105	34.065387589926374	34.150444794661816
R-HSA-2408557	34.13075090546517	0.9575110068212018	3.1471941562951704	4.638824299949038	7.3549161514263615	7.708326008555893	34.14383127789352	17.031242109533608	26.538331804475074	29.467333555058143	31.459608379617137	32.12437649655265	34.14383127789352	33.34416889560136	33.31186785625414	34.05232263609472	34.13075090546517	34.153327184538476	34.14383127789352	34.14383127789352	34.091525206846725	34.14383127789352	34.14383127789352	34.150395841223045
R-HSA-2428924	9.46107130449666	18.620627659705875	9.340866948981429	10.68315603650188	1.070968825715039	17.567841463494982	34.11767310281882	33.66156892330206	26.457948309537944	31.98237256730673	3.5691446257417	33.97077259247254	34.14383127789352	34.14383127789352	33.908777745638616	34.14383127789352	12.07931105012512	34.156473297510225	34.14383127789352	34.14383127789352	34.14383127789352	34.14383127789352	26.206132683756657	34.15807718915532
R-HSA-2428928	10.794245419300225	15.524343590233746	7.8102111032453685	10.07784451499805	1.964068294608564	16.71157114696157	34.14383127789352	33.38941732932076	28.190180350746267	32.40122208470624	12.301559174062552	34.15533475153691	34.14383127789352	34.14383127789352	33.928333739768235	34.14383127789352	14.152374782592506	34.1583649266752	34.14383127789352	34.14383127789352	34.14383127789352	34.14383127789352	27.232489263167484	34.15846288101873
R-HSA-2454202	12.953415976390069	18.606280765989986	14.67543891953996	7.7679387063488825	0.7246673854344149	2.953229431635481	34.14383127789352	33.24731395323861	28.97822508828819	28.45757596485042	8.541365747772055	24.975446985191237	34.14383127789352	34.11113516516192	33.66156892330206	33.98703641296697	15.515643877197954	33.98221595714181	34.14383127789352	34.14383127789352	34.137290770456204	34.14383127789352	32.80364266348373	34.15307625584588
R-HSA-2467813	0.6984084358902496	8.509672998445575	2.7026336822950645	1.784674126520547	2.1862050956273897	2.3220319504853992	32.541460251683816	32.29306912632878	22.246050477667556	25.12182644609176	10.480483542725146	18.87590661698605	34.14383127789352	34.14383127789352	33.01545175026323	33.590181600202996	27.41331438733965	33.058897842874345	34.14383127789352	34.14383127789352	34.091525206846725	34.12421168291964	31.96340041910597	33.98964433875905
R-HSA-2500257	1.8072112739425483	16.8809080203026	4.474224754887032	1.8568407536189784	4.374395762513968	4.5801667369040535	29.87508673110484	32.001350495015124	23.609939142794133	20.464318900877693	17.26034554501242	24.80497275375446	34.137290770456204	34.12421168291964	31.384394020791266	33.48000862302013	28.16054992543325	33.64470659677506	34.14383127789352	34.14383127789352	33.279582875500836	34.00008851814302	33.78505738070341	34.151638079676694
R-HSA-2559580	24.837779685651796	13.974740541433297	2.870267233018733	2.0432384277048636	1.2598391751089462	5.210889958351032	34.14383127789352	30.43968120812336	13.93359893763946	13.11218068062994	6.917146950841107	27.05122718792118	34.14383127789352	34.14383127789352	27.302412964266573	30.612592741438498	26.613086162689108	33.997757232406975	34.14383127789352	34.14383127789352	33.53183160454336	34.032730023614995	33.655075954733846	34.151748233415965
R-HSA-2559582	21.76096668824712	13.028702369929784	0.7742982358870645	2.241650514279268	2.271957105286195	8.138053130249839	34.14383127789352	33.39588396068854	16.61386100433458	19.521368970790565	15.786520840286828	27.974153275983973	34.14383127789352	34.12421168291964	26.936343915938256	31.359343114594385	30.3041752163365	34.106993933460465	34.14383127789352	34.14383127789352	33.15060353636777	34.04579112283325	33.960939911744404	34.154490074666406
R-HSA-2559583	11.663672389882239	8.716802602376589	2.5100243458501357	0.9457885342128444	1.6821295851880589	3.376994922440923	33.57721043786946	25.76844228519982	18.225818257996423	16.00675542252784	3.7204833658943057	19.093063936099618	34.137290770456204	33.83712189988245	28.3029222468867	31.560038020740233	17.990105503640617	32.52848448289847	34.14383127789352	34.14383127789352	33.4476401364588	34.032730023614995	28.350461810657308	34.153278222542546
R-HSA-2559586	32.382122781925574	20.580032153721433	5.290916368838146	5.66767048482917	2.1743229009221747	11.30283146065769	34.14383127789352	33.895743628312204	26.063608660770626	26.77446364608541	12.81139742737887	32.90935178973511	34.14383127789352	34.14383127789352	33.895743628312204	33.68105168333679	33.648583628552636	34.153210900035496	34.14383127789352	34.14383127789352	34.137290770456204	34.14383127789352	34.14383127789352	34.15215213675519
R-HSA-2565942	25.00466412146855	3.8732880790823803	6.639807145361929	4.58434669318979	1.128162834445582	4.293725212796299	34.14383127789352	20.9698830632892	18.088910347983376	27.723894864444354	7.319828498047982	31.909470649518404	34.14383127789352	33.460585603994694	32.733195067337704	33.791563197181326	20.368984928482174	34.151876747041754	34.14383127789352	34.14383127789352	33.86316957727618	34.14383127789352	30.21196290164508	34.15073851834636
R-HSA-2644602	6.723201501757162	17.012982775469403	7.5673406725311265	5.337543385465982	1.6240721078717317	10.435210954010682	32.47767709627338	33.92181443263862	27.971295006389706	25.5820243207754	4.099375266017985	33.82839018437029	34.14383127789352	34.137290770456204	33.144161313858966	34.13075090546517	10.455735794481374	34.15210929805327	34.14383127789352	34.14383127789352	34.14383127789352	34.13075090546517	24.19244147557824	34.15641820476649
R-HSA-2644603	4.58434669318979	14.04482734952139	8.868232813570055	7.719778276219781	0.5360205701636311	14.528909142429606	32.17875652527971	33.37002128933578	23.805102461852158	26.469423970928297	6.063887440797415	34.153327184538476	34.14383127789352	34.14383127789352	33.357093807769566	33.648583628552636	11.50699974033457	34.16063026969595	34.14383127789352	34.14383127789352	33.70703769018351	34.137290770456204	27.098726997062347	34.15959552036601
R-HSA-2644606	4.315096813828684	15.178343883800299	5.9745784150018	3.766978011776471	0.6822198054571198	15.71838563630125	32.951193314734326	34.01314319303746	26.43500468170334	28.16054992543325	4.328235590032309	33.98357572876357	34.14383127789352	34.14383127789352	32.554224589659185	34.032730023614995	12.425093419032994	34.153223140470885	34.14383127789352	34.14383127789352	34.14383127789352	34.14383127789352	24.7102255811328	34.155904014699
R-HSA-2672351	4.400894883896097	3.6483574765322073	1.6834051798654928	0.9466870650755587	1.5733454840297254	7.570374689341685	32.34394151633572	24.58853453785985	11.68614556526081	18.702035357164682	2.3830183835490915	27.9373672719145	34.14383127789352	33.47353364098102	25.17771737779117	30.126028382154555	8.874707559329243	33.98892105135986	34.14383127789352	34.13075090546517	32.9897406684301	34.104597869948115	21.70395734591245	34.15253157011572
R-HSA-2682334	8.449630387996681	5.325251389545888	5.493752965665555	2.3861472306599047	1.3053490427313066	12.156087757906501	32.778016363960255	23.093562316716095	27.18010709954568	21.005512160834915	3.2284489370908016	32.13686876982315	34.14383127789352	33.33770740303948	33.72003454796446	33.82410191564627	13.316081218645794	34.15533475153691	34.14383127789352	34.01967149413105	34.00661553437506	34.137290770456204	22.026294756404386	34.15260500983904
R-HSA-2871837	31.717288416929417	31.976047875740132	23.57208713251212	16.69961669530328	0.7616937843037486	10.97245413985133	34.14383127789352	34.14383127789352	33.85665669431056	33.77855220662863	11.995568836763132	31.971772839254754	34.14383127789352	34.14383127789352	34.14383127789352	34.14383127789352	27.735650163367293	34.154379902611744	34.14383127789352	34.14383127789352	34.14383127789352	34.14383127789352	33.98051132402132	34.15425136947817
R-HSA-2894858	4.714311579248056	16.749370019631343	7.189054607088801	6.244669349802687	1.009976416847917	13.077050579751026	32.97046410123288	32.38848857396263	22.97605733634181	27.442537457972893	5.352314270434886	33.46933411570071	34.14383127789352	34.14383127789352	33.59666814493768	33.525351483561	10.779877093934562	34.15312521724219	34.14383127789352	34.14383127789352	34.14383127789352	34.14383127789352	26.149074985959118	34.162920419124625
R-HSA-2894862	6.8719085332800125	17.728003001805558	6.631498687614054	6.196534419846171	1.014661835972323	15.680441448219556	32.675613929278846	32.707597027771236	25.22247627331917	26.705240303253184	3.852715414791168	34.15504706687528	34.14383127789352	34.14383127789352	33.38295134030659	34.01314319303746	15.281715466494934	34.152023620983286	34.14383127789352	34.14383127789352	34.137290770456204	34.14383127789352	27.081304758770933	34.15497361627647
R-HSA-2980736	6.223251071754434	6.770708372354777	3.0997302803646343	1.4257452367634824	1.5721202330086066	8.439157453292202	19.462589266321306	22.031513911444783	8.16521070455632	10.23090906497679	1.519972961697358	32.178538091469825	33.02831114501061	31.761390445895707	18.846146530068584	25.021384290854094	9.057025104492604	34.15176659244405	34.14383127789352	34.084989838957526	32.29306912632878	32.89983281176011	16.081998381761863	34.15144225262364
R-HSA-2980766	26.6821863771997	33.77204767495622	28.72028574704905	16.483414851782065	2.8894430857127547	18.058008181141137	34.14383127789352	34.14383127789352	33.88922753327461	33.928333739768235	13.183956704118803	34.15235409213456	34.14383127789352	34.14383127789352	34.14383127789352	34.14383127789352	27.571309477537383	34.15551226159753	34.14383127789352	34.14383127789352	34.14383127789352	34.14383127789352	33.64209194475762	34.16694425907803
R-HSA-2990846	0.974806122198605	9.994871060637921	5.376982090728917	7.372493873138889	0.560089483927759	2.286512672368782	15.165448247560802	30.550780846164184	20.414114340698713	24.89890366972021	4.848616591890639	22.56867683974575	33.054037642200264	33.9022603657666	30.43968120812336	32.36939312451667	12.874415075465391	31.618985301094142	34.137290770456204	34.14383127789352	33.33124655282464	34.104597869948115	21.07686441665283	34.153302703522336
R-HSA-2995410	4.616082099764405	24.571964336540344	10.837411221623842	5.186219320609182	1.1241595207075625	12.435305111759407	32.40122208470624	34.14383127789352	29.783548393071488	25.03811022870347	7.508007302675576	33.501000874845005	34.14383127789352	34.14383127789352	33.55127582172313	33.26667337958276	22.10987805911804	34.15340674809189	34.14383127789352	34.14383127789352	34.14383127789352	34.12421168291964	30.717820296011716	34.153168058583205
R-HSA-3000171	27.735650163367293	5.436438281281638	3.529903773672656	1.8473905686627508	2.5488682338939777	17.412390402407116	34.14383127789352	30.341100583185757	23.04011253467172	27.302412964266573	12.75639046419051	33.83315640488862	34.14383127789352	33.499437423331024	30.910183477324363	33.0476050544389	29.673893014103072	34.1527396501812	34.14383127789352	34.14383127789352	33.928333739768235	34.104597869948115	33.8436328556145	34.15606928832962
R-HSA-3000178	23.28114093367709	3.600712739174815	3.423246575012889	3.7224981544154465	1.5647806942301863	11.885096104392202	34.12421168291964	18.673282140756864	11.878089986754508	14.785486492504546	12.996974862237478	32.94539914462126	34.14383127789352	33.27312780637239	27.00007730249546	32.28671296753193	23.892108222568964	34.15218885573111	34.14383127789352	33.882712080653	33.318326779432795	34.00661553437506	33.318326779432795	34.15375560820354
R-HSA-3108214	5.498752389266102	29.008295038595726	17.78399921293415	7.7890595011357355	1.0632235910224557	9.350101466383727	33.98051132402132	34.03926025200694	31.71099069560662	31.071996070573487	10.297383884494126	33.65204438414097	34.14383127789352	34.14383127789352	34.07192103049814	34.104597869948115	24.81002169258316	34.15131374238385	34.14383127789352	34.14383127789352	34.14383127789352	34.14383127789352	33.2537664530167	34.15187062732259
R-HSA-3108232	1.8085421915278321	9.967294215576747	4.647938462524783	3.914616989599823	3.077961617900185	3.09284707512618	13.900731481670507	30.60640866306157	19.092455610592992	20.243897300071534	3.0113887043937884	21.307256547267745	33.928333739768235	34.12421168291964	32.07098567722506	33.28603858696892	12.815331263156512	31.85673429976101	34.14383127789352	34.14383127789352	33.70054022488365	34.137290770456204	19.08276511202173	33.98810507307753
R-HSA-3214815	32.01400565766993	16.456492988044232	3.0689170036554994	5.053975775349514	4.157014666876752	7.429927060887964	34.14383127789352	34.04579112283325	13.412606807391764	24.143163405290966	24.028383071340464	32.13452783555381	34.14383127789352	34.14383127789352	31.490974984707023	33.16348990835558	32.509560645989616	34.15165031894474	34.14383127789352	34.14383127789352	33.48000862302013	34.137290770456204	34.11767310281882	34.15053046352938
R-HSA-3214841	31.196762632859365	31.459608379617137	10.032855327370465	5.135505029185008	2.1847177616096767	9.387074391502422	34.14383127789352	34.14383127789352	29.08655199036312	31.837067127885533	16.197432395413166	33.315154832722854	34.14383127789352	34.14383127789352	33.954417392502755	34.14383127789352	31.453336984885173	34.152458130719445	34.14383127789352	34.14383127789352	34.14383127789352	34.14383127789352	34.09806121717666	34.152078699048616
R-HSA-3214842	33.62262074768157	27.33157509958792	6.006016923720739	12.090754252844535	8.500177462682952	17.68215531804715	34.14383127789352	34.14383127789352	29.807944495896344	32.79723512518787	29.27360238414666	33.98999053888082	34.14383127789352	34.14383127789352	34.05885479179218	34.137290770456204	34.084989838957526	34.15662021239323	34.14383127789352	34.14383127789352	34.12421168291964	34.14383127789352	34.14383127789352	34.1605139336924
R-HSA-3214847	24.754553773220987	4.483158816208782	3.275138610289907	4.4653005535256565	2.539125100044499	4.313487276327119	34.14383127789352	27.005875094825207	12.681937404832679	20.248893129668936	8.221055799633387	26.87784208407331	34.14383127789352	33.91529576792902	28.918133315792115	33.15060353636777	28.46353284653665	33.95574158843724	34.14383127789352	34.14383127789352	33.00259492473863	34.04579112283325	30.328789559864557	34.15353527464287
R-HSA-3214858	32.9897406684301	21.7661531962861	5.72885787615338	8.972131578995992	4.341396516691593	5.873079029445941	34.14383127789352	34.12421168291964	23.756233795241606	27.18592477438177	21.10748234786761	32.67811039282263	34.14383127789352	34.14383127789352	32.88058322096359	34.12421168291964	33.28603858696892	34.15294773287218	34.14383127789352	34.14383127789352	34.04579112283325	34.14383127789352	34.14383127789352	34.15287429162262
R-HSA-3371453	15.817257707038747	29.765258055293277	16.268683037899912	7.139981749865513	5.79297607075974	13.384700271824087	34.14383127789352	34.14383127789352	33.934853689318665	33.12483850026307	14.347879639441256	33.24176507457206	34.14383127789352	34.14383127789352	34.14383127789352	34.14383127789352	26.43500468170334	34.15379845118219	34.14383127789352	34.14383127789352	34.14383127789352	34.14383127789352	33.648583628552636	34.153192539399456
R-HSA-3371497	3.5045278130889774	7.561396028624882	1.9376227120725087	2.5148610753330622	0.5024051142616631	18.286741651185825	30.298023235264445	25.683620300426774	7.381291208438021	13.741085922626498	7.119827962030544	33.82534877599382	34.14383127789352	33.98051132402132	21.05136707090208	28.786157293207186	19.96515161532193	34.153639320679694	34.14383127789352	34.14383127789352	31.459608379617137	33.73303397532575	32.78442197542697	34.15984654826359
R-HSA-3371556	8.277104895886914	26.44647521313271	15.559167942984748	6.840900146485488	2.1787743106804562	9.188023371482252	34.14383127789352	34.12421168291964	33.564241845045025	32.305783370553335	7.822311565766995	33.3724028515522	34.14383127789352	34.14383127789352	34.084989838957526	34.14383127789352	22.630694315073438	34.15179719086961	34.14383127789352	34.14383127789352	34.14383127789352	34.14383127789352	30.01572600834482	34.15209093864367
R-HSA-349425	34.14383127789352	34.065387589926374	32.166067969144564	28.237622393140878	3.1784491887050828	16.51605594800232	34.14383127789352	34.14383127789352	34.14383127789352	34.14383127789352	23.696575895308712	34.1538535351754	34.14383127789352	34.14383127789352	34.14383127789352	34.14383127789352	33.48000862302013	34.15612437990786	34.14383127789352	34.14383127789352	34.14383127789352	34.14383127789352	34.14383127789352	34.16297553359013
R-HSA-350562	34.14383127789352	34.14383127789352	29.588749266018255	27.017472603549063	4.925959962032933	12.539161672779814	34.14383127789352	34.14383127789352	34.14383127789352	34.14383127789352	25.553840076790408	34.155261299656885	34.14383127789352	34.14383127789352	34.14383127789352	34.14383127789352	33.279582875500836	34.156032560713015	34.14383127789352	34.14383127789352	34.14383127789352	34.14383127789352	34.091525206846725	34.16056291717285
R-HSA-351202	34.137290770456204	34.065387589926374	27.162657923360264	20.640538626975236	5.41657979250394	13.002260982166073	34.14383127789352	34.14383127789352	34.14383127789352	34.14383127789352	19.94531795487422	33.824574462692006	34.14383127789352	34.14383127789352	34.14383127789352	34.14383127789352	31.003483929287604	34.15379845118219	34.14383127789352	34.14383127789352	34.14383127789352	34.14383127789352	33.934853689318665	34.15862205806766
R-HSA-373080	7.053824708092996	7.7890595011357355	3.6843215620972822	2.5733199326290626	1.1452745724990638	8.84082779047379	31.71099069560662	30.563138089504005	25.379455468426663	23.924777667047913	5.039662617877517	30.208092523194953	34.14383127789352	34.104597869948115	33.46705930130615	33.42175690971208	13.704382096795191	34.153210900035496	34.14383127789352	34.14383127789352	33.9022603657666	34.032730023614995	24.760097681177406	34.15360871883601
R-HSA-373752	8.739267743522666	7.42242014707958	5.025371761121741	4.494340259811833	0.6698771628154041	13.292071083081563	29.728694709355786	27.536159046173545	23.04011253467172	17.625582126430707	7.585189681601718	34.15865879145095	34.14383127789352	34.14383127789352	33.07977441636084	34.065387589926374	8.985164354199691	34.16258973619843	34.14383127789352	34.14383127789352	34.12421168291964	34.14383127789352	26.331885321224732	34.164114607105006
R-HSA-373755	8.73284597878833	14.168958738625294	8.23971616312702	7.463672147529114	0.9803078462059062	15.80369009828773	33.96746307341083	33.68105168333679	31.780300947486946	31.034616181195403	2.4397006519972004	33.98948360547087	34.14383127789352	34.13075090546517	33.073339259351755	32.912669083743005	12.336237436114253	34.15538984066163	34.14383127789352	34.14383127789352	34.14383127789352	34.14383127789352	22.146497289748947	34.15426361068583
R-HSA-373760	6.18319950611184	3.8568250534071	1.4303707273933755	0.8628450697287633	0.21430977572672477	5.350305003822848	25.723185942675176	20.44925081617476	12.490985571462225	6.376728554944041	1.5079963053724053	26.402659271215494	32.605307631431856	31.227994401668106	26.17189037081227	24.671472058727726	8.80362413322565	34.15364544105524	34.14383127789352	34.05885479179218	31.003483929287604	32.62447436922921	9.089790063963745	34.15198078261521
R-HSA-375165	8.134273786963956	4.741928253144037	3.1545325577332335	1.961274642915004	1.749222852341029	9.831682340353838	29.954536775100305	20.1540817395557	7.861707552971773	11.469861679767508	7.758896367395798	33.66586646814132	34.02620043765663	33.99356214434059	21.698778518941374	25.12182644609176	16.24194490982906	34.15492464939235	34.14383127789352	34.14383127789352	30.841854954114687	33.9413742812907	22.773824280638728	34.15513275965399
R-HSA-3781865	15.165448247560802	5.0016032165386415	0.9475861286124421	1.4361652771499038	1.7167723069437897	3.266303008372347	32.88699910893985	25.45250949631181	6.53772968697265	8.500177462682952	4.918900904070414	27.441241237649308	34.137290770456204	32.12167825169703	10.445139114488796	21.138123315390068	9.908827831292806	33.82932083111834	34.14383127789352	34.104597869948115	22.356351849072524	31.022161354340625	14.726176596972998	34.14983900608513
R-HSA-380108	33.38295134030659	20.489445169168842	18.68765587329854	16.871819202363792	3.610609767939536	15.134319632722761	34.14383127789352	34.104597869948115	33.42822675286017	33.38295134030659	19.42345394366793	33.78898467202477	34.14383127789352	34.14383127789352	34.14383127789352	34.14383127789352	33.00902301634851	34.1539637037138	34.14383127789352	34.14383127789352	34.14383127789352	34.14383127789352	34.137290770456204	34.15620395695688
R-HSA-380259	33.15704640119969	2.003424412348638	4.4675306795444065	6.762311659386108	0.9226134370299233	9.561010395638103	34.14383127789352	26.924764364949247	22.65186929781448	30.113762292616297	8.094149897046153	33.414797629087126	34.14383127789352	33.635600903347964	31.641758141423082	34.05885479179218	22.052396933389918	34.15323538091535	34.14383127789352	34.14383127789352	34.032730023614995	34.14383127789352	31.786605732295055	34.1520175012096
R-HSA-380270	27.653416955736365	3.007813692162424	1.0797237360747707	3.2358938422237826	1.8406578251958552	10.11403670379707	34.14383127789352	23.87578214945111	23.399449094936486	28.32668689598843	6.090292030226123	32.23723957691858	34.14383127789352	33.08621021568392	32.63725540569815	34.03926025200694	20.696083822024704	34.15246425065665	34.14383127789352	34.12421168291964	33.960939911744404	34.11767310281882	28.421848148734608	34.15371276533621
R-HSA-380284	33.105521467545515	5.125876164681606	5.943229692961422	7.325670163810296	2.226585709776049	10.88177356221704	34.14383127789352	24.549879706499166	23.437157615938407	31.078228299264737	12.78387837387272	33.862323735676036	34.14383127789352	33.85665669431056	33.33770740303948	34.137290770456204	22.768514845973158	34.161316056495906	34.14383127789352	34.137290770456204	33.954417392502755	34.137290770456204	31.415722100420407	34.1522255747888
R-HSA-380287	31.509802652937214	3.8322039216467965	3.2303092549670667	4.105757546306879	0.9129166257793867	9.042443234572216	34.14383127789352	26.06930192757951	25.03811022870347	27.19174309060685	11.866753440402354	32.526306018825316	34.14383127789352	32.331219565549915	32.656431777324535	33.635600903347964	18.952193618667636	34.15170539576327	34.14383127789352	34.14383127789352	34.104597869948115	34.14383127789352	28.32668689598843	34.1539637037138
R-HSA-380320	22.67835243416565	4.689074434608288	3.050873045254284	4.099375266017985	0.2799981978233752	6.387427771513821	34.14383127789352	17.639530409292693	14.849171370115263	21.46124437843888	2.594619928668939	31.44416132241982	34.14383127789352	33.23441088068815	31.736185433685048	33.21506108936445	16.179645250534488	34.152770250412274	34.14383127789352	34.11767310281882	33.16993405783625	34.14383127789352	28.13685713342328	34.149863481959834
R-HSA-381038	33.1183988470385	4.137751807306302	4.862628914520499	5.303164909172782	3.5045278130889774	19.361177365468336	34.14383127789352	13.794193557871194	13.78601615238784	25.077159850123742	12.75639046419051	33.98876032515592	34.14383127789352	31.084461169995063	31.153065122867723	34.04579112283325	28.505248983811363	34.15390861935262	34.14383127789352	33.9022603657666	33.9022603657666	34.14383127789352	33.77855220662863	34.162026365739216
R-HSA-381070	32.566991496614875	3.877409953989725	3.846555544660937	4.961338806436752	1.8894571900022128	18.5174985361661	34.14383127789352	18.778823073405462	22.97605733634181	30.860482301796523	8.96236362329433	33.827653199744525	34.14383127789352	30.82323338447113	32.73959618289922	33.954417392502755	25.64973189514122	34.15572650042196	34.14383127789352	34.13075090546517	33.71353579787686	34.14383127789352	33.363557227377505	34.16441469870117
R-HSA-381119	19.08761004171069	2.518088537963772	1.816539844560947	5.212893096122831	0.7292313676252674	8.005181632606643	34.14383127789352	19.325794644723235	12.163360582154048	19.801829914969687	5.6245463053134195	30.513934541851377	34.14383127789352	31.912836279095103	27.023272319945413	33.0604708722723	16.144101578607025	33.988420332604036	34.14383127789352	34.091525206846725	33.49296051419432	34.091525206846725	26.607331979809917	34.15240917130361
R-HSA-381340	1.7064641107069782	3.3601348505411743	2.4365314582048856	0.9941465476744666	1.4735846247557334	8.85590941920209	26.728304490036724	21.916840378723602	15.36381166560416	12.048823780671285	0.4594220451925011	33.21018003722113	34.137290770456204	31.660632041620044	26.126269860039393	26.44647521313271	4.002204974990983	34.1530211744488	34.14383127789352	34.14383127789352	33.12483850026307	32.650039011191545	14.94283516012339	34.150567178894576
R-HSA-381426	14.069607792212757	3.150862147709343	0.9288175491395032	0.9932202132451154	0.30442565877145356	3.1440982039632894	27.68277152508188	8.774632539605586	4.963702348077772	4.712014205130594	5.111451464579238	24.015535350906642	34.137290770456204	23.163142783934024	13.324111024619347	21.04626952139745	17.95253965839836	34.14179094317745	34.12421168291964	28.690369801889066	21.979351168749126	30.421184823160033	20.650631995561763	34.15246425065665
R-HSA-382556	7.252829765631944	21.14323238297592	11.559099602952399	4.033748358467332	0.29348594001406775	5.665364280222082	34.09806121717666	34.11113516516192	29.77135419271267	28.178326255906946	4.369987861356974	31.266473274454736	34.14383127789352	34.14383127789352	33.131278795807454	33.895743628312204	16.835489459599373	33.98697389757371	34.14383127789352	34.14383127789352	34.14383127789352	34.14383127789352	30.53224979585692	34.15232349267567
R-HSA-383280	32.78442197542697	9.555129664702566	9.317588945876233	9.8163451265685	0.8997969492739745	17.145459126947145	34.14383127789352	31.94443405038924	24.121278699902426	32.12167825169703	7.122705193224481	33.82357540300843	34.14383127789352	33.78505738070341	33.40235123441074	34.11113516516192	16.130783226317128	34.152060339673056	34.14383127789352	34.14383127789352	34.14383127789352	34.14383127789352	27.571309477537383	34.16391250767755
R-HSA-3858494	14.168958738625294	21.353255133762133	5.541347889829848	2.2537448240251097	4.645658995944504	4.081894951866766	34.12421168291964	33.60315533205206	26.803333961130473	27.483476697265235	2.880717772380201	20.66825325486495	34.14383127789352	34.14383127789352	34.14383127789352	34.05232263609472	8.816525684594087	33.209996925990055	34.14383127789352	34.14383127789352	34.14383127789352	34.12421168291964	17.177684458619	34.15272129006982
R-HSA-388841	5.409143110264258	9.430943460838936	6.982458190546741	6.815586018512795	1.2353322594986371	10.237770158506285	32.554224589659185	29.412780239292324	26.280403549732156	26.377690498870592	9.238013586676026	33.567496586770936	34.14383127789352	34.084989838957526	33.066904744655844	33.85665669431056	28.19610836052615	34.1520175012096	34.14383127789352	34.14383127789352	34.14383127789352	34.14383127789352	31.190518205270248	34.15116687476465
R-HSA-390466	0.01412340364838788	0.055634221913579335	0.008752111494882009	0.050970469869069515	0.5267101401498121	8.117848226200632	2.3814548491809413	6.9796116781144	3.308989716943783	0.9566060786087514	6.258076068731742	31.82532117746465	15.485214962851295	14.89596471869497	8.920101437414779	8.761763784697603	15.079623914292396	33.986219823890394	29.008295038595726	26.94213465344358	14.048955831875858	17.040375606398204	22.625402170256617	34.15498585802023
R-HSA-3906995	11.366212570726287	0.22206467469839658	0.12874957143831833	0.3262508490955411	2.7737714236537374	14.178480706487852	33.0604708722723	4.191382575585832	3.415561436577948	3.377281548346062	6.006016923720739	33.57494347109052	34.14383127789352	12.799599733702	6.753920581359845	17.579129357872617	18.48218191905816	34.15229289327358	34.14383127789352	24.904464240995672	18.899131407606056	28.51717365482234	31.134347249353517	34.15617335035413
R-HSA-391251	0.05846442590363159	0.19592772135821912	0.2619274052140794	0.29850054151886446	0.43997555734933297	6.114553514422003	1.2279317940944854	3.196916167637024	1.908637916764739	1.0015765522646014	2.9139539380053585	31.658889512006457	17.905639837320912	11.134819985384729	7.2790071270402255	4.654780566200072	12.336237436114253	33.98915596172044	29.213196164171244	26.532585958096973	8.620873369358591	13.896625913781977	19.41367650624561	34.15266008984615
R-HSA-3928665	14.048955831875858	9.548394781122214	5.106648189938898	3.6403922974138894	3.4714990333139144	20.27314982276609	34.104597869948115	26.44647521313271	22.031513911444783	27.121965627334994	5.854895758303814	34.15384741472263	34.14383127789352	34.084989838957526	32.4075898034145	33.66156892330206	19.218664764494097	34.154845078515706	34.14383127789352	34.14383127789352	34.14383127789352	34.14383127789352	30.205820549305002	34.15647941893756
R-HSA-400206	5.767282089667377	5.561455008094093	3.0671098918162203	3.3677495338704273	0.8799108990595121	3.3697904441113224	18.726013944470324	25.132999504688232	15.195546987738014	10.487560026793085	1.1986007561247365	29.496173907076255	34.065387589926374	31.660632041620044	25.938519003791804	25.396304474849885	6.880378520406175	34.15011436177024	34.14383127789352	34.07192103049814	32.490428589449344	33.00259492473863	13.509498788198268	34.15206645946264
R-HSA-400253	2.9686476690789867	6.731571920218228	2.669129724642083	3.518179010009513	1.302065774237837	11.79030507182015	21.19435825407764	26.280403549732156	15.372466756208693	16.24194490982906	6.559727924347021	33.32923149399459	34.14383127789352	34.04579112283325	31.090694682765378	32.52231856154397	15.67262888445583	34.15474714565609	34.14383127789352	34.137290770456204	33.86968310265459	34.14383127789352	28.46949036984478	34.1527763704653
R-HSA-4086398	5.589167283876199	7.180381519301544	1.0497529013616471	2.1743229009221747	0.1873260324388825	14.885423273193732	23.582898789600552	25.548205151171604	11.329315541487906	16.62738606177971	4.654780566200072	33.97328751528782	34.14383127789352	33.53831236789729	26.04084200517991	30.70543095401057	11.31825879976664	34.15217049623293	34.14383127789352	34.14383127789352	33.746035972273845	33.954417392502755	23.805102461852158	34.15309461635247
R-HSA-4086400	26.664902666219778	31.078228299264737	20.837820908087586	14.277002754937644	1.9210285538863965	9.068373706298575	34.14383127789352	34.14383127789352	33.82410191564627	33.98051132402132	6.801544533524512	32.796134191275236	34.14383127789352	34.14383127789352	34.14383127789352	34.14383127789352	19.05370895684362	34.15299057375213	34.14383127789352	34.14383127789352	34.14383127789352	34.14383127789352	31.259242221998313	34.150934337042635
R-HSA-416482	2.1966329159770948	1.2385121900268041	1.6029226221016613	1.149323865069884	0.3095687407822655	7.67644323702175	18.80766064535889	2.705997240363791	4.245397304370094	9.241321964404822	2.5116359937881394	32.23891391676644	33.50591497483523	19.531174539111753	18.71642059240723	23.173857078454112	7.428305755145013	34.15114239695527	34.14383127789352	27.876913898352733	26.63035255899535	32.10900125497641	19.885878366002988	34.152060339673056
R-HSA-418346	2.2933122397242403	4.241061990658021	4.5979327731611	2.865050076766291	0.09649478581812714	6.240991029287126	21.24554811765247	23.615349135239068	18.544177348884787	18.50124593458139	3.531860031574109	33.093171150798184	34.065387589926374	33.38295134030659	29.213196164171244	30.415020645388765	9.394190033763396	34.1531986596092	34.14383127789352	34.104597869948115	33.75253793434495	34.11113516516192	18.77401904817808	34.15117911368295
R-HSA-421270	27.39578824215279	13.239924944781281	3.123411153444387	5.611896943641085	0.9094064059858762	14.418749299454564	34.14383127789352	32.64364688731637	10.063990300096485	21.574678691756564	7.13422038912933	33.95541425625081	34.14383127789352	34.04579112283325	23.29188341044793	32.039323689049006	23.351012830342828	34.15305177520224	34.14383127789352	34.14383127789352	33.00902301634851	34.14383127789352	32.27400257656476	34.155316388536235
R-HSA-422356	6.013890582021369	3.2154436666797546	0.46964278110826213	1.989316134343219	0.5671866328435327	9.775661694389653	32.45855467326873	21.621172922982307	19.452801599684275	17.64883245748247	4.310722143530397	33.14850523040058	34.137290770456204	32.75880338320495	29.582672383336472	32.99616747543277	12.033595384308304	34.151821669650936	34.14383127789352	34.137290770456204	33.33770740303948	34.12421168291964	16.849108326489382	34.15218273589612
R-HSA-425366	10.321932207028398	2.158046357791865	1.6303239933479237	5.563971196251179	5.979811930818152	7.863920138734305	33.960939911744404	16.487904062176767	1.8045511737521314	20.53471275312042	3.662320022304064	32.99316357627256	34.14383127789352	31.12810924227785	11.01825096506066	32.9897406684301	21.75578082030561	34.158175141790046	34.14383127789352	34.09806121717666	23.8866655575238	33.882712080653	32.37575763211054	34.15105060549375
R-HSA-425393	19.910633670142417	13.995335212439445	0.8833493103186798	4.570782822767603	1.2662805388219245	7.274433939257855	34.14383127789352	34.05232263609472	22.10464930126641	25.205686880140345	3.7164556205370527	27.629569515777405	34.14383127789352	34.14383127789352	30.47669131055741	33.79806965606319	12.382555153828267	33.989217780795286	34.14383127789352	34.14383127789352	32.99616747543277	34.137290770456204	25.89310879321389	34.15388413747336
R-HSA-427359	34.14383127789352	28.72028574704905	8.54453848899495	10.413383265164107	6.659215448098111	11.792793990847656	34.14383127789352	34.14383127789352	19.545887686800466	26.97689254669811	29.698242904820944	33.10716817364334	34.14383127789352	34.14383127789352	32.166067969144564	33.96746307341083	34.07845511350826	34.151858387891046	34.14383127789352	34.14383127789352	34.07192103049814	34.14383127789352	34.14383127789352	34.15435542003288
R-HSA-427389	34.01967149413105	24.971241087953373	6.471975121610057	8.497013544453877	4.443033181475071	9.824130748397184	34.14383127789352	34.137290770456204	16.429594093026083	26.716771114049145	23.81596921268943	33.24042933668895	34.14383127789352	34.14383127789352	31.10939907332531	33.54479377362362	33.85665669431056	34.15663245535923	34.14383127789352	34.14383127789352	34.13075090546517	34.14383127789352	34.14383127789352	34.15197466285743
R-HSA-427413	26.12057018150899	13.092279459082063	2.4587657091378783	4.238895255844458	1.1523665904678764	4.436029512760113	34.14383127789352	33.486484247424286	17.877530602809717	24.104871898534192	13.94593473555042	30.15240408175193	34.14383127789352	34.14383127789352	31.881254561748275	33.746035972273845	29.418839151681148	34.15378621031979	34.14383127789352	34.14383127789352	33.882712080653	34.14383127789352	34.091525206846725	34.151344339969164
R-HSA-428157	33.12483850026307	25.62150918707024	2.7009528009449064	3.9166898623384485	0.775090386734719	6.57235989657612	34.14383127789352	34.137290770456204	14.285331660787431	19.00049910207982	0.6219493873740134	31.866921933853742	34.14383127789352	34.14383127789352	29.777450971971746	33.18927036023527	7.6598040188037135	34.15070792188512	34.14383127789352	34.14383127789352	33.34416889560136	34.14383127789352	19.077920821524252	34.155750985036235
R-HSA-429914	28.095419447592473	12.363244988484286	4.675340215788212	7.516891290912554	0.8080130599870603	15.850477453674614	34.14383127789352	33.83061158655997	21.445800063630088	29.080528374502272	11.980375994477527	33.824480798249844	34.14383127789352	34.14383127789352	32.18510176663856	33.85014445375693	28.900118297235853	34.15801596905402	34.14383127789352	34.14383127789352	34.11767310281882	34.14383127789352	33.59666814493768	34.15968735939757
R-HSA-432722	1.3867923045563069	6.902992716842926	2.989974798359918	2.6524674457105104	2.011917411368799	12.83476958476416	26.907399848503026	28.172400170845393	10.815816915290133	6.991001488241068	4.2497350769634314	34.15542656684698	34.14383127789352	34.09806121717666	27.542015847757057	28.273230871361356	23.582898789600552	34.15491240769403	34.14383127789352	34.14383127789352	32.912669083743005	33.91529576792902	32.46492817203684	34.15646105466239
R-HSA-438064	4.550478653527613	6.212556918676783	3.714442663664929	1.173803968363423	0.8653915478200744	6.883539766122976	24.395574384439115	26.843779337453242	14.998326897284151	10.665295409096984	1.7979110420174818	31.795152883095117	34.02620043765663	33.564241845045025	25.67232160100188	26.572820349294812	7.013811193045399	34.152445890851865	34.14383127789352	34.13075090546517	33.53183160454336	33.20216444014037	17.602347759981505	34.15344346986138
R-HSA-4420097	6.207213588368489	10.99646653724844	9.314266043227978	5.15962058816007	0.42589190875381194	6.075352634864783	32.39485500822256	29.485529545845107	27.2732668642234	30.064723610130414	6.784715416661479	30.7591336398947	34.14383127789352	34.137290770456204	33.21506108936445	33.9413742812907	12.217006674436977	34.15312521724219	34.14383127789352	34.14383127789352	34.137290770456204	34.11767310281882	22.35109300022766	34.15256216996069
R-HSA-442755	4.666196419582502	5.3400036473087855	3.710418581443572	3.5928060866539973	1.8527871958809903	3.9537073839555523	23.848584840976162	23.02409008902316	14.793969527526754	13.987095434470097	4.095123480836303	32.52193005139555	33.40235123441074	32.44580960242851	22.493306657997632	24.362574320446114	5.018234694692144	34.15597746944147	34.137290770456204	34.00008851814302	31.396923326386467	32.6180848143768	9.538297195258549	34.15033464962893
R-HSA-445717	6.826830479116768	4.622898279403816	0.9404085307105453	1.1913355934110132	1.7939338998446337	15.151902643776854	33.77855220662863	31.666924625929802	15.368138892197049	19.92054026826716	7.49025628398331	34.15215213675519	34.14383127789352	34.091525206846725	24.937841127886433	32.976888981330994	22.885470339766073	34.152360212033145	34.14383127789352	34.14383127789352	31.566320331194202	34.14383127789352	30.05859666331646	34.158285339199445
R-HSA-446193	15.563523855938527	1.2027644062331988	0.8384722180386778	5.113854031630994	1.4016092771281774	12.766569715416693	34.137290770456204	22.088966868893326	6.543225493577629	21.10237775959762	5.914572225218138	32.471242887051176	34.14383127789352	33.88922753327461	22.052396933389918	32.74599794073036	16.434075647167035	34.15384129427212	34.14383127789352	34.14383127789352	27.61821264124088	33.91529576792902	24.083005133539412	34.15218273589612
R-HSA-446219	14.398021179223932	5.878208159334394	0.625395314320964	7.311070706480937	0.0443597787780586	11.6958722452845	34.14383127789352	32.17875652527971	11.380989140864884	24.31311747756985	3.191369720336253	33.96442749975306	34.14383127789352	34.14383127789352	24.083005133539412	33.75904053881517	14.160665487318381	34.15485732016405	34.14383127789352	34.14383127789352	30.261124829163073	34.104597869948115	22.949394889186262	34.15473490408952
R-HSA-446652	10.466338173116378	13.831023383907148	13.199934911285128	6.000770936374019	0.615777809767805	6.382381884209198	34.14383127789352	33.2537664530167	30.68065997380787	29.008295038595726	3.3601348505411743	24.628312941909346	34.14383127789352	34.05885479179218	33.97398687750287	34.065387589926374	12.475465017543748	33.61329236249684	34.14383127789352	34.14383127789352	34.137290770456204	34.137290770456204	23.29725560961635	34.15256216996069
R-HSA-446728	17.23276886719618	5.051588700332179	2.3658521016390504	3.9812526711945893	1.6821295851880589	8.784434402605378	34.137290770456204	18.9087733301904	7.922524299891904	14.086140818934208	4.403107146197078	31.123498448403225	34.14383127789352	33.092646657321836	21.880418320916156	31.05330323672503	17.57448759314856	34.15194406410258	34.14383127789352	34.12421168291964	28.006730262957163	33.4411683662327	26.988483641894693	34.15064060987021
R-HSA-447115	2.9086916886494163	14.836422927057015	6.72878115472753	3.902192609253281	1.349606064035053	13.280643828015702	34.091525206846725	32.733195067337704	29.122707161852972	30.972367728082773	8.392957732114683	33.9886552357968	34.14383127789352	34.07845511350826	33.33770740303948	34.09806121717666	20.645584991394266	34.15525517868166	34.14383127789352	34.14383127789352	34.14383127789352	34.14383127789352	32.166067969144564	34.15783231011348
R-HSA-448424	2.116936057721172	4.458613872556647	3.520131615508538	3.3052187814365355	0.06848593501695688	10.34715200943429	29.893411728722924	28.654491842501557	20.04955882728397	27.215022769419335	7.0968326873569145	33.49232311376336	34.14383127789352	33.77204767495622	31.534915199999794	32.47767709627338	16.528335667634263	34.15455128168144	34.14383127789352	34.14383127789352	33.76554378568534	34.137290770456204	23.25966366636043	34.15236633193399
R-HSA-450294	5.958892831691297	6.706477566341681	4.778888889484	3.208025403258454	0.4899473065201575	12.41250713709031	33.59666814493768	26.664902666219778	23.49647727884264	28.90612266172314	7.053824708092996	34.15660796943634	34.14383127789352	34.04579112283325	33.00259492473863	33.75904053881517	18.434566606659736	34.15239693147237	34.14383127789352	34.14383127789352	34.14383127789352	34.14383127789352	31.874940144742954	34.15407999352498
R-HSA-450408	34.12421168291964	33.9022603657666	29.443081219075037	25.20009169771227	4.4563862112152535	14.938320168373501	34.14383127789352	34.14383127789352	34.137290770456204	34.14383127789352	23.01875055471322	33.712300222312585	34.14383127789352	34.14383127789352	34.14383127789352	34.14383127789352	32.81005084405766	34.15550001946305	34.14383127789352	34.14383127789352	34.14383127789352	34.14383127789352	34.14383127789352	34.155775469686866
R-HSA-450531	30.445847953664117	31.365604878021664	19.247851320043985	14.277002754937644	2.5294034115735577	12.847853706908998	34.14383127789352	34.14383127789352	33.791563197181326	33.50591497483523	16.059848965496787	32.55442943616366	34.14383127789352	34.14383127789352	34.14383127789352	34.14383127789352	25.76278299853387	34.144955305625516	34.14383127789352	34.14383127789352	34.14383127789352	34.14383127789352	33.01545175026323	34.15082418873987
R-HSA-453274	2.9953201379543204	6.414735298004536	2.4159895852241142	4.735015744452937	1.009040947429436	2.440923014846986	33.66156892330206	29.050419921083922	20.600190742368213	19.540982664874228	5.276238602961776	18.1791166261275	34.14383127789352	33.934853689318665	32.039323689049006	31.654340099432925	18.43932526266858	31.91393425353916	34.14383127789352	34.137290770456204	34.03926025200694	34.09806121717666	27.806235842519563	33.989613428389056
R-HSA-453276	30.07697942941709	30.600225226653684	17.667444217013614	17.12269197632097	2.4254579836859413	10.41075925429215	34.14383127789352	34.14383127789352	33.98051132402132	32.69480186158394	12.510400558899011	32.21801081160377	34.14383127789352	34.14383127789352	34.14383127789352	34.137290770456204	30.421184823160033	34.15427585190257	34.14383127789352	34.14383127789352	34.14383127789352	34.14383127789352	33.9022603657666	34.15272129006982
R-HSA-453279	6.153917629546695	16.844568065977636	7.218005673987694	6.071802266834601	3.415561436577948	4.669760400640175	32.172411926115345	34.01967149413105	26.734072139980213	22.614819801654928	7.3549161514263615	24.08293926978344	34.14383127789352	34.137290770456204	33.70054022488365	34.07192103049814	25.94987796780826	33.461839640037155	34.14383127789352	34.14383127789352	34.13075090546517	34.091525206846725	33.42822675286017	34.151956303597714
R-HSA-4551638	16.667995692157703	32.605307631431856	22.419507976664516	9.919132146237795	3.3278807865546143	16.814203505664796	34.14383127789352	34.14383127789352	33.51239316870775	33.49296051419432	18.879855231862706	33.702490522143734	34.14383127789352	34.14383127789352	34.12421168291964	34.14383127789352	28.62461118853184	34.15518172715601	34.14383127789352	34.14383127789352	34.14383127789352	34.14383127789352	33.9413742812907	34.151020008453465
R-HSA-4608870	33.726533940447155	33.69404340197645	23.361771960896935	21.823247031588338	0.6814897498423321	15.336366926161153	34.14383127789352	34.14383127789352	34.13075090546517	34.12421168291964	17.840087390367394	33.952301839004974	34.14383127789352	34.14383127789352	34.14383127789352	34.14383127789352	31.396923326386467	34.15185226817867	34.14383127789352	34.14383127789352	34.14383127789352	34.14383127789352	33.78505738070341	34.153859655630455
R-HSA-4641257	34.14383127789352	33.91529576792902	30.02797155750237	30.24883049580404	4.638824299949038	18.444502728551075	34.14383127789352	34.14383127789352	34.12421168291964	34.14383127789352	20.40408110477267	33.994120775011865	34.14383127789352	34.14383127789352	34.14383127789352	34.14383127789352	32.4394380303547	34.15285593136135	34.14383127789352	34.14383127789352	34.14383127789352	34.14383127789352	34.13075090546517	34.15767926255851
R-HSA-4641258	34.137290770456204	34.12421168291964	31.346821513978316	29.930079054179195	5.436438281281638	14.11616948908141	34.14383127789352	34.14383127789352	34.14383127789352	34.14383127789352	15.98466021890251	34.1557815908552	34.14383127789352	34.14383127789352	34.14383127789352	34.14383127789352	31.516079826548697	34.15294773287218	34.14383127789352	34.14383127789352	34.14383127789352	34.14383127789352	34.14383127789352	34.15721400671208
R-HSA-5173105	15.49390575090382	0.8485041546023459	1.5477348377520121	0.8543909007432485	0.2096851732338742	8.087431817508541	34.14383127789352	4.27581335582063	1.1231600587375563	3.0042410913385895	4.256246346521462	28.848288499200613	34.14383127789352	9.987973054006387	4.496578397600604	13.839214790137557	15.795299613881285	34.13880542797572	34.14383127789352	21.585006262808328	10.406333374292373	28.39209261304972	25.284086737765925	34.15245201078452
R-HSA-5250913	27.571309477537383	19.791954011787574	3.5789929055464533	2.367409709902734	2.351860283275927	6.186103834841311	34.14383127789352	33.73303397532575	16.144101578607025	27.671027772904914	17.500306200426163	30.00327869309993	34.14383127789352	34.14383127789352	31.227994401668106	33.85665669431056	31.359343114594385	33.987709461848716	34.14383127789352	34.14383127789352	32.79723512518787	34.137290770456204	33.98051132402132	34.150328530482014
R-HSA-5250924	32.0203342022547	17.08608138975028	2.330190561315163	7.131340649468561	5.295813922833266	7.8095550682361825	34.14383127789352	34.065387589926374	19.199219845688255	27.226666457188376	19.678564964946595	32.44618701913412	34.14383127789352	34.14383127789352	30.322635011094672	33.635600903347964	33.66156892330206	34.153143577803284	34.14383127789352	34.14383127789352	33.99356214434059	34.137290770456204	34.091525206846725	34.15329046302789
R-HSA-5250941	23.97927799591283	6.18319950611184	2.469926506138096	2.956246901364636	1.4948875044083862	5.907399611033293	34.137290770456204	33.53831236789729	18.596719365198773	27.05228052231609	10.78346822489802	29.171781851260334	34.14383127789352	34.14383127789352	32.02666338901222	33.687547221461095	30.07697942941709	33.987573472691594	34.14383127789352	34.14383127789352	34.13075090546517	34.12421168291964	33.947895515685126	34.15012659990741
R-HSA-5334118	34.14383127789352	27.00007730249546	1.5356275098755112	7.30523531673504	5.508758695965859	12.979967525781362	34.14383127789352	34.14383127789352	28.451619724785036	32.299425927335626	30.748804885781794	33.82886487004447	34.14383127789352	34.14383127789352	33.37002128933578	34.12421168291964	34.12421168291964	34.154379902611744	34.14383127789352	34.14383127789352	34.09806121717666	34.14383127789352	34.14383127789352	34.15404327033813
R-HSA-5357801	1.3936191033859435	16.867275750739374	7.525780931997809	3.8856610469479307	0.48701165766367016	3.1427587874090834	28.279167863285174	32.159724654366514	22.641280525746307	21.420072338977945	5.463808635097481	21.19884497678927	34.14383127789352	34.14383127789352	32.53507904606163	32.611695901777956	9.79926928879841	31.62362678911769	34.14383127789352	34.14383127789352	34.11113516516192	34.091525206846725	16.465464390518843	34.152911012206516
R-HSA-5358346	33.279582875500836	32.28671296753193	21.854421769352683	19.38924410070242	3.6125910022949452	12.940443162755962	34.14383127789352	34.14383127789352	34.104597869948115	33.86968310265459	15.48087052505744	33.661595183233175	34.14383127789352	34.14383127789352	34.14383127789352	34.14383127789352	32.032993217943364	34.152770250412274	34.14383127789352	34.14383127789352	34.14383127789352	34.14383127789352	33.96746307341083	34.155518382668184
R-HSA-5358351	6.968231895505447	13.124129043853959	4.893065339291658	3.2154436666797546	1.738799512331849	3.741811447497693	33.131278795807454	31.465880416443234	20.288882792737507	18.20690246714402	4.172031279378375	21.24676059338623	34.14383127789352	34.12421168291964	32.24858950111253	32.49680529939174	13.336160503801885	33.45021462403514	34.14383127789352	34.14383127789352	33.96746307341083	34.11113516516192	19.62445499258398	34.1522439343483
R-HSA-5362768	34.14383127789352	33.72003454796446	28.338573070122806	23.06148476193308	3.2135881927514367	15.39957152488437	34.14383127789352	34.14383127789352	34.12421168291964	34.13075090546517	22.272287098901586	34.15371276533621	34.14383127789352	34.14383127789352	34.14383127789352	34.14383127789352	33.98051132402132	34.15154016585948	34.14383127789352	34.14383127789352	34.14383127789352	34.14383127789352	34.14383127789352	34.16151200081842
R-HSA-5368286	34.14383127789352	1.518772741764756	1.7992379121064468	5.421540686932982	6.441957974793283	11.09272851094959	34.14383127789352	19.506665413479638	12.642843733230512	29.080528374502272	24.677006353622232	33.45339437414151	34.14383127789352	33.59666814493768	30.28572119888569	33.960939911744404	33.687547221461095	34.15371276533621	34.14383127789352	34.14383127789352	33.960939911744404	34.14383127789352	34.14383127789352	34.1534618307768
R-HSA-5368287	34.14383127789352	2.7414591785725118	2.8304072084693135	5.854895758303814	4.85095043278141	9.5513482444676	34.14383127789352	21.19435825407764	15.944929031636983	28.350461810657308	27.20338164722845	31.54859057312612	34.14383127789352	34.07192103049814	31.09692883757658	34.11113516516192	34.12421168291964	34.15075687625036	34.14383127789352	34.14383127789352	34.07845511350826	34.14383127789352	34.14383127789352	34.151099560876304
R-HSA-5387390	34.14383127789352	33.67455678760272	27.37242902856746	24.395574384439115	2.958016632924244	14.023801385917485	34.14383127789352	34.14383127789352	34.14383127789352	34.14383127789352	21.07686441665283	33.71535640705855	34.14383127789352	34.14383127789352	34.14383127789352	34.14383127789352	32.04565480233002	34.15252545015355	34.14383127789352	34.14383127789352	34.14383127789352	34.14383127789352	33.86968310265459	34.156583483549795
R-HSA-5389840	34.14383127789352	3.3983054191276496	2.465139741325353	7.249924307234503	6.518514064386942	10.436736247021983	34.14383127789352	20.1590660563736	12.39801472034406	31.830757205930198	29.346174560402332	31.977621270645106	34.14383127789352	34.104597869948115	30.624962824103225	34.11767310281882	33.791563197181326	34.15243977092148	34.14383127789352	34.14383127789352	34.065387589926374	34.14383127789352	34.14383127789352	34.151570763864925
R-HSA-5419276	34.14383127789352	1.2576964945888482	2.2522309703220604	4.802069632776428	5.4438954664720365	6.763839555486625	34.14383127789352	24.384571799938048	16.201880776337187	30.15056826398469	28.350461810657308	31.882935674627117	34.14383127789352	33.86968310265459	29.57659614246414	34.104597869948115	34.07845511350826	34.15246425065665	34.14383127789352	34.14383127789352	33.57721043786946	34.14383127789352	34.14383127789352	34.15103224726277
R-HSA-5576891	21.097273811223456	20.645584991394266	9.291023408525186	5.229906396007716	0.9611360567494236	2.0165104112113004	34.14383127789352	33.42822675286017	30.37188937525771	33.092646657321836	4.869643425850747	24.046984186871747	34.14383127789352	34.14383127789352	34.14383127789352	34.14383127789352	8.355289358513767	33.82536126521894	34.14383127789352	34.14383127789352	34.14383127789352	34.14383127789352	20.144115024665755	34.15032241133735
R-HSA-5578749	26.809109948079808	31.17178877483181	13.336160503801885	7.053824708092996	3.877409953989725	7.629117388000605	34.14383127789352	34.14383127789352	32.80364266348373	32.27400257656476	13.876107621157697	27.49340654468453	34.14383127789352	34.14383127789352	34.11113516516192	34.104597869948115	31.05953353930453	34.13878934572469	34.14383127789352	34.14383127789352	34.14383127789352	34.14383127789352	33.363557227377505	34.15299669388691
R-HSA-5578775	30.82323338447113	28.62461118853184	19.747544100287683	15.68137450129344	0.9584164686624081	15.518865747689475	34.14383127789352	34.14383127789352	34.137290770456204	34.084989838957526	4.3063499339185665	34.14907960250223	34.14383127789352	34.14383127789352	34.14383127789352	34.14383127789352	13.578352311256113	34.15550001946305	34.14383127789352	34.14383127789352	34.14383127789352	34.14383127789352	29.93619252160983	34.16472704473163
R-HSA-5607761	34.12421168291964	33.363557227377505	24.34058709356489	22.115107457169145	2.077729797311476	16.748629967789242	34.14383127789352	34.14383127789352	34.14383127789352	34.137290770456204	19.905681330326907	33.49827930766875	34.14383127789352	34.14383127789352	34.14383127789352	34.14383127789352	32.89983281176011	34.152250054206014	34.14383127789352	34.14383127789352	34.14383127789352	34.14383127789352	34.12421168291964	34.157636409497606
R-HSA-5607764	21.574678691756564	21.30193088079847	17.73266584021835	17.82605672397269	4.675340215788212	5.677983460866191	34.14383127789352	34.065387589926374	31.277998618973776	33.895743628312204	7.946921445169079	31.53696405888697	34.14383127789352	34.14383127789352	34.09806121717666	34.11113516516192	30.05859666331646	33.99141250884072	34.14383127789352	34.14383127789352	34.14383127789352	34.14383127789352	33.85665669431056	34.15357199669855
R-HSA-5610780	34.05232263609472	33.41528770892169	27.296582461440096	21.631512014938473	4.1784761831078585	17.9097758341335	34.14383127789352	34.14383127789352	34.137290770456204	34.14383127789352	19.320918392379134	33.98824724819261	34.14383127789352	34.14383127789352	34.14383127789352	34.14383127789352	30.2918718961145	34.15327210230328	34.14383127789352	34.14383127789352	34.14383127789352	34.14383127789352	34.13075090546517	34.15453904026026
R-HSA-5610783	34.14383127789352	33.19571707902335	25.17212540025249	23.48568612046514	3.5377324581618375	13.936163840213899	34.14383127789352	34.14383127789352	34.137290770456204	34.137290770456204	15.633305169364732	33.81285894153028	34.14383127789352	34.14383127789352	34.14383127789352	34.14383127789352	32.52231856154397	34.155340872541686	34.14383127789352	34.14383127789352	34.14383127789352	34.14383127789352	34.137290770456204	34.15541432477611
R-HSA-5610785	34.137290770456204	33.557758512196656	27.700391964465833	23.69115629364163	2.808018141151425	15.049968763020907	34.14383127789352	34.14383127789352	34.14383127789352	34.14383127789352	24.050224207652384	33.991486701959744	34.14383127789352	34.14383127789352	34.14383127789352	34.14383127789352	31.94443405038924	34.15558571459526	34.14383127789352	34.14383127789352	34.14383127789352	34.14383127789352	34.137290770456204	34.1599934931958
R-HSA-5610787	9.585467922725114	19.722894307682775	7.537642580426729	6.504807380894146	0.5441766253490259	4.679767644209291	33.79806965606319	33.88922753327461	26.538331804475074	28.41589575837254	4.657062502114946	30.58024287281645	34.14383127789352	34.14383127789352	34.065387589926374	33.9413742812907	19.194360214081616	33.82295726544169	34.14383127789352	34.14383127789352	34.14383127789352	34.14383127789352	25.966921222400615	34.151778831807455
R-HSA-5617472	23.10960974044122	13.970623516787233	3.979160811247696	8.2989568673532	1.9334663148282205	6.37667923279272	34.13075090546517	33.59666814493768	19.816648565686577	23.00273579448227	12.705424111627172	27.96462090851172	34.14383127789352	34.137290770456204	29.856767510192043	33.434697238366766	22.356351849072524	34.147213138588235	34.14383127789352	34.14383127789352	33.96746307341083	34.14383127789352	33.38941732932076	34.15168703680332
R-HSA-5619084	29.38249530405679	27.68277152508188	19.644122394522253	17.058650259880427	1.6378451396144558	6.788169949263863	34.14383127789352	34.14383127789352	33.882712080653	34.00661553437506	7.825338253367119	33.49764375166669	34.14383127789352	34.14383127789352	34.137290770456204	34.14383127789352	23.008073407444193	34.15663245535923	34.14383127789352	34.14383127789352	34.14383127789352	34.14383127789352	31.81183129293955	34.15173599407528
R-HSA-5619102	6.420174832776213	21.890821422460156	10.441608154168843	5.39181259404375	1.4676997044491018	8.74058470018717	31.560038020740233	34.13075090546517	29.93619252160983	28.291043771902597	1.911387320730002	32.01903063777313	34.14383127789352	34.14383127789352	33.38295134030659	33.97398687750287	17.877530602809717	34.15469817944437	34.14383127789352	34.14383127789352	34.14383127789352	34.14383127789352	21.70395734591245	34.15124642789602
R-HSA-5619115	4.702830885408752	18.957021290844065	6.2714984006775065	2.397116871724852	1.5008375451847709	2.4568974704593938	24.86555370119043	33.525351483561	22.38791838785558	19.76234164910539	2.447634029915378	16.36739587001779	34.11113516516192	34.14383127789352	33.53831236789729	33.87619727044659	11.95002078301782	32.288590481971745	34.137290770456204	34.14383127789352	34.104597869948115	34.137290770456204	16.921839293853218	34.153804571616796
R-HSA-5619507	22.230316187800113	11.562825779891192	3.949939102161075	1.7939338998446337	0.45998593509781216	6.811269407039531	34.14383127789352	31.9317930153909	19.25271798334911	23.707417020521333	10.491099218658446	30.587669488293738	34.14383127789352	34.14383127789352	30.507550716185975	33.318326779432795	28.864105585908945	33.98904468797256	34.14383127789352	34.14383127789352	33.564241845045025	34.14383127789352	33.41528770892169	34.1522439343483
R-HSA-5620912	33.15704640119969	2.802865836887425	3.198766193777397	9.185165417284322	0.8535483662639001	9.17020647397843	34.14383127789352	20.934285318576674	20.3739967489705	25.87609054292576	8.30833144468048	31.09743070051087	34.14383127789352	32.07098567722506	32.09632682699553	34.065387589926374	15.195546987738014	34.15416568127897	34.14383127789352	33.85665669431056	33.73953465260105	34.14383127789352	26.59582553787898	34.151221949968566
R-HSA-5620920	0.35667654559982404	4.312909171086288	2.390844947726292	0.6932310407719908	1.2385121900268041	20.171324462310157	21.77652813266266	24.89890366972021	11.682398449626339	13.412606807391764	4.297612896277159	34.15498585802023	34.14383127789352	33.20861244358712	27.47177656454373	31.748786655520323	22.335320295296015	34.15305789535975	34.14383127789352	34.137290770456204	33.0411731089874	34.11767310281882	31.799217228333138	34.16404111611763
R-HSA-5620924	20.595150135610485	2.721162880524088	1.1231600587375563	4.046404338217824	1.1382094036552504	15.966326387770023	34.14383127789352	16.2553111032477	5.891181303280187	20.53471275312042	12.487104479990373	33.98298236001537	34.14383127789352	33.279582875500836	19.07307717021638	32.4394380303547	29.631305415537472	34.153474071398435	34.14383127789352	34.11767310281882	30.05859666331646	34.07192103049814	33.934853689318665	34.1601343166509
R-HSA-5621481	10.967456127820816	13.324111024619347	10.466338173116378	5.739090635034937	0.4084569556937749	4.099939746102197	34.14383127789352	32.6180848143768	29.485529545845107	29.267558874249715	5.278683345662932	24.4447126389207	34.14383127789352	34.104597869948115	33.590181600202996	33.85665669431056	13.54997859360691	33.31689402813059	34.14383127789352	34.14383127789352	34.14383127789352	34.14383127789352	23.78880714048882	34.15440438522695
R-HSA-5625740	23.87578214945111	14.772766717922332	1.210072033745644	2.2658768998352827	0.9830659375867987	6.376618571044109	34.14383127789352	33.668062534258084	15.411446216579208	16.51485272338564	24.682541289378577	31.292915499946695	34.14383127789352	34.14383127789352	28.13685713342328	31.666924625929802	32.36302925914312	34.15038360288605	34.14383127789352	34.14383127789352	32.077320001395925	33.91529576792902	34.104597869948115	34.151491209168896
R-HSA-5625886	34.104597869948115	26.722537481393406	1.9584833228588925	3.9270634099612542	6.137977529960861	10.650458438694287	34.14383127789352	34.14383127789352	24.061148620081543	30.736409123909034	31.465880416443234	33.3641957834597	34.14383127789352	34.14383127789352	33.40881915048818	34.104597869948115	34.14383127789352	34.154300334363306	34.14383127789352	34.14383127789352	34.07845511350826	34.14383127789352	34.14383127789352	34.15676712858492
R-HSA-5628897	2.0849579659875848	7.008105006119664	2.7584386544748716	2.8737483419951375	0.07284983289747744	9.580410798692245	27.894597846384624	26.988483641894693	10.519435550118141	10.658155592252326	5.409143110264258	32.33452140229948	34.065387589926374	34.12421168291964	30.9474863235482	31.9317930153909	18.09362236708776	34.15363320030642	34.14383127789352	34.14383127789352	33.59666814493768	34.12421168291964	30.594042432213897	34.151344339969164
R-HSA-5632684	22.125568173875795	30.28572119888569	21.025885722143435	11.495851661281137	2.6458192695159326	7.998366914464228	34.14383127789352	34.137290770456204	32.47767709627338	32.42669681289542	9.874521223831778	30.831499535463937	34.14383127789352	34.14383127789352	34.14383127789352	34.14383127789352	16.999294977058625	34.150775234174795	34.14383127789352	34.14383127789352	34.14383127789352	34.14383127789352	31.89388532222034	34.15294773287218
R-HSA-5633007	1.3229445930695025	6.344248834236417	3.2358938422237826	2.9935377554336347	0.3108638383400089	1.5658401398640929	30.144432330680562	26.705240303253184	15.368138892197049	16.398241078079597	5.757021934152229	24.790196376737885	34.14383127789352	32.73959618289922	29.340123349330856	33.23441088068815	11.999368634515404	32.77729970075544	34.14383127789352	34.14383127789352	34.032730023614995	34.11767310281882	22.4722085144913	34.15251933019362
R-HSA-5654736	12.367105751100533	10.744000630398878	9.700541135852996	7.508007302675576	0.9475861286124421	20.170774468107496	34.14383127789352	32.34394151633572	30.3041752163365	32.305783370553335	4.241061990658021	34.15167479750803	34.14383127789352	34.12421168291964	33.42822675286017	34.14383127789352	11.288802059094017	34.1544288678785	34.14383127789352	34.14383127789352	34.14383127789352	34.14383127789352	22.609529577867143	34.16497202614848
R-HSA-5654738	8.729636042326117	10.046686766534462	7.722783588573823	3.8322039216467965	2.275000750816746	11.197690610013284	34.091525206846725	30.643522762891415	25.938519003791804	27.624078423308305	3.7406587296148195	33.57132901956633	34.14383127789352	34.137290770456204	33.38941732932076	33.9413742812907	12.347808290177074	34.15196854310191	34.14383127789352	34.14383127789352	34.09806121717666	34.14383127789352	19.856193104138228	34.15499197889551
R-HSA-5658442	32.675613929278846	32.4075898034145	29.394607352813253	17.985407537398622	2.7771853000871696	14.057385842984077	34.14383127789352	34.14383127789352	33.96746307341083	34.137290770456204	15.33786169169744	33.75121397771938	34.14383127789352	34.14383127789352	34.14383127789352	34.14383127789352	31.328043928636966	34.15431869623273	34.14383127789352	34.14383127789352	34.14383127789352	34.14383127789352	34.07192103049814	34.15457576455107
R-HSA-5663220	0.5633082084095589	6.502067920205058	2.204099023041492	2.3689679106368104	1.2132121538430591	2.9545245209977242	14.976971177873637	26.2004240286184	14.398021179223932	13.59052201926015	9.636145446343425	25.827550202536756	33.97398687750287	33.61613163342321	28.864105585908945	28.006730262957163	22.356351849072524	33.1627961893149	34.14383127789352	34.14383127789352	33.40881915048818	33.64209194475762	29.637387432730055	34.151466730878106
R-HSA-5668541	26.04084200517991	18.957021290844065	14.065476126993737	10.902331011809743	1.813871646121849	6.932305812315538	34.14383127789352	34.00008851814302	32.382122781925574	33.66156892330206	8.80684857496356	30.217727806350137	34.14383127789352	34.14383127789352	34.14383127789352	34.137290770456204	20.539745683206842	33.82446830969815	34.14383127789352	34.14383127789352	34.14383127789352	34.14383127789352	31.610314483482707	34.150610013590615
R-HSA-5676590	34.14383127789352	32.63725540569815	24.987949720512947	23.24892887579226	1.7297093356188056	14.354930893540379	34.14383127789352	34.14383127789352	34.137290770456204	34.137290770456204	24.627220770444396	33.978453150440615	34.14383127789352	34.14383127789352	34.14383127789352	34.14383127789352	33.38295134030659	34.154887924324655	34.14383127789352	34.14383127789352	34.14383127789352	34.14383127789352	34.084989838957526	34.15872613619944
R-HSA-5678895	33.726533940447155	32.9897406684301	25.644086071375053	19.900729630006957	3.2620273316593322	11.28797607632942	34.14383127789352	34.14383127789352	34.137290770456204	34.05885479179218	19.950275410717392	33.75470814041608	34.14383127789352	34.14383127789352	34.14383127789352	34.14383127789352	32.84851341538771	34.154490074666406	34.14383127789352	34.14383127789352	34.14383127789352	34.14383127789352	34.14383127789352	34.155916257133356
R-HSA-5685942	28.403992902488124	21.59533639403928	12.693677898429769	13.578352311256113	3.5475320132368244	12.559856731372923	34.14383127789352	34.09806121717666	31.761390445895707	30.49520502807881	12.522057175547054	32.95132197359636	34.14383127789352	34.14383127789352	34.14383127789352	34.14383127789352	27.77093145597434	34.15474714565609	34.14383127789352	34.14383127789352	34.14383127789352	34.14383127789352	33.928333739768235	34.15541432477611
R-HSA-5687128	23.712838544069594	24.594059219980576	10.79783908461907	14.131659161918638	1.9949524393061717	10.793245762283025	34.14383127789352	34.14383127789352	32.72679459404499	32.541460251683816	8.926596371644285	32.085674322862225	34.14383127789352	34.14383127789352	34.14383127789352	34.14383127789352	25.379455468426663	34.15171151542113	34.14383127789352	34.14383127789352	34.14383127789352	34.14383127789352	31.490974984707023	34.15548165627837
R-HSA-5689603	13.847408742035844	16.39376462792223	6.199203275487921	3.459883787600099	2.539125100044499	6.349828717216338	34.11767310281882	33.947895515685126	30.885327753474865	29.911742503072357	11.047332364828627	29.72485350406719	34.14383127789352	34.137290770456204	33.564241845045025	32.42669681289542	22.010641132329155	34.11506673696424	34.14383127789352	34.14383127789352	34.14383127789352	34.14383127789352	30.43968120812336	34.150579417367815
R-HSA-5693532	11.333002390453304	14.641664760769721	9.656456275032514	5.303164909172782	2.076285921654472	3.220421455310749	34.137290770456204	32.57337591346246	28.62461118853184	29.594826790510478	6.988153095602267	24.221668022404344	34.14383127789352	34.14383127789352	33.72003454796446	34.09806121717666	17.38934060168213	33.02614454685699	34.14383127789352	34.14383127789352	34.137290770456204	34.14383127789352	30.16284205629181	33.98892105135986
R-HSA-5693538	15.066772249768608	18.26841616009546	9.528205296681756	6.686994788524143	2.3689679106368104	4.217794212910425	34.14383127789352	33.499437423331024	30.445847953664117	29.966769486769056	6.39843169432563	24.79521587821581	34.14383127789352	34.14383127789352	33.895743628312204	34.12421168291964	18.240011809010955	34.14904897837759	34.14383127789352	34.14383127789352	34.104597869948115	34.14383127789352	31.42825782688093	34.152360212033145
R-HSA-5693565	22.98139174708542	12.15953348129965	5.569005438265187	2.1506714489880023	1.5513781286878399	10.21088582114882	34.14383127789352	33.64209194475762	20.258886707710932	24.84888736916197	12.309261008286484	32.65459444037357	34.14383127789352	34.14383127789352	32.32485955348019	34.07192103049814	29.917854044911426	34.153474071398435	34.14383127789352	34.14383127789352	34.07192103049814	34.137290770456204	33.947895515685126	34.15679773628956
R-HSA-5693567	17.686066194191703	11.266736138200125	8.03262852446442	10.342998313755537	0.5000162141830443	6.572759211631367	34.137290770456204	33.91529576792902	29.52193885587622	28.46353284653665	8.20552281169603	27.496869126784226	34.14383127789352	34.14383127789352	33.87619727044659	34.032730023614995	19.93044942439522	33.65992987565087	34.14383127789352	34.14383127789352	34.14383127789352	34.14383127789352	32.54784209954939	34.15125866687336
R-HSA-5693571	22.38791838785558	18.53940463585398	7.546545412231194	7.3402853118211375	3.2901592952295347	13.41710712853276	34.14383127789352	34.032730023614995	27.19174309060685	31.02838844675213	18.91359525016736	33.324825370080525	34.14383127789352	34.14383127789352	33.98703641296697	34.032730023614995	30.193537770347543	34.15488180348799	34.14383127789352	34.14383127789352	34.14383127789352	34.14383127789352	34.12421168291964	34.157556825537036
R-HSA-5693606	22.28803675458055	19.644122394522253	7.561396028624882	6.712049707630144	2.7009528009449064	9.19153111016393	34.14383127789352	33.31186785625414	22.933405106091694	24.79892298161177	14.79821200063619	32.80240271472612	34.14383127789352	34.14383127789352	32.413958164348216	33.79806965606319	28.858105713277787	34.153143577803284	34.14383127789352	34.14383127789352	34.01314319303746	34.11767310281882	32.91908818317251	34.153363906130814
R-HSA-5693607	22.583088064000595	21.036076342020785	9.481184964538041	12.572635259801045	1.8032219910623737	9.946916024894684	34.14383127789352	33.131278795807454	27.812122152204058	29.0444001555704	9.437634114772692	29.93312760849936	34.14383127789352	34.14383127789352	33.746035972273845	34.11767310281882	22.01585836684809	34.16017105340211	34.14383127789352	34.14383127789352	34.091525206846725	34.14383127789352	32.9897406684301	34.15266008984615
R-HSA-5696398	10.46987356571376	15.316254241988114	3.9457743734794373	5.3400036473087855	2.434947752054298	5.801122627420967	34.137290770456204	34.05885479179218	23.125662928439542	25.272879066197014	8.739267743522666	25.9246059176526	34.14383127789352	34.14383127789352	32.73959618289922	34.02620043765663	23.200654023383457	34.15621619961389	34.14383127789352	34.14383127789352	34.00661553437506	34.14383127789352	33.79806965606319	34.15154628545604
R-HSA-5696399	12.862586871398484	16.72674529986109	3.6543377648806636	4.040073588878258	1.7466135595319698	4.883842518917105	34.14383127789352	34.14383127789352	22.408975552594526	27.442537457972893	7.393029777587533	31.991134569250896	34.14383127789352	34.14383127789352	32.73959618289922	34.00008851814302	27.18592477438177	34.1531986596092	34.14383127789352	34.14383127789352	34.02620043765663	34.14383127789352	33.31186785625414	34.152146016933806
R-HSA-606279	34.12421168291964	32.63086456633604	1.479483689950329	4.127071707565577	3.341140631910522	10.764932585474645	34.14383127789352	34.14383127789352	24.34058709356489	29.225272274141545	25.587663092759104	33.56730169652474	34.14383127789352	34.14383127789352	32.62447436922921	33.01545175026323	33.66156892330206	34.153614839200216	34.14383127789352	34.14383127789352	34.12421168291964	34.14383127789352	34.137290770456204	34.151026127856966
R-HSA-611105	34.137290770456204	10.85182009871075	2.0849579659875848	2.23863283580506	5.030132902344882	6.229340877776593	34.14383127789352	33.182824283775275	12.78387837387272	24.505741206283776	19.097301818670502	29.74771906593705	34.14383127789352	34.14383127789352	29.60698376493009	33.96746307341083	31.215499767968375	34.15340062780492	34.14383127789352	34.14383127789352	33.09908374127542	34.13075090546517	34.12421168291964	34.156436568993946
R-HSA-674695	28.606690495955664	2.6541309837849245	4.886032269514822	8.459095677207083	1.540463616627103	7.022319865423067	34.14383127789352	21.781716561003304	27.75328792294308	31.610314483482707	10.33597374607121	32.08703866269664	34.14383127789352	32.96403986343463	31.950755531131392	34.04579112283325	21.29167370975533	34.15263560982027	34.14383127789352	34.14383127789352	34.14383127789352	34.14383127789352	31.717288416929417	34.15708545148974
R-HSA-6781823	26.96530401689672	22.694250000272618	3.9063316207032592	5.030132902344882	1.58932563551772	13.790724247444912	34.14383127789352	34.14383127789352	27.971295006389706	29.801844507424292	11.355136802635336	33.98989780598919	34.14383127789352	34.14383127789352	34.11767310281882	34.14383127789352	26.636109306990793	34.15311297687949	34.14383127789352	34.14383127789352	34.14383127789352	34.14383127789352	33.9022603657666	34.1557877120258
R-HSA-6781827	24.050224207652384	24.37357177861053	9.881377485892923	6.344248834236417	0.7507727113117539	8.983720691390369	34.14383127789352	34.14383127789352	31.296760794561994	30.53224979585692	9.267811719248549	32.73325191325236	34.14383127789352	34.14383127789352	34.01314319303746	34.07845511350826	24.522288337664374	34.152745770222886	34.14383127789352	34.14383127789352	34.137290770456204	34.14383127789352	33.73953465260105	34.15324150114101
R-HSA-6782135	25.239271435365918	28.243555535549245	13.028702369929784	9.744732831839164	2.5116359937881394	14.84392761280313	34.14383127789352	34.14383127789352	32.59253301749442	31.679511720920804	14.131659161918638	33.322234300141005	34.14383127789352	34.14383127789352	34.12421168291964	34.14383127789352	28.362353117600307	34.16256524143056	34.14383127789352	34.14383127789352	34.137290770456204	34.14383127789352	32.9897406684301	34.154692058678116
R-HSA-6782210	22.74728351113208	26.377690498870592	8.9656189775201	6.65366708987281	1.6103682857826238	13.267739763565773	34.14383127789352	34.14383127789352	28.46353284653665	29.70433198206799	11.866753440402354	33.33377289137922	34.14383127789352	34.14383127789352	34.14383127789352	34.14383127789352	28.564898004197623	34.15221945494019	34.14383127789352	34.14383127789352	34.14383127789352	34.14383127789352	33.954417392502755	34.15529802555602
R-HSA-6784531	26.953718052481538	33.9022603657666	22.89079386323371	15.428786994629146	2.2552592678230483	17.52315789292546	34.14383127789352	34.14383127789352	33.954417392502755	32.45855467326873	12.760315401709484	33.66138070222589	34.14383127789352	34.14383127789352	34.14383127789352	34.137290770456204	31.11563515426465	34.15572650042196	34.14383127789352	34.14383127789352	34.14383127789352	34.14383127789352	34.01967149413105	34.15614274380818
R-HSA-6785807	10.448670707977907	21.605669085461862	16.05542099568392	12.502632657895015	0.5248609282914585	6.225567739646445	31.887569620907108	33.51239316870775	31.610314483482707	30.298023235264445	3.0906494361298766	30.20362925388449	34.137290770456204	34.14383127789352	34.00661553437506	33.38941732932076	15.567880406425102	34.15335166559094	34.14383127789352	34.14383127789352	34.14383127789352	34.14383127789352	22.960057946741667	34.15160748154637
R-HSA-6790901	4.317285071772467	0.4940768942137994	0.11937201258853268	1.654211673782573	1.486581248646737	14.078632024102436	34.05885479179218	3.5220848296931253	1.1543978160087365	10.64745061771726	19.08276511202173	33.611301299965284	34.14383127789352	21.29167370975533	6.584523792068124	26.377690498870592	32.166067969144564	34.15886694883482	34.14383127789352	32.001350495015124	9.622617535279524	33.26021959513115	34.09806121717666	34.1561366225058
R-HSA-6791226	5.186219320609182	0.5536882332196026	0.8235652434129115	3.0906494361298766	1.1402252849641472	2.4916814967944196	34.01967149413105	11.889432245964095	9.666620222610398	15.515643877197954	19.20894102661162	17.06780219121248	34.14383127789352	21.127907099938046	18.107762257147407	29.759162559712596	30.810822214717767	31.028824082111672	34.14383127789352	32.12801771333688	30.003483026700394	33.96746307341083	34.13075090546517	33.78425320431692
R-HSA-6794361	22.073290198261308	19.05855005141174	8.361561121513398	4.247565883299009	1.1003231141124623	13.739480501857715	34.14383127789352	34.091525206846725	31.704693616413525	29.449143340388105	6.074441789912335	33.82667893213645	34.14383127789352	34.14383127789352	34.11113516516192	34.14383127789352	11.566552591274611	34.15272129006982	34.14383127789352	34.14383127789352	34.14383127789352	34.14383127789352	25.64973189514122	34.157275223836805
R-HSA-6794362	14.301997113282667	9.211569296779423	5.31542896808658	6.357771116169934	0.6619679436062014	4.851993711652477	34.11767310281882	33.77204767495622	25.75712435297043	24.472664245680228	2.8737483419951375	33.30401834994833	34.14383127789352	34.137290770456204	33.54479377362362	33.8436328556145	8.84235906366003	34.15139941576577	34.14383127789352	34.14383127789352	34.12421168291964	34.13075090546517	17.7046983891503	34.15530414654716
R-HSA-6796648	25.340163555744383	10.75834361314729	8.86499638695235	10.413383265164107	2.3224794858629076	9.926313018688226	34.14383127789352	30.910183477324363	30.10149877065238	28.960190818631016	11.112913847216543	33.65113356689411	34.14383127789352	34.14383127789352	34.01967149413105	34.137290770456204	21.450947528561745	34.15376172862225	34.14383127789352	34.14383127789352	34.13075090546517	34.14383127789352	33.1183988470385	34.15688955974432
R-HSA-6799198	34.14383127789352	11.682398449626339	2.183231016140376	4.169884206551737	3.1766058185787145	18.48286575393435	34.14383127789352	34.09806121717666	13.344196670108358	27.483476697265235	25.43564125905282	33.988185432773825	34.14383127789352	34.14383127789352	30.966146413916093	34.00008851814302	33.928333739768235	34.153871896547365	34.14383127789352	34.14383127789352	33.947895515685126	34.14383127789352	34.12421168291964	34.161518124116
R-HSA-6802952	0.7269470861285856	8.582660545499254	6.556975955527946	3.8959886829455277	1.1092249370603966	14.444625016274017	7.3402853118211375	19.399015144983785	11.915919734682282	13.720688544964366	7.609023542933503	33.08809159630143	29.01431095379816	31.82444792612134	23.136368256164562	29.966769486769056	15.98466021890251	34.1539147398281	34.00008851814302	34.104597869948115	32.12801771333688	33.80457675734981	29.893411728722924	34.15632638393587
R-HSA-6802957	0.31564456185430995	3.879471809310744	2.8964341585839097	2.8563668339204127	1.66433152162385	13.01453073347414	8.633631149584218	18.126624387044025	14.389657887984217	13.643323589907173	4.739623465738134	33.62249293516302	25.910132813672465	29.588749266018255	23.53966753546665	28.97822508828819	16.92639040437573	34.15641208336187	33.73303397532575	34.02620043765663	32.4394380303547	33.460585603994694	23.701996137601494	34.149912433818244
R-HSA-6803157	9.297661003522125	1.272741896036805	1.927932601477313	1.5332128674957526	0.3996660369563965	6.930284893139803	34.14383127789352	3.889790265271561	4.679915818686257	7.9591351151679515	13.052524703881998	30.807061984055892	34.14383127789352	20.691031060046182	20.198963616094357	21.99499326979105	22.34583479165094	34.15161360116791	34.14383127789352	31.648048799367558	29.056440328319486	33.0604708722723	32.305783370553335	34.15027957738839
R-HSA-6804756	7.48434430207279	15.088194876862367	8.675163598918747	7.780003959750549	2.6491421624472373	9.377341268352579	34.11767310281882	32.17875652527971	25.94987796780826	25.881762651893737	6.897335408849507	31.276503344130347	34.14383127789352	34.14383127789352	33.37002128933578	33.635600903347964	21.859619799409028	34.15412283734632	34.14383127789352	34.14383127789352	34.065387589926374	34.14383127789352	31.673217852363088	34.153590357757075
R-HSA-6806834	12.240035961383505	1.5550265416664042	3.920837444551127	2.5407474662560543	0.5224019750696891	9.48542566118162	27.900493778768762	12.278468915192079	13.631129068218948	21.14834209047046	2.412838200137576	32.377700394821844	33.86968310265459	30.717820296011716	30.25497734152583	32.867753371874684	12.297709209696988	33.98788254058774	34.14383127789352	33.97398687750287	33.8436328556145	34.12421168291964	20.873333555072026	34.15324762136892
R-HSA-6807070	6.319948088933431	13.843311447876728	5.3572428663870255	5.55642449742656	1.5721202330086066	5.282011924933503	32.9255079248952	33.38295134030659	27.924083923534724	27.75328792294308	6.180534396195386	26.229722831655977	34.14383127789352	34.14383127789352	33.66156892330206	33.96746307341083	19.841359106182438	34.155457172063926	34.14383127789352	34.14383127789352	34.091525206846725	34.07845511350826	29.759162559712596	34.15262948981948
R-HSA-6807505	33.928333739768235	2.6160207618598803	2.8598383285719366	6.466511831898859	0.46964278110826213	14.895478917841912	34.14383127789352	11.351446148395965	23.25429595081999	30.550780846164184	15.075339388876273	33.48331947789902	34.14383127789352	27.871020532045392	33.48000862302013	34.11767310281882	22.625402170256617	34.154851199338744	34.14383127789352	32.605307631431856	33.629110504322895	34.14383127789352	32.31850018362474	34.15353527464287
R-HSA-6807878	2.2613229446235437	0.9067792986281434	0.7315202326090987	1.4188239079854221	2.952709244715417	6.680572758703322	31.572603283757473	12.54538756369474	3.8015513400208523	8.768196900823144	7.647839333650106	30.353476697440147	34.14383127789352	31.190518205270248	16.55531878373075	28.0658403473001	14.30616506825548	33.99323652025252	34.14383127789352	34.01314319303746	27.37242902856746	32.733195067337704	24.028383071340464	34.15800372506102
R-HSA-6809371	33.92181443263862	0.4748094503731304	2.1506714489880023	1.9224081996950402	0.47308304706891136	7.412884506581426	34.14383127789352	0.0003381638326361122	0.031631677959254714	6.079722707722535	6.73715532925173	28.64341472877038	34.14383127789352	1.173803968363423	2.0332419508450723	22.614819801654928	22.177910169888538	34.10780679453129	34.14383127789352	0.6598213875927469	3.3222070964033845	30.997259404994058	32.33758021983481	34.1516197207917
R-HSA-6811434	3.5593115750305175	1.8339395664093063	1.8785478972641676	1.888091495830551	2.384582510698429	6.524270499912795	32.69480186158394	14.343705316888219	4.564009215208147	8.816525684594087	5.051588700332179	30.905328646879465	34.14383127789352	26.149074985959118	12.240035961383505	20.696083822024704	18.634980304503102	34.15320477982122	34.14383127789352	33.811084501042004	30.07697942941709	33.363557227377505	27.232489263167484	34.153168058583205
R-HSA-6811436	2.768655105569845	4.802069632776428	1.332904903949566	1.4361652771499038	2.865050076766291	19.716204190225035	30.600225226653684	27.48932772579318	15.36381166560416	12.121297398901687	3.3108760944056104	33.90967812200362	34.14383127789352	33.98703641296697	15.342185093831533	22.805694336767594	20.079393736223775	34.15944857897912	34.14383127789352	34.14383127789352	30.08310830189173	32.52869848268196	30.624962824103225	34.15946082404469
R-HSA-6811558	8.014221196290691	10.501720593633157	10.05360628198346	8.547711860476095	0.6548302369648634	5.7741496616102745	33.75253793434495	26.217551917619566	28.261358812278264	31.42825782688093	3.1471941562951704	31.0357294075239	34.14383127789352	34.07845511350826	33.73303397532575	34.12421168291964	4.881346649647416	34.152482610481854	34.14383127789352	34.14383127789352	34.137290770456204	34.14383127789352	14.473405428404849	34.15299669388691
R-HSA-68827	33.77855220662863	33.98051132402132	26.126269860039393	23.75080714661715	2.4096891885118206	16.612260422588147	34.14383127789352	34.14383127789352	34.12421168291964	34.13075090546517	23.447937244100494	33.64499662860172	34.14383127789352	34.14383127789352	34.14383127789352	34.14383127789352	32.204141343890484	34.152672329872715	34.14383127789352	34.14383127789352	34.14383127789352	34.14383127789352	34.137290770456204	34.15676100705079
R-HSA-68867	31.856000746639253	32.854926091931624	23.995640588078818	18.15021642251629	3.096096130751174	14.244091120677574	34.14383127789352	34.14383127789352	34.07845511350826	34.07192103049814	19.78208066642559	33.9441596350291	34.14383127789352	34.14383127789352	34.14383127789352	34.14383127789352	30.71162530401873	34.15608765216857	34.14383127789352	34.14383127789352	34.14383127789352	34.14383127789352	34.11113516516192	34.15490016600479
R-HSA-68875	15.10105610010105	18.2968435102789	7.036661013902968	4.776574214749213	1.4269007638727116	9.067759563469558	33.81759288714055	34.12421168291964	24.368072729133583	23.561278037800967	8.355289358513767	24.280907045857962	34.14383127789352	34.14383127789352	30.328789559864557	31.396923326386467	25.289691535048174	33.66256038280535	34.14383127789352	34.14383127789352	33.947895515685126	34.065387589926374	32.46492817203684	34.152250054206014
R-HSA-68949	32.032993217943364	31.679511720920804	24.214359499528474	19.713038866664615	1.778077332086511	12.383062628901817	34.14383127789352	34.14383127789352	33.76554378568534	33.99356214434059	19.875980720779324	32.91419569364719	34.14383127789352	34.14383127789352	34.14383127789352	34.14383127789352	32.8164596669105	34.15210929805327	34.14383127789352	34.14383127789352	34.14383127789352	34.14383127789352	34.14383127789352	34.16046495035741
R-HSA-69002	24.765642230014826	26.538331804475074	13.872005871975782	12.70934078706432	2.5116359937881394	10.581094488990109	34.14383127789352	34.14383127789352	33.42175690971208	33.16348990835558	18.28262696027296	32.99040815922661	34.14383127789352	34.14383127789352	34.14383127789352	34.14383127789352	32.25494180666749	34.15262948981948	34.14383127789352	34.14383127789352	34.14383127789352	34.14383127789352	34.14383127789352	34.15272129006982
R-HSA-69017	32.4521818167329	32.36302925914312	20.35395330494676	16.317762585428014	2.7925774273394435	12.341653975760494	34.14383127789352	34.14383127789352	34.05885479179218	34.00661553437506	17.18685880951095	33.491971651545065	34.14383127789352	34.14383127789352	34.14383127789352	34.14383127789352	29.27360238414666	34.151748233415965	34.14383127789352	34.14383127789352	34.14383127789352	34.14383127789352	33.64209194475762	34.15416568127897
R-HSA-69052	26.286121181707994	30.175118416203787	20.01478053284631	17.035808538811363	1.7505283633946958	10.000853125998226	34.14383127789352	34.14383127789352	33.41528770892169	32.47767709627338	15.896438843689545	31.731037513610076	34.14383127789352	34.14383127789352	34.14383127789352	34.137290770456204	30.860482301796523	34.152782490520615	34.14383127789352	34.14383127789352	34.14383127789352	34.14383127789352	33.655075954733846	34.151913465404505
R-HSA-69202	20.746646629162527	27.935882845070285	15.428786994629146	11.825234978827455	6.212556918676783	9.485088041632206	34.14383127789352	34.091525206846725	32.650039011191545	33.499437423331024	10.952966134362658	32.27273341667074	34.14383127789352	34.14383127789352	34.14383127789352	34.14383127789352	29.056440328319486	34.15343734956079	34.14383127789352	34.14383127789352	34.14383127789352	34.14383127789352	32.27400257656476	34.15467981715245
R-HSA-69206	4.618353542502514	17.718679240867953	7.746848716576128	4.661628226060202	2.657459852955713	6.146973236850614	34.084989838957526	33.88922753327461	32.077320001395925	28.822119952938326	15.506946714182613	23.240628088462657	34.14383127789352	34.14383127789352	33.70054022488365	34.07192103049814	27.94178326812995	33.43601986650852	34.14383127789352	34.14383127789352	34.14383127789352	34.14383127789352	33.668062534258084	34.15073239904958
R-HSA-69239	16.41167425649986	23.64240870657002	13.316081218645794	9.551761906941895	0.7766762335124705	5.139530836071182	34.09806121717666	34.07192103049814	32.976888981330994	32.790828229169236	18.178547945963487	28.15386350771219	34.14383127789352	34.14383127789352	33.85665669431056	34.07845511350826	30.6373354746553	33.635401315650185	34.14383127789352	34.14383127789352	34.137290770456204	34.14383127789352	34.137290770456204	34.1531986596092
R-HSA-69242	5.526293667047652	18.074778123388484	10.385198896415613	6.35236032890023	1.7141918067318354	6.285509044355636	33.47353364098102	33.72003454796446	30.742606683850685	25.14417512714644	9.122618144837466	20.11015344003899	34.14383127789352	34.137290770456204	32.62447436922921	33.86968310265459	28.924139605375817	33.20844877911888	34.14383127789352	34.14383127789352	34.137290770456204	34.137290770456204	32.0646519952339	34.124642140646785
R-HSA-69275	2.32556214115421	7.603061307872289	4.146306938067535	4.438587100097899	1.8393130148299184	2.8265411717387603	34.07192103049814	30.24268429199677	23.550471505456127	22.230316187800113	6.371309019424142	15.531077848419901	34.14383127789352	33.85014445375693	31.591455994112128	33.77204767495622	17.900953368143274	31.753719181170368	34.14383127789352	34.13075090546517	33.88922753327461	34.14383127789352	26.959510714016414	34.15161360116791
R-HSA-69306	13.028702369929784	21.74541100470885	8.646399016568221	3.7629221716593637	2.35962759266367	5.950144635802376	34.14383127789352	34.12421168291964	30.415020645388765	29.600904956814095	15.971410749977728	27.968127674117103	34.14383127789352	34.14383127789352	34.084989838957526	34.13075090546517	31.346821513978316	33.99115901821482	34.14383127789352	34.14383127789352	34.137290770456204	34.14383127789352	33.97398687750287	34.1551511224502
R-HSA-69473	19.320918392379134	20.751706428647974	10.360570811231195	8.569943108570541	2.9651015812877253	8.884708660886568	34.12421168291964	33.8436328556145	30.563138089504005	26.728304490036724	13.537827971998256	31.302302189105067	34.14383127789352	34.14383127789352	33.85665669431056	33.75904053881517	28.90612266172314	34.15371276533621	34.14383127789352	34.14383127789352	34.07845511350826	34.14383127789352	33.934853689318665	34.15309461635247
R-HSA-69481	5.374512514022274	23.897551528288457	9.407546072163303	5.995527443487336	1.0719394216244869	4.389618594567564	33.434697238366766	33.83061158655997	30.28572119888569	24.25274071047411	9.48453945260214	20.897121682032942	34.14383127789352	34.14383127789352	33.16348990835558	33.811084501042004	25.340163555744383	33.36047273666646	34.14383127789352	34.14383127789352	34.14383127789352	34.14383127789352	31.9317930153909	34.153210900035496
R-HSA-69541	34.14383127789352	34.065387589926374	29.759162559712596	24.904464240995672	3.674311710024849	14.254639791875992	34.14383127789352	34.14383127789352	34.14383127789352	34.14383127789352	20.670826409749715	34.1526906899296	34.14383127789352	34.14383127789352	34.14383127789352	34.14383127789352	29.473398243528376	34.15217049623293	34.14383127789352	34.14383127789352	34.14383127789352	34.14383127789352	34.11113516516192	34.15457576455107
R-HSA-69563	33.635600903347964	33.68105168333679	27.794465147663683	19.737682264940908	2.62924065216891	14.79252787429683	34.14383127789352	34.14383127789352	34.14383127789352	33.908777745638616	13.525683076128827	33.267748535028076	34.14383127789352	34.14383127789352	34.14383127789352	34.14383127789352	27.13940133449156	34.157471120162775	34.14383127789352	34.14383127789352	34.14383127789352	34.14383127789352	33.98051132402132	34.15427585190257
R-HSA-69580	32.29306912632878	33.41528770892169	24.96567282562676	18.145496737802084	4.836956664019811	15.543769443563022	34.14383127789352	34.14383127789352	34.137290770456204	34.04579112283325	16.573320289178895	33.824636905951934	34.14383127789352	34.14383127789352	34.14383127789352	34.14383127789352	29.152854119106333	34.15394534223964	34.14383127789352	34.14383127789352	34.14383127789352	34.14383127789352	33.67455678760272	34.15453904026026
R-HSA-69601	34.12421168291964	34.104597869948115	31.786605732295055	26.308998121737478	5.025371761121741	17.970712826422975	34.14383127789352	34.14383127789352	34.14383127789352	34.14383127789352	19.267321808810216	34.15339450752022	34.14383127789352	34.14383127789352	34.14383127789352	34.14383127789352	32.89341563920507	34.154226887090104	34.14383127789352	34.14383127789352	34.14383127789352	34.14383127789352	34.14383127789352	34.16578661551798
R-HSA-69610	34.14383127789352	33.96746307341083	29.42489870585283	28.46353284653665	4.367784834141142	20.095149256764277	34.14383127789352	34.14383127789352	34.137290770456204	34.137290770456204	18.817278281994557	33.99084988860417	34.14383127789352	34.14383127789352	34.14383127789352	34.14383127789352	33.68105168333679	34.15799148107713	34.14383127789352	34.14383127789352	34.14383127789352	34.14383127789352	34.14383127789352	34.16813261261528
R-HSA-69613	34.14383127789352	34.084989838957526	30.71162530401873	28.11317460644284	4.103629505853882	18.079346385250034	34.14383127789352	34.14383127789352	34.14383127789352	34.14383127789352	23.53966753546665	33.99353332772703	34.14383127789352	34.14383127789352	34.14383127789352	34.14383127789352	33.16348990835558	34.158089433202846	34.14383127789352	34.14383127789352	34.14383127789352	34.14383127789352	34.14383127789352	34.1599261432727
R-HSA-69615	33.51239316870775	33.46705930130615	24.815572009406893	21.80247667541759	3.2228716167891194	17.346565310908872	34.14383127789352	34.14383127789352	34.137290770456204	34.084989838957526	20.40909740290089	33.421558571423645	34.14383127789352	34.14383127789352	34.14383127789352	34.14383127789352	29.594826790510478	34.15245201078452	34.14383127789352	34.14383127789352	34.14383127789352	34.14383127789352	33.86968310265459	34.15232349267567
R-HSA-69618	2.6808288938904474	14.289497068807524	5.3597080958439784	3.7954373300767625	5.273794480878632	5.42596094605091	32.6884052418863	33.07977441636084	25.04368682320664	22.858862328626564	12.760315401709484	28.093268479999928	34.137290770456204	34.14383127789352	32.00767775525702	32.261294754427276	29.352226413244797	34.15216437640475	34.14383127789352	34.137290770456204	33.92181443263862	34.11767310281882	33.947895515685126	34.15323538091535
R-HSA-69656	24.859997616277493	27.063888292800108	16.34903521527537	9.185165417284322	1.8799095265598047	4.781319915677741	34.137290770456204	34.14383127789352	33.726533940447155	32.976888981330994	11.667416332719952	32.256912003687425	34.14383127789352	34.14383127789352	34.14383127789352	34.12421168291964	25.4918911528936	34.152048100100714	34.14383127789352	34.14383127789352	34.14383127789352	34.14383127789352	32.8164596669105	34.150891501504134
R-HSA-70171	33.687547221461095	34.14383127789352	32.598920003337625	18.702035357164682	3.362037610767491	12.944307456247827	34.14383127789352	34.14383127789352	34.14383127789352	34.14383127789352	7.540609562875281	33.39245654286318	34.14383127789352	34.14383127789352	34.14383127789352	34.14383127789352	19.150652294939817	34.1548144744346	34.14383127789352	34.14383127789352	34.14383127789352	34.14383127789352	31.30927212197329	34.154153440144
R-HSA-70326	27.495179395767384	34.12421168291964	30.910183477324363	16.371391946901017	1.9417843495486518	6.515080055289607	34.14383127789352	34.14383127789352	33.85014445375693	33.91529576792902	3.811753582379565	32.58949015161792	34.14383127789352	34.14383127789352	34.14383127789352	34.14383127789352	16.649940586365492	34.15397594470795	34.14383127789352	34.14383127789352	34.14383127789352	34.14383127789352	31.30927212197329	34.15390861935262
R-HSA-71406	17.65813706005053	16.29098235412315	2.358072946283312	5.606841553726838	1.5757976961348006	14.335955502089606	34.14383127789352	34.104597869948115	21.600502419725835	26.947926032290972	9.612478238487146	34.1522255747888	34.14383127789352	34.14383127789352	31.277998618973776	34.09806121717666	19.77220987886959	34.15221945494019	34.14383127789352	34.14383127789352	34.104597869948115	34.14383127789352	29.801844507424292	34.15712218145102
R-HSA-72163	0.8219193331493247	0.3343647338814566	0.7910416781504412	1.6228234469089042	1.0963809177113226	5.566765406578164	30.095367972508427	8.547711860476095	6.100871335743208	11.281444215552936	11.208005287155041	19.560534366925918	34.14383127789352	26.861122689983535	16.658966863015014	28.702334254962633	26.22897371627216	32.04386370934351	34.14383127789352	32.77161139476824	28.756206056237097	33.61613163342321	32.05831895542158	33.98132598582747
R-HSA-72165	2.588055346541739	0.163159001846499	1.1727776476614606	2.3209390455664676	1.2363916826746466	16.96633716252479	33.96746307341083	12.97320593374086	14.011822406751136	22.488031161662803	20.024713990703717	33.82509899349742	34.14383127789352	29.6434700917409	29.376440242344472	31.679511720920804	32.22953643766799	34.15337614667976	34.14383127789352	34.11767310281882	34.03926025200694	34.14383127789352	34.137290770456204	34.16193451368419
R-HSA-72172	1.0758272340819044	0.6484489532134976	0.769556140410563	1.617834521918444	2.6325515967291646	0.645595530072717	29.128735269831445	6.4965908747674925	5.995527443487336	11.618794569480615	11.48099643710872	16.728403047132257	34.14383127789352	25.497519668001587	16.033290713688423	26.659142711803263	22.183147890669538	32.68371989491838	34.14383127789352	32.166067969144564	26.69371205763975	32.650039011191545	32.44580960242851	34.15365768181316
R-HSA-72187	34.09806121717666	28.924139605375817	8.174504055199687	10.515891292314507	6.6814339136438425	13.243737615193657	34.14383127789352	34.14383127789352	30.959925741772054	33.499437423331024	9.447674833944827	34.15592849957681	34.14383127789352	34.14383127789352	34.14383127789352	34.07845511350826	28.421848148734608	34.1542391282796	34.14383127789352	34.14383127789352	34.14383127789352	34.14383127789352	33.318326779432795	34.15535923556963
R-HSA-72202	33.60964316154697	34.104597869948115	20.419131918167853	12.332381755154149	0.9738910415740897	8.875630724545788	34.14383127789352	34.14383127789352	33.499437423331024	33.85014445375693	11.200675344311298	32.91335927334863	34.14383127789352	34.14383127789352	34.13075090546517	34.14383127789352	26.69947585979922	34.15124030841074	34.14383127789352	34.14383127789352	34.14383127789352	34.14383127789352	33.42822675286017	34.15027957738839
R-HSA-72306	27.116155007704474	27.389947476616104	5.86784086106639	3.196916167637024	4.730410494448756	4.368914865319637	34.14383127789352	34.14383127789352	30.87911542754154	29.183017119837405	10.978330277766183	28.649677162867036	34.14383127789352	34.14383127789352	33.70054022488365	33.954417392502755	25.16094336809632	34.15219497556839	34.14383127789352	34.14383127789352	34.07845511350826	34.14383127789352	31.818139288458077	34.152911012206516
R-HSA-72613	34.104597869948115	0.790239209504084	2.477916336864789	7.934717840216594	5.312974914749487	8.01936482289337	34.14383127789352	9.987973054006387	16.286521215020567	26.90161295902639	27.729772193160457	29.765383912748383	34.14383127789352	26.79178391117553	30.21196290164508	33.91529576792902	33.934853689318665	34.15393310126822	34.14383127789352	34.02620043765663	34.137290770456204	34.14383127789352	34.14383127789352	34.15621619961389
R-HSA-72649	34.13075090546517	0.9466870650755587	2.3147831992972137	8.707184143448057	6.428338822873761	16.377251040812546	34.14383127789352	8.462252033797915	17.38934060168213	24.69361308348193	25.881762651893737	33.9885316021183	34.14383127789352	25.638440888686098	30.792210275082727	33.91529576792902	33.947895515685126	34.15341898867263	34.14383127789352	33.363557227377505	33.908777745638616	34.14383127789352	34.14383127789352	34.15748948556262
R-HSA-72662	34.14383127789352	1.7859952180872471	1.3362350676002506	2.6209737422221266	5.964118865515766	18.067362782358078	34.14383127789352	10.036312238206472	17.915014691803517	26.734072139980213	24.09393723458938	34.1341995502675	34.14383127789352	26.647624726828603	31.146825189647554	33.57721043786946	33.88922753327461	34.15255604998714	34.14383127789352	32.38848857396263	33.66156892330206	34.12421168291964	34.14383127789352	34.154820595246285
R-HSA-72689	34.14383127789352	0.5205627526786619	3.6443736672231855	7.508007302675576	8.323968336439208	10.445408275845743	34.14383127789352	15.066772249768608	21.69360033204925	28.630586036022102	28.594746575806763	31.513487657103678	34.14383127789352	31.698397179349282	31.284252035433887	33.960939911744404	33.9022603657666	34.154171801849856	34.14383127789352	34.14383127789352	34.14383127789352	34.14383127789352	34.137290770456204	34.151589122695434
R-HSA-72695	34.137290770456204	1.7013238136086408	3.6264767120050867	6.365891983492955	5.073094679835812	19.491888585735907	34.14383127789352	9.710729736735816	18.5203201734717	28.8161245721135	28.936154109646743	34.15734868468639	34.14383127789352	27.401629649118213	30.378049059468598	33.86968310265459	33.687547221461095	34.15721400671208	34.14383127789352	34.04579112283325	33.668062534258084	34.14383127789352	34.14383127789352	34.162118218305686
R-HSA-72702	34.14383127789352	0.6274688001740182	2.697592833479515	3.9353732697840584	4.284525791977386	14.526789200567436	34.14383127789352	11.738671815794005	19.9601922409395	30.040219674180708	26.584321661043667	33.942450822957476	34.14383127789352	25.966921222400615	31.503526121427036	34.065387589926374	34.00008851814302	34.152470370596106	34.14383127789352	33.67455678760272	33.77204767495622	34.137290770456204	34.14383127789352	34.15494913281624
R-HSA-72706	34.14383127789352	1.8258967683336897	2.2401413801438474	7.6598040188037135	8.330227501960461	6.924149369119374	34.14383127789352	10.005222814923403	19.233255165648487	26.12057018150899	28.61266341849965	28.735104782962722	34.14383127789352	30.42734964287226	32.2231867009237	34.065387589926374	33.934853689318665	33.98803089524562	34.14383127789352	33.655075954733846	33.88922753327461	34.14383127789352	34.14383127789352	34.15243977092148
R-HSA-72737	34.14383127789352	1.8125384147510253	5.116257218519678	7.180381519301544	2.5423704282013615	6.399006216391462	34.14383127789352	7.252829765631944	15.277400987738622	24.20339920605306	29.122707161852972	27.187467368803755	34.14383127789352	27.40747169751347	32.57976097255767	34.00008851814302	34.02620043765663	33.66310293845728	34.14383127789352	33.49296051419432	33.791563197181326	34.14383127789352	34.137290770456204	34.15144225262364
R-HSA-72764	34.14383127789352	1.8352820596410389	4.4452571462284265	7.901209821072077	8.286466247921979	7.954357341087286	34.14383127789352	17.593058483431815	23.302628449308646	29.080528374502272	28.99626513333482	31.243139295657212	34.14383127789352	32.52231856154397	33.07977441636084	33.947895515685126	33.92181443263862	33.99049748795081	34.14383127789352	34.01967149413105	33.98051132402132	34.14383127789352	34.14383127789352	34.15099553086209
R-HSA-73728	34.14383127789352	28.142779369076617	2.3224794858629076	6.6287304531409665	9.491250324253883	11.783366747698112	34.14383127789352	34.14383127789352	26.280403549732156	30.959925741772054	32.8164596669105	33.82712858688649	34.14383127789352	34.14383127789352	31.42825782688093	34.09806121717666	34.137290770456204	34.15728746728902	34.14383127789352	34.14383127789352	34.084989838957526	34.14383127789352	34.14383127789352	34.15501034153498
R-HSA-73772	31.666924625929802	16.79466732209971	4.514505691096938	8.56358817196204	2.226585709776049	5.138655899279575	34.14383127789352	33.85665669431056	22.74728351113208	28.320744771318694	19.316042779317158	33.071691141280496	34.14383127789352	34.137290770456204	31.384394020791266	33.882712080653	31.92547346113295	34.1523051330276	34.14383127789352	34.14383127789352	34.05232263609472	34.137290770456204	34.01967149413105	34.15162584041776
R-HSA-73854	28.213896239319293	9.565236729680947	2.267396065578616	5.02299211960338	1.9004036576399	4.776971460877873	34.14383127789352	33.27312780637239	16.398241078079597	23.772517584964138	18.85577439219969	29.01962909574639	34.14383127789352	34.14383127789352	32.001350495015124	33.687547221461095	27.536159046173545	33.98848214890769	34.14383127789352	34.14383127789352	34.137290770456204	34.14383127789352	34.104597869948115	34.15100165025653
R-HSA-73856	33.45411254904585	28.660469898256174	7.220904231000683	7.904252859664107	0.5181171063621851	10.695188335455624	34.14383127789352	34.137290770456204	23.334878938541497	30.175118416203787	12.752466162236402	33.56721363057305	34.14383127789352	34.14383127789352	33.635600903347964	34.07845511350826	27.71214213148008	34.15297833348935	34.14383127789352	34.14383127789352	34.13075090546517	34.14383127789352	33.38295134030659	34.15313745761399
R-HSA-73864	25.706225392314007	11.562825779891192	0.7407215808782588	3.5142756249909226	0.638602635900524	2.2662397626347697	34.14383127789352	33.635600903347964	18.778823073405462	25.14417512714644	11.731160450475388	30.745491826949237	34.14383127789352	34.14383127789352	32.23588681661363	33.60964316154697	26.77446364608541	33.9546616017472	34.14383127789352	34.14383127789352	33.46705930130615	34.14383127789352	34.11113516516192	34.15457576455107
R-HSA-73884	26.4636858196094	15.247217482514873	5.364640417775576	13.152030813633566	2.1300998617032305	5.753525077484517	34.14383127789352	34.12421168291964	25.587663092759104	27.765049636800406	14.696568470868598	32.19769747737372	34.14383127789352	34.14383127789352	33.61613163342321	33.53831236789729	32.05198655778725	34.147433431529	34.14383127789352	34.14383127789352	34.11113516516192	34.14383127789352	33.960939911744404	34.151950183849
R-HSA-73886	27.653416955736365	24.555399902757806	8.519174205946095	7.232504732740787	2.2704361682713015	6.5557985459919115	34.14383127789352	34.14383127789352	22.59895105131042	25.587663092759104	12.553169442763613	26.7850101532438	34.14383127789352	34.14383127789352	33.460585603994694	34.03926025200694	30.860482301796523	33.98987925947374	34.14383127789352	34.14383127789352	33.9413742812907	34.14383127789352	33.895743628312204	34.153314944025865
R-HSA-73887	2.877231855049578	2.981077951051359	2.190670629312952	2.1728402743316755	0.4690710275131064	2.507419629032517	22.842905206850208	13.692158942018667	10.787059989443948	11.14212710328333	1.6190808954319362	26.601195337315158	32.84851341538771	28.4873667895109	19.039189508213386	21.378941259173438	6.826830479116768	34.15830982761263	34.14383127789352	34.11113516516192	32.484052521743514	32.74599794073036	9.079953948621602	34.1503652453976
R-HSA-73927	33.67455678760272	24.159583662051833	4.18922997441968	4.291066576460068	4.52797705388708	21.077550817735037	34.14383127789352	34.14383127789352	21.916840378723602	30.433515104526393	25.284086737765925	33.98776082397957	34.14383127789352	34.14383127789352	31.881254561748275	34.065387589926374	33.50591497483523	34.153767849043234	34.14383127789352	34.14383127789352	34.12421168291964	34.14383127789352	34.14383127789352	34.159552662326284
R-HSA-73928	32.75880338320495	21.30193088079847	3.0346850748765823	3.487020087469667	3.610609767939536	11.995994881043886	34.14383127789352	34.05232263609472	17.639530409292693	24.69361308348193	27.30824410850418	33.97699465293334	34.14383127789352	34.14383127789352	32.79723512518787	34.05885479179218	33.97398687750287	34.156259048984964	34.14383127789352	34.14383127789352	33.960939911744404	34.14383127789352	34.14383127789352	34.15365156143307
R-HSA-73929	32.93834933522343	16.299906546131705	2.1743229009221747	4.176327267640909	3.415561436577948	9.605622385776835	34.14383127789352	34.00661553437506	17.320173858609316	26.423536715240605	26.001025042546498	33.91448280920865	34.14383127789352	34.14383127789352	30.643522762891415	33.38941732932076	34.11767310281882	34.15357811704911	34.14383127789352	34.14383127789352	33.9022603657666	34.14383127789352	34.14383127789352	34.154612488923654
R-HSA-74751	13.818741047636685	20.144115024665755	9.377509198993415	11.436491662103776	0.3884805522335284	16.92926996593116	34.084989838957526	33.4476401364588	28.888111493350586	32.280357450944216	6.431061403058654	33.99122702751061	34.14383127789352	34.14383127789352	33.83061158655997	34.137290770456204	14.616360894443002	34.15761804393416	34.14383127789352	34.14383127789352	34.14383127789352	34.14383127789352	26.40060847717795	34.15948531420312
R-HSA-74752	11.536755864440897	14.93857102515416	5.698219364015878	4.539220145517357	1.863608281372767	13.398893468080301	34.09806121717666	33.357093807769566	22.69955046969968	27.624078423308305	3.630449544731098	32.40540726994256	34.14383127789352	34.13075090546517	31.37813033111921	33.46705930130615	9.257873325058473	34.15724461524605	34.14383127789352	34.14383127789352	32.93192830891189	34.14383127789352	20.363973747649904	34.152286773399965
R-HSA-75153	1.888091495830551	6.712049707630144	2.5407474662560543	2.8097367760008085	0.12155691090572086	14.19921384831012	24.665938404693797	31.912836279095103	19.496866238698495	24.324103401629483	3.5123248454327154	33.98919923504838	33.668062534258084	34.14383127789352	22.73667168598407	32.88058322096359	18.64455192943889	34.16099152883153	34.14383127789352	34.14383127789352	33.71353579787686	34.14383127789352	31.277998618973776	34.154741024871676
R-HSA-75815	34.14383127789352	33.934853689318665	29.588749266018255	27.912287568103725	4.330427539496352	12.443726929738965	34.14383127789352	34.14383127789352	34.14383127789352	34.14383127789352	20.129169749169588	33.98872323471704	34.14383127789352	34.14383127789352	34.14383127789352	34.14383127789352	33.51887200494941	34.15464309262995	34.14383127789352	34.14383127789352	34.14383127789352	34.14383127789352	34.14383127789352	34.1627918194212
R-HSA-75955	31.290506093962996	10.84821692895519	9.514758278567038	8.991684528015641	2.8633122265060056	15.649172633002735	34.14383127789352	31.509802652937214	31.265493712256887	32.4521818167329	13.987095434470097	33.66292629044201	34.14383127789352	34.11767310281882	33.655075954733846	34.14383127789352	26.590073278824946	34.154612488923654	34.14383127789352	34.14383127789352	34.137290770456204	34.14383127789352	32.134357817164286	34.154918528542055
R-HSA-76005	17.026676318562746	4.670767082789378	2.3939797237309106	3.2452136010311197	0.7974800425389504	3.3324665741309825	34.137290770456204	22.303792172512527	12.355525368906125	14.578448089024016	3.791364379601751	28.87413148572733	34.14383127789352	32.66921923636735	25.401922092369784	32.22953643766799	12.627224057861309	33.82877742690983	34.14383127789352	33.57072582026901	31.040844557671385	34.05232263609472	14.481794192949325	34.15249485037669
R-HSA-774815	34.03926025200694	33.77855220662863	7.7017596017308465	9.337539625154772	1.8045511737521314	11.094361507022514	34.14383127789352	34.14383127789352	24.982379535395204	28.207966304811613	25.921485366310986	33.519937673882325	34.14383127789352	34.14383127789352	32.077320001395925	34.01314319303746	33.41528770892169	34.151319861896376	34.14383127789352	34.14383127789352	34.137290770456204	34.14383127789352	34.14383127789352	34.15438602326213
R-HSA-877300	16.78560275614891	3.9001240217186735	3.352529879797261	2.695913747310828	2.0133349559693428	8.49218129672316	34.14383127789352	25.205686880140345	19.335549067265134	24.79337458746159	10.095176519181997	31.38344612652725	34.14383127789352	33.85014445375693	32.299425927335626	33.88922753327461	26.69371205763975	34.154128957901314	34.14383127789352	34.14383127789352	33.928333739768235	34.137290770456204	33.09908374127542	34.15177271212463
R-HSA-8848021	3.8939219316730775	14.327014394355352	7.48434430207279	2.539125100044499	0.7338136837581257	14.839116063793782	29.418839151681148	31.503526121427036	24.89890366972021	25.536937223102473	3.6086291431432223	33.995104023304506	34.13075090546517	34.14383127789352	33.50591497483523	34.14383127789352	12.549278185536448	34.15641208336187	34.14383127789352	34.14383127789352	34.137290770456204	34.14383127789352	25.166534063687948	34.16064863861364
R-HSA-8852135	0.65625378428066	3.429016809658261	1.0797237360747707	2.6160207618598803	0.9941465476744666	7.6148572663452585	26.884256138596978	16.51035968473922	10.530072123119497	13.78601615238784	9.649683470470558	33.73460633021473	34.12421168291964	31.09692883757658	20.1590660563736	29.753067705969634	23.696575895308712	34.1526968099531	34.14383127789352	33.85014445375693	30.68065997380787	33.655075954733846	31.641758141423082	34.15169927610768
R-HSA-8852276	30.2918718961145	29.594826790510478	18.06535983423689	13.647389703011182	2.6774832840168092	12.949992718769828	34.14383127789352	34.14383127789352	33.934853689318665	33.726533940447155	19.92054026826716	32.514749091136274	34.14383127789352	34.14383127789352	34.14383127789352	34.14383127789352	29.146823444181454	34.15914245529396	34.14383127789352	34.14383127789352	34.14383127789352	34.14383127789352	34.07845511350826	34.15458188527414
R-HSA-8854050	34.14383127789352	34.104597869948115	30.984812282487667	26.567070655324926	6.263443127884543	16.610921568077888	34.14383127789352	34.14383127789352	34.14383127789352	34.14383127789352	23.555874451333445	34.14757417578203	34.14383127789352	34.14383127789352	34.14383127789352	34.14383127789352	32.95761626793539	34.154184042998445	34.14383127789352	34.14383127789352	34.14383127789352	34.14383127789352	34.14383127789352	34.15656511915874
R-HSA-8854518	33.79806965606319	8.36469794787593	4.956613580321469	4.9448113479271125	0.40689623006706543	7.559224735773726	34.14383127789352	28.166474727354515	23.453328019024887	29.176983236206965	10.216943480291523	33.019818493718006	34.14383127789352	33.791563197181326	32.605307631431856	32.95761626793539	21.097273811223456	34.15362707993541	34.14383127789352	34.12421168291964	34.065387589926374	34.14383127789352	31.47215309536439	34.153688283747684
R-HSA-8856688	2.6858517945079132	3.088835079111871	0.9466870650755587	1.784674126520547	2.3410109198524265	6.982922133177467	31.648048799367558	17.56520597938134	4.033748358467332	13.469082599960045	2.8183389521042628	24.5585960603313	34.14383127789352	31.090694682765378	12.81926573454904	24.423092059644386	11.384684869024161	33.81074630750639	34.14383127789352	34.11113516516192	24.782279721825862	32.822869132043074	23.935672607319	34.150922098306
R-HSA-8856825	1.3218406850499955	4.714311579248056	1.0865635374431224	1.5954975205187756	0.3311930482331731	3.0422216301789082	18.2542111096927	21.621172922982307	9.905394324566263	11.855422606807505	1.7609932091753278	30.613454702151873	33.687547221461095	31.30927212197329	21.52823630390624	25.95555841152884	6.079722707722535	34.15022450533174	34.137290770456204	34.091525206846725	28.696351707594793	32.80364266348373	11.919706200808129	34.15117299422266
R-HSA-8856828	1.2619840756610254	2.5407474662560543	2.071957810187805	2.8338606848844563	0.6372039672396848	4.240833464778127	13.136083129905524	18.750008508061583	11.344066742579932	7.77095407667179	0.9288175491395032	22.9726456748082	33.11195983613293	27.501031707188922	19.871032857395907	26.561321602623217	6.603844498710846	33.89113938295735	34.091525206846725	32.36939312451667	27.046477599119697	32.97046410123288	18.61584472279412	34.15119135261034
R-HSA-8866654	4.557241158919383	4.405320024286717	1.9100123280181531	0.9867508945922444	2.2856721143606946	13.767241573585766	32.854926091931624	26.406339574838658	12.929689006633449	17.163927720102738	11.776266720409541	33.833118919353126	34.14383127789352	33.9413742812907	25.95555841152884	29.056440328319486	24.522288337664374	34.15291713231179	34.14383127789352	34.14383127789352	32.790828229169236	33.82410191564627	31.54119494202539	34.1571283031192
R-HSA-8868773	3.858880790325413	0.28080308873614296	0.7593450926650989	5.787832292239993	3.1802931638143463	1.9124211025961135	33.98051132402132	6.376728554944041	7.813235275707311	22.10987805911804	15.273087146347143	20.889741778847263	34.14383127789352	21.394360614191648	17.546650414511515	27.765049636800406	30.58167876923493	30.253846880395496	34.14383127789352	32.42669681289542	28.41589575837254	33.33124655282464	34.032730023614995	33.98767237378502
R-HSA-8873719	19.194360214081616	1.0269069432199618	1.753141115019204	3.7872938738864304	0.6626844619247497	18.62330970917175	34.14383127789352	8.525511495324405	5.41657979250394	19.462589266321306	8.430716821565534	34.1002239630903	34.14383127789352	26.03515194418751	19.487069621308066	30.984812282487667	19.713038866664615	34.15564080455824	34.14383127789352	33.80457675734981	32.50318265157154	34.104597869948115	30.126028382154555	34.15699974856485
R-HSA-8876198	1.1564312357267386	3.343037322693234	3.7548178225969	1.5611186159226362	0.48059437385197334	7.191707665610882	25.683620300426774	8.330227501960461	2.7380704728998935	10.05360628198346	5.3572428663870255	31.338210913140127	34.12421168291964	22.933405106091694	13.757415278951479	24.247255758063574	8.273985704706792	34.15212153767103	34.14383127789352	32.944771003830624	22.398445689662157	29.893411728722924	21.04626952139745	34.15198690237528
R-HSA-8878159	17.718679240867953	24.395574384439115	15.589672721937854	14.827927150489788	0.5322835104932185	9.846074977808161	34.14383127789352	34.091525206846725	31.830757205930198	32.039323689049006	9.676789859189473	32.35238656102558	34.14383127789352	34.14383127789352	34.04579112283325	34.137290770456204	20.990238708442842	33.99103536567179	34.14383127789352	34.14383127789352	34.14383127789352	34.14383127789352	32.38848857396263	34.1522316946397
R-HSA-8878166	13.056497318196046	21.36866488907397	10.62249451327823	5.121065451855432	0.8799108990595121	9.658835711172864	34.02620043765663	34.14383127789352	32.75240034083199	31.121871877248534	5.451358244067908	27.377068637051387	34.14383127789352	34.14383127789352	34.14383127789352	34.14383127789352	9.806097726963227	33.97660397521408	34.14383127789352	34.14383127789352	34.137290770456204	34.14383127789352	23.745381138631966	34.15074463764542
R-HSA-8936459	33.073339259351755	15.131087925149332	2.7806015749305755	6.748329659756968	4.1999991237782135	6.89244791682019	34.14383127789352	33.98051132402132	22.805694336767594	28.558930214798366	21.735043749483495	31.2127558613159	34.14383127789352	34.14383127789352	32.88699910893985	34.065387589926374	31.95707765403667	33.99111573971878	34.14383127789352	34.14383127789352	34.14383127789352	34.14383127789352	34.04579112283325	34.15420852532291
R-HSA-8939236	19.698260500832703	18.47741751256381	7.609023542933503	6.040176649233286	0.7043557690532533	3.1545983633888817	34.14383127789352	34.065387589926374	29.50373131277561	29.966769486769056	11.160405992993413	26.229619664835013	34.14383127789352	34.14383127789352	34.11767310281882	34.104597869948115	25.26727619190788	33.82335062300379	34.14383127789352	34.14383127789352	34.14383127789352	34.14383127789352	33.182824283775275	34.15142389395665
R-HSA-8939902	31.84337769198824	30.538426170666916	21.92204609040051	16.985612923270793	1.519972961697358	13.138559233518718	34.14383127789352	34.14383127789352	34.14383127789352	34.11113516516192	12.989049343041783	33.36073374710511	34.14383127789352	34.14383127789352	34.14383127789352	34.14383127789352	28.79814227973022	34.154851199338744	34.14383127789352	34.14383127789352	34.14383127789352	34.14383127789352	34.091525206846725	34.15360871883601
R-HSA-8941858	34.01314319303746	34.12421168291964	27.087111530164297	18.65412611044949	2.7823106118205563	14.495959706057105	34.14383127789352	34.14383127789352	34.14383127789352	34.14383127789352	22.000208583802152	33.992741853056216	34.14383127789352	34.14383127789352	34.14383127789352	34.14383127789352	33.021881126483656	34.154783870410284	34.14383127789352	34.14383127789352	34.14383127789352	34.14383127789352	34.11767310281882	34.15982205756881
R-HSA-8943724	2.4444588968655396	3.2920396088406925	3.881534276566083	4.284525791977386	1.2695087174180086	13.420767866573202	24.699149941831504	21.399501679169102	18.472653745020114	15.40277965223011	6.886028310694767	33.170875305453734	34.084989838957526	33.71353579787686	31.792911159243495	33.131278795807454	21.087067834156166	34.1529844536196	34.14383127789352	34.14383127789352	33.908777745638616	34.14383127789352	27.765049636800406	34.15415956071034
R-HSA-8948751	33.31186785625414	30.848063428003147	22.26703849416899	20.863183885415918	1.4676997044491018	11.743345164540829	34.14383127789352	34.14383127789352	34.07845511350826	34.137290770456204	17.035808538811363	33.320895212088175	34.14383127789352	34.14383127789352	34.14383127789352	34.137290770456204	28.08950234442433	34.150879262799286	34.14383127789352	34.14383127789352	34.14383127789352	34.14383127789352	33.954417392502755	34.15374336737295
R-HSA-8957275	8.585841480538976	2.6408394115126654	0.4280386387668064	1.0768005447580602	1.2448870045746359	6.17276732800065	30.433515104526393	10.808623882189371	6.976765792401923	6.854985472141499	5.308068670429443	29.28644652745782	33.92181443263862	23.707417020521333	11.547924878765226	21.025885722143435	12.336237436114253	34.151497328747276	34.14383127789352	33.35063103051113	25.233672407029612	31.578886878430954	27.51273825437841	34.153168058583205
R-HSA-8957322	10.747585425771952	12.685850267192846	3.6803157906705644	3.910473080773711	1.3698137547611253	5.520739222420861	34.065387589926374	32.96403986343463	18.899131407606056	24.43410361533487	1.724527617199759	24.069734222281046	34.14383127789352	34.14383127789352	29.60698376493009	32.72679459404499	7.819285506961438	33.66480322393017	34.14383127789352	34.14383127789352	33.77204767495622	34.14383127789352	13.412606807391764	34.154367661317764
R-HSA-8978868	18.10304832166776	22.572515940793885	6.545974335043438	4.3041647518328165	0.8859336492560593	0.5348812296889817	34.14383127789352	34.14383127789352	25.42439897270961	30.66827833559148	2.6176711582447334	19.463087681815473	34.14383127789352	34.14383127789352	33.655075954733846	33.72003454796446	9.387515804789116	32.24714332166458	34.14383127789352	34.14383127789352	34.084989838957526	34.084989838957526	20.07441965251908	34.15384129427212
R-HSA-8986944	0.592155807987452	7.296486938917637	3.8404011794695516	2.712731538721151	0.3971050060737965	15.572738830740608	12.494867298267986	28.024456552030717	16.686061007995317	20.333920095338478	3.312763078367366	33.79400869445274	33.19571707902335	33.97398687750287	30.43968120812336	32.99616747543277	9.204964538536828	34.15339450752022	34.14383127789352	34.14383127789352	33.9413742812907	34.14383127789352	25.289691535048174	34.15659572648852
R-HSA-9006927	3.636413366956456	14.53638325766164	6.5762528729795005	10.747585425771952	0.7624777081412498	18.42992075760329	29.917854044911426	33.2537664530167	25.615866568677927	27.718018177217925	4.0001069867377455	34.15483895769495	34.14383127789352	34.137290770456204	33.73953465260105	33.73953465260105	15.971410749977728	34.15573874272455	34.14383127789352	34.14383127789352	34.12421168291964	34.14383127789352	23.65865213670271	34.1568405871715
R-HSA-9006936	5.810998915189653	11.325629326720968	8.258399194764925	7.261549905512934	2.17135823601496	7.39180213814191	33.066904744655844	30.693044179945108	19.17007164452479	23.28114093367709	6.720412614261041	30.701936043409987	34.14383127789352	34.13075090546517	33.092646657321836	33.28603858696892	6.444683680519373	34.15239081156014	34.14383127789352	34.137290770456204	34.01314319303746	34.084989838957526	20.736528949534858	34.154324816860395
R-HSA-9007101	1.6795801181520653	0.5012097223174667	0.7468966630877321	0.24579019202837205	0.8309976164178497	3.821951986753	22.673054526183236	6.502067920205058	4.618353542502514	9.686965184903702	4.210783633112345	28.388001217387956	34.07192103049814	16.152983669407675	9.819762191085193	19.452801599684275	9.50803856084167	33.36176100009783	34.14383127789352	31.434526653245243	19.98499550803495	32.707597027771236	19.880929223647765	34.1522439343483
R-HSA-9009391	3.6403922974138894	9.888236277631126	3.2620273316593322	2.158046357791865	0.7934521856971076	7.47033771638383	24.993520546563573	29.080528374502272	19.82653086348093	18.947366585632032	2.80458267162024	33.05977462137723	33.51887200494941	33.86316957727618	32.6180848143768	33.09908374127542	9.812928694379181	34.15073851834636	34.14383127789352	34.14383127789352	34.12421168291964	34.11113516516192	26.366235357101953	34.151405535310076
R-HSA-9010553	8.839127683555365	4.405320024286717	1.6516874438278644	3.869168651707386	5.55642449742656	1.2396056819835242	34.13075090546517	29.285691329218775	22.826953848707074	24.061148620081543	15.131087925149332	17.96640582814406	34.14383127789352	33.960939911744404	33.15060353636777	33.486484247424286	31.48470037949538	32.440058183312686	34.14383127789352	34.14383127789352	33.97398687750287	34.065387589926374	34.065387589926374	34.15398206520843
R-HSA-9013694	26.268970209410167	29.225272274141545	15.277400987738622	11.870531654430646	1.5056077833284534	10.499777586271797	34.14383127789352	34.14383127789352	33.30540957541926	33.4411683662327	10.891496788700655	33.16490862819611	34.14383127789352	34.14383127789352	34.11767310281882	34.14383127789352	26.166185562819862	34.152837571120486	34.14383127789352	34.14383127789352	34.137290770456204	34.14383127789352	33.746035972273845	34.152733530141795
R-HSA-9018519	11.458732631556465	10.095176519181997	3.3983054191276496	4.176327267640909	2.0604419535779517	4.730778016246268	33.908777745638616	31.58517111521555	19.580240742625556	14.418940551501729	7.8829647975963395	21.027303096361255	34.14383127789352	33.80457675734981	30.40269421566534	30.761203215616177	18.673282140756864	33.66308401179236	34.14383127789352	34.14383127789352	33.76554378568534	34.11113516516192	31.390658352546712	34.152923252419335
R-HSA-9020702	25.289691535048174	18.50124593458139	14.557407711926052	10.565568530021062	1.4913242811490048	7.092027112490743	34.14383127789352	34.11113516516192	32.33758021983481	32.72679459404499	11.866753440402354	31.827901288391022	34.14383127789352	34.14383127789352	34.09806121717666	34.13075090546517	20.348944043072485	34.15173599407528	34.14383127789352	34.14383127789352	34.14383127789352	34.14383127789352	31.359343114594385	34.1542391282796
R-HSA-9033241	30.544603187435694	11.678651968558817	3.6863253631642214	10.99646653724844	1.0787487956833521	13.671849075611346	34.14383127789352	34.02620043765663	21.456095633497487	29.546224565209773	7.585189681601718	34.15075654041577	34.14383127789352	34.14383127789352	30.40885710955751	34.05232263609472	17.310962479905733	34.1521031782478	34.14383127789352	34.14383127789352	34.11113516516192	34.14383127789352	29.686066675809876	34.15693241086484
R-HSA-909733	28.172400170845393	4.679915818686257	6.114109507169052	10.119467899126276	3.2882795878882582	11.384090170161176	34.14383127789352	30.65589926528847	28.594746575806763	31.830757205930198	20.91903873993904	33.61617221042328	34.14383127789352	33.99356214434059	33.73303397532575	34.14383127789352	33.24086209579602	34.153663802195524	34.14383127789352	34.14383127789352	34.12421168291964	34.14383127789352	34.14383127789352	34.15555510913979
R-HSA-912446	33.176378849642546	25.17771737779117	7.395965989342886	7.00525285285741	2.3830183835490915	13.059561026573261	34.14383127789352	34.104597869948115	26.234685577397514	25.486263278829988	21.507611883425156	32.61782178801663	34.14383127789352	34.14383127789352	32.874167975275476	33.16993405783625	31.938113211809366	34.15265396983628	34.14383127789352	34.14383127789352	34.11113516516192	34.14383127789352	34.14383127789352	34.151117919182255
R-HSA-913531	3.4309414367073625	11.682398449626339	5.816153905247309	4.431922598140961	0.7080892924763401	2.814172120178483	32.62447436922921	27.671027772904914	19.335549067265134	20.059501238727282	3.7224981544154465	18.228896073035287	34.14383127789352	32.79723512518787	28.31480328824585	32.707597027771236	18.40127390461267	31.128014164466112	34.14383127789352	34.14383127789352	33.99356214434059	34.09806121717666	27.671027772904914	33.98845742235829
R-HSA-913709	33.50591497483523	0.9067792986281434	0.49171431638343555	1.7662394748337986	1.2824714484303315	16.502219034839353	34.14383127789352	12.336237436114253	7.209313767042233	13.060470568325028	3.8424520229022283	33.82612312601563	34.14383127789352	27.965391375672667	9.926004851886848	26.268970209410167	13.084323421393384	34.1548144744346	34.14383127789352	34.065387589926374	23.361771960896935	33.97398687750287	28.125014586808593	34.1567303994143
R-HSA-917937	30.6373354746553	21.122799952068647	4.9448113479271125	10.095176519181997	0.3894885470182048	13.324302522536712	34.14383127789352	34.084989838957526	16.871819202363792	28.90612266172314	10.19252807261526	33.94096167977131	34.14383127789352	34.14383127789352	29.789646456012854	33.687547221461095	20.741587469458707	34.15518784810399	34.14383127789352	34.14383127789352	34.11113516516192	34.14383127789352	31.10939907332531	34.15431257560732
R-HSA-927802	33.53831236789729	1.38452119944497	3.9063316207032592	7.983592651974777	3.5220848296931253	3.2384606590240352	34.14383127789352	16.5328312584946	20.625403372192356	25.69492156419427	23.28114093367709	28.62592061394439	34.14383127789352	30.87290374361798	32.37575763211054	33.24086209579602	33.61613163342321	33.82156853617881	34.14383127789352	34.14383127789352	34.13075090546517	34.137290770456204	34.13075090546517	34.15103224726277
R-HSA-936837	13.70030707555563	14.102684031147579	10.005222814923403	9.819762191085193	2.5456181394080506	13.541774116283607	34.032730023614995	32.77161139476824	26.971097961123572	28.894114574445343	15.092481314021473	33.6632606615224	34.14383127789352	34.14383127789352	33.69404340197645	34.07845511350826	26.001025042546498	34.15390861935262	34.14383127789352	34.14383127789352	34.137290770456204	34.14383127789352	33.8436328556145	34.154502316051236
R-HSA-937061	5.101847394503316	13.987095434470097	10.005222814923403	5.98766688110166	0.592155807987452	6.588029247050205	33.928333739768235	32.47767709627338	26.982687773621443	24.95453822375587	3.985438229374452	31.38739267586179	34.14383127789352	34.14383127789352	32.9255079248952	33.486484247424286	14.662768832648787	33.98782690793682	34.14383127789352	34.14383127789352	34.14383127789352	34.14383127789352	29.582672383336472	34.151950183849
R-HSA-948021	2.7567380103876764	2.4939405967818526	0.7103354832795096	1.7284130424453281	0.3614495641543078	3.1968982845877782	26.601578438206918	13.835118768815358	6.73715532925173	9.926004851886848	4.297612896277159	16.618363306878436	34.12421168291964	31.32178601767497	16.224132249301864	23.491081379367028	7.925571741437145	33.02541127422645	34.14383127789352	34.09806121717666	24.910025453185135	32.89341563920507	13.765583775245165	33.98136306700173
R-HSA-9604323	34.14383127789352	34.137290770456204	32.077320001395925	28.19610836052615	4.70512578885356	19.124478482039592	34.14383127789352	34.14383127789352	34.14383127789352	34.14383127789352	26.001025042546498	34.15246425065665	34.14383127789352	34.14383127789352	34.14383127789352	34.14383127789352	33.26667337958276	34.15456964383024	34.14383127789352	34.14383127789352	34.14383127789352	34.14383127789352	34.137290770456204	34.15615498641974
R-HSA-9609507	1.6253213408155525	4.496578397600604	0.38546717506416994	2.0133349559693428	2.300967138710809	1.890275732180619	29.954536775100305	24.627220770444396	4.407533518179501	14.42731275814321	5.266465838223022	20.34092141658933	34.14383127789352	34.00008851814302	19.068234158096242	25.853408518306562	11.912133903355347	33.31319912237761	34.14383127789352	34.14383127789352	25.503148824155165	33.40881915048818	25.944198165229647	34.15324150114101
R-HSA-9612973	0.12024241709517741	5.037279259828172	4.2497350769634314	1.4466310092007095	1.7886391342434755	4.869797477033545	14.173106319253838	18.735609852739124	10.189042688642276	5.953669291709178	4.5979327731611	21.821955495877116	33.9413742812907	32.650039011191545	26.832220309049312	24.478175470404484	12.748542495843816	33.60031043203913	34.14383127789352	33.882712080653	28.876107256244328	31.856000746639253	19.384359537524226	34.15176659244405
R-HSA-9614085	3.6264767120050867	18.339527659803203	8.998207226033015	5.200759348856229	0.4152667413383044	11.152438738812966	29.53408042693981	33.42175690971208	29.55837127069398	29.679979524043933	2.547242888726785	33.82838393859813	34.14383127789352	34.14383127789352	34.01967149413105	34.14383127789352	11.076454333406547	34.152782490520615	34.14383127789352	34.14383127789352	34.11767310281882	34.14383127789352	23.65865213670271	34.1548144744346
R-HSA-9616222	32.951193314734326	14.688114739344249	3.032889427818621	2.4747186209903136	3.050873045254284	6.106871875574634	34.14383127789352	33.726533940447155	22.40371030098688	25.98397024730267	23.810535516943723	31.94935931127214	34.14383127789352	34.14383127789352	32.89983281176011	33.9413742812907	33.59666814493768	34.15249485037669	34.14383127789352	34.14383127789352	34.137290770456204	34.14383127789352	34.14383127789352	34.15213989711471
R-HSA-9633012	33.564241845045025	3.8383509476449627	3.7954373300767625	5.698219364015878	8.839127683555365	5.4553921975535395	34.14383127789352	15.08390907695355	20.883485784019094	22.65186929781448	30.040219674180708	30.35880984831143	34.14383127789352	32.566991496614875	30.959925741772054	33.687547221461095	34.09806121717666	34.152360212033145	34.14383127789352	34.137290770456204	34.13075090546517	34.137290770456204	34.137290770456204	34.151460611311094
R-HSA-9635486	0.02309707717249104	1.0661239858201015	0.26928925063522774	0.12177703292470184	0.17264949657229253	10.769778962265542	0.010234407692318124	3.830156136081571	0.8527063555120211	0.015727562686984546	0.4142141412778438	32.04984644871051	0.5285636388775408	19.76234164910539	6.8747312358918045	2.763544182743814	0.5776143810334196	34.15218885573111	5.508758695965859	28.97822508828819	15.118213319379139	10.05360628198346	0.07374790647479827	34.153223140470885
R-HSA-9639288	26.22326249634657	12.320818523407205	3.674311710024849	2.7110470662877666	1.2038066976490236	12.47584421209065	34.14383127789352	33.86968310265459	14.206309884063575	22.146497289748947	4.8113592389355	33.60412952976397	34.14383127789352	34.14383127789352	31.296760794561994	33.70054022488365	21.025885722143435	34.15344346986138	34.14383127789352	34.14383127789352	34.05232263609472	34.14383127789352	29.321973566732513	34.16232029575225
R-HSA-9648025	1.3529614063792872	7.849574391573069	3.0979129035562227	3.4986864284720007	1.0973656497674757	8.070612691441108	29.917854044911426	31.365604878021664	14.683888829081251	17.929081763876443	12.313112878151896	27.431802683474526	34.07845511350826	33.96746307341083	27.18592477438177	31.365604878021664	24.86555370119043	34.130138082339684	34.14383127789352	34.137290770456204	33.38295134030659	33.85665669431056	32.331219565549915	34.153480191712646
R-HSA-9660821	1.1727776476614606	2.4333646396938575	1.0622578771818076	1.185129797435237	0.1572246847663545	4.046487334934586	32.861339410760344	10.02594340358016	8.729636042326117	15.773357462335666	2.275000750816746	26.71899613441465	34.14383127789352	28.62461118853184	27.765049636800406	31.303016137231804	11.727405719742155	33.76588787851451	34.14383127789352	33.4411683662327	32.42032716750824	33.557758512196656	27.05808408687585	34.1493005460327
R-HSA-9662851	4.70512578885356	2.7043151620924673	3.5436103644775656	3.138034758012952	1.464175539079364	3.367031562649682	22.551379378327503	13.505454306652618	9.622617535279524	10.43807782701359	0.2914139017947116	21.153382446917075	34.11113516516192	27.688644363392974	23.73995577128469	28.72028574704905	10.209964485219189	32.60282344374801	34.137290770456204	32.36302925914312	30.458183370580706	32.95761626793539	18.937714436975753	34.15221945494019
R-HSA-9663891	0.21397705368472048	5.86784086106639	2.9385827008656173	0.9839863729159729	0.47136082519437367	7.238427605502077	3.920837444551127	22.445850241893943	11.776266720409541	10.029399049163263	5.873023263925532	33.14095535820592	29.400664339859368	32.0203342022547	22.493306657997632	21.63668252100398	14.70502475040895	33.98882214274037	33.96746307341083	34.12421168291964	32.45855467326873	32.261294754427276	26.503866345102477	34.15428809312839
R-HSA-9664407	14.810943242390234	5.195910191855544	13.761499208918226	8.411825936705444	1.9348511983936358	13.329493929451122	34.14383127789352	26.492382988701337	30.82323338447113	30.89154072141889	8.500177462682952	34.09776794659068	34.14383127789352	33.69404340197645	34.14383127789352	34.12421168291964	20.605231988859426	34.153663802195524	34.14383127789352	34.137290770456204	34.14383127789352	34.14383127789352	31.09692883757658	34.156583483549795
R-HSA-9664417	15.808472556762686	5.854895758303814	10.895107562688931	6.846532397697183	2.2658768998352827	15.143040094264174	34.14383127789352	27.747408028257535	30.885327753474865	31.365604878021664	5.662587718027006	33.619892943176595	34.14383127789352	33.960939911744404	34.07192103049814	34.04579112283325	24.665938404693797	34.15392086030587	34.14383127789352	34.14383127789352	34.137290770456204	34.14383127789352	31.96340041910597	34.15676712858492
R-HSA-9664422	13.872005871975782	3.811753582379565	6.894507694593733	4.9212533045391185	5.342464530064089	12.930915575678194	34.14383127789352	27.296582461440096	30.662088479451256	32.45855467326873	7.4872999790163055	33.794189625370365	34.14383127789352	34.01314319303746	34.137290770456204	34.13075090546517	19.94036113854063	34.152054219885756	34.14383127789352	34.14383127789352	34.14383127789352	34.14383127789352	31.560038020740233	34.157513972794234
R-HSA-9664433	0.9094064059858762	4.354579597000677	1.8379687838098033	3.0997302803646343	1.6140988316483476	2.2547509480490744	24.94340618558633	14.398021179223932	12.54538756369474	15.489560038132579	2.1610004365668054	19.560165091711777	34.11113516516192	28.804135735510474	25.84207135273188	25.31772513648674	7.04810096909202	33.80977694075573	34.14383127789352	33.98051132402132	30.70543095401057	32.305783370553335	12.619418032912195	33.987931991991346
R-HSA-975138	6.148601766466291	9.595592051062638	5.883395547372034	5.061140717672081	0.2748056077572464	7.7234329772650385	33.655075954733846	31.022161354340625	26.303277924908848	27.63581191185809	4.440809832769671	30.196597545231704	34.14383127789352	34.14383127789352	34.032730023614995	33.96746307341083	18.96184960216321	34.15966286893916	34.14383127789352	34.14383127789352	34.065387589926374	34.14383127789352	25.802411468415524	34.151020008453465
R-HSA-975155	5.98766688110166	9.908827831292806	9.119332496132827	5.082669002897649	1.783353612571013	7.31561875756833	33.79806965606319	32.10900125497641	26.544078292115607	25.401922092369784	3.571113063299328	31.193960852306066	34.14383127789352	34.09806121717666	33.07977441636084	34.07845511350826	13.13209779867992	33.987369491068975	34.14383127789352	34.14383127789352	34.02620043765663	34.14383127789352	26.183301910362395	34.15349243234791
R-HSA-975871	7.203522299081804	5.317883642223467	3.6863253631642214	5.352314270434886	0.7727154788009636	8.39507964820278	32.38848857396263	29.443081219075037	22.07851511494771	22.811008254158416	6.6647663095212435	32.928911839610464	34.14383127789352	34.065387589926374	32.35030345505349	33.29895193692731	16.34903521527537	34.15153404626522	34.14383127789352	34.14383127789352	34.104597869948115	34.14383127789352	26.89582671088392	34.151589122695434
R-HSA-975956	34.14383127789352	1.7258221832802054	8.211734118020823	11.663672389882239	5.4017120190443615	3.762934168670182	34.14383127789352	18.63019545055844	26.234685577397514	30.730212205955937	30.89154072141889	32.44224231347907	34.14383127789352	33.29895193692731	31.94443405038924	33.99356214434059	34.091525206846725	34.15394534223964	34.14383127789352	34.11767310281882	34.05885479179218	34.14383127789352	34.14383127789352	34.15431257560732
R-HSA-975957	34.04579112283325	1.479483689950329	3.3983054191276496	7.416537050479867	7.384224909059071	7.222108902133759	34.14383127789352	12.72109462653688	19.355065583814937	24.843333206956853	27.4250016912892	28.96310399599461	34.14383127789352	31.153065122867723	31.52235764226235	33.054037642200264	33.79806965606319	34.15075687625036	34.14383127789352	34.065387589926374	33.47353364098102	34.05885479179218	34.14383127789352	34.15409835514906
R-HSA-977225	21.08196580545981	12.037401531021276	0.40172287921321975	1.3664331950754696	1.5115833433071257	8.740684052581097	34.14383127789352	31.48470037949538	8.36469794787593	5.576561465695157	18.68765587329854	29.591803800578518	34.14383127789352	34.137290770456204	21.20459110734353	24.654873019202487	28.374246990960145	33.964298100880725	34.14383127789352	34.14383127789352	27.64167961834262	32.68200926445156	33.91529576792902	34.15284369119849
R-HSA-977443	7.594122667492953	0.7562206865974266	0.9067792986281434	2.8235074601664616	0.7345791870842139	13.222124823002192	33.22796030791415	13.60675720387603	9.703936703979906	20.119209430044524	12.776021507500912	33.97146462122739	34.14383127789352	32.159724654366514	25.345774763083906	33.31186785625414	25.306509772900917	34.154447229891026	34.14383127789352	34.137290770456204	31.666924625929802	34.11767310281882	33.09908374127542	34.15390249887939
R-HSA-983189	5.1886411081055535	5.561455008094093	0.4216201729409746	2.7703599454234853	1.0758272340819044	14.21326442256102	33.41528770892169	30.089237816255203	7.387159237452854	12.167188318043632	9.211569296779423	33.9932241533909	34.14383127789352	34.032730023614995	20.134150868092107	28.505248983811363	29.195086812331606	34.153210900035496	34.14383127789352	34.14383127789352	28.744230053162603	32.79723512518787	33.31186785625414	34.157305832484376
R-HSA-983231	1.562338739113488	2.2295939536368543	0.6742168277228902	1.0690292620415445	1.813871646121849	3.081402674376254	8.493850256394124	7.764923964699745	1.4747633059938505	2.870267233018733	4.029534604048726	17.713268566985132	28.726270861075577	24.771187419734527	8.230383147946073	13.880210006783305	5.227474063488716	33.63101187765219	33.85665669431056	32.63725540569815	21.864818469592024	23.275770656071895	17.755989611805333	34.15212153767103
R-HSA-983705	14.620576613101528	14.106821425705775	8.907119140055878	8.459095677207083	1.3406831145971108	4.251312260161565	34.14383127789352	33.64209194475762	29.497663415336735	29.449143340388105	9.659843625455512	29.90125700695185	34.14383127789352	34.14383127789352	33.928333739768235	33.947895515685126	25.60458325510549	34.15530414654716	34.14383127789352	34.14383127789352	34.14383127789352	34.14383127789352	31.59774151512158	34.150952695164634
R-HSA-983712	4.262763149244844	7.695758405170174	3.5829364821448606	2.943875639714774	0.005240507857898009	2.4593743175499596	29.30382956003743	22.482756305634457	12.90203646670216	12.018377146544655	2.125706642938702	20.72737609074529	34.11767310281882	33.03474180584492	26.664902666219778	31.736185433685048	7.160166268091252	31.892024105657434	34.14383127789352	34.14383127789352	33.4476401364588	34.11767310281882	16.487904062176767	34.145640577259755
