# Supplementary material for: Drug target prediction through deep learning functional representation of gene signatures
Source: Nat Commun. 2024 Feb 29;15:1853. doi: 10.1038/s41467-024-46089-y (PMC10904399; doi:10.1038/s41467-024-46089-y)
Supplement: Supplementary file 9 — Source Data [file 41467_2024_46089_MOESM9_ESM.zip › SourceData/SupplFig.2.csv]

_LogP_Targets	GO	Category	CategoryID	Description	PARENT_GO	LogP	Enrichment	Z-score	#TotalGeneInLibrary	#GeneInGO	#GeneInHitList	#GeneInGOAndHitList	%InGO	STDV %InGO	GeneID	Hits	Log(q-value)	GROUP_ID	BestLogPInGroup	BestEnrichmentInGroup	URL
-100	GO:0006468	GO Biological Processes	19	protein phosphorylation	19_GO:0008152 metabolic process	-100	13.62862845	55.56974168	30198	704	790	251	31.7721519	1.65649682	25|90|91|94|207|208|238|332|351|472|545|558|595|596|613|640|657|658|660|673|695|780|790|805|815|816|817|818|890|891|898|983|994|1017|1019|1020|1021|1022|1024|1025|1111|1119|1147|1195|1263|1326|1385|1386|1432|1436|1445|1452|1453|1454|1455|1456|1457|1459|1460|1612|1859|1950|1956|1969|2041|2043|2045|2048|2050|2051|2064|2066|2185|2260|2261|2263|2264|2321|2322|2324|2444|2475|2534|2580|2690|2872|2931|2…	ABL1|ACVR1|ACVR1B|ACVRL1|AKT1|AKT2|ALK|BIRC5|APP|ATM|ATR|AXL|CCND1|BCL2|BCR|BLK|BMPR1A|BMPR1B|BMX|BRAF|BTK|DDR1|CAD|CALM2|CAMK2A|CAMK2B|CAMK2D|CAMK2G|CCNA2|CCNB1|CCNE1|CDK1|CDC25B|CDK2|CDK4|CDK5|CDK6|CDK7|CDK8|CDK9|CHEK1|CHKA|CHUK|CLK1|PLK3|MAP3K8|CREB1|ATF2|MAPK14|CSF1R|CSK|CSNK1A1|CSNK1D|CSNK1E|CSNK1G2|CSNK1G3|CSNK2A1|CSNK2A2|CSNK2B|DAPK1|DYRK1A|EGF|EGFR|EPHA2|EPHA1|EPHA4|EPHA7|EPHB2|EPHB4|EPHB…	-96.02466012	1	-100	20.42174441
-100	GO:0018108	GO Biological Processes	19	peptidyl-tyrosine phosphorylation	19_GO:0008152 metabolic process	-100	23.03991677	43.75345856	30198	146	790	88	11.13924051	1.119358638	25|238|558|613|640|660|695|780|1119|1195|1436|1445|1859|1950|1956|1969|2041|2043|2045|2048|2050|2051|2064|2066|2185|2260|2261|2263|2264|2321|2322|2324|2444|2534|2690|3055|3480|3565|3643|3645|3702|3716|3717|3718|3791|3815|3932|4058|4067|4233|4486|4914|4915|4916|4921|5156|5159|5580|5595|5604|5605|5608|5609|5618|5747|5775|5777|5979|6098|6416|6714|6850|7010|7075|7272|7294|7297|7301|7465|7525|7535|871…	ABL1|ALK|AXL|BCR|BLK|BMX|BTK|DDR1|CHKA|CLK1|CSF1R|CSK|DYRK1A|EGF|EGFR|EPHA2|EPHA1|EPHA4|EPHA7|EPHB2|EPHB4|EPHB6|ERBB2|ERBB4|PTK2B|FGFR1|FGFR3|FGFR2|FGFR4|FLT1|FLT3|FLT4|FRK|FYN|GHR|HCK|IGF1R|IL4|INSR|INSRR|ITK|JAK1|JAK2|JAK3|KDR|KIT|LCK|LTK|LYN|MET|MST1R|NTRK1|NTRK2|NTRK3|DDR2|PDGFRA|PDGFRB|PRKCD|MAPK3|MAP2K1|MAP2K2|MAP2K6|MAP2K7|PRLR|PTK2|PTPN4|PTPN6|RET|ROS1|MAP2K4|SRC|SYK|TEK|TIE1|TTK|TXK|TYK2…	-96.02466012	2	-100	23.03991677
-92.12266472	R-HSA-449147	Reactome Gene Sets	6	Signaling by Interleukins		-92.12266472	10.50782509	33.75387187	30198	462	790	127	16.07594937	1.306826666	207|301|332|351|356|375|466|595|596|598|836|1147|1326|1385|1386|1432|1436|1848|2185|2247|2353|2534|3055|3091|3312|3320|3383|3458|3551|3553|3558|3565|3567|3569|3570|3586|3592|3593|3689|3716|3717|3718|3725|3932|4067|4088|4170|4282|4312|4313|4609|4790|4791|4792|5034|5062|5290|5291|5292|5293|5295|5296|5478|5515|5516|5566|5594|5595|5598|5599|5600|5601|5602|5604|5608|5609|5682|5683|5684|5685|5686|5687|…	AKT1|ANXA1|BIRC5|APP|FASLG|ARF1|ATF1|CCND1|BCL2|BCL2L1|CASP3|CHUK|MAP3K8|CREB1|ATF2|MAPK14|CSF1R|DUSP6|PTK2B|FGF2|FOS|FYN|HCK|HIF1A|HSPA8|HSP90AA1|ICAM1|IFNG|IKBKB|IL1B|IL2|IL4|IL5|IL6|IL6R|IL10|IL12A|IL12B|ITGB2|JAK1|JAK2|JAK3|JUN|LCK|LYN|SMAD3|MCL1|MIF|MMP1|MMP2|MYC|NFKB1|NFKB2|NFKBIA|P4HB|PAK2|PIK3CA|PIK3CB|PIM1|PIK3CD|PIK3R1|PIK3R2|PPIA|PPP2CA|PPP2CB|PRKACA|MAPK1|MAPK3|MAPK7|MAPK8|MAPK11|MAPK…	-88.44835483	3	-92.12266472	21.40617722
-89.68624065	GO:0009725	GO Biological Processes	19	response to hormone	19_GO:0050896 response to stimulus	-89.68624065	7.716132937	30.58959259	30198	753	790	152	19.24050633	1.402463271	2|31|38|90|142|150|185|207|208|210|301|328|338|367|383|387|476|477|478|498|595|596|760|811|815|836|847|890|1019|1385|1432|1445|1460|1490|1508|1545|1594|1645|1646|1728|1910|2033|2099|2100|2101|2155|2180|2185|2203|2244|2322|2353|2475|2629|2645|2690|2730|2908|2931|2932|3303|3312|3416|3417|3480|3569|3586|3630|3643|3645|3716|3717|3718|3784|3815|4048|4067|4129|4313|4323|4609|4780|4790|4846|4916|4921|50…	A2M|ACACA|ACAT1|ACVR1|PARP1|ADRA2A|AGTR1|AKT1|AKT2|ALAD|ANXA1|APEX1|APOB|AR|ARG1|RHOA|ATP1A1|ATP1A2|ATP1A3|ATP5F1A|CCND1|BCL2|CA2|CALR|CAMK2A|CASP3|CAT|CCNA2|CDK4|CREB1|MAPK14|CSK|CSNK2B|CCN2|CTSB|CYP1B1|CYP27B1|AKR1C1|AKR1C2|NQO1|EDNRB|EP300|ESR1|ESR2|ESRRA|F7|ACSL1|PTK2B|FBP1|FGB|FLT3|FOS|MTOR|GBA|GCK|GHR|GCLM|NR3C1|GSK3A|GSK3B|HSPA1A|HSPA8|IDE|IDH1|IGF1R|IL6|IL10|INS|INSR|INSRR|JAK1|JAK2|JAK3|…	-86.10884078	4	-89.68624065	10.02631251
-84.91326465	R-HSA-5663202	Reactome Gene Sets	6	Diseases of signal transduction by growth factor receptors and second messengers		-84.91326465	10.41706084	32.34961237	30198	433	790	118	14.93670886	1.268191982	60|207|208|238|471|598|613|673|801|805|815|816|817|818|1024|1147|1385|1445|1452|1499|1848|1950|1956|2033|2064|2066|2099|2100|2243|2244|2247|2260|2261|2263|2264|2266|2280|2322|2475|2534|2931|2932|3065|3066|3320|3690|3717|3791|3815|3932|4067|4088|4193|4233|4609|4869|5156|5159|5170|5290|5291|5292|5293|5295|5296|5335|5430|5501|5515|5516|5573|5594|5595|5604|5605|5663|5682|5683|5684|5685|5686|5687|5688…	ACTB|AKT1|AKT2|ALK|ATIC|BCL2L1|BCR|BRAF|CALM1|CALM2|CAMK2A|CAMK2B|CAMK2D|CAMK2G|CDK8|CHUK|CREB1|CSK|CSNK1A1|CTNNB1|DUSP6|EGF|EGFR|EP300|ERBB2|ERBB4|ESR1|ESR2|FGA|FGB|FGF2|FGFR1|FGFR3|FGFR2|FGFR4|FGG|FKBP1A|FLT3|MTOR|FYN|GSK3A|GSK3B|HDAC1|HDAC2|HSP90AA1|ITGB3|JAK2|KDR|KIT|LCK|LYN|SMAD3|MDM2|MET|MYC|NPM1|PDGFRA|PDGFRB|PDPK1|PIK3CA|PIK3CB|PIM1|PIK3CD|PIK3R1|PIK3R2|PLCG1|POLR2A|PPP1CC|PPP2CA|PPP2CB|P…	-81.63689476	5	-84.91326465	13.74393401
-82.74193834	R-HSA-9006934	Reactome Gene Sets	6	Signaling by Receptor Tyrosine Kinases		-82.74193834	9.171141184	30.83573311	30198	521	790	125	15.82278481	1.298449885	60|135|207|208|238|387|466|523|558|581|673|801|805|1020|1111|1385|1386|1432|1445|1499|1759|1848|1950|1956|2033|2064|2066|2099|2185|2247|2260|2261|2263|2264|2321|2322|2324|2353|2475|2534|2554|2562|3065|3066|3091|3320|3480|3630|3643|3685|3690|3708|3709|3710|3717|3718|3791|3815|3932|4067|4233|4486|4609|4688|4846|4914|4915|4916|5045|5062|5156|5159|5170|5290|5291|5295|5296|5327|5335|5430|5515|5516|556…	ACTB|ADORA2A|AKT1|AKT2|ALK|RHOA|ATF1|ATP6V1A|AXL|BAX|BRAF|CALM1|CALM2|CDK5|CHEK1|CREB1|ATF2|MAPK14|CSK|CTNNB1|DNM1|DUSP6|EGF|EGFR|EP300|ERBB2|ERBB4|ESR1|PTK2B|FGF2|FGFR1|FGFR3|FGFR2|FGFR4|FLT1|FLT3|FLT4|FOS|MTOR|FYN|GABRA1|GABRB3|HDAC1|HDAC2|HIF1A|HSP90AA1|IGF1R|INS|INSR|ITGAV|ITGB3|ITPR1|ITPR2|ITPR3|JAK2|JAK3|KDR|KIT|LCK|LYN|MET|MST1R|MYC|NCF2|NOS3|NTRK1|NTRK2|NTRK3|FURIN|PAK2|PDGFRA|PDGFRB|PDPK…	-79.57951181	6	-82.74193834	27.30379747
-81.96550101	WP5087	WikiPathways	27	Malignant pleural mesothelioma		-81.96550101	10.00528417	31.43859289	30198	447	790	117	14.81012658	1.263746093	60|207|208|467|472|581|595|596|896|898|960|1017|1019|1022|1385|1386|1432|1436|1452|1454|1457|1459|1460|1490|1499|1950|1956|1969|2167|2247|2260|2261|2263|2264|2321|2322|2324|2475|2872|2932|3091|3480|3553|3569|3586|3630|3643|3685|3689|3690|3710|3716|3725|3791|3815|4170|4193|4194|4214|4233|4313|4323|4609|4790|4804|4914|4915|5062|5156|5159|5163|5290|5291|5293|5294|5328|5562|5563|5564|5565|5571|5594|5…	ACTB|AKT1|AKT2|ATF3|ATM|BAX|CCND1|BCL2|CCND3|CCNE1|CD44|CDK2|CDK4|CDK7|CREB1|ATF2|MAPK14|CSF1R|CSNK1A1|CSNK1E|CSNK2A1|CSNK2A2|CSNK2B|CCN2|CTNNB1|EGF|EGFR|EPHA2|FABP4|FGF2|FGFR1|FGFR3|FGFR2|FGFR4|FLT1|FLT3|FLT4|MTOR|MKNK2|GSK3B|HIF1A|IGF1R|IL1B|IL6|IL10|INS|INSR|ITGAV|ITGB2|ITGB3|ITPR3|JAK1|JUN|KDR|KIT|MCL1|MDM2|MDM4|MAP3K1|MET|MMP2|MMP14|MYC|NFKB1|NGFR|NTRK1|NTRK2|PAK2|PDGFRA|PDGFRB|PDK1|PIK3CA|P…	-78.86522239	7	-81.96550101	18.53348677
-79.38488619	WP3888	WikiPathways	27	VEGFA-VEGFR2 signaling pathway		-79.38488619	9.926391973	30.87889475	30198	439	790	114	14.43037975	1.250216242	25|31|32|154|207|213|301|332|387|468|595|596|598|660|811|1385|1386|1432|1445|1490|1499|1969|2048|2130|2185|2243|2244|2266|2321|2475|2534|2697|2932|3065|3303|3320|3383|3685|3690|3725|3791|3939|3984|4193|4313|4323|4688|4790|4792|4846|4860|5034|5062|5170|5226|5290|5295|5296|5321|5328|5331|5335|5499|5515|5530|5562|5563|5578|5579|5580|5581|5584|5590|5592|5594|5595|5599|5601|5604|5605|5608|5609|5743|57…	ABL1|ACACA|ACACB|ADRB2|AKT1|ALB|ANXA1|BIRC5|RHOA|ATF4|CCND1|BCL2|BCL2L1|BMX|CALR|CREB1|ATF2|MAPK14|CSK|CCN2|CTNNB1|EPHA2|EPHB2|EWSR1|PTK2B|FGA|FGB|FGG|FLT1|MTOR|FYN|GJA1|GSK3B|HDAC1|HSPA1A|HSP90AA1|ICAM1|ITGAV|ITGB3|JUN|KDR|LDHA|LIMK1|MDM2|MMP2|MMP14|NCF2|NFKB1|NFKBIA|NOS3|PNP|P4HB|PAK2|PDPK1|PGD|PIK3CA|PIK3R1|PIK3R2|PLA2G4A|PLAU|PLCB3|PLCG1|PPP1CA|PPP2CA|PPP3CA|PRKAA1|PRKAA2|PRKCA|PRKCB|PRKCD|PR…	-76.38726991	8	-79.38488619	9.926391973
-72.9244112	R-HSA-2262752	Reactome Gene Sets	6	Cellular responses to stress		-72.9244112	6.728435805	26.63665822	30198	784	790	138	17.46835443	1.350898452	207|208|213|335|338|367|467|468|472|523|545|644|811|815|816|817|818|847|890|898|1017|1019|1021|1327|1329|1345|1349|1385|1386|1432|1457|1459|1460|1728|2033|2353|2475|2539|2730|2908|2931|2932|2950|3091|3303|3309|3312|3320|3326|3417|3569|3725|4193|4194|4363|4513|4609|4688|4780|4790|5034|5226|5465|5580|5594|5595|5598|5599|5600|5601|5602|5608|5609|5682|5683|5684|5685|5686|5687|5688|5689|5690|5691|5692…	AKT1|AKT2|ALB|APOA1|APOB|AR|ATF3|ATF4|ATM|ATP6V1A|ATR|BLVRA|CALR|CAMK2A|CAMK2B|CAMK2D|CAMK2G|CAT|CCNA2|CCNE1|CDK2|CDK4|CDK6|COX4I1|COX5B|COX6C|COX7B|CREB1|ATF2|MAPK14|CSNK2A1|CSNK2A2|CSNK2B|NQO1|EP300|FOS|MTOR|G6PD|GCLM|NR3C1|GSK3A|GSK3B|GSTP1|HIF1A|HSPA1A|HSPA5|HSPA8|HSP90AA1|HSP90AB1|IDH1|IL6|JUN|MDM2|MDM4|ABCC1|COX2|MYC|NCF2|NFE2L2|NFKB1|P4HB|PGD|PPARA|PRKCD|MAPK1|MAPK3|MAPK7|MAPK8|MAPK11|MAPK…	-70.02825256	9	-72.9244112	6.728435805
-67.30133569	GO:0010035	GO Biological Processes	19	response to inorganic substance	19_GO:0050896 response to stimulus	-67.30133569	8.143973372	26.95947252	30198	521	790	111	14.05063291	1.236390728	18|25|100|135|142|207|210|301|328|338|351|383|466|468|471|498|558|595|596|673|801|805|811|817|836|841|847|890|983|1017|1147|1385|1386|1545|1728|1910|1956|2167|2185|2203|2243|2244|2266|2353|2534|2539|2618|2937|3066|3091|3309|3569|3710|3725|3778|3791|3815|4048|4129|4313|4548|4609|4780|4846|4907|4914|5159|5167|5290|5336|5499|5515|5516|5530|5562|5563|5580|5594|5595|5598|5599|5601|5603|5621|5727|5743|…	ABAT|ABL1|ADA|ADORA2A|PARP1|AKT1|ALAD|ANXA1|APEX1|APOB|APP|ARG1|ATF1|ATF4|ATIC|ATP5F1A|AXL|CCND1|BCL2|BRAF|CALM1|CALM2|CALR|CAMK2D|CASP3|CASP8|CAT|CCNA2|CDK1|CDK2|CHUK|CREB1|ATF2|CYP1B1|NQO1|EDNRB|EGFR|FABP4|PTK2B|FBP1|FGA|FGB|FGG|FOS|FYN|G6PD|GART|GSS|HDAC2|HIF1A|HSPA5|IL6|ITPR3|JUN|KCNMA1|KDR|KIT|LTA4H|MAOB|MMP2|MTR|MYC|NFE2L2|NOS3|NT5E|NTRK1|PDGFRB|ENPP1|PIK3CA|PLCG2|PPP1CA|PPP2CA|PPP2CB|PPP3C…	-64.48736381	10	-67.30133569	11.66196095
-65.61376915	GO:0071407	GO Biological Processes	19	cellular response to organic cyclic compound	19_GO:0050896 response to stimulus	-65.61376915	8.174919163	26.65007052	30198	505	790	108	13.67088608	1.222259519	25|60|90|111|196|301|328|351|367|383|387|468|476|477|478|498|599|811|836|841|890|1019|1066|1080|1111|1128|1131|1385|1499|1545|1786|1956|2099|2100|2101|2230|2322|2348|2562|2730|2778|2908|2931|2932|3066|3269|3303|3309|3312|3326|3358|3480|3553|3586|3661|3709|3717|3784|4313|4609|4790|4869|5029|5062|5244|5292|5294|5327|5465|5467|5566|5594|5595|5727|5743|5888|6097|6198|6256|6257|6258|6337|6347|6446|650…	ABL1|ACTB|ACVR1|ADCY5|AHR|ANXA1|APEX1|APP|AR|ARG1|RHOA|ATF4|ATP1A1|ATP1A2|ATP1A3|ATP5F1A|BCL2L2|CALR|CASP3|CASP8|CCNA2|CDK4|CES1|CFTR|CHEK1|CHRM1|CHRM3|CREB1|CTNNB1|CYP1B1|DNMT1|EGFR|ESR1|ESR2|ESRRA|FDX1|FLT3|FOLR1|GABRB3|GCLM|GNAS|NR3C1|GSK3A|GSK3B|HDAC2|HRH1|HSPA1A|HSPA5|HSPA8|HSP90AB1|HTR2C|IGF1R|IL1B|IL10|IRF3|ITPR2|JAK2|KCNQ1|MMP2|MYC|NFKB1|NPM1|P2RY2|PAK2|ABCB4|PIM1|PIK3CG|PLAT|PPARA|PPARD|…	-62.81452053	11	-65.61376915	18.5960999
-64.7967764	R-HSA-109582	Reactome Gene Sets	6	Hemostasis		-64.7967764	7.201871216	25.59494399	30198	621	790	117	14.81012658	1.263746093	2|25|60|150|152|207|213|335|338|351|387|481|482|483|801|805|960|1017|1020|1432|1445|1606|1950|2147|2149|2155|2159|2243|2244|2266|2534|2778|3065|3066|3309|3685|3689|3690|3708|3709|3710|3717|3778|3832|3932|4067|4282|4312|4846|5004|5054|5170|5290|5291|5294|5295|5296|5321|5327|5328|5335|5336|5478|5515|5516|5566|5567|5573|5578|5579|5580|5581|5582|5583|5588|5590|5592|5594|5595|5624|5627|5747|5770|5777|…	A2M|ABL1|ACTB|ADRA2A|ADRA2C|AKT1|ALB|APOA1|APOB|APP|RHOA|ATP1B1|ATP1B2|ATP1B3|CALM1|CALM2|CD44|CDK2|CDK5|MAPK14|CSK|DGKA|EGF|F2|F2R|F7|F10|FGA|FGB|FGG|FYN|GNAS|HDAC1|HDAC2|HSPA5|ITGAV|ITGB2|ITGB3|ITPR1|ITPR2|ITPR3|JAK2|KCNMA1|KIF11|LCK|LYN|MIF|MMP1|NOS3|ORM1|SERPINE1|PDPK1|PIK3CA|PIK3CB|PIK3CG|PIK3R1|PIK3R2|PLA2G4A|PLAT|PLAU|PLCG1|PLCG2|PPIA|PPP2CA|PPP2CB|PRKACA|PRKACB|PRKAR1A|PRKCA|PRKCB|PRKCD|P…	-62.0255565	12	-64.7967764	9.301978149
-62.04830928	WP4666	WikiPathways	27	Hepatitis B infection		-62.04830928	16.38227848	31.36641279	30198	154	790	66	8.35443038	0.984465756	207|208|332|356|468|581|596|673|836|841|1147|1385|1386|1432|2033|2185|2353|3551|3569|3661|3716|3717|3718|3725|4088|4214|4609|4790|5290|5291|5293|5295|5296|5578|5579|5582|5594|5595|5599|5600|5601|5602|5603|5604|5605|5608|5609|5894|5970|6300|6416|6714|6774|6778|6885|7040|7046|7099|7124|7297|8503|8517|9641|10000|29110|54205	AKT1|AKT2|BIRC5|FASLG|ATF4|BAX|BCL2|BRAF|CASP3|CASP8|CHUK|CREB1|ATF2|MAPK14|EP300|PTK2B|FOS|IKBKB|IL6|IRF3|JAK1|JAK2|JAK3|JUN|SMAD3|MAP3K1|MYC|NFKB1|PIK3CA|PIK3CB|PIK3CD|PIK3R1|PIK3R2|PRKCA|PRKCB|PRKCG|MAPK1|MAPK3|MAPK8|MAPK11|MAPK9|MAPK10|MAPK13|MAP2K1|MAP2K2|MAP2K6|MAP2K7|RAF1|RELA|MAPK12|MAP2K4|SRC|STAT3|STAT6|MAP3K7|TGFB1|TGFBR1|TLR4|TNF|TYK2|PIK3R3|IKBKG|IKBKE|AKT3|TBK1|CYCS	-59.3282419	13	-62.04830928	29.50726183
-61.71607231	WP4659	WikiPathways	27	Gastrin signaling pathway		-61.71607231	19.78327781	32.93204635	30198	114	790	59	7.46835443	0.93528519	207|332|387|595|598|836|960|1147|1385|1386|1432|1499|1956|2353|2475|2534|2932|3551|3558|3717|3725|3815|4316|4609|4790|4792|5054|5290|5295|5296|5335|5468|5566|5578|5580|5581|5583|5588|5594|5595|5599|5601|5604|5743|5747|5781|5879|5894|5970|6093|6198|6548|6714|6774|6925|7422|7525|8503|51564	AKT1|BIRC5|RHOA|CCND1|BCL2L1|CASP3|CD44|CHUK|CREB1|ATF2|MAPK14|CTNNB1|EGFR|FOS|MTOR|FYN|GSK3B|IKBKB|IL2|JAK2|JUN|KIT|MMP7|MYC|NFKB1|NFKBIA|SERPINE1|PIK3CA|PIK3R1|PIK3R2|PLCG1|PPARG|PRKACA|PRKCA|PRKCD|PRKCE|PRKCH|PRKCQ|MAPK1|MAPK3|MAPK8|MAPK9|MAP2K1|PTGS2|PTK2|PTPN11|RAC1|RAF1|RELA|ROCK1|RPS6KB1|SLC9A1|SRC|STAT3|TCF4|VEGFA|YES1|PIK3R3|HDAC7	-59.00790415	14	-61.71607231	29.91546505
-61.10190333	GO:0010942	GO Biological Processes	19	positive regulation of cell death	19_GO:0048518 positive regulation of biological process	-61.10190333	7.07642222	24.74536327	30198	605	790	112	14.17721519	1.24103269	25|135|142|220|301|356|387|467|468|472|581|640|658|805|815|817|836|841|1020|1386|1490|1499|1509|1545|1612|1728|1848|2045|2353|2534|2932|3248|3458|3569|3586|3592|3593|3689|3717|3725|3776|3778|3932|3956|4058|4067|4170|4313|4513|4609|4804|4914|4921|4923|5062|5159|5291|5293|5335|5468|5499|5580|5584|5591|5599|5601|5608|5609|5621|5663|5743|5771|5915|5916|5979|6196|6347|6416|6477|6548|6714|6733|6788|678…	ABL1|ADORA2A|PARP1|ALDH1A3|ANXA1|FASLG|RHOA|ATF3|ATF4|ATM|BAX|BLK|BMPR1B|CALM2|CAMK2A|CAMK2D|CASP3|CASP8|CDK5|ATF2|CCN2|CTNNB1|CTSD|CYP1B1|DAPK1|NQO1|DUSP6|EPHA7|FOS|FYN|GSK3B|HPGD|IFNG|IL6|IL10|IL12A|IL12B|ITGB2|JAK2|JUN|KCNK2|KCNMA1|LCK|LGALS1|LTK|LYN|MCL1|MMP2|COX2|MYC|NGFR|NTRK1|DDR2|NTSR1|PAK2|PDGFRB|PIK3CB|PIK3CD|PLCG1|PPARG|PPP1CA|PRKCD|PRKCI|PRKDC|MAPK8|MAPK9|MAP2K6|MAP2K7|PRNP|PSEN1|PTGS…	-58.40531704	15	-61.10190333	7.110049654
-57.75005683	GO:0030335	GO Biological Processes	19	positive regulation of cell migration	19_GO:0040011 locomotion	-57.75005683	7.167246835	24.14479919	30198	560	790	105	13.29113924	1.207811884	25|90|91|150|207|208|301|351|387|472|498|506|596|811|1436|1545|1950|1956|1969|2041|2043|2048|2149|2155|2159|2185|2247|2260|2321|2324|2475|3091|3309|3383|3458|3480|3553|3565|3569|3570|3592|3630|3643|3685|3690|3717|3725|3791|3815|4067|4088|4233|4313|4316|4323|4609|4638|4780|4846|4916|4921|5054|5156|5159|5170|5291|5293|5294|5295|5328|5335|5336|5530|5578|5581|5594|5595|5743|5747|5879|5979|6198|6351|6…	ABL1|ACVR1|ACVR1B|ADRA2A|AKT1|AKT2|ANXA1|APP|RHOA|ATM|ATP5F1A|ATP5F1B|BCL2|CALR|CSF1R|CYP1B1|EGF|EGFR|EPHA2|EPHA1|EPHA4|EPHB2|F2R|F7|F10|PTK2B|FGF2|FGFR1|FLT1|FLT4|MTOR|HIF1A|HSPA5|ICAM1|IFNG|IGF1R|IL1B|IL4|IL6|IL6R|IL12A|INS|INSR|ITGAV|ITGB3|JAK2|JUN|KDR|KIT|LYN|SMAD3|MET|MMP2|MMP7|MMP14|MYC|MYLK|NFE2L2|NOS3|NTRK3|DDR2|SERPINE1|PDGFRA|PDGFRB|PDPK1|PIK3CB|PIK3CD|PIK3CG|PIK3R1|PLAU|PLCG1|PLCG2|PPP…	-55.12689946	16	-57.75005683	11.21275949
-56.32297132	R-HSA-2454202	Reactome Gene Sets	6	Fc epsilon receptor (FCERI) signaling		-56.32297132	16.83054978	30.10147077	30198	134	790	59	7.46835443	0.93528519	695|801|805|1147|2353|2534|3551|3702|3708|3709|3710|3725|4067|4214|4790|4792|5062|5170|5290|5291|5295|5296|5335|5336|5530|5588|5594|5595|5599|5601|5602|5609|5682|5683|5684|5685|5686|5687|5688|5689|5690|5691|5692|5693|5695|5698|5699|5707|5708|5879|5970|6416|6850|6885|7294|8517|10892|122706|143471	BTK|CALM1|CALM2|CHUK|FOS|FYN|IKBKB|ITK|ITPR1|ITPR2|ITPR3|JUN|LYN|MAP3K1|NFKB1|NFKBIA|PAK2|PDPK1|PIK3CA|PIK3CB|PIK3R1|PIK3R2|PLCG1|PLCG2|PPP3CA|PRKCQ|MAPK1|MAPK3|MAPK8|MAPK9|MAPK10|MAP2K7|PSMA1|PSMA2|PSMA3|PSMA4|PSMA5|PSMA6|PSMA7|PSMB1|PSMB2|PSMB3|PSMB4|PSMB5|PSMB7|PSMB9|PSMB10|PSMD1|PSMD2|RAC1|RELA|MAP2K4|SYK|MAP3K7|TXK|IKBKG|MALT1|PSMB11|PSMA8	-53.72784268	17	-56.32297132	18.86444189
-56.03317059	GO:0001775	GO Biological Processes	19	cell activation	19_GO:0009987 cellular process	-56.03317059	6.498894606	23.17416771	30198	647	790	110	13.92405063	1.231714806	25|60|100|135|150|152|292|301|351|387|472|558|581|596|695|841|896|960|1021|1386|1432|1499|1606|1803|2033|2048|2147|2149|2185|2243|2244|2266|2280|2322|2475|2534|2629|2697|2730|2778|3251|3383|3458|3553|3558|3565|3569|3570|3579|3586|3593|3615|3630|3689|3690|3702|3717|3718|3725|3815|3932|3956|4067|4088|4791|4914|5156|5290|5291|5293|5294|5295|5296|5327|5336|5478|5530|5579|5580|5581|5591|5663|5699|5734…	ABL1|ACTB|ADA|ADORA2A|ADRA2A|ADRA2C|SLC25A5|ANXA1|APP|RHOA|ATM|AXL|BAX|BCL2|BTK|CASP8|CCND3|CD44|CDK6|ATF2|MAPK14|CTNNB1|DGKA|DPP4|EP300|EPHB2|F2|F2R|PTK2B|FGA|FGB|FGG|FKBP1A|FLT3|MTOR|FYN|GBA|GJA1|GCLM|GNAS|HPRT1|ICAM1|IFNG|IL1B|IL2|IL4|IL6|IL6R|CXCR2|IL10|IL12B|IMPDH2|INS|ITGB2|ITGB3|ITK|JAK2|JAK3|JUN|KIT|LCK|LGALS1|LYN|SMAD3|NFKB2|NTRK1|PDGFRA|PIK3CA|PIK3CB|PIK3CD|PIK3CG|PIK3R1|PIK3R2|PLAT|PLC…	-53.44699679	18	-56.03317059	11.86302924
-54.24067573	GO:0009410	GO Biological Processes	19	response to xenobiotic stimulus	19_GO:0050896 response to stimulus	-54.24067573	8.388598125	24.41241035	30198	401	790	88	11.13924051	1.119358638	9|18|25|32|135|196|210|328|383|387|476|545|595|596|811|836|847|983|1019|1025|1374|1385|1429|1499|1545|1577|1644|1645|1728|1848|2180|2185|2203|2353|2730|2950|3066|3172|3309|3326|3553|3586|3725|3767|3784|3932|4023|4067|4129|4313|4363|4609|4780|4837|4860|4914|5019|5021|5243|5562|5563|5608|5621|5727|5743|5888|5979|6097|6198|6505|6530|6652|6714|6715|6720|6833|6915|7054|7124|7150|7157|7298|7852|10587|1…	NAT1|ABAT|ABL1|ACACB|ADORA2A|AHR|ALAD|APEX1|ARG1|RHOA|ATP1A1|ATR|CCND1|BCL2|CALR|CASP3|CAT|CDK1|CDK4|CDK9|CPT1A|CREB1|CRYZ|CTNNB1|CYP1B1|CYP3A5|DDC|AKR1C1|NQO1|DUSP6|ACSL1|PTK2B|FBP1|FOS|GCLM|GSTP1|HDAC2|HNF4A|HSPA5|HSP90AB1|IL1B|IL10|JUN|KCNJ11|KCNQ1|LCK|LPL|LYN|MAOB|MMP2|ABCC1|MYC|NFE2L2|NNMT|PNP|NTRK1|OXCT1|OXTR|ABCB1|PRKAA1|PRKAA2|MAP2K6|PRNP|PTCH1|PTGS2|RAD51|RET|RORC|RPS6KB1|SLC1A1|SLC6A2|S…	-51.71249388	19	-54.24067573	8.388598125
-53.45266057	WP2261	WikiPathways	27	Glioblastoma signaling pathways		-53.45266057	22.10620711	31.55880196	30198	83	790	48	6.075949367	0.849927604	207|208|472|595|673|898|1017|1019|1021|1956|2033|2064|2260|2263|3480|4193|4194|4233|5156|5159|5170|5290|5291|5293|5294|5295|5296|5335|5336|5578|5579|5580|5582|5583|5584|5588|5590|5594|5595|5604|5605|5608|5609|5894|6416|6714|7157|10000	AKT1|AKT2|ATM|CCND1|BRAF|CCNE1|CDK2|CDK4|CDK6|EGFR|EP300|ERBB2|FGFR1|FGFR2|IGF1R|MDM2|MDM4|MET|PDGFRA|PDGFRB|PDPK1|PIK3CA|PIK3CB|PIK3CD|PIK3CG|PIK3R1|PIK3R2|PLCG1|PLCG2|PRKCA|PRKCB|PRKCD|PRKCG|PRKCH|PRKCI|PRKCQ|PRKCZ|MAPK1|MAPK3|MAP2K1|MAP2K2|MAP2K6|MAP2K7|RAF1|MAP2K4|SRC|TP53|AKT3	-50.93971868	20	-53.45266057	22.10620711
