# Supplementary material for: Drug target prediction through deep learning functional representation of gene signatures
Source: Nat Commun. 2024 Feb 29;15:1853. doi: 10.1038/s41467-024-46089-y (PMC10904399; doi:10.1038/s41467-024-46089-y)
Supplement: Supplementary file 9 — Source Data [file 41467_2024_46089_MOESM9_ESM.zip › SourceData/SupplFig.5a.Model_L.csv]

NormalizedRank	Recall
0.00024372410431391665	0.0006954102920723226
0.00024372410431391665	0.0013908205841446453
0.00024372410431391665	0.002086230876216968
0.00024372410431391665	0.0027816411682892906
0.00024372410431391665	0.0034770514603616135
0.00024372410431391665	0.004172461752433936
0.00024372410431391665	0.004867872044506259
0.00024372410431391665	0.005563282336578581
0.00024372410431391665	0.006258692628650904
0.00024372410431391665	0.006954102920723227
0.00024372410431391665	0.0076495132127955496
0.00024685262898049864	0.008344923504867872
0.00025258903763576663	0.009040333796940195
0.00025258903763576663	0.009735744089012517
0.00025258903763576663	0.01043115438108484
0.00025284450063211124	0.011126564673157162
0.00025627883136852895	0.011821974965229486
0.0002563445270443476	0.012517385257301807
0.0002563445270443476	0.01321279554937413
0.0002564102564102564	0.013908205841446454
0.0002639218791237794	0.014603616133518776
0.0002639218791237794	0.015299026425591099
0.0002639218791237794	0.015994436717663423
0.0002723311546840959	0.016689847009735744
0.00048344210780759005	0.017385257301808066
0.0004874482086278333	0.01808066759388039
0.0004874482086278333	0.018776077885952713
0.0004874482086278333	0.019471488178025034
0.0004874482086278333	0.020166898470097356
0.0004874482086278333	0.02086230876216968
0.0004874482086278333	0.021557719054242003
0.0004874482086278333	0.022253129346314324
0.0004874482086278333	0.02294853963838665
0.0004874482086278333	0.02364394993045897
0.0004874482086278333	0.024339360222531293
0.0004874482086278333	0.025034770514603615
0.0004874482086278333	0.02573018080667594
0.0004874482086278333	0.02642559109874826
0.0004874482086278333	0.027121001390820583
0.0004874482086278333	0.027816411682892908
0.0004874482086278333	0.02851182197496523
0.0004874482086278333	0.02920723226703755
0.0004874482086278333	0.029902642559109873
0.0004874482086278333	0.030598052851182198
0.0004874482086278333	0.03129346314325452
0.0004874482086278333	0.031988873435326845
0.0004874482086278333	0.03268428372739916
0.0004874482086278333	0.03337969401947149
0.0004937052579609973	0.034075104311543813
0.0005056890012642225	0.03477051460361613
0.0005056890012642225	0.03546592489568846
0.0005056890012642225	0.03616133518776078
0.0005278437582475588	0.0368567454798331
0.0005446623093681918	0.037552155771905425
0.00073117231294175	0.03824756606397774
0.00073117231294175	0.03894297635605007
0.00073117231294175	0.039638386648122394
0.00073117231294175	0.04033379694019471
0.00073117231294175	0.04102920723226704
0.00073117231294175	0.04172461752433936
0.00073117231294175	0.04242002781641168
0.0007313505607020966	0.043115438108484005
0.0007313505607020966	0.04381084840055633
0.0007313505607020966	0.04450625869262865
0.0007351139426611125	0.045201668984700974
0.0007577671129072998	0.0458970792767733
0.0007577671129072998	0.04659248956884562
0.0007577671129072998	0.04728789986091794
0.0007577671129072998	0.04798331015299027
0.0007577671129072998	0.048678720445062586
0.0007585335018963338	0.04937413073713491
0.0009748964172556666	0.05006954102920723
0.0009748964172556666	0.050764951321279554
0.0009748964172556666	0.05146036161335188
0.0009791921664626683	0.0521557719054242
0.0010103561505430665	0.05285118219749652
0.001011378002528445	0.05354659248956885
0.0012186205215695832	0.054242002781641166
0.0012186205215695832	0.05493741307371349
0.001262945188178833	0.055632823365785816
0.001262945188178833	0.056328233657858134
0.001262945188178833	0.05702364394993046
0.0014623446258835	0.057719054242002785
0.0014627011214041932	0.0584144645340751
0.0014680694886224615	0.05910987482614743
0.0014814814814814814	0.059805285118219746
0.0017060687301974165	0.06050069541029207
0.0017060687301974165	0.061196105702364396
0.0017060687301974165	0.061891515994436715
0.0017060687301974165	0.06258692628650904
0.0017060687301974165	0.06328233657858136
0.0017064846416382253	0.06397774687065369
0.0017064846416382253	0.06467315716272601
0.0017681232634503663	0.06536856745479833
0.0017681232634503663	0.06606397774687066
0.0017681232634503663	0.06675938803894298
0.0019175455417066154	0.0674547983310153
0.0019497928345113332	0.06815020862308763
0.0019497928345113332	0.06884561891515995
0.0019497928345113332	0.06954102920723226
0.0019497928345113332	0.0702364394993046
0.0019574259848299485	0.07093184979137691
0.002020712301086133	0.07162726008344923
0.0021253985122210413	0.07232267037552156
0.0021935169388252497	0.07301808066759388
0.0021935169388252497	0.0737134909596662
0.0021935169388252497	0.07440890125173853
0.0021935169388252497	0.07510431154381085
0.0021935169388252497	0.07579972183588317
0.0021935169388252497	0.07649513212795549
0.0021940516821062897	0.07719054242002782
0.002221673660824488	0.07788595271210014
0.002275600505689001	0.07858136300417246
0.0024372410431391664	0.07927677329624479
0.0024372410431391664	0.0799721835883171
0.0024372410431391664	0.08066759388038942
0.0024372410431391664	0.08136300417246176
0.0024685262898049864	0.08205841446453407
0.0025284450063211127	0.08275382475660639
0.002598152424942263	0.08344923504867872
0.002635046113306983	0.08414464534075104
0.002680965147453083	0.08484005563282336
0.002680965147453083	0.08553546592489569
0.002680965147453083	0.08623087621696801
0.002680965147453083	0.08692628650904033
0.0027153789187854853	0.08762169680111266
0.002781289506953224	0.08831710709318498
0.002781289506953224	0.0890125173852573
0.002924689251767	0.08970792767732963
0.002924689251767	0.09040333796940195
0.002924689251767	0.09109874826147427
0.002924689251767	0.0917941585535466
0.0029254022428083864	0.09248956884561892
0.0029622315477659837	0.09318497913769123
0.0030753459764223477	0.09388038942976357
0.003168413356080916	0.09457579972183588
0.003168413356080916	0.0952712100139082
0.003168413356080916	0.09596662030598054
0.003168413356080916	0.09666203059805285
0.003168413356080916	0.09735744089012517
0.003283657489264966	0.09805285118219749
0.003283657489264966	0.09874826147426982
0.0032869785082174463	0.09944367176634214
0.0032869785082174463	0.10013908205841446
0.0032869785082174463	0.10083449235048679
0.003412137460394833	0.10152990264255911
0.003412137460394833	0.10222531293463143
0.003455936805726981	0.10292072322670376
0.0036558615647087496	0.10361613351877608
0.0036558615647087496	0.1043115438108484
0.0036558615647087496	0.10500695410292073
0.0036558615647087496	0.10570236439499305
0.0036558615647087496	0.10639777468706536
0.0038441824705279346	0.1070931849791377
0.0038995856690226664	0.10778859527121001
0.0038995856690226664	0.10848400556328233
0.0038995856690226664	0.10917941585535466
0.003975616220514179	0.10987482614742698
0.004143309773336583	0.1105702364394993
0.00422275006598047	0.11126564673157163
0.004294013639808032	0.11196105702364395
0.004294013639808032	0.11265646731571627
0.004315816197004316	0.1133518776077886
0.004357298474945534	0.11404728789986092
0.004387033877650499	0.11474269819193324
0.004387033877650499	0.11543810848400557
0.004387033877650499	0.11613351877607789
0.004388103364212579	0.1168289290681502
0.004516471838469713	0.11752433936022254
0.004551201011378002	0.11821974965229486
0.004552352048558422	0.11891515994436717
0.004630757981964416	0.11961057023643949
0.004630757981964416	0.12030598052851182
0.004804045512010114	0.12100139082058414
0.004874482086278333	0.12169680111265646
0.004874482086278333	0.12239221140472879
0.004874482086278333	0.12308762169680111
0.004874482086278333	0.12378303198887343
0.0048756704046806435	0.12447844228094576
0.004937052579609973	0.12517385257301808
0.0049382716049382715	0.1258692628650904
0.00511820619059225	0.12656467315716272
0.00511820619059225	0.12726008344923506
0.005119453924914676	0.12795549374130738
0.005309734513274336	0.1286509040333797
0.005361930294906166	0.12934631432545202
0.005361930294906166	0.13004172461752433
0.005361930294906166	0.13073713490959665
0.005361930294906166	0.13143254520166897
0.005579171094580234	0.13212795549374132
0.005605654399220083	0.13282336578581364
0.005605654399220083	0.13351877607788595
0.005718954248366013	0.13421418636995827
0.005816894284269095	0.1349095966620306
0.005849378503534	0.1356050069541029
0.005849378503534	0.13630041724617525
0.005850804485616773	0.13699582753824757
0.005872277954489846	0.1376912378303199
0.006043026347594876	0.1383866481223922
0.006062136903258399	0.13908205841446453
0.0060931026078479165	0.13977746870653684
0.0060931026078479165	0.1404728789986092
0.0060931026078479165	0.1411682892906815
0.006336826712161832	0.14186369958275383
0.006336826712161832	0.14255910987482615
0.006336826712161832	0.14325452016689846
0.006376195536663124	0.14394993045897078
0.006580550816475749	0.14464534075104313
0.0066650209824734635	0.14534075104311545
0.006824274920789666	0.14603616133518776
0.006824274920789666	0.14673157162726008
0.006824274920789666	0.1474269819193324
0.006824274920789666	0.14812239221140472
0.006825938566552901	0.14881780250347706
0.006826801517067004	0.14951321279554938
0.006826801517067004	0.1502086230876217
0.006990881458966565	0.15090403337969402
0.0070679990251035826	0.15159944367176634
0.0070679990251035826	0.15229485396383866
0.0070679990251035826	0.15299026425591097
0.0070679990251035826	0.15368567454798332
0.007072493053801465	0.15438108484005564
0.007313505607020965	0.15507649513212796
0.007325082091437232	0.15577190542420027
0.007325082091437232	0.1564673157162726
0.00740557886941496	0.1571627260083449
0.007555447233731416	0.15785813630041726
0.007555447233731416	0.15855354659248957
0.007585335018963337	0.1592489568845619
0.007585335018963337	0.1599443671766342
0.0077045696068012755	0.16063977746870653
0.007799171338045333	0.16133518776077885
0.007799171338045333	0.1620305980528512
0.007799171338045333	0.1627260083449235
0.007799171338045333	0.16342141863699583
0.007830260166708765	0.16411682892906815
0.007905138339920948	0.16481223922114047
0.0079155672823219	0.16550764951321278
0.007953340402969246	0.16620305980528513
0.007963839862247094	0.16689847009735745
0.008123889312008125	0.16759388038942977
0.008146136756356455	0.16828929068150209
0.008286619546673165	0.1689847009735744
0.008286619546673165	0.16968011126564672
0.008286619546673165	0.17037552155771907
0.008286619546673165	0.17107093184979139
0.008286619546673165	0.1717663421418637
0.008319060435527282	0.17246175243393602
0.008609556607834697	0.17315716272600834
0.008849557522123894	0.17385257301808066
0.008886694643297952	0.17454798331015298
0.009017791859614916	0.17524339360222532
0.009228402973596514	0.17593880389429764
0.009345794392523364	0.17663421418636996
0.009608091024020228	0.17732962447844228
0.009748964172556666	0.1780250347705146
0.009748964172556666	0.1787204450625869
0.009748964172556666	0.17941585535465926
0.009748964172556666	0.18011126564673158
0.009748964172556666	0.1808066759388039
0.009791921664626682	0.18150208623087621
0.009874105159219946	0.18219749652294853
0.009992688276870583	0.18289290681502085
0.009992688276870583	0.1835883171070932
0.010095642933049946	0.18428372739916551
0.0102364123811845	0.18497913769123783
0.010292953285827395	0.18567454798331015
0.010723860589812333	0.18636995827538247
0.010765842916564718	0.1870653685674548
0.010967584694126249	0.18776077885952713
0.010967584694126249	0.18845618915159945
0.010983263598326359	0.18915159944367177
0.011211308798440166	0.1898470097357441
0.011211308798440166	0.1905424200278164
0.011211308798440166	0.19123783031988872
0.011211308798440166	0.19193324061196107
0.011399787910922587	0.1926286509040334
0.011455032902754082	0.1933240611961057
0.011455032902754082	0.19401947148817802
0.011592602815346398	0.19471488178025034
0.011848926191063935	0.19541029207232266
0.011942481111381915	0.19610570236439498
0.011945392491467578	0.19680111265646733
0.012144631520839083	0.19749652294853964
0.012186205215695833	0.19819193324061196
0.012376862844152564	0.19888734353268428
0.012917377528637582	0.1995827538247566
0.013175230566534914	0.20027816411682892
0.013212625397602153	0.20097357440890126
0.013400758533501896	0.20166898470097358
0.013404825737265416	0.2023643949930459
0.013404825737265416	0.20305980528511822
0.013404825737265416	0.20375521557719053
0.01340809361287177	0.20445062586926285
0.013576894593927425	0.2051460361613352
0.013648549841579332	0.20584144645340752
0.01389227394589325	0.20653685674547984
0.013892397069967163	0.20723226703755215
0.014135998050207165	0.20792767732962447
0.014135998050207165	0.2086230876216968
0.014337851929092805	0.20931849791376914
0.014379722154521083	0.21001390820584145
0.014664981036662453	0.21070931849791377
0.015110894467462832	0.2114047287899861
0.015170051382432102	0.2121001390820584
0.015407931295781763	0.21279554937413073
0.015598342676090666	0.21349095966620307
0.015598342676090666	0.2141863699582754
0.015598342676090666	0.2148817802503477
0.015643240719122112	0.21557719054242003
0.015643240719122112	0.21627260083449235
0.015667074663402693	0.21696801112656466
0.015842066780404583	0.21766342141863698
0.015913109371053297	0.21835883171070933
0.0160857908847185	0.21905424200278165
0.016329514989032415	0.21974965229485396
0.016329514989032415	0.22044506258692628
0.016329514989032415	0.2211404728789986
0.01657323909334633	0.22183588317107092
0.01657323909334633	0.22253129346314326
0.016670876483960595	0.22322670375521558
0.01681696319766025	0.2239221140472879
0.01693569727441122	0.22461752433936022
0.017060687301974166	0.22531293463143254
0.017060687301974166	0.22600834492350486
0.017060687301974166	0.2267037552155772
0.017304411406288082	0.22739916550764952
0.017791859614915913	0.22809457579972184
0.017951959544879898	0.22878998609179416
0.018035583719229833	0.22948539638386647
0.018343815513626835	0.2301808066759388
0.018597236981934114	0.23087621696801114
0.018691588785046728	0.23157162726008346
0.01876675603217158	0.23226703755215578
0.0190104801364855	0.2329624478442281
0.01925925925925926	0.2336578581363004
0.019317279703625297	0.23435326842837273
0.019469026548672566	0.23504867872044508
0.01949792834511333	0.2357440890125174
0.01949792834511333	0.2364394993045897
0.01949792834511333	0.23713490959666203
0.019741652449427247	0.23783031988873435
0.019741652449427247	0.23852573018080667
0.019741652449427247	0.23922114047287898
0.019974715549936788	0.23991655076495133
0.019985376553741167	0.24061196105702365
0.01999506294742039	0.24130737134909597
0.020227560050568902	0.24200278164116829
0.020472824762369	0.2426981919332406
0.020641194554238032	0.24339360222531292
0.02070107645597571	0.24408901251738527
0.02096027297099683	0.24478442280945759
0.020965382740126767	0.2454798331015299
0.02120399707531075	0.24617524339360222
0.02120399707531075	0.24687065368567454
0.02120399707531075	0.24756606397774686
0.02124678963343451	0.2482614742698192
0.021447721179624665	0.24895688456189152
0.02169144528393858	0.24965229485396384
0.021975246274311695	0.25034770514603616
0.022058823529411766	0.2510431154381085
0.022178893492566416	0.2517385257301808
0.022178893492566416	0.2524339360222531
0.02221673660824488	0.25312934631432543
0.022422617596880332	0.25382475660639775
0.022503160556257902	0.2545201668984701
0.022756005056890013	0.25521557719054244
0.022910065805508164	0.25591098748261476
0.022910065805508164	0.2566063977746871
0.023159434422233057	0.2573018080667594
0.023397514014136	0.2579972183588317
0.023397514014136	0.25869262865090403
0.023641238118449915	0.25938803894297635
0.023641238118449915	0.26008344923504867
0.023641238118449915	0.260778859527121
0.02397846831416687	0.2614742698191933
0.024128686327077747	0.2621696801112656
0.02427307206068268	0.26286509040333794
0.024372410431391666	0.2635605006954103
0.024957181306581845	0.26425591098748263
0.025103582744333414	0.26495132127955495
0.02525890376357666	0.26564673157162727
0.025799516259070142	0.2663421418636996
0.025834755057275165	0.2670375521557719
0.02591641372869484	0.2677329624478442
0.02607847916158908	0.26842837273991654
0.02607847916158908	0.26912378303198886
0.026567481402763018	0.2698191933240612
0.02680965147453083	0.2705146036161335
0.027053375578844747	0.2712100139082058
0.027054361567635903	0.2719054242002782
0.027297099683158663	0.2726008344923505
0.027297099683158663	0.2732962447844228
0.027540823787472583	0.27399165507649514
0.027540823787472583	0.27468706536856746
0.027540823787472583	0.2753824756606398
0.027784794139934326	0.2760778859527121
0.02827199610041433	0.2767732962447844
0.02827199610041433	0.27746870653685674
0.02828997221520586	0.27816411682892905
0.028515720204728246	0.27885952712100137
0.028522671867381767	0.2795549374130737
0.028578654527061202	0.28025034770514606
0.028710587028966932	0.2809457579972184
0.028759444309042165	0.2816411682892907
0.02900316841335608	0.282336578581363
0.029300328365748928	0.28303198887343534
0.029490616621983913	0.28372739916550765
0.029582806573957017	0.28442280945758
0.029637470230219634	0.2851182197496523
0.029978064830611748	0.2858136300417246
0.030221788934925664	0.2865090403337969
0.03046551303923958	0.28720445062586925
0.030472940029254023	0.28789986091794156
0.030609725993581832	0.2885952712100139
0.030709237143553496	0.28929068150208626
0.030952961247867415	0.2899860917941586
0.031225191849695688	0.2906815020862309
0.031286481438244224	0.2913769123783032
0.03131881575727918	0.29207232267037553
0.03144040945649525	0.29276773296244785
0.031684133560809166	0.29346314325452016
0.03185840707964602	0.2941585535465925
0.03229752874969415	0.2948539638386648
0.03241530587375092	0.2955493741307371
0.03261694058154235	0.29624478442280944
0.03265902997806483	0.29694019471488176
0.032812913469171735	0.29763560500695413
0.03286978508217446	0.29833101529902645
0.03314647818669266	0.29902642559109877
0.03337547408343868	0.2997218358831711
0.03387765049963441	0.3004172461752434
0.03387765049963441	0.3011126564673157
0.03412137460394833	0.30180806675938804
0.03435210911846426	0.30250347705146036
0.034365098708262244	0.3031988873435327
0.034608822812576163	0.303894297635605
0.03463969658659924	0.3045897079276773
0.03514538558786346	0.30528511821974963
0.03547459252157239	0.30598052851182195
0.035827443334145746	0.3066759388038943
0.03596770247125031	0.30737134909596664
0.035996936430942046	0.30806675938803896
0.03631489154277358	0.3087621696801113
0.0365586156470875	0.3094575799721836
0.03681131155533886	0.3101529902642559
0.03689064558629776	0.31084840055632823
0.03704606385571533	0.31154381084840055
0.03719109371176903	0.31223922114047287
0.037392138063279005	0.3129346314325452
0.03742098609355247	0.3136300417246175
0.037649453065377765	0.3143254520166898
0.03876543209876543	0.3150208623087622
0.039151300833543824	0.3157162726008345
0.039249568007899284	0.31641168289290683
0.03940388987117959	0.31710709318497915
0.039443742098609354	0.31780250347705147
0.039483304898854495	0.3184979137691238
0.039492930277913216	0.3191933240611961
0.039727029003168414	0.3198887343532684
0.039727029003168414	0.32058414464534074
0.039980497318381276	0.32127955493741306
0.03999012589484078	0.3219749652294854
0.040214477211796246	0.3226703755215577
0.04040404040404041	0.32336578581363007
0.040666835059358426	0.3240611961057024
0.040666835059358426	0.3247566063977747
0.04070192542042408	0.325452016689847
0.04070192542042408	0.32614742698191934
0.04070192542042408	0.32684283727399166
0.04070192542042408	0.327538247566064
0.040945649524738	0.3282336578581363
0.041189373629051916	0.3289290681502086
0.041189373629051916	0.32962447844228093
0.04139433551198257	0.33031988873435325
0.04143309773336583	0.33101529902642557
0.04184100418410042	0.3317107093184979
0.04197662061636557	0.33240611961057026
0.04216427004630758	0.3331015299026426
0.04216427004630758	0.3337969401947149
0.0424079941506215	0.3344923504867872
0.04249357926686902	0.33518776077885953
0.04265171825493541	0.33588317107093185
0.04265171825493541	0.33657858136300417
0.04294013639808032	0.3372739916550765
0.04338289056787716	0.3379694019471488
0.04348925410872313	0.3386648122392211
0.04362661467219108	0.33936022253129344
0.04362661467219108	0.34005563282336576
0.04374209860935525	0.34075104311543813
0.043870338776504994	0.34144645340751045
0.043870338776504994	0.34214186369958277
0.043870338776504994	0.3428372739916551
0.04399494310998736	0.3435326842837274
0.04411406288081891	0.3442280945757997
0.04427359490986214	0.34492350486787204
0.04435660957400088	0.34561891515994436
0.04435778698513283	0.3463143254520167
0.0449854458851548	0.347009735744089
0.04508895929807458	0.3477051460361613
0.045234958278436536	0.34840055632823363
0.045270612038442085	0.34909596662030595
0.045576407506702415	0.3497913769123783
0.04576485461441214	0.35048678720445064
0.04602510460251046	0.35118219749652296
0.04633204633204633	0.3518776077885953
0.04655130392395808	0.3525730180806676
0.046795028028272	0.3532684283727399
0.04697986577181208	0.35396383866481224
0.04728247623689983	0.35465924895688455
0.04746758013212626	0.3553546592489569
0.04748673907552412	0.3560500695410292
0.04752620034121375	0.3567454798331015
0.047787610619469026	0.3574408901251738
0.047991917150795656	0.3581363004172462
0.04826913700633837	0.3588317107093185
0.04854614412136536	0.35952712100139084
0.04874482086278333	0.36022253129346316
0.04918032786885246	0.3609179415855355
0.0493046776232617	0.3616133518776078
0.04962670180061485	0.3623087621696801
0.05020716548866683	0.36300417246175243
0.05031605562579014	0.36369958275382475
0.05081495685522531	0.36439499304589706
0.05113775385368241	0.3650904033379694
0.0511820619059225	0.3657858136300417
0.0511820619059225	0.3664812239221141
0.051289159966731356	0.3671766342141864
0.05129770992366412	0.3678720445062587
0.05143832276938079	0.36856745479833103
0.05166951011455033	0.36926286509040335
0.052085904714885216	0.36995827538247567
0.05215695832317816	0.370653685674548
0.052361145094201124	0.3713490959666203
0.05240068242749208	0.3720445062586926
0.052676295666949875	0.37273991655076494
0.052876376988984085	0.37343532684283726
0.05288813063611991	0.3741307371349096
0.0533398580866161	0.3748261474269819
0.053603034134007584	0.37552155771905427
0.05361930294906166	0.3762169680111266
0.0538558786346397	0.3769123783031989
0.054106751157689495	0.3776077885952712
0.05411994149195514	0.37830319888734354
0.054350475262003414	0.37899860917941586
0.05436156763590392	0.3796940194714882
0.05439330543933055	0.3803894297635605
0.05439330543933055	0.3810848400556328
0.05457952682126962	0.38178025034770513
0.05459419936631733	0.38247566063977745
0.05459846276172807	0.38317107093184977
0.054837923470631246	0.38386648122392214
0.05532537167925908	0.38456189151599446
0.05532537167925908	0.3852573018080668
0.05532537167925908	0.3859527121001391
0.05543933054393305	0.3866481223922114
0.055569095783573	0.38734353268428373
0.05556958827986865	0.38803894297635605
0.05578869414959269	0.38873435326842837
0.056398583712696	0.3894297635605007
0.056485355648535567	0.390125173852573
0.05654399220082866	0.3908205841446453
0.05654399220082866	0.39151599443671764
0.05776261272239824	0.39221140472878996
0.058163797600417316	0.39290681502086233
0.058257220439397676	0.39360222531293465
0.058493785035339994	0.39429763560500697
0.058737509139653914	0.3949930458970793
0.05875092569735868	0.3956884561891516
0.05905415339377604	0.3963838664812239
0.059224957348281745	0.39707927677329624
0.059468681452595665	0.39777468706536856
0.05991368367605991	0.3984700973574409
0.059956129661223496	0.3991655076495132
0.060214529497805945	0.3998609179415855
0.060621369032583985	0.40055632823365783
0.06068730197416525	0.4012517385257302
0.06093102607847916	0.4019471488178025
0.06093552465233881	0.40264255910987484
0.06117475018279308	0.40333796940194716
0.06141847428710699	0.4040333796940195
0.062389492296034355	0.4047287899860918
0.06239337070436266	0.4054242002781641
0.06263709480867657	0.40611961057023643
0.06312454301730441	0.40681502086230875
0.06385571533024616	0.40751043115438107
0.06385571533024616	0.4082058414464534
0.0640861317610869	0.4089012517385257
0.06411945542380325	0.4095966620305981
0.06498103666245258	0.4102920723226704
0.06507433585181574	0.4109874826147427
0.06531805995612966	0.41168289290681503
0.06562582693834347	0.41237830319888735
0.06573957016434892	0.41307371349095967
0.06615650456677363	0.413769123783032
0.06653668047769924	0.4144645340751043
0.06799902510358274	0.4151599443671766
0.06824274920789666	0.41585535465924894
0.06826801517067003	0.41655076495132126
0.06911873611453961	0.4172461752433936
0.06933051071712093	0.4179415855354659
0.06994881793809407	0.41863699582753827
0.07079646017699115	0.4193324061196106
0.07206068268015171	0.4200278164116829
0.07218008319060436	0.4207232267037552
0.07240370550950756	0.42141863699582754
0.07281921618204804	0.42211404728789986
0.07325082091437232	0.4228094575799722
0.07386640663091175	0.4235048678720445
0.07409212771143066	0.4242002781641168
0.07433585181574458	0.42489568845618914
0.07458912768647281	0.42559109874826145
0.07476635514018691	0.42628650904033377
0.07534766118836915	0.42698191933240615
0.0758502569121605	0.42767732962447846
0.076041920545942	0.4283727399165508
0.07610619469026549	0.4290681502086231
0.0762856446502559	0.4297635605006954
0.07635903919089759	0.43045897079276774
0.07652936875456982	0.43115438108484005
0.07740585774058577	0.4318497913769124
0.0777479892761394	0.4325452016689847
0.07817303469477382	0.433240611961057
0.07861936720997123	0.4339360222531293
0.08011243851018975	0.43463143254520165
0.08018523031927857	0.43532684283727396
0.08065739570164349	0.43602225312934634
0.08067267852790641	0.43671766342141866
0.08091640263222033	0.437413073713491
0.08100487054601384	0.4381084840055633
0.08116012673653425	0.4388038942976356
0.08116012673653425	0.43949930458970793
0.08140385084084815	0.44019471488178025
0.08213502315378991	0.44089012517385257
0.08262247136241774	0.4415855354659249
0.08268015170670039	0.4422809457579972
0.08284920434453144	0.4429763560500695
0.08286619546673166	0.44367176634214184
0.08310179338216721	0.4443671766342142
0.08315621679064825	0.44506258692628653
0.0831858407079646	0.44575799721835885
0.08369261983261476	0.44645340751043117
0.08432854009261516	0.4471488178025035
0.0850597124055569	0.4478442280945758
0.08663803990906795	0.4485396383866481
0.08676578113575432	0.44923504867872044
0.08687566418703507	0.44993045897079276
0.08700950524006824	0.4506258692628651
0.08877086494688922	0.4513212795549374
0.08891134124778985	0.4520166898470097
0.0901999024865919	0.4527121001390821
0.09068746952705997	0.4534075104311544
0.09093205354887599	0.4541029207232267
0.09194240969941904	0.45479833101529904
0.09237143553497441	0.45549374130737136
0.09334633195223008	0.4561891515994437
0.09395644727183754	0.456884561891516
0.09429770427055048	0.4575799721835883
0.0950524006824275	0.45827538247566063
0.09526329716856312	0.45897079276773295
0.09530864197530864	0.45966620305980527
0.09545569941609545	0.4603616133518776
0.09553984889105532	0.4610570236439499
0.095852787695688	0.4617524339360223
0.09586056644880174	0.4624478442280946
0.09621731403909621	0.4631432545201669
0.09702584105314481	0.46383866481223923
0.09822081403850841	0.46453407510431155
0.09850972467794898	0.46522948539638387
0.0987535953978907	0.4659248956884562
0.09876254961475602	0.4666203059805285
0.09895198635145015	0.4673157162726008
0.09902514109799897	0.46801112656467314
0.09936788874841972	0.46870653685674546
0.10049019607843138	0.4694019471488178
0.10063211125158028	0.47009735744089015
0.10088495575221239	0.47079276773296247
0.10163295149890324	0.4714881780250348
0.10179338216721394	0.4721835883171071
0.10187667560321716	0.4728789986091794
0.10214529497805948	0.47357440890125174
0.10260784791615891	0.47426981919332406
0.10260784791615891	0.4749652294853964
0.10333902022910066	0.4756606397774687
0.10336421257922965	0.476356050069541
0.1038264684377285	0.47705146036161333
0.10406668350593584	0.47774687065368565
0.1040701925420424	0.47844228094575797
0.10480136485498416	0.47913769123783034
0.10626370948086766	0.47983310152990266
0.10650743358518157	0.480528511821975
0.1067771818625061	0.4812239221140473
0.10702096538274013	0.4819193324061196
0.10784313725490197	0.48261474269819193
0.10845722641969291	0.48331015299026425
0.10845722641969291	0.48400556328233657
0.10845722641969291	0.4847009735744089
0.10847029077117573	0.4853963838664812
0.10861328618337965	0.4860917941585535
0.10911854103343466	0.48678720445062584
0.11020312864814383	0.4874826147426982
0.11024020227560051	0.48817802503477054
0.11034312515428289	0.48887343532684285
0.11034312515428289	0.48956884561891517
0.11040701925420424	0.4902642559109875
0.11099873577749685	0.4909596662030598
0.11139176559737307	0.4916550764951321
0.1126005361930295	0.49235048678720444
0.11281165144408788	0.49304589707927676
0.11315988886082344	0.4937413073713491
0.11333170850597124	0.4944367176634214
0.11341247789845921	0.4951321279554937
0.11357543261028516	0.4958275382475661
0.1143066049232269	0.4965229485396384
0.11636656812684762	0.4972183588317107
0.11723129417499391	0.49791376912378305
0.11744104599579734	0.49860917941585536
0.11747501827930783	0.4993045897079277
0.11747501827930783	0.5
0.11833122629582807	0.5006954102920723
0.11872257435397367	0.5013908205841446
0.12019477191184008	0.502086230876217
0.12095778820044434	0.5027816411682893
0.12111251580278129	0.5034770514603616
0.12163534789233113	0.5041724617524339
0.12164797659678206	0.5048678720445062
0.12186205215695832	0.5055632823365785
0.12240768841679311	0.5062586926286509
0.1225056832533468	0.5069541029207232
0.12325410438617986	0.5076495132127955
0.12326345036625411	0.5083449235048678
0.12343096234309624	0.5090403337969402
0.12356812088715574	0.5097357440890126
0.12414664981036662	0.5104311543810849
0.125761637825981	0.5111265646731572
0.12616940581542352	0.5118219749652295
0.1264437689969605	0.5125173852573018
0.12645422357106728	0.5132127955493742
0.12654710785551906	0.5139082058414465
0.1266353986669958	0.5146036161335188
0.12667509481668773	0.5152990264255911
0.12751677852348994	0.5159944367176634
0.12762685802152743	0.5166898470097357
0.1276864728192162	0.5173852573018081
0.12796672375825788	0.5180806675938804
0.12839506172839507	0.5187760778859527
0.12935729847494554	0.519471488178025
0.12941749939068975	0.5201668984700973
0.1297071129707113	0.5208623087621697
0.1307206068268015	0.521557719054242
0.1309117503656753	0.5222531293463143
0.13112356812088716	0.5229485396383866
0.13145654834761322	0.5236439499304589
0.13185474043382892	0.5243393602225312
0.13350189633375473	0.5250347705146036
0.13383900171274773	0.5257301808066759
0.1350231537899098	0.5264255910987483
0.1359980502071655	0.5271210013908206
0.13603120429058996	0.527816411682893
0.13639808032331396	0.5285118219749653
0.13749691434213773	0.5292072322670376
0.13787801127626859	0.5299026425591099
0.1381509032943677	0.5305980528511822
0.13819156714599073	0.5312934631432545
0.13855878634639696	0.5319888734353269
0.13867901535461857	0.5326842837273992
0.13989763587618814	0.5333796940194715
0.14014135998050206	0.5340751043115438
0.1405133633236306	0.5347705146036161
0.14070599851888424	0.5354659248956884
0.1415929203539823	0.5361613351877608
0.14184576485461442	0.5368567454798331
0.1418474287106995	0.5375521557719054
0.1423348769193273	0.5382475660639777
0.14236479321314952	0.53894297635605
0.14316012725344646	0.5396383866481224
0.1435534974408969	0.5403337969401947
0.14404094564952474	0.541029207232267
0.14419753086419754	0.5417246175243393
0.1447721179624665	0.5424200278164116
0.14480741101901512	0.5431154381084841
0.1450158420667804	0.5438108484005564
0.1452595661710943	0.5445062586926287
0.14539748953974896	0.545201668984701
0.14550329027540823	0.5458970792767733
0.1458912768647282	0.5465924895688457
0.1462701121404193	0.547287899860918
0.14672191079697783	0.5479833101529903
0.14690265486725665	0.5486787204450626
0.14696563490129175	0.5493741307371349
0.14745308310991956	0.5500695410292072
0.14867170363148915	0.5507649513212796
0.14914189025864152	0.5514603616133519
0.14928012124273807	0.5521557719054242
0.14993678887484196	0.5528511821974965
0.15013404825737264	0.5535465924895688
0.15037777236168656	0.5542420027816412
0.15037777236168656	0.5549374130737135
0.15041443198439786	0.5556328233657858
0.15062149646600048	0.5563282336578581
0.1508652205703144	0.5570236439499304
0.15110894467462832	0.5577190542420027
0.15184011698757008	0.5584144645340751
0.152083841091884	0.5591098748261474
0.15354618571776749	0.5598052851182197
0.1535741348825461	0.5605006954102921
0.15568544102019127	0.5611961057023644
0.15575221238938053	0.5618915159944368
0.155847436221268	0.5625869262865091
0.15695832317816233	0.5632823365785814
0.15699658703071673	0.5639777468706537
0.15772793759141882	0.564673157162726
0.15842066780404582	0.5653685674547984
0.15866439190835974	0.5660639777468707
0.15890811601267366	0.566759388038943
0.15898111550285463	0.5674547983310153
0.15988301242992933	0.5681502086230876
0.15989445910290237	0.56884561891516
0.16048632218844985	0.5695410292072323
0.16055625790139064	0.5702364394993046
0.16061418474287106	0.5709318497913769
0.16168298491664462	0.5716272600834492
0.16257901390644752	0.5723226703755215
0.16353887399463807	0.5730180806675939
0.1651230484255094	0.5737134909596662
0.16524494272483548	0.5744089012517385
0.16544581965142713	0.5751043115438108
0.1657323909334633	0.5757997218358831
0.16729525862068967	0.5764951321279554
0.16743845966366075	0.5771905424200278
0.16793120890237734	0.5778859527121002
0.16816963197660248	0.5785813630041725
0.1693569727441122	0.5792767732962448
0.1694560669456067	0.5799721835883171
0.17085059712405556	0.5806675938803895
0.17106887188348555	0.5813630041724618
0.1724399494310999	0.5820584144645341
0.1724399494310999	0.5827538247566064
0.17377528637582257	0.5834492350486787
0.17403384693104318	0.5841446453407511
0.17466362020817466	0.5848400556328234
0.17551221920513455	0.5855354659248957
0.1757250792103339	0.586230876216968
0.17621252741896173	0.5869262865090403
0.17681232634503663	0.5876216968011126
0.17747440273037543	0.588317107093185
0.17757009345794392	0.5890125173852573
0.17816232025347306	0.5897079276773296
0.178743961352657	0.5904033379694019
0.178743961352657	0.5910987482614742
0.17908562768375852	0.5917941585535466
0.17938094077504266	0.5924895688456189
0.1798683889836705	0.5931849791376912
0.1801121130879844	0.5938803894297635
0.18059956129661223	0.5945757997218358
0.1815744577138679	0.5952712100139083
0.18262187421065926	0.5959666203059806
0.18279307823543747	0.5966620305980529
0.1830368023397514	0.5973574408901252
0.1832805264440653	0.5980528511821975
0.18352425054837923	0.5987482614742698
0.184255422861321	0.5994436717663422
0.1843236409608091	0.6001390820584145
0.1848159509202454	0.6008344923504868
0.18514776458701693	0.6015299026425591
0.18528959507944645	0.6022253129346314
0.18533501896333754	0.6029207232267038
0.18588002962231548	0.6036161335187761
0.18606755126658625	0.6043115438108484
0.18710493046776233	0.6050069541029207
0.18815500853034364	0.605702364394993
0.1888317413666422	0.6063977746870653
0.1888861808432854	0.6070931849791377
0.18912990494759932	0.60778859527121
0.18966357874207704	0.6084840055632823
0.1899469563020965	0.6091794158553546
0.19019954533973227	0.6098748261474269
0.19039492930277913	0.6105702364394993
0.19132342188642457	0.6112656467315716
0.19171507956554684	0.6119610570236439
0.19175455417066156	0.6126564673157163
0.1918108700950524	0.6133518776077886
0.19229831830368024	0.614047287899861
0.19424811113819157	0.6147426981919333
0.1944918352425055	0.6154381084840056
0.19526042952357442	0.6161335187760779
0.19548108657019547	0.6168289290681502
0.19595417986838898	0.6175243393602226
0.19692907628564466	0.6182197496522949
0.1974165244942725	0.6189151599443672
0.19814769680721422	0.6196105702364395
0.19823008849557522	0.6203059805285118
0.19853498358171257	0.6210013908205841
0.20132013201320131	0.6216968011126565
0.2020472824762369	0.6223922114047288
0.20229100658055083	0.6230876216968011
0.20238397159523205	0.6237830319888734
0.2041471241668724	0.6244784422809457
0.20459712048497095	0.625173852573018
0.20472824762369	0.6258692628650904
0.20509442248572685	0.6265646731571627
0.20521569583231783	0.627260083449235
0.20612194519871638	0.6279554937413073
0.2064343163538874	0.6286509040333796
0.20667804045820132	0.6293463143254521
0.20667804045820132	0.6300417246175244
0.20667804045820132	0.6307371349095967
0.2069053059152069	0.631432545201669
0.20709491850431447	0.6321279554937413
0.20719767134162476	0.6328233657858137
0.20778867102396514	0.633518776077886
0.20957788200444336	0.6342141863699583
0.20993393687301198	0.6349095966620306
0.21033390202291005	0.6356050069541029
0.21040666835059357	0.6363004172461753
0.21111652852267188	0.6369958275382476
0.2111251580278129	0.6376912378303199
0.21160409556313994	0.6383866481223922
0.21200093392481906	0.6390820584144645
0.2122836948574214	0.6397774687065368
0.2126799696893155	0.6404728789986092
0.21277114306604925	0.6411682892906815
0.2129319955406912	0.6418636995827538
0.21491782553729458	0.6425591098748261
0.2162429029869168	0.6432545201668984
0.21715817694369974	0.6439499304589708
0.21923171030095426	0.6446453407510431
0.2199787460148778	0.6453407510431154
0.22048040455120102	0.6460361613351877
0.22057031440409455	0.6467315716272601
0.22081403850840847	0.6474269819193325
0.22170057381324987	0.6481223922114048
0.22280334728033474	0.6488178025034771
0.22422617596880332	0.6495132127955494
0.2242808386153096	0.6502086230876217
0.22502656748140276	0.650904033379694
0.2253094215711038	0.6515994436717664
0.22553729456384325	0.6522948539638387
0.2269071411162564	0.652990264255911
0.22781289506953223	0.6536856745479833
0.22809182917798074	0.6543810848400556
0.22812576163782597	0.655076495132128
0.22859307906036877	0.6557719054242003
0.2286132098464538	0.6564673157162726
0.22910065805508165	0.6571627260083449
0.22910065805508165	0.6578581363004172
0.22934438215939557	0.6585535465924895
0.23007555447233732	0.6592489568845619
0.23013164310092638	0.6599443671766342
0.23031927857665124	0.6606397774687065
0.23105045088959297	0.6613351877607788
0.2310998735777497	0.6620305980528511
0.2312941749939069	0.6627260083449235
0.23221757322175732	0.6634214186369958
0.23226907141116257	0.6641168289290682
0.23254633155623256	0.6648122392211405
0.2330002437241043	0.6655076495132128
0.2342188642456739	0.6662030598052852
0.23470631245430174	0.6668984700973575
0.23539823008849559	0.6675938803894298
0.23585810162991372	0.6682892906815021
0.2359249329758713	0.6689847009735744
0.23640960809102401	0.6696801112656467
0.23665610528881306	0.6703755215577191
0.23665610528881306	0.6710709318497914
0.23875241512558654	0.6717663421418637
0.23890577507598784	0.672461752433936
0.23969319271332695	0.6731571627260083
0.2405857740585774	0.6738525730180807
0.24128686327077747	0.674547983310153
0.24348038020960272	0.6752433936022253
0.24573378839590443	0.6759388038942976
0.24713624177431148	0.6766342141863699
0.24785906532909224	0.6773296244784422
0.24893955461293743	0.6780250347705146
0.2493046776232617	0.6787204450625869
0.25	0.6794158553546592
0.2505483792347063	0.6801112656467315
0.25119846596356665	0.6808066759388038
0.25184056867225185	0.6815020862308763
0.253613999492772	0.6821974965229486
0.25420424079941506	0.6828929068150209
0.2546916890080429	0.6835883171070932
0.25488126649076515	0.6842837273991655
0.25664148184255425	0.6849791376912379
0.2567040468064359	0.6856745479833102
0.2571356403132104	0.6863699582753825
0.2588349987813795	0.6870653685674548
0.2594871794871795	0.6877607788595271
0.26118836915297095	0.6884561891515995
0.2617596880331465	0.6891515994436718
0.2622471362417743	0.6898470097357441
0.26370948086765783	0.6905424200278164
0.26474890297415893	0.6912378303198887
0.26649810366624527	0.691933240611961
0.2666341701194248	0.6926286509040334
0.26720542231491134	0.6933240611961057
0.2678527906409944	0.694019471488178
0.26801517067003794	0.6947148817802503
0.26826801517067006	0.6954102920723226
0.2685616270521931	0.696105702364395
0.26884996191926885	0.6968011126564673
0.269071411162564	0.6974965229485396
0.2695588593711918	0.6981919332406119
0.2719836400817996	0.6988873435326843
0.271996100414331	0.6995827538247567
0.2734584450402145	0.700278164116829
0.2743362831858407	0.7009735744089013
0.2743362831858407	0.7016689847009736
0.27492078966609795	0.7023643949930459
0.2751645137704119	0.7030598052851182
0.2786346396965866	0.7037552155771906
0.27875095201827876	0.7044506258692629
0.27882037533512066	0.7051460361613352
0.2797104833060939	0.7058414464534075
0.2797952717523763	0.7065368567454798
0.2802827199610041	0.7072322670375522
0.2807621063773485	0.7079276773296245
0.28131808278867104	0.7086230876216968
0.2816367769638798	0.7093184979137691
0.2828282828282828	0.7100139082058414
0.28394437420986096	0.7107093184979137
0.2841458058849363	0.7114047287899861
0.284197218710493	0.7121001390820584
0.2854009261515964	0.7127955493741307
0.28621997471554994	0.713490959666203
0.28659590224635895	0.7141863699582753
0.2879914984059511	0.7148817802503477
0.2887092700176812	0.7155771905424201
0.288961859055317	0.7162726008344924
0.28945436750672865	0.7169680111265647
0.289544235924933	0.717663421418637
0.29116711524345484	0.7183588317107094
0.29139433551198257	0.7190542420027817
0.29173775286375825	0.719749652294854
0.2917825537294564	0.7204450625869263
0.29209726443768996	0.7211404728789986
0.293858575972596	0.721835883171071
0.2941749939068974	0.7225312934631433
0.2941749939068974	0.7232267037552156
0.29449049244271086	0.7239221140472879
0.29538374398187484	0.7246175243393602
0.29539361442846696	0.7253129346314325
0.2953970662620132	0.7260083449235049
0.2956373385327809	0.7267037552155772
0.29612478674140874	0.7273991655076495
0.29777777777777775	0.7280945757997218
0.2978024753725688	0.7287899860917941
0.29978064830611745	0.7294853963838664
0.30099926882768707	0.7301808066759388
0.3011276268580215	0.7308762169680111
0.30115830115830117	0.7315716272600834
0.30221788934925664	0.7322670375521557
0.30223019738528584	0.7329624478442281
0.3043933054393305	0.7336578581363005
0.30465513039239583	0.7343532684283728
0.30607536529095103	0.7350486787204451
0.3065436978480457	0.7357440890125174
0.30660492322690713	0.7364394993045897
0.3084702907711757	0.7371349095966621
0.3092858883743602	0.7378303198887344
0.31068451629199295	0.7385257301808067
0.31074823300024373	0.739221140472879
0.31098605333985807	0.7399165507649513
0.3112356812088716	0.7406119610570236
0.312008123889312	0.741307371349096
0.31416037046063855	0.7420027816411683
0.3144040945649525	0.7426981919332406
0.3156349400538292	0.7433936022253129
0.31659761150377774	0.7440890125173852
0.3171404913055479	0.7447844228094576
0.3177570093457944	0.7454798331015299
0.31782553729456386	0.7461752433936022
0.31835491241431835	0.7468706536856745
0.31838127742564604	0.7475660639777468
0.3205354887597878	0.7482614742698191
0.3222032659029978	0.7489568845618915
0.32321996574504525	0.7496522948539638
0.32439949431099874	0.7503477051460362
0.3245125348189415	0.7510431154381085
0.3260923228832387	0.7517385257301809
0.3263450366254105	0.7524339360222532
0.32683402388496224	0.7531293463143255
0.32780892030221787	0.7538247566063978
0.3280526444065318	0.7545201668984701
0.3290275408237875	0.7552155771905424
0.32970922882427306	0.7559109874826148
0.3297587131367292	0.7566063977746871
0.33004196494692667	0.7573018080667594
0.33024616134535706	0.7579972183588317
0.33024616134535706	0.758692628650904
0.3303266699171136	0.7593880389429764
0.3314647818669266	0.7600834492350487
0.33223767383059416	0.760778859527121
0.3342272062408581	0.7614742698191933
0.33763277693474963	0.7621696801112656
0.3378016085790885	0.7628650904033379
0.3390644753476612	0.7635605006954103
0.339263953204972	0.7642559109874826
0.3399951255179137	0.7649513212795549
0.3399951255179137	0.7656467315716272
0.34056628737761313	0.7663421418636995
0.34059212136041106	0.7670375521557719
0.34072629783085545	0.7677329624478443
0.34136340338288057	0.7684283727399166
0.34361567635903917	0.7691237830319889
0.3480392156862745	0.7698191933240612
0.3484197218710493	0.7705146036161336
0.3529125030465513	0.7712100139082059
0.3533720636524375	0.7719054242002782
0.35339995125517915	0.7726008344923505
0.35355648535564854	0.7732962447844228
0.35364367535949304	0.7739916550764951
0.35364367535949304	0.7746870653685675
0.3549936788874842	0.7753824756606398
0.355119825708061	0.7760778859527121
0.3590931253047294	0.7767732962447844
0.36005056890012643	0.7774687065368567
0.36016638120871053	0.778164116828929
0.36356209150326796	0.7788595271210014
0.3641238118449915	0.7795549374130737
0.3660386591632004	0.780250347705146
0.36609852906841	0.7809457579972183
0.36726446072240465	0.7816411682892906
0.3689982939312698	0.782336578581363
0.37025796661608495	0.7830319888734353
0.3704606385571533	0.7837273991655076
0.37216670728735074	0.7844228094575799
0.37216670728735074	0.7851182197496523
0.37274746976055295	0.7858136300417247
0.37395701643489254	0.786509040333797
0.374360224226176	0.7872044506258693
0.37471554993678885	0.7878998609179416
0.37496914342137744	0.7885952712100139
0.37557884474774555	0.7892906815020863
0.37597977243994946	0.7899860917941586
0.3771736468283125	0.7906815020862309
0.38246603435016663	0.7913769123783032
0.38255372945638433	0.7920723226703755
0.38444051528163675	0.7927677329624478
0.38533695383855837	0.7934631432545202
0.386144964720975	0.7941585535465925
0.38666666666666666	0.7948539638386648
0.388621997471555	0.7955493741307371
0.3893617021276596	0.7962447844228094
0.3911771874238362	0.7969401947148818
0.39393173198482934	0.7976356050069541
0.3941018766756032	0.7983310152990264
0.3951525054466231	0.7990264255910987
0.39608059619100194	0.799721835883171
0.39644351464435146	0.8004172461752433
0.3972702900316841	0.8011126564673157
0.3972702900316841	0.8018080667593881
0.3975140141359981	0.8025034770514604
0.39775773824031196	0.8031988873435327
0.39784670597282745	0.803894297635605
0.3992200828661955	0.8045897079276774
0.40075853350189633	0.8052851182197497
0.4023884962222764	0.805980528511822
0.4023884962222764	0.8066759388038943
0.4040945649524738	0.8073713490959666
0.40431266846361186	0.808066759388039
0.40540540540540543	0.8087621696801113
0.4063211125158028	0.8094575799721836
0.4068999265965256	0.8101529902642559
0.40736226231106776	0.8108484005563282
0.40738928309273303	0.8115438108484005
0.40799415062149647	0.8122392211404729
0.4085967130214918	0.8129346314325452
0.408987052551409	0.8136300417246175
0.4113938827924352	0.8143254520166898
0.4131123568120887	0.8150208623087621
0.413653603034134	0.8157162726008345
0.41398176291793315	0.8164116828929068
0.4145747014379722	0.8171070931849791
0.415305873750914	0.8178025034770514
0.4156763590391909	0.8184979137691237
0.41676821837679745	0.8191933240611962
0.4168437832093517	0.8198887343532685
0.4174454828660436	0.8205841446453408
0.4176991150442478	0.8212795549374131
0.4199366317328784	0.8219749652294854
0.4202827888834715	0.8226703755215578
0.424079941506215	0.8233657858136301
0.42409699419045216	0.8240611961057024
0.4245673897148428	0.8247566063977747
0.42871069948817936	0.825452016689847
0.42958280657395703	0.8261474269819193
0.4301730441140629	0.8268428372739917
0.4313225715094874	0.827538247566064
0.4330977333658299	0.8282336578581363
0.4339772426567875	0.8289290681502086
0.4381795195954488	0.8296244784422809
0.44284669753838657	0.8303198887343533
0.4433014939995102	0.8310152990264256
0.44334732164897556	0.8317107093184979
0.4435778698513283	0.8324061196105702
0.4450063211125158	0.8331015299026425
0.4450697333007096	0.8337969401947148
0.4479649037289788	0.8344923504867872
0.4486322188449848	0.8351877607788595
0.4503973340169187	0.8358831710709318
0.4511333170850597	0.8365785813630042
0.45186862967157415	0.8372739916550765
0.4521082135023154	0.8379694019471489
0.4537037037037037	0.8386648122392212
0.4540580063368267	0.8393602225312935
0.4595079446437724	0.8400556328233658
0.4599073848403607	0.8407510431154381
0.4606385571533025	0.8414464534075105
0.4616950878086027	0.8421418636995828
0.4629957059863602	0.8428372739916551
0.4642944187180112	0.8435326842837274
0.46526931513526687	0.8442280945757997
0.4657395701643489	0.844923504867872
0.46804748673907554	0.8456189151599444
0.46826801517067	0.8463143254520167
0.4686814525956617	0.847009735744089
0.4711186936388009	0.8477051460361613
0.47501827930782353	0.8484005563282336
0.47687790555419624	0.849095966620306
0.4776992444552766	0.8497913769123783
0.4782608695652174	0.8504867872044506
0.48028578989150567	0.8511821974965229
0.4804045512010114	0.8518776077885952
0.48159883012429927	0.8525730180806675
0.48186659903626683	0.8532684283727399
0.48399047367028314	0.8539638386648123
0.48403607116743846	0.8546592489568846
0.4862295881062637	0.8553546592489569
0.48671703631489155	0.8560500695410292
0.48671703631489155	0.8567454798331016
0.4877370417193426	0.8574408901251739
0.48831030818278426	0.8581363004172462
0.4920789666097977	0.8588317107093185
0.49289454001495886	0.8595271210013908
0.4937643166200051	0.8602225312934632
0.49390541199414917	0.8609179415855355
0.49695344869607605	0.8616133518776078
0.5006093102607848	0.8623087621696801
0.5025591030952962	0.8630041724617524
0.5054837923470631	0.8636995827538247
0.5062149646600049	0.8643949930458971
0.5144157814871017	0.8650904033379694
0.5162076529368754	0.8657858136300417
0.5179137216670728	0.866481223922114
0.5185840707964602	0.8671766342141863
0.5201867618786048	0.8678720445062587
0.522629582806574	0.868567454798331
0.5273250239693192	0.8692628650904033
0.5298562027784548	0.8699582753824756
0.53204971971728	0.8706536856745479
0.5354887597878252	0.8713490959666204
0.5391177187423836	0.8720445062586927
0.5403205291274484	0.872739916550765
0.5420986093552466	0.8734353268428373
0.5425298562027785	0.8741307371349096
0.5427735803070923	0.874826147426982
0.5434721042197678	0.8755215577190543
0.5447233731416037	0.8762169680111266
0.5449670972459176	0.8769123783031989
0.5498415793321959	0.8776077885952712
0.5505727516451377	0.8783031988873435
0.5531011045029737	0.8789986091794159
0.5539823008849557	0.8796940194714882
0.5542857142857143	0.8803894297635605
0.555978674790556	0.8810848400556328
0.5564221301486717	0.8817802503477051
0.5569588279868654	0.8824756606397774
0.5585747244296334	0.8831710709318498
0.5625152923905065	0.8838664812239221
0.5628318584070796	0.8845618915159944
0.5640697078421323	0.8852573018080667
0.5661188369152971	0.885952712100139
0.5680044593088072	0.8866481223922114
0.5689001264222503	0.8873435326842837
0.5703144040945649	0.8880389429763561
0.5711038140944683	0.8887343532684284
0.5747651688245747	0.8894297635605007
0.5774185400353624	0.8901251738525731
0.5856690226663417	0.8908205841446454
0.5864001949792834	0.8915159944367177
0.5916320039148519	0.89221140472879
0.5920058493785035	0.8929068150208623
0.5924932975871313	0.8936022253129347
0.5933316494064158	0.894297635605007
0.5946420729029425	0.8949930458970793
0.5975683890577508	0.8956884561891516
0.5983752221375984	0.8963838664812239
0.6027297099683159	0.8970792767732962
0.6030980192991366	0.8977746870653686
0.603131881575728	0.8984700973574409
0.6037926675094817	0.8991655076495132
0.6048040455120102	0.8998609179415855
0.6052826462601827	0.9005563282336578
0.6090665366804777	0.9012517385257302
0.6134535705581282	0.9019471488178025
0.6169405815423514	0.9026425591098748
0.6182350073135056	0.9033379694019471
0.6183280526444065	0.9040333796940194
0.6219839142091153	0.9047287899860917
0.6240701381509033	0.9054242002781642
0.625883499878138	0.9061196105702365
0.6278128950695322	0.9068150208623088
0.6290023815824292	0.9075104311543811
0.6290519132342188	0.9082058414464534
0.6321112515802781	0.9089012517385258
0.6339263953204972	0.9095966620305981
0.6366624525916561	0.9102920723226704
0.6373868363102521	0.9109874826147427
0.6402632220326591	0.911682892906815
0.6433365292425696	0.9123783031988874
0.6505689001264222	0.9130737134909597
0.6509863429438544	0.913769123783032
0.6536680477699245	0.9144645340751043
0.6556257901390645	0.9151599443671766
0.658055081647575	0.9158553546592489
0.6596356663470757	0.9165507649513213
0.6635514018691588	0.9172461752433936
0.6673165976115037	0.9179415855354659
0.6674822608270125	0.9186369958275382
0.6682162955713237	0.9193324061196105
0.6723856209150327	0.9200278164116829
0.6724348038020961	0.9207232267037552
0.6731659761150378	0.9214186369958275
0.6736534243236656	0.9221140472878998
0.6806573957016435	0.9228094575799722
0.681025641025641	0.9235048678720446
0.6826801517067004	0.9242002781641169
0.6829149402875945	0.9248956884561892
0.6838898367048502	0.9255910987482615
0.6843772849134779	0.9262865090403338
0.6851753453772582	0.9269819193324061
0.6855511638120334	0.9276773296244785
0.6882773220428685	0.9283727399165508
0.6891604675876727	0.9290681502086231
0.6904703875213258	0.9297635605006954
0.6956866896004233	0.9304589707927677
0.697577685343773	0.93115438108484
0.6988416988416989	0.9318497913769124
0.6988621997471555	0.9325452016689847
0.6999756275895687	0.933240611961057
0.7034134007585335	0.9339360222531293
0.7048501096758469	0.9346314325452016
0.7059863601919677	0.935326842837274
0.7075743048897412	0.9360222531293463
0.7078507078507078	0.9367176634214186
0.7082622471362418	0.9374130737134909
0.7098976109215017	0.9381084840055632
0.7127659574468085	0.9388038942976356
0.7130214917825537	0.9394993045897079
0.7160336477185827	0.9401947148817803
0.7165271966527197	0.9408901251738526
0.7168597168597168	0.9415855354659249
0.718078381795196	0.9422809457579973
0.7258187357197258	0.9429763560500696
0.7297297297297297	0.9436717663421419
0.7316641375821953	0.9443671766342142
0.7375091396539117	0.9450625869262865
0.7390755241222531	0.9457579972183588
0.7433585181574458	0.9464534075104312
0.7461441213653603	0.9471488178025035
0.7467089224768406	0.9478442280945758
0.7468619246861925	0.9485396383866481
0.7507855934251874	0.9492350486787204
0.7509139653911772	0.9499304589707928
0.7544258978249874	0.9506258692628651
0.7544834554180349	0.9513212795549374
0.7553009992688277	0.9520166898470097
0.7577382403119669	0.952712100139082
0.7590300580954786	0.9534075104311543
0.7628188936600152	0.9541029207232267
0.763251853886295	0.954798331015299
0.7634294786980683	0.9554937413073713
0.7638313429198148	0.9561891515994436
0.7671341624768457	0.9568845618915159
0.7698744769874477	0.9575799721835884
0.7713867901535462	0.9582753824756607
0.7790555419623195	0.958970792767733
0.7833122629582806	0.9596662030598053
0.7888262429523322	0.9603616133518776
0.7889349256641481	0.96105702364395
0.79	0.9617524339360223
0.7901561259592484	0.9624478442280946
0.7903825717321998	0.9631432545201669
0.7949790794979079	0.9638386648122392
0.7965686274509803	0.9645340751043116
0.7984829329962073	0.9652294853963839
0.8025284450063211	0.9659248956884562
0.8098139833226428	0.9666203059805285
0.8131926121372032	0.9673157162726008
0.8149386845039019	0.9680111265646731
0.816618152950516	0.9687065368567455
0.8174663620208175	0.9694019471488178
0.8305941845764855	0.9700973574408901
0.8349544072948328	0.9707927677329624
0.8349987813794785	0.9714881780250347
0.8364646731939667	0.972183588317107
0.8402973596513714	0.9728789986091794
0.843236409608091	0.9735744089012517
0.8453922315308454	0.9742698191933241
0.8459663660736046	0.9749652294853964
0.8492665655032878	0.9756606397774688
0.8565625793348566	0.9763560500695411
0.8608786610878661	0.9770514603616134
0.8611883691529709	0.9777468706536857
0.8634171109418635	0.978442280945758
0.865	0.9791376912378303
0.865992414664981	0.9798331015299027
0.8692468619246861	0.980528511821975
0.8710493046776233	0.9812239221140473
0.8725663716814159	0.9819193324061196
0.8741830065359477	0.9826147426981919
0.8801534036433365	0.9833101529902643
0.8873994638069705	0.9840055632823366
0.8974113135186961	0.9847009735744089
0.8991150442477877	0.9853963838664812
0.9075907590759076	0.9860917941585535
0.9101988454137268	0.9867872044506258
0.9110878661087866	0.9874826147426982
0.9113827349121467	0.9881780250347705
0.9183524250548379	0.9888734353268428
0.9203539823008849	0.9895688456189151
0.9214780600461894	0.9902642559109874
0.9253403601229688	0.9909596662030598
0.9278242677824268	0.9916550764951322
0.9279088258680095	0.9923504867872045
0.9323671497584541	0.9930458970792768
0.9327342047930284	0.9937413073713491
0.9348931841302136	0.9944367176634215
0.9378320935175345	0.9951321279554938
0.9401363980803233	0.9958275382475661
0.9603435210911846	0.9965229485396384
0.965865992414665	0.9972183588317107
0.968186638388123	0.997913769123783
0.9694989106753813	0.9986091794158554
0.9716330858960763	0.9993045897079277
0.9852469531751122	1.0
