# Supplementary material for: Drug target prediction through deep learning functional representation of gene signatures
Source: Nat Commun. 2024 Feb 29;15:1853. doi: 10.1038/s41467-024-46089-y (PMC10904399; doi:10.1038/s41467-024-46089-y)
Supplement: Supplementary file 9 — Source Data [file 41467_2024_46089_MOESM9_ESM.zip › SourceData/SupplFig.5a.Model_LQ.csv]

NormalizedRank	Recall
0.00023348120476301658	0.0006954102920723226
0.00024172105390379503	0.0013908205841446453
0.00024372410431391665	0.002086230876216968
0.00024372410431391665	0.0027816411682892906
0.00024372410431391665	0.0034770514603616135
0.00024372410431391665	0.004172461752433936
0.00024372410431391665	0.004867872044506259
0.00024372410431391665	0.005563282336578581
0.00024372410431391665	0.006258692628650904
0.00024372410431391665	0.006954102920723227
0.00024372410431391665	0.0076495132127955496
0.00024372410431391665	0.008344923504867872
0.00024372410431391665	0.009040333796940195
0.00024372410431391665	0.009735744089012517
0.00024372410431391665	0.01043115438108484
0.00024372410431391665	0.011126564673157162
0.00024372410431391665	0.011821974965229486
0.00024372410431391665	0.012517385257301807
0.00024372410431391665	0.01321279554937413
0.00024372410431391665	0.013908205841446454
0.00024372410431391665	0.014603616133518776
0.00024372410431391665	0.015299026425591099
0.00024372410431391665	0.015994436717663423
0.00024372410431391665	0.016689847009735744
0.00024372410431391665	0.017385257301808066
0.00024372410431391665	0.01808066759388039
0.00024372410431391665	0.018776077885952713
0.00024372410431391665	0.019471488178025034
0.00024372410431391665	0.020166898470097356
0.00024372410431391665	0.02086230876216968
0.00024372410431391665	0.021557719054242003
0.00024372410431391665	0.022253129346314324
0.00024372410431391665	0.02294853963838665
0.00024372410431391665	0.02364394993045897
0.00024372410431391665	0.024339360222531293
0.00024372410431391665	0.025034770514603615
0.00024372410431391665	0.02573018080667594
0.00024372410431391665	0.02642559109874826
0.00024372410431391665	0.027121001390820583
0.00024372410431391665	0.027816411682892908
0.00024372410431391665	0.02851182197496523
0.00024372410431391665	0.02920723226703755
0.00024372410431391665	0.029902642559109873
0.00024372410431391665	0.030598052851182198
0.00024372410431391665	0.03129346314325452
0.00024372410431391665	0.031988873435326845
0.00024372410431391665	0.03268428372739916
0.00024372410431391665	0.03337969401947149
0.00024372410431391665	0.034075104311543813
0.00024372410431391665	0.03477051460361613
0.00024372410431391665	0.03546592489568846
0.00024372410431391665	0.03616133518776078
0.00024372410431391665	0.0368567454798331
0.00024372410431391665	0.037552155771905425
0.00024372410431391665	0.03824756606397774
0.00024372410431391665	0.03894297635605007
0.00024372410431391665	0.039638386648122394
0.00024372410431391665	0.04033379694019471
0.00024372410431391665	0.04102920723226704
0.00024372410431391665	0.04172461752433936
0.00024372410431391665	0.04242002781641168
0.00024372410431391665	0.043115438108484005
0.00024372410431391665	0.04381084840055633
0.00024372410431391665	0.04450625869262865
0.00024372410431391665	0.045201668984700974
0.00024372410431391665	0.0458970792767733
0.00024372410431391665	0.04659248956884562
0.00024372410431391665	0.04728789986091794
0.00024372410431391665	0.04798331015299027
0.00024372410431391665	0.048678720445062586
0.00024372410431391665	0.04937413073713491
0.00024372410431391665	0.05006954102920723
0.00024372410431391665	0.050764951321279554
0.00024372410431391665	0.05146036161335188
0.00024372410431391665	0.0521557719054242
0.00024372410431391665	0.05285118219749652
0.00024372410431391665	0.05354659248956885
0.00024372410431391665	0.054242002781641166
0.00024372410431391665	0.05493741307371349
0.00024372410431391665	0.055632823365785816
0.00024372410431391665	0.056328233657858134
0.00024372410431391665	0.05702364394993046
0.00024372410431391665	0.057719054242002785
0.00024372410431391665	0.0584144645340751
0.00024372410431391665	0.05910987482614743
0.00024372410431391665	0.059805285118219746
0.00024372410431391665	0.06050069541029207
0.00024372410431391665	0.061196105702364396
0.00024372410431391665	0.061891515994436715
0.00024372410431391665	0.06258692628650904
0.00024372410431391665	0.06328233657858136
0.00024372410431391665	0.06397774687065369
0.00024372410431391665	0.06467315716272601
0.00024372410431391665	0.06536856745479833
0.00024372410431391665	0.06606397774687066
0.00024372410431391665	0.06675938803894298
0.00024372410431391665	0.0674547983310153
0.00024372410431391665	0.06815020862308763
0.00024372410431391665	0.06884561891515995
0.00024372410431391665	0.06954102920723226
0.00024372410431391665	0.0702364394993046
0.00024372410431391665	0.07093184979137691
0.00024372410431391665	0.07162726008344923
0.00024372410431391665	0.07232267037552156
0.00024372410431391665	0.07301808066759388
0.00024372410431391665	0.0737134909596662
0.00024372410431391665	0.07440890125173853
0.00024372410431391665	0.07510431154381085
0.00024372410431391665	0.07579972183588317
0.00024372410431391665	0.07649513212795549
0.00024372410431391665	0.07719054242002782
0.00024372410431391665	0.07788595271210014
0.00024372410431391665	0.07858136300417246
0.00024372410431391665	0.07927677329624479
0.00024372410431391665	0.0799721835883171
0.00024372410431391665	0.08066759388038942
0.00024372410431391665	0.08136300417246176
0.00024372410431391665	0.08205841446453407
0.00024372410431391665	0.08275382475660639
0.00024372410431391665	0.08344923504867872
0.00024372410431391665	0.08414464534075104
0.00024372410431391665	0.08484005563282336
0.00024372410431391665	0.08553546592489569
0.00024372410431391665	0.08623087621696801
0.00024372410431391665	0.08692628650904033
0.00024372410431391665	0.08762169680111266
0.00024372410431391665	0.08831710709318498
0.00024372410431391665	0.0890125173852573
0.00024372410431391665	0.08970792767732963
0.00024372410431391665	0.09040333796940195
0.00024372410431391665	0.09109874826147427
0.00024372410431391665	0.0917941585535466
0.00024372410431391665	0.09248956884561892
0.00024372410431391665	0.09318497913769123
0.00024372410431391665	0.09388038942976357
0.00024372410431391665	0.09457579972183588
0.00024372410431391665	0.0952712100139082
0.00024372410431391665	0.09596662030598054
0.00024372410431391665	0.09666203059805285
0.00024372410431391665	0.09735744089012517
0.00024372410431391665	0.09805285118219749
0.00024372410431391665	0.09874826147426982
0.00024372410431391665	0.09944367176634214
0.00024378352023403217	0.10013908205841446
0.00024378352023403217	0.10083449235048679
0.00024378352023403217	0.10152990264255911
0.00024378352023403217	0.10222531293463143
0.00024378352023403217	0.10292072322670376
0.00024378352023403217	0.10361613351877608
0.00024378352023403217	0.1043115438108484
0.00024378352023403217	0.10500695410292073
0.00024378352023403217	0.10570236439499305
0.00024378352023403217	0.10639777468706536
0.00024378352023403217	0.1070931849791377
0.00024378352023403217	0.10778859527121001
0.00024378352023403217	0.10848400556328233
0.00024378352023403217	0.10917941585535466
0.00024378352023403217	0.10987482614742698
0.00024467824810374357	0.1105702364394993
0.00024467824810374357	0.11126564673157163
0.00024467824810374357	0.11196105702364395
0.00024467824810374357	0.11265646731571627
0.00024467824810374357	0.1133518776077886
0.00024685262898049864	0.11404728789986092
0.00024685262898049864	0.11474269819193324
0.00024685262898049864	0.11543810848400557
0.00024685262898049864	0.11613351877607789
0.00024685262898049864	0.1168289290681502
0.00024685262898049864	0.11752433936022254
0.00024685262898049864	0.11821974965229486
0.0002469135802469136	0.11891515994436717
0.00025258903763576663	0.11961057023643949
0.00025258903763576663	0.12030598052851182
0.00025258903763576663	0.12100139082058414
0.00025258903763576663	0.12169680111265646
0.00025258903763576663	0.12239221140472879
0.00025258903763576663	0.12308762169680111
0.00025258903763576663	0.12378303198887343
0.00025258903763576663	0.12447844228094576
0.00025258903763576663	0.12517385257301808
0.00025258903763576663	0.1258692628650904
0.00025258903763576663	0.12656467315716272
0.00025258903763576663	0.12726008344923506
0.00025258903763576663	0.12795549374130738
0.00025258903763576663	0.1286509040333797
0.00025258903763576663	0.12934631432545202
0.00025258903763576663	0.13004172461752433
0.00025258903763576663	0.13073713490959665
0.00025258903763576663	0.13143254520166897
0.00025258903763576663	0.13212795549374132
0.00025258903763576663	0.13282336578581364
0.00025258903763576663	0.13351877607788595
0.00025258903763576663	0.13421418636995827
0.00025258903763576663	0.1349095966620306
0.00025258903763576663	0.1356050069541029
0.00025258903763576663	0.13630041724617525
0.00025258903763576663	0.13699582753824757
0.00025258903763576663	0.1376912378303199
0.00025258903763576663	0.1383866481223922
0.00025258903763576663	0.13908205841446453
0.00025284450063211124	0.13977746870653684
0.00025284450063211124	0.1404728789986092
0.00025284450063211124	0.1411682892906815
0.00025284450063211124	0.14186369958275383
0.00025284450063211124	0.14255910987482615
0.00025284450063211124	0.14325452016689846
0.00025284450063211124	0.14394993045897078
0.00025284450063211124	0.14464534075104313
0.00025284450063211124	0.14534075104311545
0.00025284450063211124	0.14603616133518776
0.00025284450063211124	0.14673157162726008
0.00025284450063211124	0.1474269819193324
0.00025284450063211124	0.14812239221140472
0.00025284450063211124	0.14881780250347706
0.00025284450063211124	0.14951321279554938
0.00025284450063211124	0.1502086230876217
0.00025284450063211124	0.15090403337969402
0.00025284450063211124	0.15159944367176634
0.00025284450063211124	0.15229485396383866
0.00025284450063211124	0.15299026425591097
0.00025284450063211124	0.15368567454798332
0.00025284450063211124	0.15438108484005564
0.00025284450063211124	0.15507649513212796
0.00025284450063211124	0.15577190542420027
0.00025284450063211124	0.1564673157162726
0.00025284450063211124	0.1571627260083449
0.00025284450063211124	0.15785813630041726
0.00025284450063211124	0.15855354659248957
0.00025284450063211124	0.1592489568845619
0.00025284450063211124	0.1599443671766342
0.00025284450063211124	0.16063977746870653
0.00025284450063211124	0.16133518776077885
0.00025290844714213456	0.1620305980528512
0.00025290844714213456	0.1627260083449235
0.00025290844714213456	0.16342141863699583
0.0002538715410002539	0.16411682892906815
0.00025393600812595224	0.16481223922114047
0.00025627883136852895	0.16550764951321278
0.00025627883136852895	0.16620305980528513
0.0002563445270443476	0.16689847009735745
0.0002564102564102564	0.16759388038942977
0.00026068821689259646	0.16828929068150209
0.0002639218791237794	0.1689847009735744
0.0002639218791237794	0.16968011126564672
0.0002639218791237794	0.17037552155771907
0.0002639218791237794	0.17107093184979139
0.0002639218791237794	0.1717663421418637
0.0002646202699126753	0.17246175243393602
0.0002646202699126753	0.17315716272600834
0.0002646202699126753	0.17385257301808066
0.0002646202699126753	0.17454798331015298
0.0002646202699126753	0.17524339360222532
0.0002646202699126753	0.17593880389429764
0.0002646202699126753	0.17663421418636996
0.00026504108136761196	0.17732962447844228
0.0002651113467656416	0.1780250347705146
0.0002651113467656416	0.1787204450625869
0.0002651113467656416	0.17941585535465926
0.00026567481402763017	0.18011126564673158
0.00026567481402763017	0.1808066759388039
0.0002723311546840959	0.18150208623087621
0.0002723311546840959	0.18219749652294853
0.0002723311546840959	0.18289290681502085
0.0002760143527463428	0.1835883171070932
0.0004391743522178305	0.18428372739916551
0.0004391743522178305	0.18497913769123783
0.0004391743522178305	0.18567454798331015
0.0004391743522178305	0.18636995827538247
0.0004391743522178305	0.1870653685674548
0.0004391743522178305	0.18776077885952713
0.0004391743522178305	0.18845618915159945
0.00046696240952603317	0.18915159944367177
0.0004874482086278333	0.1898470097357441
0.0004874482086278333	0.1905424200278164
0.0004874482086278333	0.19123783031988872
0.0004874482086278333	0.19193324061196107
0.0004874482086278333	0.1926286509040334
0.0004874482086278333	0.1933240611961057
0.0004874482086278333	0.19401947148817802
0.0004874482086278333	0.19471488178025034
0.0004874482086278333	0.19541029207232266
0.0004874482086278333	0.19610570236439498
0.0004874482086278333	0.19680111265646733
0.0004874482086278333	0.19749652294853964
0.0004874482086278333	0.19819193324061196
0.0004874482086278333	0.19888734353268428
0.0004874482086278333	0.1995827538247566
0.0004874482086278333	0.20027816411682892
0.0004874482086278333	0.20097357440890126
0.0004874482086278333	0.20166898470097358
0.0004874482086278333	0.2023643949930459
0.0004874482086278333	0.20305980528511822
0.0004874482086278333	0.20375521557719053
0.0004874482086278333	0.20445062586926285
0.0004874482086278333	0.2051460361613352
0.0004874482086278333	0.20584144645340752
0.0004874482086278333	0.20653685674547984
0.0004874482086278333	0.20723226703755215
0.0004874482086278333	0.20792767732962447
0.0004874482086278333	0.2086230876216968
0.0004874482086278333	0.20931849791376914
0.0004874482086278333	0.21001390820584145
0.0004874482086278333	0.21070931849791377
0.0004874482086278333	0.2114047287899861
0.0004874482086278333	0.2121001390820584
0.0004874482086278333	0.21279554937413073
0.0004874482086278333	0.21349095966620307
0.0004874482086278333	0.2141863699582754
0.0004874482086278333	0.2148817802503477
0.0004874482086278333	0.21557719054242003
0.0004874482086278333	0.21627260083449235
0.0004874482086278333	0.21696801112656466
0.0004874482086278333	0.21766342141863698
0.0004874482086278333	0.21835883171070933
0.0004874482086278333	0.21905424200278165
0.0004874482086278333	0.21974965229485396
0.0004874482086278333	0.22044506258692628
0.0004874482086278333	0.2211404728789986
0.00048756704046806434	0.22183588317107092
0.00048756704046806434	0.22253129346314326
0.00048756704046806434	0.22322670375521558
0.00048756704046806434	0.2239221140472879
0.00048756704046806434	0.22461752433936022
0.00048756704046806434	0.22531293463143254
0.00048756704046806434	0.22600834492350486
0.00048756704046806434	0.2267037552155772
0.0004893564962074871	0.22739916550764952
0.0004893564962074871	0.22809457579972184
0.0004893564962074871	0.22878998609179416
0.0004893564962074871	0.22948539638386647
0.000490075961774075	0.2301808066759388
0.0004937052579609973	0.23087621696801114
0.0004937052579609973	0.23157162726008346
0.0004937052579609973	0.23226703755215578
0.0005051780752715333	0.2329624478442281
0.0005051780752715333	0.2336578581363004
0.0005051780752715333	0.23435326842837273
0.0005051780752715333	0.23504867872044508
0.0005051780752715333	0.2357440890125174
0.0005051780752715333	0.2364394993045897
0.0005051780752715333	0.23713490959666203
0.0005051780752715333	0.23783031988873435
0.0005051780752715333	0.23852573018080667
0.0005051780752715333	0.23922114047287898
0.0005051780752715333	0.23991655076495133
0.0005051780752715333	0.24061196105702365
0.0005051780752715333	0.24130737134909597
0.0005056890012642225	0.24200278164116829
0.0005056890012642225	0.2426981919332406
0.0005056890012642225	0.24339360222531292
0.0005056890012642225	0.24408901251738527
0.0005056890012642225	0.24478442280945759
0.0005056890012642225	0.2454798331015299
0.0005056890012642225	0.24617524339360222
0.0005056890012642225	0.24687065368567454
0.0005056890012642225	0.24756606397774686
0.0005056890012642225	0.2482614742698192
0.0005077430820005078	0.24895688456189152
0.0005125576627370579	0.24965229485396384
0.0005126890540886952	0.25034770514603616
0.0005292405398253506	0.2510431154381085
0.0005292405398253506	0.2517385257301808
0.0005292405398253506	0.2524339360222531
0.0005302226935312832	0.25312934631432543
0.0005313496280552603	0.25382475660639775
0.0005313496280552603	0.2545201668984701
0.0005446623093681918	0.25521557719054244
0.0005446623093681918	0.25591098748261476
0.0005446623093681918	0.2566063977746871
0.0005446623093681918	0.2573018080667594
0.0005446623093681918	0.2579972183588317
0.0006079027355623101	0.25869262865090403
0.00073117231294175	0.25938803894297635
0.00073117231294175	0.26008344923504867
0.00073117231294175	0.260778859527121
0.00073117231294175	0.2614742698191933
0.00073117231294175	0.2621696801112656
0.00073117231294175	0.26286509040333794
0.00073117231294175	0.2635605006954103
0.00073117231294175	0.26425591098748263
0.00073117231294175	0.26495132127955495
0.00073117231294175	0.26564673157162727
0.00073117231294175	0.2663421418636996
0.00073117231294175	0.2670375521557719
0.00073117231294175	0.2677329624478442
0.00073117231294175	0.26842837273991654
0.00073117231294175	0.26912378303198886
0.00073117231294175	0.2698191933240612
0.00073117231294175	0.2705146036161335
0.00073117231294175	0.2712100139082058
0.00073117231294175	0.2719054242002782
0.00073117231294175	0.2726008344923505
0.00073117231294175	0.2732962447844228
0.00073117231294175	0.27399165507649514
0.00073117231294175	0.27468706536856746
0.00073117231294175	0.2753824756606398
0.00073117231294175	0.2760778859527121
0.00073117231294175	0.2767732962447844
0.00073117231294175	0.27746870653685674
0.00073117231294175	0.27816411682892905
0.00073117231294175	0.27885952712100137
0.00073117231294175	0.2795549374130737
0.00073117231294175	0.28025034770514606
0.00073117231294175	0.2809457579972184
0.00073117231294175	0.2816411682892907
0.00073117231294175	0.282336578581363
0.00073117231294175	0.28303198887343534
0.00073117231294175	0.28372739916550765
0.0007313505607020966	0.28442280945758
0.0007313505607020966	0.2851182197496523
0.0007313505607020966	0.2858136300417246
0.0007313505607020966	0.2865090403337969
0.0007313505607020966	0.28720445062586925
0.0007340347443112308	0.28789986091794156
0.0007343941248470012	0.2885952712100139
0.0007343941248470012	0.28929068150208626
0.0007405578869414959	0.2899860917941586
0.0007405578869414959	0.2906815020862309
0.0007577671129072998	0.2913769123783032
0.0007577671129072998	0.29207232267037553
0.0007577671129072998	0.29276773296244785
0.0007577671129072998	0.29346314325452016
0.0007577671129072998	0.2941585535465925
0.0007577671129072998	0.2948539638386648
0.0007577671129072998	0.2955493741307371
0.0007577671129072998	0.29624478442280944
0.0007577671129072998	0.29694019471488176
0.0007577671129072998	0.29763560500695413
0.0007577671129072998	0.29833101529902645
0.0007577671129072998	0.29902642559109877
0.0007577671129072998	0.2997218358831711
0.0007585335018963338	0.3004172461752434
0.0007585335018963338	0.3011126564673157
0.0007585335018963338	0.30180806675938804
0.0007585335018963338	0.30250347705146036
0.0007585335018963338	0.3031988873435327
0.0007585335018963338	0.303894297635605
0.0007616146230007616	0.3045897079276773
0.0007938608097380259	0.30528511821974963
0.0007970244420828905	0.30598052851182195
0.0007970244420828905	0.3066759388038943
0.0008062348830959419	0.30737134909596664
0.0008169934640522876	0.30806675938803896
0.0008280430582390284	0.3087621696801113
0.000878348704435661	0.3094575799721836
0.000878348704435661	0.3101529902642559
0.000878348704435661	0.31084840055632823
0.000878348704435661	0.31154381084840055
0.000878348704435661	0.31223922114047287
0.0009339248190520663	0.3129346314325452
0.0009587727708533077	0.3136300417246175
0.0009587727708533077	0.3143254520166898
0.0009587727708533077	0.3150208623087622
0.0009587727708533077	0.3157162726008345
0.0009587727708533077	0.31641168289290683
0.0009587727708533077	0.31710709318497915
0.0009748964172556666	0.31780250347705147
0.0009748964172556666	0.3184979137691238
0.0009748964172556666	0.3191933240611961
0.0009748964172556666	0.3198887343532684
0.0009748964172556666	0.32058414464534074
0.0009748964172556666	0.32127955493741306
0.0009748964172556666	0.3219749652294854
0.0009748964172556666	0.3226703755215577
0.0009748964172556666	0.32336578581363007
0.0009748964172556666	0.3240611961057024
0.0009748964172556666	0.3247566063977747
0.0009748964172556666	0.325452016689847
0.0009748964172556666	0.32614742698191934
0.0009748964172556666	0.32684283727399166
0.0009748964172556666	0.327538247566064
0.0009748964172556666	0.3282336578581363
0.0009791921664626683	0.3289290681502086
0.00098015192354815	0.32962447844228093
0.0009874105159219946	0.33031988873435325
0.0009874105159219946	0.33101529902642557
0.0009874105159219946	0.3317107093184979
0.0010103561505430665	0.33240611961057026
0.0010103561505430665	0.3331015299026426
0.0010103561505430665	0.3337969401947149
0.0010103561505430665	0.3344923504867872
0.0010103561505430665	0.33518776077885953
0.0010103561505430665	0.33588317107093185
0.0010103561505430665	0.33657858136300417
0.0010103561505430665	0.3372739916550765
0.0010103561505430665	0.3379694019471488
0.001011378002528445	0.3386648122392211
0.001011378002528445	0.33936022253129344
0.001011378002528445	0.34005563282336576
0.001011378002528445	0.34075104311543813
0.001011378002528445	0.34144645340751045
0.0010253781081773904	0.34214186369958277
0.0010460251046025104	0.3428372739916551
0.0010460251046025104	0.3435326842837274
0.0010584810796507012	0.3442280945757997
0.0010584810796507012	0.34492350486787204
0.0010584810796507012	0.34561891515994436
0.001076194575979337	0.3463143254520167
0.0010893246187363835	0.347009735744089
0.0010893246187363835	0.3477051460361613
0.0011040574109853713	0.34840055632823363
0.0012186205215695832	0.34909596662030595
0.0012186205215695832	0.3497913769123783
0.0012186205215695832	0.35048678720445064
0.0012186205215695832	0.35118219749652296
0.0012186205215695832	0.3518776077885953
0.0012186205215695832	0.3525730180806676
0.0012186205215695832	0.3532684283727399
0.0012186205215695832	0.35396383866481224
0.0012186205215695832	0.35465924895688455
0.0012186205215695832	0.3553546592489569
0.0012186205215695832	0.3560500695410292
0.0012186205215695832	0.3567454798331015
0.0012186205215695832	0.3574408901251738
0.0012186205215695832	0.3581363004172462
0.0012186205215695832	0.3588317107093185
0.0012186205215695832	0.35952712100139084
0.0012186205215695832	0.36022253129346316
0.0012186205215695832	0.3609179415855355
0.001223391240518718	0.3616133518776078
0.001223391240518718	0.3623087621696801
0.0012342631449024932	0.36300417246175243
0.0012342631449024932	0.36369958275382475
0.001262945188178833	0.36439499304589706
0.001262945188178833	0.3650904033379694
0.001262945188178833	0.3657858136300417
0.001262945188178833	0.3664812239221141
0.0012642225031605564	0.3671766342141864
0.0012642225031605564	0.3678720445062587
0.0012642225031605564	0.36856745479833103
0.0012693577050012694	0.36926286509040335
0.0012813941568426447	0.36995827538247567
0.0012828736369467607	0.370653685674548
0.001287001287001287	0.3713490959666203
0.0013175230566534915	0.3720445062586926
0.0013231013495633766	0.37273991655076494
0.001328374070138151	0.37343532684283726
0.001328374070138151	0.3741307371349096
0.001380071763731714	0.3748261474269819
0.0014008872285780996	0.37552155771905427
0.0014623446258835	0.3762169680111266
0.0014623446258835	0.3769123783031989
0.0014623446258835	0.3776077885952712
0.0014623446258835	0.37830319888734354
0.0014623446258835	0.37899860917941586
0.0014623446258835	0.3796940194714882
0.0014623446258835	0.3803894297635605
0.0014623446258835	0.3810848400556328
0.0014623446258835	0.38178025034770513
0.0014623446258835	0.38247566063977745
0.0014623446258835	0.38317107093184977
0.0014623446258835	0.38386648122392214
0.0014623446258835	0.38456189151599446
0.0014623446258835	0.3852573018080668
0.0014627011214041932	0.3859527121001391
0.0014811157738829918	0.3866481223922114
0.0014811157738829918	0.38734353268428373
0.0014814814814814814	0.38803894297635605
0.0015155342258145997	0.38873435326842837
0.0015155342258145997	0.3894297635605007
0.0015155342258145997	0.390125173852573
0.0015170670037926676	0.3908205841446453
0.0015232292460015233	0.39151599443671764
0.0015271061338763044	0.39221140472878996
0.0015376729882111738	0.39290681502086233
0.0015877216194760519	0.39360222531293465
0.0015877216194760519	0.39429763560500697
0.0016722408026755853	0.3949930458970793
0.0017060687301974165	0.3956884561891516
0.0017060687301974165	0.3963838664812239
0.0017060687301974165	0.39707927677329624
0.0017060687301974165	0.39777468706536856
0.0017060687301974165	0.3984700973574409
0.0017060687301974165	0.3991655076495132
0.0017060687301974165	0.3998609179415855
0.0017060687301974165	0.40055632823365783
0.0017060687301974165	0.4012517385257302
0.0017060687301974165	0.4019471488178025
0.0017060687301974165	0.40264255910987484
0.0017060687301974165	0.40333796940194716
0.0017060687301974165	0.4040333796940195
0.0017064846416382253	0.4047287899860918
0.0017127477367262051	0.4054242002781641
0.0017127477367262051	0.40611961057023643
0.0017279684028634905	0.40681502086230875
0.0017279684028634905	0.40751043115438107
0.0017681232634503663	0.4082058414464534
0.0017681232634503663	0.4089012517385257
0.0017681232634503663	0.4095966620305981
0.0017699115044247787	0.4102920723226704
0.0017699115044247787	0.4109874826147427
0.0017703591299949419	0.41168289290681503
0.0018597236981934113	0.41237830319888735
0.0018678496381041327	0.41307371349095967
0.0019175455417066154	0.413769123783032
0.0019175455417066154	0.4144645340751043
0.0019497928345113332	0.4151599443671766
0.0019497928345113332	0.41585535465924894
0.0019497928345113332	0.41655076495132126
0.0019497928345113332	0.4172461752433936
0.0019497928345113332	0.4179415855354659
0.0019497928345113332	0.41863699582753827
0.0019497928345113332	0.4193324061196106
0.0019497928345113332	0.4200278164116829
0.0019502681618722574	0.4207232267037552
0.0019502681618722574	0.42141863699582754
0.0019574259848299485	0.42211404728789986
0.0019574259848299485	0.4228094575799722
0.001974821031843989	0.4235048678720445
0.0020232675771370764	0.4242002781641168
0.002030972328002031	0.42489568845618914
0.002031488065007618	0.42559109874826145
0.002050756216354781	0.42628650904033377
0.0020920502092050207	0.42698191933240615
0.0020920502092050207	0.42767732962447846
0.0020920502092050207	0.4283727399165508
0.0020920502092050207	0.4290681502086231
0.002149959688255845	0.4297635605006954
0.002178649237472767	0.43045897079276774
0.0021935169388252497	0.43115438108484005
0.0021935169388252497	0.4318497913769124
0.0021935169388252497	0.4325452016689847
0.0021935169388252497	0.433240611961057
0.0021935169388252497	0.4339360222531293
0.0021935169388252497	0.43463143254520165
0.0021935169388252497	0.43532684283727396
0.0021935169388252497	0.43602225312934634
0.0021935169388252497	0.43671766342141866
0.0021958717610891525	0.437413073713491
0.0021958717610891525	0.4381084840055633
0.002221673660824488	0.4388038942976356
0.002221673660824488	0.43949930458970793
0.0022656471254602095	0.44019471488178025
0.0022733013387218996	0.44089012517385257
0.0022733013387218996	0.4415855354659249
0.002275600505689001	0.4422809457579972
0.0023348120476301658	0.4429763560500695
0.0023815824292140776	0.44367176634214184
0.0023860021208907743	0.4443671766342142
0.0024245689655172415	0.44506258692628653
0.0024316109422492403	0.44575799721835885
0.0024372410431391664	0.44645340751043117
0.0024372410431391664	0.4471488178025035
0.0024372410431391664	0.4478442280945758
0.0024372410431391664	0.4485396383866481
0.0024372410431391664	0.44923504867872044
0.0024372410431391664	0.44993045897079276
0.0024372410431391664	0.4506258692628651
0.0024372410431391664	0.4513212795549374
0.0024372410431391664	0.4520166898470097
0.0024372410431391664	0.4527121001390821
0.0024372410431391664	0.4534075104311544
0.0024685262898049864	0.4541029207232267
0.0024691358024691358	0.45479833101529904
0.002525890376357666	0.45549374130737136
0.002525890376357666	0.4561891515994437
0.0025284450063211127	0.456884561891516
0.0025284450063211127	0.4575799721835883
0.002598152424942263	0.45827538247566063
0.002635046113306983	0.45897079276773295
0.0026462026991267533	0.45966620305980527
0.002680965147453083	0.4603616133518776
0.002680965147453083	0.4610570236439499
0.002680965147453083	0.4617524339360223
0.0027153789187854853	0.4624478442280946
0.002781289506953224	0.4631432545201669
0.002922422954303932	0.46383866481223923
0.002924689251767	0.46453407510431155
0.002924689251767	0.46522948539638387
0.002924689251767	0.4659248956884562
0.002924689251767	0.4666203059805285
0.002924689251767	0.4673157162726008
0.002924689251767	0.46801112656467314
0.0029622315477659837	0.46870653685674546
0.0029622315477659837	0.4694019471488178
0.0030310684516291994	0.47009735744089015
0.003034134007585335	0.47079276773296247
0.0031380753138075313	0.4714881780250348
0.003168413356080916	0.4721835883171071
0.003168413356080916	0.4728789986091794
0.003168413356080916	0.47357440890125174
0.003168413356080916	0.47426981919332406
0.0031754432389521038	0.4749652294853964
0.0032090841767464825	0.4756606397774687
0.0032869785082174463	0.476356050069541
0.0032869785082174463	0.47705146036161333
0.003412137460394833	0.47774687065368565
0.003412137460394833	0.47844228094575797
0.003412137460394833	0.47913769123783034
0.003412137460394833	0.47983310152990266
0.0034129692832764505	0.480528511821975
0.0034129692832764505	0.4812239221140473
0.003455936805726981	0.4819193324061196
0.0034567901234567903	0.48261474269819193
0.0035137034434293743	0.48331015299026425
0.0035398230088495575	0.48400556328233657
0.0035398230088495575	0.4847009735744089
0.0036558615647087496	0.4853963838664812
0.0036558615647087496	0.4860917941585535
0.0036558615647087496	0.48678720445062584
0.0036558615647087496	0.4874826147426982
0.0036558615647087496	0.48817802503477054
0.0036567528035104826	0.48887343532684285
0.0036701737215561535	0.48956884561891517
0.00370278943470748	0.4902642559109875
0.00370278943470748	0.4909596662030598
0.003703703703703704	0.4916550764951321
0.003703703703703704	0.49235048678720444
0.0037926675094816687	0.49304589707927676
0.003808073115003808	0.4937413073713491
0.003808073115003808	0.4944367176634214
0.0038995856690226664	0.4951321279554937
0.0038995856690226664	0.4958275382475661
0.0038995856690226664	0.4965229485396384
0.0038995856690226664	0.4972183588317107
0.0038995856690226664	0.49791376912378305
0.0038995856690226664	0.49860917941585536
0.0039005363237445147	0.4993045897079277
0.003910323253388947	0.5
0.003914851969659897	0.5006954102920723
0.003949642063687978	0.5013908205841446
0.00404551201011378	0.502086230876217
0.00404551201011378	0.5027816411682893
0.00404551201011378	0.5034770514603616
0.00404551201011378	0.5041724617524339
0.004143309773336583	0.5048678720445062
0.004143309773336583	0.5055632823365785
0.0041841004184100415	0.5062586926286509
0.004294013639808032	0.5069541029207232
0.004294013639808032	0.5076495132127955
0.0042983565107458915	0.5083449235048678
0.0042983565107458915	0.5090403337969402
0.004387033877650499	0.5097357440890126
0.004387033877650499	0.5104311543810849
0.004387033877650499	0.5111265646731572
0.004404208465867384	0.5118219749652295
0.004516471838469713	0.5125173852573018
0.004551201011378002	0.5132127955493742
0.004551201011378002	0.5139082058414465
0.004552352048558422	0.5146036161335188
0.004630757981964416	0.5152990264255911
0.004630757981964416	0.5159944367176634
0.004690199950629474	0.5166898470097357
0.004690199950629474	0.5173852573018081
0.004763164858428155	0.5180806675938804
0.004804045512010114	0.5187760778859527
0.004804045512010114	0.519471488178025
0.004874482086278333	0.5201668984700973
0.004874482086278333	0.5208623087621697
0.004874482086278333	0.521557719054242
0.004874482086278333	0.5222531293463143
0.004874482086278333	0.5229485396383866
0.0048756704046806435	0.5236439499304589
0.005077430820005078	0.5243393602225312
0.00511820619059225	0.5250347705146036
0.00511820619059225	0.5257301808066759
0.00511820619059225	0.5264255910987483
0.00511820619059225	0.5271210013908206
0.005167173252279635	0.527816411682893
0.005311077389984826	0.5285118219749653
0.005361930294906166	0.5292072322670376
0.005361930294906166	0.5299026425591099
0.005382921458282359	0.5305980528511822
0.005477308294209703	0.5312934631432545
0.005562579013906448	0.5319888734353269
0.005579171094580234	0.5326842837273992
0.005605654399220083	0.5333796940194715
0.005605654399220083	0.5340751043115438
0.005605654399220083	0.5347705146036161
0.00560702096538274	0.5354659248956884
0.005677610466551469	0.5361613351877608
0.005752636625119847	0.5368567454798331
0.005815423514538559	0.5375521557719054
0.005816894284269095	0.5382475660639777
0.0058370301190754145	0.53894297635605
0.0058370301190754145	0.5396383866481224
0.005844845908607864	0.5403337969401947
0.005849378503534	0.541029207232267
0.005849378503534	0.5417246175243393
0.005991285403050109	0.5424200278164116
0.00606826801517067	0.5431154381084841
0.0060790273556231	0.5438108484005564
0.006092916984006093	0.5445062586926287
0.0060931026078479165	0.545201668984701
0.0060931026078479165	0.5458970792767733
0.0060931026078479165	0.5465924895688457
0.0060931026078479165	0.547287899860918
0.006150691952844695	0.5479833101529903
0.006303992528601448	0.5486787204450626
0.006336826712161832	0.5493741307371349
0.006336826712161832	0.5500695410292072
0.006336826712161832	0.5507649513212796
0.006361634450697333	0.5514603616133519
0.006535947712418301	0.5521557719054242
0.006580550816475749	0.5528511821974965
0.006580550816475749	0.5535465924895688
0.006686930091185411	0.5542420027816412
0.006819904016165698	0.5549374130737135
0.006824274920789666	0.5556328233657858
0.006828528072837633	0.5563282336578581
0.006990881458966565	0.5570236439499304
0.007026789635485288	0.5577190542420027
0.0070679990251035826	0.5584144645340751
0.0070679990251035826	0.5591098748261474
0.0070679990251035826	0.5598052851182197
0.007069722086786933	0.5605006954102921
0.007079646017699115	0.5611961057023644
0.007080147267063155	0.5618915159944368
0.00729483282674772	0.5625869262865091
0.007311723129417499	0.5632823365785814
0.007311723129417499	0.5639777468706537
0.007325082091437232	0.564673157162726
0.00740557886941496	0.5653685674547984
0.007585335018963337	0.5660639777468707
0.007585335018963337	0.566759388038943
0.007616146230007616	0.5674547983310153
0.007616146230007616	0.5681502086230876
0.007670182166826462	0.56884561891516
0.0077045696068012755	0.5695410292072323
0.007799171338045333	0.5702364394993046
0.007799171338045333	0.5709318497913769
0.007838179519595449	0.5716272600834492
0.0079155672823219	0.5723226703755215
0.00804289544235925	0.5730180806675939
0.008082849204344532	0.5737134909596662
0.00809102402022756	0.5744089012517385
0.008123889312008125	0.5751043115438108
0.008286619546673165	0.5757997218358831
0.008286619546673165	0.5764951321279554
0.008286619546673165	0.5771905424200278
0.008286619546673165	0.5778859527121002
0.008286619546673165	0.5785813630041725
0.00834386852085967	0.5792767732962448
0.008457201435161456	0.5799721835883171
0.008530343650987083	0.5806675938803895
0.008530343650987083	0.5813630041724618
0.008532423208191127	0.5820584144645341
0.008588027279616064	0.5827538247566064
0.008609556607834697	0.5834492350486787
0.008631632394008631	0.5841446453407511
0.008639842014317452	0.5848400556328234
0.008732468907118285	0.5855354659248957
0.008774067755300999	0.586230876216968
0.008774067755300999	0.5869262865090403
0.008774067755300999	0.5876216968011126
0.008774067755300999	0.588317107093185
0.008776206728425159	0.5890125173852573
0.008849557522123894	0.5897079276773296
0.009009009009009009	0.5904033379694019
0.009017791859614916	0.5910987482614742
0.009017791859614916	0.5917941585535466
0.00911854103343465	0.5924895688456189
0.009259259259259259	0.5931849791376912
0.009261515963928832	0.5938803894297635
0.009261515963928832	0.5945757997218358
0.009261515963928832	0.5952712100139083
0.009748964172556666	0.5959666203059806
0.009748964172556666	0.5966620305980529
0.009748964172556666	0.5973574408901252
0.009787129924149743	0.5980528511821975
0.009860935524652338	0.5987482614742698
0.009992688276870583	0.5994436717663422
0.009992688276870583	0.6001390820584145
0.009992688276870583	0.6008344923504868
0.009992688276870583	0.6015299026425591
0.009992688276870583	0.6022253129346314
0.010055570256681662	0.6029207232267038
0.010120957788200444	0.6036161335187761
0.0102364123811845	0.6043115438108484
0.0102364123811845	0.6050069541029207
0.010292953285827395	0.605702364394993
0.010367810417180942	0.6063977746870653
0.010983263598326359	0.6070931849791377
0.011125158027812896	0.60778859527121
0.011211308798440166	0.6084840055632823
0.011211308798440166	0.6091794158553546
0.01121404193076548	0.6098748261474269
0.01163378856853819	0.6105702364394993
0.011698757007068	0.6112656467315716
0.011848926191063935	0.6119610570236439
0.01188369152970923	0.6126564673157163
0.01213653603034134	0.6133518776077886
0.012307692307692308	0.614047287899861
0.012673653424323665	0.6147426981919333
0.012693577050012693	0.6154381084840056
0.012811215856901136	0.6161335187760779
0.013018065887353878	0.6168289290681502
0.013147914032869785	0.6175243393602226
0.013161101632951498	0.6182197496522949
0.013344226579520698	0.6189151599443672
0.013400758533501896	0.6196105702364395
0.013616557734204794	0.6203059805285118
0.013648549841579332	0.6210013908205841
0.013648549841579332	0.6216968011126565
0.013648549841579332	0.6223922114047288
0.013648549841579332	0.6230876216968011
0.01389227394589325	0.6237830319888734
0.014135998050207165	0.6244784422809457
0.01415929203539823	0.625173852573018
0.014379722154521083	0.6258692628650904
0.014379722154521083	0.6265646731571627
0.014383227693807898	0.627260083449235
0.014623446258834999	0.6279554937413073
0.014867170363148916	0.6286509040333796
0.015110894467462832	0.6293463143254521
0.015110894467462832	0.6300417246175244
0.015110894467462832	0.6307371349095967
0.015127803860198226	0.631432545201669
0.015170051382432102	0.6321279554937413
0.015354618571776748	0.6328233657858137
0.015598342676090666	0.633518776077886
0.015643240719122112	0.6342141863699583
0.015676359039190898	0.6349095966620306
0.015842066780404583	0.6356050069541029
0.015913109371053297	0.6363004172461753
0.01592920353982301	0.6369958275382476
0.01592920353982301	0.6376912378303199
0.016089712335446125	0.6383866481223922
0.016089712335446125	0.6390820584144645
0.01618204804045512	0.6397774687065368
0.016206163655685443	0.6404728789986092
0.016296296296296295	0.6411682892906815
0.016329514989032415	0.6418636995827538
0.016339869281045753	0.6425591098748261
0.01643489254108723	0.6432545201668984
0.016755521706016754	0.6439499304589708
0.016940581542351455	0.6446453407510431
0.017304411406288082	0.6453407510431154
0.01742696053305997	0.6460361613351877
0.017548135510601998	0.6467315716272601
0.01795063575168287	0.6474269819193325
0.017956499747091553	0.6481223922114048
0.018035583719229833	0.6488178025034771
0.018035583719229833	0.6495132127955494
0.018205128205128204	0.6502086230876217
0.01827930782354375	0.650904033379694
0.01827930782354375	0.6515994436717664
0.018343815513626835	0.6522948539638387
0.018523031927857665	0.652990264255911
0.01855779427359491	0.6536856745479833
0.018691588785046728	0.6543810848400556
0.01876675603217158	0.655076495132128
0.0190104801364855	0.6557719054242003
0.0190104801364855	0.6564673157162726
0.0190104801364855	0.6571627260083449
0.019741652449427247	0.6578581363004172
0.0198744769874477	0.6585535465924895
0.019985376553741167	0.6592489568845619
0.01999506294742039	0.6599443671766342
0.02020712301086133	0.6606397774687065
0.020229100658055083	0.6613351877607788
0.02028911995942176	0.6620305980528511
0.02030829459261072	0.6627260083449235
0.020397489539748955	0.6634214186369958
0.020641194554238032	0.6641168289290682
0.02096027297099683	0.6648122392211405
0.02120399707531075	0.6655076495132128
0.02120399707531075	0.6662030598052852
0.021447721179624665	0.6668984700973575
0.02169144528393858	0.6675938803894298
0.02169144528393858	0.6682892906815021
0.02169144528393858	0.6689847009735744
0.021935169388252497	0.6696801112656467
0.022003034901365705	0.6703755215577191
0.022178893492566416	0.6710709318497914
0.02225031605562579	0.6717663421418637
0.02228753367621847	0.672461752433936
0.022508851795649976	0.6731571627260083
0.022755077073648152	0.6738525730180807
0.022910065805508164	0.674547983310153
0.023008849557522124	0.6752433936022253
0.023010546500479387	0.6759388038942976
0.023014668689934244	0.6766342141863699
0.02315378990982208	0.6773296244784422
0.023238191462490527	0.6780250347705146
0.023514538558786345	0.6787204450625869
0.02369785238212787	0.6794158553546592
0.02374336953776206	0.6801112656467315
0.02388496222276383	0.6808066759388038
0.024125132555673383	0.6815020862308763
0.024128686327077747	0.6821974965229486
0.024859858640019498	0.6828929068150209
0.025103582744333414	0.6835883171070932
0.02534730684864733	0.6842837273991655
0.02534730684864733	0.6849791376912379
0.025834755057275165	0.6856745479833102
0.02607847916158908	0.6863699582753825
0.02607847916158908	0.6870653685674548
0.026565927370216916	0.6877607788595271
0.02680965147453083	0.6884561891515995
0.02680965147453083	0.6891515994436718
0.027054361567635903	0.6898470097357441
0.027196652719665274	0.6905424200278164
0.027297099683158663	0.6912378303198887
0.027540823787472583	0.691933240611961
0.027560050568900128	0.6926286509040334
0.027560050568900128	0.6933240611961057
0.027784794139934326	0.694019471488178
0.028028271996100414	0.6947148817802503
0.02828997221520586	0.6954102920723226
0.028710587028966932	0.696105702364395
0.029329962073324906	0.6968011126564673
0.029734340726297832	0.6974965229485396
0.029978064830611748	0.6981919332406119
0.030221788934925664	0.6988873435326843
0.03037037037037037	0.6995827538247567
0.031352718078381796	0.700278164116829
0.031684133560809166	0.7009735744089013
0.031684133560809166	0.7016689847009736
0.03185840707964602	0.7023643949930459
0.03185840707964602	0.7030598052851182
0.03204476093591048	0.7037552155771906
0.032598274209012464	0.7044506258692629
0.03265902997806483	0.7051460361613352
0.03265902997806483	0.7058414464534075
0.03287092882991556	0.7065368567454798
0.0336339263953205	0.7072322670375522
0.03412137460394833	0.7079276773296245
0.03435210911846426	0.7086230876216968
0.034365098708262244	0.7093184979137691
0.034608822812576163	0.7100139082058414
0.03558371922983183	0.7107093184979137
0.035827443334145746	0.7114047287899861
0.035996936430942046	0.7121001390820584
0.036170212765957444	0.7127955493741307
0.03631489154277358	0.713490959666203
0.03719109371176903	0.7141863699582753
0.037649453065377765	0.7148817802503477
0.037673830594184575	0.7155771905424201
0.03826468437728491	0.7162726008344924
0.03843236409608091	0.7169680111265647
0.038752132585912744	0.717663421418637
0.03923958079454058	0.7183588317107094
0.039727029003168414	0.7190542420027817
0.03997075310748233	0.719749652294854
0.04	0.7204450625869263
0.040916030534351146	0.7211404728789986
0.04197218710493047	0.721835883171071
0.0424079941506215	0.7225312934631433
0.04265171825493541	0.7232267037552156
0.04290589956118966	0.7239221140472879
0.04313916646356324	0.7246175243393602
0.043445314473351856	0.7253129346314325
0.04374209860935525	0.7260083449235049
0.043870338776504994	0.7267037552155772
0.04399494310998736	0.7273991655076495
0.044845235193760664	0.7280945757997218
0.0449854458851548	0.7287899860917941
0.045213437736802226	0.7294853963838664
0.045332683402388496	0.7301808066759388
0.04566773636139225	0.7308762169680111
0.04697986577181208	0.7315716272600834
0.04746758013212626	0.7322670375521557
0.04802535348610434	0.7329624478442281
0.04849709522606719	0.7336578581363005
0.04850109675846941	0.7343532684283728
0.049232269071411164	0.7350486787204451
0.049232269071411164	0.7357440890125174
0.049268668206312545	0.7364394993045897
0.049475993175725076	0.7371349095966621
0.050012693577050016	0.7378303198887344
0.05020716548866683	0.7385257301808067
0.05031605562579014	0.739221140472879
0.05065359477124183	0.7399165507649513
0.05082174462705436	0.7406119610570236
0.051289159966731356	0.741307371349096
0.05142578601023641	0.7420027816411683
0.05208596713021492	0.7426981919332406
0.052603613177470775	0.7433936022253129
0.052676295666949875	0.7440890125173852
0.052876376988984085	0.7447844228094576
0.05288813063611991	0.7454798331015299
0.0538558786346397	0.7461752433936022
0.053863027053375576	0.7468706536856745
0.05436156763590392	0.7475660639777468
0.05439330543933055	0.7482614742698191
0.05439330543933055	0.7489568845618915
0.05457952682126962	0.7496522948539638
0.05459419936631733	0.7503477051460362
0.05459846276172807	0.7510431154381085
0.05459846276172807	0.7517385257301809
0.054837923470631246	0.7524339360222532
0.054947850419740527	0.7531293463143255
0.05543933054393305	0.7538247566063978
0.055569095783573	0.7545201668984701
0.05678771630514258	0.7552155771905424
0.058737509139653914	0.7559109874826148
0.059224957348281745	0.7566063977746871
0.059946170785417176	0.7573018080667594
0.060621369032583985	0.7579972183588317
0.06068730197416525	0.758692628650904
0.06099436186570989	0.7593880389429764
0.06117475018279308	0.7600834492350487
0.06190592249573483	0.760778859527121
0.0629582806573957	0.7614742698191933
0.06296296296296296	0.7621696801112656
0.06385571533024616	0.7628650904033379
0.0640861317610869	0.7635605006954103
0.06483061174750183	0.7642559109874826
0.06531805995612966	0.7649513212795549
0.06548672566371681	0.7656467315716272
0.06581844873990703	0.7663421418636995
0.06633221850613155	0.7670375521557719
0.06702412868632708	0.7677329624478443
0.06702412868632708	0.7684283727399166
0.07079646017699115	0.7691237830319889
0.07092371435534975	0.7698191933240612
0.07218008319060436	0.7705146036161336
0.07240370550950756	0.7712100139082059
0.07281921618204804	0.7719054242002782
0.07311441765007697	0.7726008344923505
0.07433585181574458	0.7732962447844228
0.07462686567164178	0.7739916550764951
0.07516339869281045	0.7746870653685675
0.07686472819216182	0.7753824756606398
0.0777479892761394	0.7760778859527121
0.07823543748476725	0.7767732962447844
0.0787420770355924	0.7774687065368567
0.07995925642984467	0.778164116828929
0.08067267852790641	0.7788595271210014
0.08100487054601384	0.7795549374130737
0.081783194355356	0.780250347705146
0.08262247136241774	0.7809457579972183
0.08279928223532428	0.7816411682892906
0.08369261983261476	0.782336578581363
0.085	0.7830319888734353
0.08530343650987082	0.7837273991655076
0.08546144121365361	0.7844228094575799
0.08672566371681416	0.7851182197496523
0.08774067755300999	0.7858136300417247
0.08925410872313527	0.786509040333797
0.09395644727183754	0.7872044506258693
0.09407844142527556	0.7878998609179416
0.0950524006824275	0.7885952712100139
0.095852787695688	0.7892906815020863
0.09627102120399708	0.7899860917941586
0.09724591762125274	0.7906815020862309
0.09773336582988057	0.7913769123783032
0.09838138593829034	0.7920723226703755
0.09860533398580866	0.7927677329624478
0.09876254961475602	0.7934631432545202
0.09919571045576407	0.7941585535465925
0.10212039970753108	0.7948539638386648
0.10333902022910066	0.7955493741307371
0.10414452709883103	0.7962447844228094
0.10480136485498416	0.7969401947148818
0.10626370948086766	0.7976356050069541
0.10847029077117573	0.7983310152990264
0.11020312864814383	0.7990264255910987
0.11040701925420424	0.799721835883171
0.11099873577749685	0.8004172461752433
0.111138191567146	0.8011126564673157
0.1126005361930295	0.8018080667593881
0.1157689495491104	0.8025034770514604
0.11650012186205215	0.8031988873435327
0.11796246648793565	0.803894297635605
0.12019477191184008	0.8045897079276774
0.12186205215695832	0.8052851182197497
0.1225056832533468	0.805980528511822
0.12262958280657396	0.8066759388038943
0.12343096234309624	0.8073713490959666
0.12356812088715574	0.808066759388039
0.12358974358974359	0.8087621696801113
0.12432959531935642	0.8094575799721836
0.1264222503160556	0.8101529902642559
0.1264437689969605	0.8108484005563282
0.12762685802152743	0.8115438108484005
0.1276864728192162	0.8122392211404729
0.12895069532237674	0.8129346314325452
0.12935729847494554	0.8136300417246175
0.12941749939068975	0.8143254520166898
0.1297071129707113	0.8150208623087621
0.1307206068268015	0.8157162726008345
0.13145654834761322	0.8164116828929068
0.13350189633375473	0.8171070931849791
0.13480578827113482	0.8178025034770514
0.13603120429058996	0.8184979137691237
0.13867901535461857	0.8191933240611962
0.13965391177187425	0.8198887343532685
0.14014135998050206	0.8205841446453408
0.14156285390713477	0.8212795549374131
0.14184576485461442	0.8219749652294854
0.1452595661710943	0.8226703755215578
0.14867170363148915	0.8233657858136301
0.15062149646600048	0.8240611961057024
0.15184011698757008	0.8247566063977747
0.15699658703071673	0.825452016689847
0.15842066780404582	0.8261474269819193
0.15898111550285463	0.8268428372739917
0.15989445910290237	0.827538247566064
0.16055625790139064	0.8282336578581363
0.16257901390644752	0.8289290681502086
0.1654886668291494	0.8296244784422809
0.1657323909334633	0.8303198887343533
0.16646356324640507	0.8310152990264256
0.1693569727441122	0.8317107093184979
0.1694560669456067	0.8324061196105702
0.17085059712405556	0.8331015299026425
0.17106887188348555	0.8337969401947148
0.1729456384323641	0.8344923504867872
0.17681232634503663	0.8351877607788595
0.17698683568990736	0.8358831710709318
0.17757009345794392	0.8365785813630042
0.17938094077504266	0.8372739916550765
0.1798683889836705	0.8379694019471489
0.1848159509202454	0.8386648122392212
0.18523031927857664	0.8393602225312935
0.18528959507944645	0.8400556328233658
0.18533501896333754	0.8407510431154381
0.18887823585810162	0.8414464534075105
0.1899469563020965	0.8421418636995828
0.19039492930277913	0.8428372739916551
0.19171507956554684	0.8435326842837274
0.1923451974646514	0.8442280945757997
0.19595417986838898	0.844923504867872
0.1967654986522911	0.8456189151599444
0.20132013201320131	0.8463143254520167
0.20459712048497095	0.847009735744089
0.21040666835059357	0.8477051460361613
0.2122836948574214	0.8484005563282336
0.21284755512943432	0.849095966620306
0.21491782553729458	0.8497913769123783
0.21715817694369974	0.8504867872044506
0.21715817694369974	0.8511821974965229
0.2181862506094588	0.8518776077885952
0.22032659029978066	0.8525730180806675
0.22048040455120102	0.8532684283727399
0.22349500365586156	0.8539638386648123
0.22859307906036877	0.8546592489568846
0.2286132098464538	0.8553546592489569
0.23221757322175732	0.8560500695410292
0.23254633155623256	0.8567454798331016
0.23337547408343867	0.8574408901251739
0.2342188642456739	0.8581363004172462
0.2359249329758713	0.8588317107093185
0.23640960809102401	0.8595271210013908
0.23782819270966096	0.8602225312934632
0.23856129190115	0.8609179415855355
0.23875241512558654	0.8616133518776078
0.23890577507598784	0.8623087621696801
0.23969319271332695	0.8630041724617524
0.2405857740585774	0.8636995827538247
0.24539877300613497	0.8643949930458971
0.24785906532909224	0.8650904033379694
0.2520721599219893	0.8657858136300417
0.25396051669510117	0.866481223922114
0.2547100562759971	0.8671766342141863
0.25488126649076515	0.8678720445062587
0.25664148184255425	0.868567454798331
0.2569478303266699	0.8692628650904033
0.25932244699000734	0.8699582753824756
0.2617596880331465	0.8706536856745479
0.26297830855471604	0.8713490959666204
0.2676090665366805	0.8720445062586927
0.2685616270521931	0.872739916550765
0.27425327079733397	0.8734353268428373
0.2743362831858407	0.8741307371349096
0.27484197218710493	0.874826147426982
0.27492078966609795	0.8755215577190543
0.2751645137704119	0.8762169680111266
0.2797104833060939	0.8769123783031989
0.2802827199610041	0.8776077885952712
0.2828282828282828	0.8783031988873435
0.28369152970922884	0.8789986091794159
0.28369152970922884	0.8796940194714882
0.28394437420986096	0.8803894297635605
0.28498293515358364	0.8810848400556328
0.2854009261515964	0.8817802503477051
0.2873507189861077	0.8824756606397774
0.29116711524345484	0.8831710709318498
0.29173775286375825	0.8838664812239221
0.29209726443768996	0.8845618915159944
0.29931800959838345	0.8852573018080667
0.3043933054393305	0.885952712100139
0.3171404913055479	0.8866481223922114
0.3245125348189415	0.8873435326842837
0.3297587131367292	0.8880389429763561
0.33004196494692667	0.8887343532684284
0.33223767383059416	0.8894297635605007
0.33905228758169936	0.8901251738525731
0.339263953204972	0.8908205841446454
0.34361567635903917	0.8915159944367177
0.3436509870826225	0.89221140472879
0.3484197218710493	0.8929068150208623
0.35013457303645706	0.8936022253129347
0.35364367535949304	0.894297635605007
0.3539745278875714	0.8949930458970793
0.36016638120871053	0.8956884561891516
0.3641238118449915	0.8963838664812239
0.3660386591632004	0.8970792767732962
0.37052579609972847	0.8977746870653686
0.37274746976055295	0.8984700973574409
0.37496914342137744	0.8991655076495132
0.3771736468283125	0.8998609179415855
0.38078381795195954	0.9005563282336578
0.386144964720975	0.9012517385257302
0.3870712401055409	0.9019471488178025
0.3911771874238362	0.9026425591098748
0.3912604192978025	0.9033379694019471
0.39644351464435146	0.9040333796940194
0.3992200828661955	0.9047287899860917
0.40075853350189633	0.9054242002781642
0.4023884962222764	0.9061196105702365
0.4063211125158028	0.9068150208623088
0.40736226231106776	0.9075104311543811
0.40738928309273303	0.9082058414464534
0.40955631399317405	0.9089012517385258
0.4131123568120887	0.9095966620305981
0.4135998050207165	0.9102920723226704
0.4156763590391909	0.9109874826147427
0.4206678040458201	0.911682892906815
0.42084942084942084	0.9123783031988874
0.42376738305941847	0.9130737134909597
0.4245673897148428	0.913769123783032
0.42637737688932226	0.9144645340751043
0.4290569243840272	0.9151599443671766
0.4290771175726928	0.9158553546592489
0.4301730441140629	0.9165507649513213
0.44235924932975873	0.9172461752433936
0.4433014939995102	0.9179415855354659
0.4452839385815257	0.9186369958275382
0.4479649037289788	0.9193324061196105
0.4616950878086027	0.9200278164116829
0.4629957059863602	0.9207232267037552
0.4657395701643489	0.9214186369958275
0.4686814525956617	0.9221140472878998
0.47198434059212135	0.9228094575799722
0.47501827930782353	0.9235048678720446
0.4782608695652174	0.9242002781641169
0.48186659903626683	0.9248956884561892
0.48399047367028314	0.9255910987482615
0.48671703631489155	0.9262865090403338
0.48756704046806437	0.9269819193324061
0.48831030818278426	0.9276773296244785
0.49898836621143144	0.9283727399165508
0.49987357774968394	0.9290681502086231
0.5025591030952962	0.9297635605006954
0.5049304677623262	0.9304589707927677
0.5054837923470631	0.93115438108484
0.5185840707964602	0.9318497913769124
0.5199256110520722	0.9325452016689847
0.5241466498103666	0.933240611961057
0.5279064099439434	0.9339360222531293
0.53204971971728	0.9346314325452016
0.5434721042197678	0.935326842837274
0.5498415793321959	0.9360222531293463
0.5531011045029737	0.9367176634214186
0.5747651688245747	0.9374130737134909
0.576304241833252	0.9381084840055632
0.5864001949792834	0.9388038942976356
0.5924932975871313	0.9394993045897079
0.5933316494064158	0.9401947148817803
0.5933690882496343	0.9408901251738526
0.5937119181087009	0.9415855354659249
0.6030940294899686	0.9422809457579973
0.603131881575728	0.9429763560500696
0.6040268456375839	0.9436717663421419
0.6052826462601827	0.9443671766342142
0.6183280526444065	0.9450625869262865
0.6267674305216967	0.9457579972183588
0.6278128950695322	0.9464534075104312
0.6373868363102521	0.9471488178025035
0.6394437420986093	0.9478442280945758
0.6536680477699245	0.9485396383866481
0.658055081647575	0.9492350486787204
0.6593043919776593	0.9499304589707928
0.6596356663470757	0.9506258692628651
0.6635514018691588	0.9513212795549374
0.6658542529856203	0.9520166898470097
0.6673165976115037	0.952712100139082
0.6682162955713237	0.9534075104311543
0.6851753453772582	0.9541029207232267
0.6887484197218711	0.954798331015299
0.6904703875213258	0.9554937413073713
0.6988416988416989	0.9561891515994436
0.7014157014157014	0.9568845618915159
0.7059863601919677	0.9575799721835884
0.7075743048897412	0.9582753824756607
0.7078507078507078	0.958970792767733
0.7130214917825537	0.9596662030598053
0.7258187357197258	0.9603616133518776
0.7289787960029247	0.96105702364395
0.7297297297297297	0.9617524339360223
0.7390755241222531	0.9624478442280946
0.7399070222657206	0.9631432545201669
0.7433585181574458	0.9638386648122392
0.7461441213653603	0.9645340751043116
0.7509139653911772	0.9652294853963839
0.7544258978249874	0.9659248956884562
0.7553009992688277	0.9666203059805285
0.7590300580954786	0.9673157162726008
0.7634294786980683	0.9680111265646731
0.7638313429198148	0.9687065368567455
0.7698744769874477	0.9694019471488178
0.7716814159292036	0.9700973574408901
0.7821106507433585	0.9707927677329624
0.7821350762527233	0.9714881780250347
0.7831325301204819	0.972183588317107
0.79	0.9728789986091794
0.801121130879844	0.9735744089012517
0.8077416047167393	0.9742698191933241
0.8098139833226428	0.9749652294853964
0.8174663620208175	0.9756606397774688
0.8402973596513714	0.9763560500695411
0.8576485461441213	0.9770514603616134
0.8584833882830333	0.9777468706536857
0.8608786610878661	0.978442280945758
0.8615647087496954	0.9791376912378303
0.8634171109418635	0.9798331015299027
0.8652338811630848	0.980528511821975
0.865464294418718	0.9812239221140473
0.8730197416524494	0.9819193324061196
0.8831858407079646	0.9826147426981919
0.8873994638069705	0.9833101529902643
0.9105532537167926	0.9840055632823366
0.9110878661087866	0.9847009735744089
0.9144527098831031	0.9853963838664812
0.9260333575054387	0.9860917941585535
0.9278242677824268	0.9867872044506258
0.9323671497584541	0.9874826147426982
0.938337801608579	0.9881780250347705
0.9409141583054627	0.9888734353268428
0.9421710365106591	0.9895688456189151
0.9434560077991714	0.9902642559109874
0.9444304117201313	0.9909596662030598
0.9483658335622082	0.9916550764951322
0.9486404833836858	0.9923504867872045
0.9539361442846698	0.9930458970792768
0.965865992414665	0.9937413073713491
0.9664790800097871	0.9944367176634215
0.9710414452709883	0.9951321279554938
0.9716330858960763	0.9958275382475661
0.9759797724399494	0.9965229485396384
0.9774416816200974	0.9972183588317107
0.9782553729456385	0.997913769123783
0.9819644162807701	0.9986091794158554
0.991469656349013	0.9993045897079277
0.997075310748233	1.0
