# Supplementary material for: Drug target prediction through deep learning functional representation of gene signatures
Source: Nat Commun. 2024 Feb 29;15:1853. doi: 10.1038/s41467-024-46089-y (PMC10904399; doi:10.1038/s41467-024-46089-y)
Supplement: Supplementary file 9 — Source Data [file 41467_2024_46089_MOESM9_ESM.zip › SourceData/SupplFig.5a.Model_Q.csv]

NormalizedRank	Recall
0.00023348120476301658	0.0006954102920723226
0.00023348120476301658	0.0013908205841446453
0.00024172105390379503	0.002086230876216968
0.00024372410431391665	0.0027816411682892906
0.00024372410431391665	0.0034770514603616135
0.00024372410431391665	0.004172461752433936
0.00024372410431391665	0.004867872044506259
0.00024372410431391665	0.005563282336578581
0.00024372410431391665	0.006258692628650904
0.00024372410431391665	0.006954102920723227
0.00024372410431391665	0.0076495132127955496
0.00024372410431391665	0.008344923504867872
0.00024372410431391665	0.009040333796940195
0.00024372410431391665	0.009735744089012517
0.00024372410431391665	0.01043115438108484
0.00024372410431391665	0.011126564673157162
0.00024372410431391665	0.011821974965229486
0.00024372410431391665	0.012517385257301807
0.00024372410431391665	0.01321279554937413
0.00024372410431391665	0.013908205841446454
0.00024372410431391665	0.014603616133518776
0.00024372410431391665	0.015299026425591099
0.00024372410431391665	0.015994436717663423
0.00024372410431391665	0.016689847009735744
0.00024372410431391665	0.017385257301808066
0.00024372410431391665	0.01808066759388039
0.00024372410431391665	0.018776077885952713
0.00024372410431391665	0.019471488178025034
0.00024372410431391665	0.020166898470097356
0.00024372410431391665	0.02086230876216968
0.00024372410431391665	0.021557719054242003
0.00024372410431391665	0.022253129346314324
0.00024372410431391665	0.02294853963838665
0.00024372410431391665	0.02364394993045897
0.00024372410431391665	0.024339360222531293
0.00024372410431391665	0.025034770514603615
0.00024372410431391665	0.02573018080667594
0.00024372410431391665	0.02642559109874826
0.00024372410431391665	0.027121001390820583
0.00024372410431391665	0.027816411682892908
0.00024372410431391665	0.02851182197496523
0.00024372410431391665	0.02920723226703755
0.00024372410431391665	0.029902642559109873
0.00024372410431391665	0.030598052851182198
0.00024372410431391665	0.03129346314325452
0.00024372410431391665	0.031988873435326845
0.00024372410431391665	0.03268428372739916
0.00024372410431391665	0.03337969401947149
0.00024372410431391665	0.034075104311543813
0.00024372410431391665	0.03477051460361613
0.00024372410431391665	0.03546592489568846
0.00024372410431391665	0.03616133518776078
0.00024372410431391665	0.0368567454798331
0.00024372410431391665	0.037552155771905425
0.00024372410431391665	0.03824756606397774
0.00024372410431391665	0.03894297635605007
0.00024372410431391665	0.039638386648122394
0.00024372410431391665	0.04033379694019471
0.00024372410431391665	0.04102920723226704
0.00024372410431391665	0.04172461752433936
0.00024372410431391665	0.04242002781641168
0.00024372410431391665	0.043115438108484005
0.00024372410431391665	0.04381084840055633
0.00024372410431391665	0.04450625869262865
0.00024372410431391665	0.045201668984700974
0.00024372410431391665	0.0458970792767733
0.00024372410431391665	0.04659248956884562
0.00024372410431391665	0.04728789986091794
0.00024372410431391665	0.04798331015299027
0.00024372410431391665	0.048678720445062586
0.00024372410431391665	0.04937413073713491
0.00024372410431391665	0.05006954102920723
0.00024372410431391665	0.050764951321279554
0.00024372410431391665	0.05146036161335188
0.00024372410431391665	0.0521557719054242
0.00024372410431391665	0.05285118219749652
0.00024372410431391665	0.05354659248956885
0.00024372410431391665	0.054242002781641166
0.00024372410431391665	0.05493741307371349
0.00024372410431391665	0.055632823365785816
0.00024372410431391665	0.056328233657858134
0.00024372410431391665	0.05702364394993046
0.00024372410431391665	0.057719054242002785
0.00024372410431391665	0.0584144645340751
0.00024372410431391665	0.05910987482614743
0.00024372410431391665	0.059805285118219746
0.00024372410431391665	0.06050069541029207
0.00024372410431391665	0.061196105702364396
0.00024372410431391665	0.061891515994436715
0.00024372410431391665	0.06258692628650904
0.00024372410431391665	0.06328233657858136
0.00024372410431391665	0.06397774687065369
0.00024372410431391665	0.06467315716272601
0.00024372410431391665	0.06536856745479833
0.00024372410431391665	0.06606397774687066
0.00024372410431391665	0.06675938803894298
0.00024372410431391665	0.0674547983310153
0.00024372410431391665	0.06815020862308763
0.00024372410431391665	0.06884561891515995
0.00024372410431391665	0.06954102920723226
0.00024372410431391665	0.0702364394993046
0.00024372410431391665	0.07093184979137691
0.00024372410431391665	0.07162726008344923
0.00024372410431391665	0.07232267037552156
0.00024372410431391665	0.07301808066759388
0.00024372410431391665	0.0737134909596662
0.00024372410431391665	0.07440890125173853
0.00024372410431391665	0.07510431154381085
0.00024372410431391665	0.07579972183588317
0.00024372410431391665	0.07649513212795549
0.00024372410431391665	0.07719054242002782
0.00024372410431391665	0.07788595271210014
0.00024372410431391665	0.07858136300417246
0.00024372410431391665	0.07927677329624479
0.00024372410431391665	0.0799721835883171
0.00024372410431391665	0.08066759388038942
0.00024372410431391665	0.08136300417246176
0.00024372410431391665	0.08205841446453407
0.00024372410431391665	0.08275382475660639
0.00024372410431391665	0.08344923504867872
0.00024372410431391665	0.08414464534075104
0.00024372410431391665	0.08484005563282336
0.00024372410431391665	0.08553546592489569
0.00024372410431391665	0.08623087621696801
0.00024372410431391665	0.08692628650904033
0.00024372410431391665	0.08762169680111266
0.00024372410431391665	0.08831710709318498
0.00024372410431391665	0.0890125173852573
0.00024372410431391665	0.08970792767732963
0.00024372410431391665	0.09040333796940195
0.00024372410431391665	0.09109874826147427
0.00024372410431391665	0.0917941585535466
0.00024372410431391665	0.09248956884561892
0.00024372410431391665	0.09318497913769123
0.00024372410431391665	0.09388038942976357
0.00024372410431391665	0.09457579972183588
0.00024378352023403217	0.0952712100139082
0.00024378352023403217	0.09596662030598054
0.00024378352023403217	0.09666203059805285
0.00024378352023403217	0.09735744089012517
0.00024378352023403217	0.09805285118219749
0.00024378352023403217	0.09874826147426982
0.00024378352023403217	0.09944367176634214
0.00024378352023403217	0.10013908205841446
0.00024378352023403217	0.10083449235048679
0.00024378352023403217	0.10152990264255911
0.00024378352023403217	0.10222531293463143
0.00024467824810374357	0.10292072322670376
0.00024467824810374357	0.10361613351877608
0.00024685262898049864	0.1043115438108484
0.00025258903763576663	0.10500695410292073
0.00025258903763576663	0.10570236439499305
0.00025258903763576663	0.10639777468706536
0.00025258903763576663	0.1070931849791377
0.00025258903763576663	0.10778859527121001
0.00025258903763576663	0.10848400556328233
0.00025258903763576663	0.10917941585535466
0.00025258903763576663	0.10987482614742698
0.00025258903763576663	0.1105702364394993
0.00025258903763576663	0.11126564673157163
0.00025258903763576663	0.11196105702364395
0.00025258903763576663	0.11265646731571627
0.00025258903763576663	0.1133518776077886
0.00025258903763576663	0.11404728789986092
0.00025258903763576663	0.11474269819193324
0.00025258903763576663	0.11543810848400557
0.00025258903763576663	0.11613351877607789
0.00025258903763576663	0.1168289290681502
0.00025258903763576663	0.11752433936022254
0.00025258903763576663	0.11821974965229486
0.00025258903763576663	0.11891515994436717
0.00025258903763576663	0.11961057023643949
0.00025258903763576663	0.12030598052851182
0.00025258903763576663	0.12100139082058414
0.00025258903763576663	0.12169680111265646
0.00025258903763576663	0.12239221140472879
0.00025258903763576663	0.12308762169680111
0.00025258903763576663	0.12378303198887343
0.00025258903763576663	0.12447844228094576
0.00025258903763576663	0.12517385257301808
0.00025258903763576663	0.1258692628650904
0.00025284450063211124	0.12656467315716272
0.00025284450063211124	0.12726008344923506
0.00025284450063211124	0.12795549374130738
0.00025284450063211124	0.1286509040333797
0.00025284450063211124	0.12934631432545202
0.00025284450063211124	0.13004172461752433
0.00025284450063211124	0.13073713490959665
0.00025284450063211124	0.13143254520166897
0.00025284450063211124	0.13212795549374132
0.00025284450063211124	0.13282336578581364
0.00025284450063211124	0.13351877607788595
0.00025284450063211124	0.13421418636995827
0.00025284450063211124	0.1349095966620306
0.00025284450063211124	0.1356050069541029
0.00025284450063211124	0.13630041724617525
0.00025284450063211124	0.13699582753824757
0.00025284450063211124	0.1376912378303199
0.00025284450063211124	0.1383866481223922
0.00025284450063211124	0.13908205841446453
0.00025284450063211124	0.13977746870653684
0.00025284450063211124	0.1404728789986092
0.00025284450063211124	0.1411682892906815
0.00025284450063211124	0.14186369958275383
0.00025284450063211124	0.14255910987482615
0.00025284450063211124	0.14325452016689846
0.00025284450063211124	0.14394993045897078
0.00025290844714213456	0.14464534075104313
0.00025290844714213456	0.14534075104311545
0.00025290844714213456	0.14603616133518776
0.0002538715410002539	0.14673157162726008
0.00025393600812595224	0.1474269819193324
0.00025627883136852895	0.14812239221140472
0.00025627883136852895	0.14881780250347706
0.0002563445270443476	0.14951321279554938
0.0002563445270443476	0.1502086230876217
0.00026068821689259646	0.15090403337969402
0.0002639218791237794	0.15159944367176634
0.0002639218791237794	0.15229485396383866
0.0002639218791237794	0.15299026425591097
0.0002646202699126753	0.15368567454798332
0.0002646202699126753	0.15438108484005564
0.0002646202699126753	0.15507649513212796
0.0002646202699126753	0.15577190542420027
0.0002646202699126753	0.1564673157162726
0.0002646202699126753	0.1571627260083449
0.0002646202699126753	0.15785813630041726
0.00026504108136761196	0.15855354659248957
0.0002651113467656416	0.1592489568845619
0.0002651113467656416	0.1599443671766342
0.0002651113467656416	0.16063977746870653
0.00026567481402763017	0.16133518776077885
0.00026567481402763017	0.1620305980528512
0.0002723311546840959	0.1627260083449235
0.0002723311546840959	0.16342141863699583
0.0002723311546840959	0.16411682892906815
0.0002723311546840959	0.16481223922114047
0.0002760143527463428	0.16550764951321278
0.00030395136778115504	0.16620305980528513
0.00032071840923669016	0.16689847009735745
0.0004391743522178305	0.16759388038942977
0.0004391743522178305	0.16828929068150209
0.0004391743522178305	0.1689847009735744
0.0004391743522178305	0.16968011126564672
0.0004391743522178305	0.17037552155771907
0.0004391743522178305	0.17107093184979139
0.0004391743522178305	0.1717663421418637
0.0004391743522178305	0.17246175243393602
0.0004391743522178305	0.17315716272600834
0.00046696240952603317	0.17385257301808066
0.0004874482086278333	0.17454798331015298
0.0004874482086278333	0.17524339360222532
0.0004874482086278333	0.17593880389429764
0.0004874482086278333	0.17663421418636996
0.0004874482086278333	0.17732962447844228
0.0004874482086278333	0.1780250347705146
0.0004874482086278333	0.1787204450625869
0.0004874482086278333	0.17941585535465926
0.0004874482086278333	0.18011126564673158
0.0004874482086278333	0.1808066759388039
0.0004874482086278333	0.18150208623087621
0.0004874482086278333	0.18219749652294853
0.0004874482086278333	0.18289290681502085
0.0004874482086278333	0.1835883171070932
0.0004874482086278333	0.18428372739916551
0.0004874482086278333	0.18497913769123783
0.0004874482086278333	0.18567454798331015
0.0004874482086278333	0.18636995827538247
0.0004874482086278333	0.1870653685674548
0.0004874482086278333	0.18776077885952713
0.0004874482086278333	0.18845618915159945
0.0004874482086278333	0.18915159944367177
0.0004874482086278333	0.1898470097357441
0.0004874482086278333	0.1905424200278164
0.0004874482086278333	0.19123783031988872
0.0004874482086278333	0.19193324061196107
0.0004874482086278333	0.1926286509040334
0.0004874482086278333	0.1933240611961057
0.0004874482086278333	0.19401947148817802
0.0004874482086278333	0.19471488178025034
0.0004874482086278333	0.19541029207232266
0.0004874482086278333	0.19610570236439498
0.0004874482086278333	0.19680111265646733
0.0004874482086278333	0.19749652294853964
0.0004874482086278333	0.19819193324061196
0.0004874482086278333	0.19888734353268428
0.0004874482086278333	0.1995827538247566
0.00048756704046806434	0.20027816411682892
0.00048756704046806434	0.20097357440890126
0.00048756704046806434	0.20166898470097358
0.00048756704046806434	0.2023643949930459
0.00048756704046806434	0.20305980528511822
0.0004893564962074871	0.20375521557719053
0.0004893564962074871	0.20445062586926285
0.0004893564962074871	0.2051460361613352
0.0004937052579609973	0.20584144645340752
0.0004937052579609973	0.20653685674547984
0.0004938271604938272	0.20723226703755215
0.0005051780752715333	0.20792767732962447
0.0005051780752715333	0.2086230876216968
0.0005051780752715333	0.20931849791376914
0.0005051780752715333	0.21001390820584145
0.0005051780752715333	0.21070931849791377
0.0005051780752715333	0.2114047287899861
0.0005051780752715333	0.2121001390820584
0.0005051780752715333	0.21279554937413073
0.0005051780752715333	0.21349095966620307
0.0005051780752715333	0.2141863699582754
0.0005051780752715333	0.2148817802503477
0.0005051780752715333	0.21557719054242003
0.0005051780752715333	0.21627260083449235
0.0005051780752715333	0.21696801112656466
0.0005051780752715333	0.21766342141863698
0.0005056890012642225	0.21835883171070933
0.0005056890012642225	0.21905424200278165
0.0005056890012642225	0.21974965229485396
0.0005056890012642225	0.22044506258692628
0.0005056890012642225	0.2211404728789986
0.0005056890012642225	0.22183588317107092
0.0005056890012642225	0.22253129346314326
0.0005056890012642225	0.22322670375521558
0.0005056890012642225	0.2239221140472879
0.0005077430820005078	0.22461752433936022
0.0005078720162519045	0.22531293463143254
0.0005292405398253506	0.22600834492350486
0.0005292405398253506	0.2267037552155772
0.0005313496280552603	0.22739916550764952
0.0005664117813650524	0.22809457579972184
0.00073117231294175	0.22878998609179416
0.00073117231294175	0.22948539638386647
0.00073117231294175	0.2301808066759388
0.00073117231294175	0.23087621696801114
0.00073117231294175	0.23157162726008346
0.00073117231294175	0.23226703755215578
0.00073117231294175	0.2329624478442281
0.00073117231294175	0.2336578581363004
0.00073117231294175	0.23435326842837273
0.00073117231294175	0.23504867872044508
0.00073117231294175	0.2357440890125174
0.00073117231294175	0.2364394993045897
0.00073117231294175	0.23713490959666203
0.00073117231294175	0.23783031988873435
0.00073117231294175	0.23852573018080667
0.00073117231294175	0.23922114047287898
0.00073117231294175	0.23991655076495133
0.00073117231294175	0.24061196105702365
0.00073117231294175	0.24130737134909597
0.00073117231294175	0.24200278164116829
0.00073117231294175	0.2426981919332406
0.00073117231294175	0.24339360222531292
0.00073117231294175	0.24408901251738527
0.00073117231294175	0.24478442280945759
0.00073117231294175	0.2454798331015299
0.00073117231294175	0.24617524339360222
0.00073117231294175	0.24687065368567454
0.0007313505607020966	0.24756606397774686
0.0007313505607020966	0.2482614742698192
0.0007340347443112308	0.24895688456189152
0.0007340347443112308	0.24965229485396384
0.0007343941248470012	0.25034770514603616
0.0007351139426611125	0.2510431154381085
0.0007405578869414959	0.2517385257301808
0.0007577671129072998	0.2524339360222531
0.0007577671129072998	0.25312934631432543
0.0007577671129072998	0.25382475660639775
0.0007577671129072998	0.2545201668984701
0.0007577671129072998	0.25521557719054244
0.0007585335018963338	0.25591098748261476
0.0007585335018963338	0.2566063977746871
0.0007585335018963338	0.2573018080667594
0.0007585335018963338	0.2579972183588317
0.0007585335018963338	0.25869262865090403
0.0007585335018963338	0.25938803894297635
0.0007585335018963338	0.26008344923504867
0.0007585335018963338	0.260778859527121
0.0007585335018963338	0.2614742698191933
0.0007616146230007616	0.2621696801112656
0.0007688364941055869	0.26286509040333794
0.000791765637371338	0.2635605006954103
0.000791765637371338	0.26425591098748263
0.0007970244420828905	0.26495132127955495
0.0008081896551724138	0.26564673157162727
0.0008169934640522876	0.2663421418636996
0.000911854103343465	0.2670375521557719
0.0009587727708533077	0.2677329624478442
0.0009587727708533077	0.26842837273991654
0.0009587727708533077	0.26912378303198886
0.0009587727708533077	0.2698191933240612
0.0009587727708533077	0.2705146036161335
0.0009587727708533077	0.2712100139082058
0.0009748964172556666	0.2719054242002782
0.0009748964172556666	0.2726008344923505
0.0009748964172556666	0.2732962447844228
0.0009748964172556666	0.27399165507649514
0.0009748964172556666	0.27468706536856746
0.0009748964172556666	0.2753824756606398
0.0009748964172556666	0.2760778859527121
0.0009748964172556666	0.2767732962447844
0.0009748964172556666	0.27746870653685674
0.0009748964172556666	0.27816411682892905
0.0009748964172556666	0.27885952712100137
0.0009748964172556666	0.2795549374130737
0.0009748964172556666	0.28025034770514606
0.0009748964172556666	0.2809457579972184
0.0009748964172556666	0.2816411682892907
0.0009751340809361287	0.282336578581363
0.0009751340809361287	0.28303198887343534
0.0009874105159219946	0.28372739916550765
0.0010103561505430665	0.28442280945758
0.0010103561505430665	0.2851182197496523
0.001011378002528445	0.2858136300417246
0.001011378002528445	0.2865090403337969
0.001011378002528445	0.28720445062586925
0.0010460251046025104	0.28789986091794156
0.0010460251046025104	0.2885952712100139
0.0010460251046025104	0.28929068150208626
0.0010584810796507012	0.2899860917941586
0.0010584810796507012	0.2906815020862309
0.0010584810796507012	0.2913769123783032
0.0010584810796507012	0.29207232267037553
0.0011040574109853713	0.29276773296244785
0.0011148272017837235	0.29346314325452016
0.0012186205215695832	0.2941585535465925
0.0012186205215695832	0.2948539638386648
0.0012186205215695832	0.2955493741307371
0.0012186205215695832	0.29624478442280944
0.0012186205215695832	0.29694019471488176
0.0012186205215695832	0.29763560500695413
0.0012186205215695832	0.29833101529902645
0.0012186205215695832	0.29902642559109877
0.0012186205215695832	0.2997218358831711
0.0012186205215695832	0.3004172461752434
0.0012186205215695832	0.3011126564673157
0.0012186205215695832	0.30180806675938804
0.0012186205215695832	0.30250347705146036
0.0012186205215695832	0.3031988873435327
0.0012189176011701609	0.303894297635605
0.0012189176011701609	0.3045897079276773
0.0012189176011701609	0.30528511821974963
0.001223391240518718	0.30598052851182195
0.001223391240518718	0.3066759388038943
0.0012239902080783353	0.30737134909596664
0.0012342631449024932	0.30806675938803896
0.0012342631449024932	0.3087621696801113
0.001262945188178833	0.3094575799721836
0.001262945188178833	0.3101529902642559
0.0012642225031605564	0.31084840055632823
0.0012642225031605564	0.31154381084840055
0.0012642225031605564	0.31223922114047287
0.0012693577050012694	0.3129346314325452
0.0012693577050012694	0.3136300417246175
0.0012725884448969204	0.3143254520166898
0.001281722635221738	0.3150208623087622
0.0013175230566534915	0.3157162726008345
0.0013175230566534915	0.31641168289290683
0.0013175230566534915	0.31710709318497915
0.0013231013495633766	0.31780250347705147
0.0013231013495633766	0.3184979137691238
0.001328374070138151	0.3191933240611961
0.0013616557734204794	0.3198887343532684
0.0014008872285780996	0.32058414464534074
0.0014623446258835	0.32127955493741306
0.0014623446258835	0.3219749652294854
0.0014623446258835	0.3226703755215577
0.0014623446258835	0.32336578581363007
0.0014623446258835	0.3240611961057024
0.0014623446258835	0.3247566063977747
0.0014623446258835	0.325452016689847
0.0014623446258835	0.32614742698191934
0.0014623446258835	0.32684283727399166
0.0014623446258835	0.327538247566064
0.0014623446258835	0.3282336578581363
0.0014623446258835	0.3289290681502086
0.0014623446258835	0.32962447844228093
0.0014623446258835	0.33031988873435325
0.0014623446258835	0.33101529902642557
0.0014623446258835	0.3317107093184979
0.0014627011214041932	0.33240611961057026
0.0014627011214041932	0.3331015299026426
0.0014627011214041932	0.3337969401947149
0.0014627011214041932	0.3344923504867872
0.0014627011214041932	0.33518776077885953
0.0014680694886224615	0.33588317107093185
0.0014680694886224615	0.33657858136300417
0.0014811157738829918	0.3372739916550765
0.0014811157738829918	0.3379694019471488
0.0014811157738829918	0.3386648122392211
0.0015155342258145997	0.33936022253129344
0.0015155342258145997	0.34005563282336576
0.0015155342258145997	0.34075104311543813
0.0015155342258145997	0.34144645340751045
0.0015155342258145997	0.34214186369958277
0.0015155342258145997	0.3428372739916551
0.0015384615384615385	0.3435326842837274
0.0015877216194760519	0.3442280945757997
0.0015877216194760519	0.34492350486787204
0.001594048884165781	0.34561891515994436
0.0016339869281045752	0.3463143254520167
0.001634368433341116	0.347009735744089
0.0017060687301974165	0.3477051460361613
0.0017060687301974165	0.34840055632823363
0.0017060687301974165	0.34909596662030595
0.0017060687301974165	0.3497913769123783
0.0017060687301974165	0.35048678720445064
0.0017060687301974165	0.35118219749652296
0.0017060687301974165	0.3518776077885953
0.0017060687301974165	0.3525730180806676
0.0017060687301974165	0.3532684283727399
0.0017060687301974165	0.35396383866481224
0.0017060687301974165	0.35465924895688455
0.0017127477367262051	0.3553546592489569
0.0017279684028634905	0.3560500695410292
0.0017279684028634905	0.3567454798331015
0.001756697408871322	0.3574408901251738
0.0017681232634503663	0.3581363004172462
0.0017681232634503663	0.3588317107093185
0.0017681232634503663	0.35952712100139084
0.0017681232634503663	0.36022253129346316
0.0017699115044247787	0.3609179415855355
0.0017703591299949419	0.3616133518776078
0.001777100787001777	0.3623087621696801
0.0018597236981934113	0.36300417246175243
0.0019175455417066154	0.36369958275382475
0.0019497928345113332	0.36439499304589706
0.0019497928345113332	0.3650904033379694
0.0019497928345113332	0.3657858136300417
0.0019497928345113332	0.3664812239221141
0.0019497928345113332	0.3671766342141864
0.0019497928345113332	0.3678720445062587
0.0019574259848299485	0.36856745479833103
0.001974821031843989	0.36926286509040335
0.001974821031843989	0.36995827538247567
0.001974821031843989	0.370653685674548
0.00202275600505689	0.3713490959666203
0.0020855057351407717	0.3720445062586926
0.0020920502092050207	0.37273991655076494
0.0020920502092050207	0.37343532684283726
0.0021169621593014024	0.3741307371349096
0.002178649237472767	0.3748261474269819
0.0021935169388252497	0.37552155771905427
0.0021935169388252497	0.3762169680111266
0.0021935169388252497	0.3769123783031989
0.0021935169388252497	0.3776077885952712
0.0021935169388252497	0.37830319888734354
0.0021935169388252497	0.37899860917941586
0.0021958717610891525	0.3796940194714882
0.0021958717610891525	0.3803894297635605
0.002221673660824488	0.3810848400556328
0.002275600505689001	0.38178025034770513
0.002284843869002285	0.38247566063977745
0.0023348120476301658	0.38317107093184977
0.0024372410431391664	0.38386648122392214
0.0024372410431391664	0.38456189151599446
0.0024372410431391664	0.3852573018080668
0.0024372410431391664	0.3859527121001391
0.0024372410431391664	0.3866481223922114
0.0024372410431391664	0.38734353268428373
0.0024372410431391664	0.38803894297635605
0.0024372410431391664	0.38873435326842837
0.002446782481037436	0.3894297635605007
0.002446782481037436	0.390125173852573
0.0024509803921568627	0.3908205841446453
0.0025284450063211127	0.39151599443671764
0.0025284450063211127	0.39221140472878996
0.0025284450063211127	0.39290681502086233
0.0025290844714213456	0.39360222531293465
0.002538715410002539	0.39429763560500697
0.002656748140276302	0.3949930458970793
0.002680965147453083	0.3956884561891516
0.002680965147453083	0.3963838664812239
0.002680965147453083	0.39707927677329624
0.002680965147453083	0.39777468706536856
0.002681618722574354	0.3984700973574409
0.0026914607291411794	0.3991655076495132
0.0027153789187854853	0.3998609179415855
0.0027784794139934328	0.40055632823365783
0.0027784794139934328	0.4012517385257302
0.0027784794139934328	0.4019471488178025
0.002781289506953224	0.40264255910987484
0.002781289506953224	0.40333796940194716
0.0028763183125599234	0.4040333796940195
0.002924689251767	0.4047287899860918
0.002924689251767	0.4054242002781641
0.002924689251767	0.40611961057023643
0.002924689251767	0.40681502086230875
0.0029254022428083864	0.40751043115438107
0.0029622315477659837	0.4082058414464534
0.0029956427015250544	0.4089012517385257
0.0029956427015250544	0.4095966620305981
0.003013344812742144	0.4102920723226704
0.003034134007585335	0.4109874826147427
0.0030452096509721244	0.41168289290681503
0.0031380753138075313	0.41237830319888735
0.0031380753138075313	0.41307371349095967
0.003168413356080916	0.413769123783032
0.003168413356080916	0.4144645340751043
0.003168413356080916	0.4151599443671766
0.003168413356080916	0.41585535465924894
0.003168413356080916	0.41655076495132126
0.003168413356080916	0.4172461752433936
0.003168413356080916	0.4179415855354659
0.003168413356080916	0.41863699582753827
0.003168413356080916	0.4193324061196106
0.003168413356080916	0.4200278164116829
0.003168413356080916	0.4207232267037552
0.003168413356080916	0.42141863699582754
0.003181336161187699	0.42211404728789986
0.003283657489264966	0.4228094575799722
0.0032869785082174463	0.4235048678720445
0.0032869785082174463	0.4242002781641168
0.0032869785082174463	0.42489568845618914
0.0033121722329561135	0.42559109874826145
0.0033121722329561135	0.42628650904033377
0.003412137460394833	0.42698191933240615
0.003412137460394833	0.42767732962447846
0.003412137460394833	0.4283727399165508
0.003412137460394833	0.4290681502086231
0.003412137460394833	0.4297635605006954
0.003412137460394833	0.43045897079276774
0.003412137460394833	0.43115438108484005
0.0034129692832764505	0.4318497913769124
0.003440063508864779	0.4325452016689847
0.0035362465269007325	0.433240611961057
0.0035398230088495575	0.4339360222531293
0.0035398230088495575	0.43463143254520165
0.003540305010893246	0.43532684283727396
0.0035879036391594054	0.43602225312934634
0.0036558615647087496	0.43671766342141866
0.0036558615647087496	0.437413073713491
0.00370278943470748	0.4381084840055633
0.00370278943470748	0.4388038942976356
0.00370278943470748	0.43949930458970793
0.00370278943470748	0.44019471488178025
0.0037046837787774543	0.44089012517385257
0.0037356992762082653	0.4415855354659249
0.0037926675094816687	0.4422809457579972
0.0037926675094816687	0.4429763560500695
0.0037936267071320183	0.44367176634214184
0.0038995856690226664	0.4443671766342142
0.0038995856690226664	0.44506258692628653
0.0038995856690226664	0.44575799721835885
0.0038995856690226664	0.44645340751043117
0.0038995856690226664	0.4471488178025035
0.0039005363237445147	0.4478442280945758
0.003951367781155016	0.4485396383866481
0.003976670201484623	0.44923504867872044
0.00404551201011378	0.44993045897079276
0.00404551201011378	0.4506258692628651
0.004046535154274153	0.4513212795549374
0.004061944656004062	0.4520166898470097
0.004143309773336583	0.4527121001390821
0.004143309773336583	0.4534075104311544
0.004143309773336583	0.4541029207232267
0.004143309773336583	0.45479833101529904
0.004143309773336583	0.45549374130737136
0.004143309773336583	0.4561891515994437
0.004144319843978547	0.456884561891516
0.004159530217763641	0.4575799721835883
0.0041841004184100415	0.45827538247566063
0.00425531914893617	0.45897079276773295
0.0042983565107458915	0.45966620305980527
0.004387033877650499	0.4603616133518776
0.004387033877650499	0.4610570236439499
0.004387033877650499	0.4617524339360223
0.004388103364212579	0.4624478442280946
0.004546602677443799	0.4631432545201669
0.004568664337543671	0.46383866481223923
0.004630757981964416	0.46453407510431155
0.004630757981964416	0.46522948539638387
0.004690199950629474	0.4659248956884562
0.004690199950629474	0.4666203059805285
0.004690199950629474	0.4673157162726008
0.004690199950629474	0.46801112656467314
0.004690199950629474	0.46870653685674546
0.004691358024691358	0.4694019471488178
0.004782146652497344	0.47009735744089015
0.004793863854266539	0.47079276773296247
0.004799191715079565	0.4714881780250348
0.004799191715079565	0.4721835883171071
0.004799191715079565	0.4728789986091794
0.004804045512010114	0.47357440890125174
0.004837409298575652	0.47426981919332406
0.004874482086278333	0.4749652294853964
0.004874482086278333	0.4756606397774687
0.004874482086278333	0.476356050069541
0.004874482086278333	0.47705146036161333
0.004874482086278333	0.47774687065368565
0.004874482086278333	0.47844228094575797
0.004968619246861925	0.47913769123783034
0.0050568900126422255	0.47983310152990266
0.00511820619059225	0.480528511821975
0.005138243210178615	0.4812239221140473
0.005148005148005148	0.4819193324061196
0.005183905208590471	0.48261474269819193
0.005185185185185185	0.48331015299026425
0.005230125523012552	0.48400556328233657
0.005309734513274336	0.4847009735744089
0.005311077389984826	0.4853963838664812
0.005370067709549381	0.4860917941585535
0.0054307578375709705	0.48678720445062584
0.0054307578375709705	0.4874826147426982
0.00547112462006079	0.48817802503477054
0.0055569588279868656	0.48887343532684285
0.0055569588279868656	0.48956884561891517
0.005557025668166181	0.4902642559109875
0.005562579013906448	0.4909596662030598
0.005585173902005585	0.4916550764951321
0.005605654399220083	0.49235048678720444
0.005605654399220083	0.49304589707927676
0.005605654399220083	0.4937413073713491
0.005627599706386102	0.4944367176634214
0.005709266578831796	0.4951321279554937
0.005752636625119847	0.4958275382475661
0.005815423514538559	0.4965229485396384
0.005849378503534	0.4972183588317107
0.005849378503534	0.49791376912378305
0.005849378503534	0.49860917941585536
0.005849378503534	0.4993045897079277
0.0060931026078479165	0.5
0.006171315724512466	0.5006954102920723
0.006336826712161832	0.5013908205841446
0.006338371526084837	0.502086230876217
0.006406970784213224	0.5027816411682893
0.006435006435006435	0.5034770514603616
0.006580550816475749	0.5041724617524339
0.0066650209824734635	0.5048678720445062
0.006796941376380629	0.5055632823365785
0.006824274920789666	0.5062586926286509
0.007042253521126761	0.5069541029207232
0.0070679990251035826	0.5076495132127955
0.0070679990251035826	0.5083449235048678
0.007079646017699115	0.5090403337969402
0.007144747287642234	0.5097357440890126
0.00715872624043446	0.5104311543810849
0.00715872624043446	0.5111265646731572
0.007311723129417499	0.5118219749652295
0.007311723129417499	0.5125173852573018
0.007325082091437232	0.5132127955493742
0.0073324905183312266	0.5139082058414465
0.007471398552416531	0.5146036161335188
0.007555447233731416	0.5152990264255911
0.007555447233731416	0.5159944367176634
0.007555447233731416	0.5166898470097357
0.007555447233731416	0.5173852573018081
0.007555447233731416	0.5180806675938804
0.007585025691216051	0.5187760778859527
0.007585335018963337	0.519471488178025
0.007616146230007616	0.5201668984700973
0.0077045696068012755	0.5208623087621697
0.007799171338045333	0.521557719054242
0.007970244420828906	0.5222531293463143
0.00804289544235925	0.5229485396383866
0.00804289544235925	0.5236439499304589
0.00804289544235925	0.5243393602225312
0.008074382187423538	0.5250347705146036
0.008169934640522876	0.5257301808066759
0.00834386852085967	0.5264255910987483
0.008392989385336953	0.5271210013908206
0.008405323371468596	0.527816411682893
0.008530343650987083	0.5285118219749653
0.008530343650987083	0.5292072322670376
0.008774067755300999	0.5299026425591099
0.008774067755300999	0.5305980528511822
0.008774067755300999	0.5312934631432545
0.008774067755300999	0.5319888734353269
0.008774067755300999	0.5326842837273992
0.008886694643297952	0.5333796940194715
0.008888888888888889	0.5340751043115438
0.009017791859614916	0.5347705146036161
0.009032943676939426	0.5354659248956884
0.009093205354887599	0.5361613351877608
0.009102402022756004	0.5368567454798331
0.009102402022756004	0.5375521557719054
0.009135802469135803	0.5382475660639777
0.009259259259259259	0.53894297635605
0.009261515963928832	0.5396383866481224
0.009261515963928832	0.5403337969401947
0.009261515963928832	0.541029207232267
0.00950524006824275	0.5417246175243393
0.009507557289127255	0.5424200278164116
0.00959838343015913	0.5431154381084841
0.009726443768996961	0.5438108484005564
0.009738595592004101	0.5445062586926287
0.009748964172556666	0.545201668984701
0.009748964172556666	0.5458970792767733
0.009748964172556666	0.5465924895688457
0.009748964172556666	0.547287899860918
0.009850972467794898	0.5479833101529903
0.010101010101010102	0.5486787204450626
0.0102364123811845	0.5493741307371349
0.0102364123811845	0.5500695410292072
0.0102364123811845	0.5507649513212796
0.0102364123811845	0.5514603616133519
0.0102364123811845	0.5521557719054242
0.010367810417180942	0.5528511821974965
0.010480136485498415	0.5535465924895688
0.01054945054945055	0.5542420027816412
0.010872313527180783	0.5549374130737135
0.010916476263010916	0.5556328233657858
0.010967584694126249	0.5563282336578581
0.011211308798440166	0.5570236439499304
0.011211308798440166	0.5577190542420027
0.011366506693609498	0.5584144645340751
0.011424219345011425	0.5591098748261474
0.011455032902754082	0.5598052851182197
0.011630847029077117	0.5605006954102921
0.01188369152970923	0.5611961057023644
0.011942481111381915	0.5618915159944368
0.011982570806100218	0.5625869262865091
0.01218917601170161	0.5632823365785814
0.012389380530973451	0.5639777468706537
0.012429929320009749	0.564673157162726
0.012429929320009749	0.5653685674547984
0.012478590653290923	0.5660639777468707
0.012673653424323665	0.566759388038943
0.012673653424323665	0.5674547983310153
0.012673653424323665	0.5681502086230876
0.012736056214317084	0.56884561891516
0.012895069532237674	0.5695410292072323
0.012917377528637582	0.5702364394993046
0.012917377528637582	0.5709318497913769
0.012920526572403706	0.5716272600834492
0.012970498474059003	0.5723226703755215
0.013071895424836602	0.5730180806675939
0.013073570879261727	0.5737134909596662
0.013400758533501896	0.5744089012517385
0.013400758533501896	0.5751043115438108
0.013404825737265416	0.5757997218358831
0.013580246913580247	0.5764951321279554
0.013648549841579332	0.5771905424200278
0.013648549841579332	0.5778859527121002
0.013653603034134008	0.5785813630041725
0.01389227394589325	0.5792767732962448
0.01389227394589325	0.5799721835883171
0.01390644753476612	0.5806675938803895
0.014024874305371792	0.5813630041724618
0.01414498610760293	0.5820584144645341
0.014379722154521083	0.5827538247566064
0.014623446258834999	0.5834492350486787
0.014664981036662453	0.5841446453407511
0.014867170363148916	0.5848400556328234
0.014893617021276596	0.5855354659248957
0.014917825537294564	0.586230876216968
0.014978420919014978	0.5869262865090403
0.015	0.5876216968011126
0.015110894467462832	0.588317107093185
0.015354618571776748	0.5890125173852573
0.015354618571776748	0.5897079276773296
0.015358361774744027	0.5904033379694019
0.015437392795883362	0.5910987482614742
0.015598342676090666	0.5917941585535466
0.015598342676090666	0.5924895688456189
0.01567481402763018	0.5931849791376912
0.015798568254751913	0.5938803894297635
0.015798568254751913	0.5945757997218358
0.01580246913580247	0.5952712100139083
0.015842066780404583	0.5959666203059806
0.015842066780404583	0.5966620305980529
0.0160857908847185	0.5973574408901252
0.0160857908847185	0.5980528511821975
0.016205435053602592	0.5987482614742698
0.016329514989032415	0.5994436717663422
0.016329514989032415	0.6001390820584145
0.0165016501650165	0.6008344923504868
0.01657323909334633	0.6015299026425591
0.01657323909334633	0.6022253129346314
0.01657727937591419	0.6029207232267038
0.016670876483960595	0.6036161335187761
0.017060687301974166	0.6043115438108484
0.017060687301974166	0.6050069541029207
0.017064846416382253	0.605702364394993
0.017372155615365793	0.6063977746870653
0.017548135510601998	0.6070931849791377
0.017548135510601998	0.60778859527121
0.017948717948717947	0.6084840055632823
0.018035583719229833	0.6091794158553546
0.01827875095201828	0.6098748261474269
0.01835086860778077	0.6105702364394993
0.01882845188284519	0.6112656467315716
0.019371502367628066	0.6119610570236439
0.019528277960943443	0.6126564673157163
0.019741652449427247	0.6133518776077886
0.02	0.614047287899861
0.020229100658055083	0.6147426981919333
0.020229100658055083	0.6154381084840056
0.020241915576400888	0.6161335187760779
0.020480404551201013	0.6168289290681502
0.020733249051833123	0.6175243393602226
0.02096027297099683	0.6182197496522949
0.020986093552465234	0.6189151599443672
0.021447721179624665	0.6196105702364395
0.021531685833129435	0.6203059805285118
0.02169144528393858	0.6210013908205841
0.02169144528393858	0.6216968011126565
0.021722657236675928	0.6223922114047288
0.021739130434782608	0.6230876216968011
0.021935169388252497	0.6237830319888734
0.021966527196652718	0.6244784422809457
0.022003034901365705	0.625173852573018
0.022178893492566416	0.6258692628650904
0.02218430034129693	0.6265646731571627
0.022227835311947462	0.627260083449235
0.022422617596880332	0.6279554937413073
0.023148148148148147	0.6286509040333796
0.02315378990982208	0.6293463143254521
0.023641238118449915	0.6300417246175244
0.023641238118449915	0.6307371349095967
0.02369785238212787	0.631432545201669
0.023969319271332695	0.6321279554937413
0.024128686327077747	0.6328233657858137
0.0243161094224924	0.633518776077886
0.0243161094224924	0.6342141863699583
0.024372410431391666	0.6349095966620306
0.024655355249204668	0.6356050069541029
0.024859858640019498	0.6363004172461753
0.024859858640019498	0.6369958275382476
0.024859858640019498	0.6376912378303199
0.024865919063871283	0.6383866481223922
0.024928092042186004	0.6390820584144645
0.025103582744333414	0.6397774687065368
0.025103582744333414	0.6404728789986092
0.025138989605994682	0.6411682892906815
0.025716385011021307	0.6418636995827538
0.02579013906447535	0.6425591098748261
0.025834755057275165	0.6432545201668984
0.02607847916158908	0.6439499304589708
0.026198439241917504	0.6446453407510431
0.026565927370216916	0.6453407510431154
0.026565927370216916	0.6460361613351877
0.026565927370216916	0.6467315716272601
0.026604068857589983	0.6474269819193325
0.026801517067003792	0.6481223922114048
0.02680965147453083	0.6488178025034771
0.026845637583892617	0.6495132127955494
0.026909277293695542	0.6502086230876217
0.027054361567635903	0.650904033379694
0.027418126428027417	0.6515994436717664
0.027560050568900128	0.6522948539638387
0.027934392619169655	0.652990264255911
0.0285204991087344	0.6536856745479833
0.02857142857142857	0.6543810848400556
0.02900316841335608	0.655076495132128
0.029195227215029197	0.6557719054242003
0.029195227215029197	0.6564673157162726
0.029246892517669997	0.6571627260083449
0.029490616621983913	0.6578581363004172
0.02955291740338469	0.6585535465924895
0.029734340726297832	0.6592489568845619
0.029978064830611748	0.6599443671766342
0.030221788934925664	0.6606397774687065
0.03211827682895743	0.6613351877607788
0.032171581769437	0.6620305980528511
0.032171581769437	0.6627260083449235
0.03237228123419322	0.6634214186369958
0.03261694058154235	0.6641168289290682
0.03286978508217446	0.6648122392211405
0.033615601744932	0.6655076495132128
0.033628318584070796	0.6662030598052852
0.0336339263953205	0.6668984700973575
0.03387765049963441	0.6675938803894298
0.03412137460394833	0.6682892906815021
0.03445534057778956	0.6689847009735744
0.034858387799564274	0.6696801112656467
0.03514538558786346	0.6703755215577191
0.03565107458912769	0.6710709318497914
0.035912999494183105	0.6717663421418637
0.036071167438459666	0.672461752433936
0.03640960809102402	0.6731571627260083
0.036567528035104824	0.6738525730180807
0.03802469135802469	0.674547983310153
0.038694992412746584	0.6752433936022253
0.039882554440910205	0.6759388038942976
0.04143309773336583	0.6766342141863699
0.04144319843978547	0.6773296244784422
0.04146649810366625	0.6780250347705146
0.041719342604298354	0.6787204450625869
0.042730720606826804	0.6794158553546592
0.043355566957414056	0.6801112656467315
0.0434560327198364	0.6808066759388038
0.04348925410872313	0.6815020862308763
0.04411406288081891	0.6821974965229486
0.04435778698513283	0.6828929068150209
0.044601511089446745	0.6835883171070932
0.044845235193760664	0.6842837273991655
0.04490057729313662	0.6849791376912379
0.045213437736802226	0.6856745479833102
0.045332683402388496	0.6863699582753825
0.04630757981964416	0.6870653685674548
0.04703875213258591	0.6877607788595271
0.047234150037888355	0.6884561891515995
0.04802061372686812	0.6891515994436718
0.04802110817941953	0.6898470097357441
0.04825090470446321	0.6905424200278164
0.04849709522606719	0.6912378303198887
0.04874482086278333	0.691933240611961
0.049232269071411164	0.6926286509040334
0.04925486233897449	0.6933240611961057
0.0493046776232617	0.694019471488178
0.049475993175725076	0.6947148817802503
0.049475993175725076	0.6954102920723226
0.049557522123893805	0.696105702364395
0.049719717280038996	0.6968011126564673
0.049963441384352915	0.6974965229485396
0.05035793631202172	0.6981919332406119
0.05045088959298075	0.6988873435326843
0.05045088959298075	0.6995827538247567
0.05069461369729466	0.700278164116829
0.05087763927753752	0.7009735744089013
0.0511820619059225	0.7016689847009736
0.05240068242749208	0.7023643949930459
0.05240068242749208	0.7030598052851182
0.05240068242749208	0.7037552155771906
0.05361930294906166	0.7044506258692629
0.05382716049382716	0.7051460361613352
0.053863027053375576	0.7058414464534075
0.055081647574945165	0.7065368567454798
0.055081647574945165	0.7072322670375522
0.05605889014722537	0.7079276773296245
0.056520675311964766	0.7086230876216968
0.05703144040945649	0.7093184979137691
0.0584070796460177	0.7100139082058414
0.05948317893710385	0.7107093184979137
0.06040268456375839	0.7114047287899861
0.0606826801517067	0.7121001390820584
0.06152268649064342	0.7127955493741307
0.06176319835981548	0.713490959666203
0.06214964660004874	0.7141863699582753
0.06220686250308566	0.7148817802503477
0.06239337070436266	0.7155771905424201
0.06239337070436266	0.7162726008344924
0.06312454301730441	0.7169680111265647
0.06346396965865993	0.717663421418637
0.06371681415929203	0.7183588317107094
0.06397562833206398	0.7190542420027817
0.06398583712696004	0.719749652294854
0.0643588493417845	0.7204450625869263
0.06483973574749205	0.7211404728789986
0.0650381679389313	0.721835883171071
0.0659041394335512	0.7225312934631433
0.066797161732322	0.7232267037552156
0.06848647331221058	0.7239221140472879
0.06852085967130214	0.7246175243393602
0.06854410201912858	0.7253129346314325
0.0691104366098529	0.7260083449235049
0.06921764562515233	0.7267037552155772
0.06994881793809407	0.7273991655076495
0.07383059418457649	0.7280945757997218
0.076041920545942	0.7287899860917941
0.07635903919089759	0.7294853963838664
0.07780768289699046	0.7301808066759388
0.07799171338045333	0.7308762169680111
0.07855934251873338	0.7315716272600834
0.08074382187423539	0.7322670375521557
0.08164757494516207	0.7329624478442281
0.08268015170670039	0.7336578581363005
0.0829329962073325	0.7343532684283728
0.08359736777967341	0.7350486787204451
0.08392463909958404	0.7357440890125174
0.08432854009261516	0.7364394993045897
0.08433734939759036	0.7371349095966621
0.08497723823975721	0.7378303198887344
0.08536272750576775	0.7385257301808067
0.08564102564102564	0.739221140472879
0.08621997471554994	0.7399165507649513
0.08662152696707914	0.7406119610570236
0.08822812576163783	0.741307371349096
0.08878148053930297	0.7420027816411683
0.09115281501340483	0.7426981919332406
0.09139653911771874	0.7433936022253129
0.09237143553497441	0.7440890125173852
0.09357612544258978	0.7447844228094576
0.09456495247379966	0.7454798331015299
0.09602729709968316	0.7461752433936022
0.09709228824273072	0.7468706536856745
0.09724591762125274	0.7475660639777468
0.09748964172556666	0.7482614742698191
0.09785082174462706	0.7489568845618915
0.0988621997471555	0.7496522948539638
0.09919571045576407	0.7503477051460362
0.10528881306361199	0.7510431154381085
0.10608739580702198	0.7517385257301809
0.10680127523910733	0.7524339360222532
0.10723860589812333	0.7531293463143255
0.11306990881458967	0.7538247566063978
0.11552522544479649	0.7545201668984701
0.12015598342676091	0.7552155771905424
0.12551791372166707	0.7559109874826148
0.128686327077748	0.7566063977746871
0.13127413127413126	0.7573018080667594
0.13451327433628318	0.7579972183588317
0.14083438685208596	0.758692628650904
0.14306604923226907	0.7593880389429764
0.14487989886219974	0.7600834492350487
0.1461211477151966	0.760778859527121
0.14928012124273807	0.7614742698191933
0.14953033764914953	0.7621696801112656
0.15354618571776749	0.7628650904033379
0.15504631886884446	0.7635605006954103
0.1550896691083607	0.7642559109874826
0.15575221238938053	0.7649513212795549
0.16085790884718498	0.7656467315716272
0.1617959617428268	0.7663421418636995
0.16359039190897598	0.7670375521557719
0.1681721572794899	0.7677329624478443
0.16857070322416856	0.7684283727399166
0.16865708018523032	0.7691237830319889
0.17206921764562516	0.7698191933240612
0.17377528637582257	0.7705146036161336
0.174968394437421	0.7712100139082059
0.17534438477702544	0.7719054242002782
0.17791859614915914	0.7726008344923505
0.1788833024609685	0.7732962447844228
0.17913721667072874	0.7739916550764951
0.18352425054837923	0.7746870653685675
0.1844991469656349	0.7753824756606398
0.1864539748953975	0.7760778859527121
0.18818158762363682	0.7767732962447844
0.1888861808432854	0.7774687065368567
0.18912990494759932	0.778164116828929
0.19367588932806323	0.7788595271210014
0.1947355593468194	0.7795549374130737
0.19474614801717605	0.780250347705146
0.1979039727029003	0.7809457579972183
0.19936321332353663	0.7816411682892906
0.2052657240370551	0.782336578581363
0.20887155739702656	0.7830319888734353
0.2110650743358518	0.7837273991655076
0.21264222503160557	0.7844228094575799
0.2128230131643101	0.7851182197496523
0.21325859127467706	0.7858136300417247
0.22098609355246523	0.786509040333797
0.22104144527098832	0.7872044506258693
0.2222766217870257	0.7878998609179416
0.224046476382925	0.7885952712100139
0.22606718868401113	0.7892906815020863
0.22795935182642132	0.7899860917941586
0.22910065805508165	0.7906815020862309
0.22983565107458911	0.7913769123783032
0.23787472581038266	0.7920723226703755
0.24055569095783572	0.7927677329624478
0.24226175968803315	0.7934631432545202
0.24396782841823056	0.7941585535465925
0.24695270599707458	0.7948539638386648
0.2503046551303924	0.7955493741307371
0.2518331226295828	0.7962447844228094
0.25608818251730325	0.7969401947148818
0.26062091503267976	0.7976356050069541
0.26127223982451864	0.7983310152990264
0.26370948086765783	0.7990264255910987
0.2647133114422834	0.799721835883171
0.26736534243236654	0.8004172461752433
0.2684563758389262	0.8011126564673157
0.27146885413996413	0.8018080667593881
0.271996100414331	0.8025034770514604
0.27223982451864487	0.8031988873435327
0.2737021691445284	0.803894297635605
0.2746585735963581	0.8045897079276774
0.2766118836915297	0.8052851182197497
0.278100530436979	0.805980528511822
0.28022875816993464	0.8066759388038943
0.2888262429523321	0.8073713490959666
0.28930051182061906	0.808066759388039
0.2897196261682243	0.8087621696801113
0.29027540823787473	0.8094575799721836
0.2908600833129135	0.8101529902642559
0.29173775286375825	0.8108484005563282
0.2939330543933054	0.8115438108484005
0.29514989032415306	0.8122392211404729
0.2956373385327809	0.8129346314325452
0.29807457957592004	0.8136300417246175
0.298318303680234	0.8143254520166898
0.30197416524494275	0.8150208623087621
0.30290771175726927	0.8157162726008345
0.3037542662116041	0.8164116828929068
0.3041719342604298	0.8171070931849791
0.30465513039239583	0.8178025034770514
0.3048749684263703	0.8184979137691237
0.30643588493417845	0.8191933240611962
0.3096836049856184	0.8198887343532685
0.3119668535218133	0.8205841446453408
0.3158995815899582	0.8212795549374131
0.3190897597977244	0.8219749652294854
0.32	0.8226703755215578
0.32112970711297073	0.8233657858136301
0.32173219978746015	0.8240611961057024
0.32293443821593953	0.8247566063977747
0.32683402388496224	0.825452016689847
0.32854009261515965	0.8261474269819193
0.33226363860775115	0.8268428372739917
0.3330804248861912	0.827538247566064
0.33317085059712404	0.8282336578581363
0.3334175296792119	0.8289290681502086
0.3336529242569511	0.8296244784422809
0.3358518157445771	0.8303198887343533
0.3485254691689008	0.8310152990264256
0.353070712013702	0.8317107093184979
0.3552465233881163	0.8324061196105702
0.35564853556485354	0.8331015299026425
0.36359039190897596	0.8337969401947148
0.3675067286518229	0.8344923504867872
0.37363694676074405	0.8351877607788595
0.3769883351007423	0.8358831710709318
0.3783783783783784	0.8365785813630042
0.3804533268340239	0.8372739916550765
0.3850845578042695	0.8379694019471489
0.3864734299516908	0.8386648122392212
0.38873994638069703	0.8393602225312935
0.39039190897597975	0.8400556328233658
0.39050648397357474	0.8407510431154381
0.3923958079454058	0.8414464534075105
0.395049254862339	0.8421418636995828
0.3950767730928589	0.8428372739916551
0.3964882469555367	0.8435326842837274
0.3965391177187424	0.8442280945757997
0.39946380697050937	0.844923504867872
0.4001010356150543	0.8456189151599444
0.4042084658673844	0.8463143254520167
0.4044368600682594	0.847009735744089
0.411214953271028	0.8477051460361613
0.41125647988151076	0.8484005563282336
0.4116500121862052	0.849095966620306
0.41289506953223765	0.8497913769123783
0.4138435291250305	0.8504867872044506
0.4145747014379722	0.8511821974965229
0.4151633349585568	0.8518776077885952
0.41631799163179917	0.8525730180806675
0.41841004184100417	0.8532684283727399
0.42849051260266213	0.8539638386648123
0.4379893912604193	0.8546592489568846
0.438685208596713	0.8553546592489569
0.4396965865992415	0.8560500695410292
0.4411548813310497	0.8567454798331016
0.44354635008840615	0.8574408901251739
0.4490518331226296	0.8581363004172462
0.44991469656349015	0.8588317107093185
0.4547891786497685	0.8595271210013908
0.4572264196929076	0.8602225312934632
0.4572264196929076	0.8609179415855355
0.462532981530343	0.8616133518776078
0.4625883499878138	0.8623087621696801
0.46648793565683644	0.8630041724617524
0.46770655617840606	0.8636995827538247
0.46776232616940583	0.8643949930458971
0.46795028028271995	0.8650904033379694
0.47307206068268015	0.8657858136300417
0.4802649737786365	0.866481223922114
0.4854614412136536	0.8671766342141863
0.4879356568364611	0.8678720445062587
0.488241308793456	0.868567454798331
0.4896417255666585	0.8692628650904033
0.489812119608362	0.8699582753824756
0.4916142557651992	0.8706536856745479
0.4920789666097977	0.8713490959666204
0.4945638432364096	0.8720445062586927
0.4979283451133317	0.872739916550765
0.4993678887484197	0.8734353268428373
0.5008849557522124	0.8741307371349096
0.5015842066780405	0.874826147426982
0.5041888804265042	0.8755215577190543
0.5050505050505051	0.8762169680111266
0.5074589127686473	0.8769123783031989
0.5078976034858388	0.8776077885952712
0.5103582744333415	0.8783031988873435
0.5130902862735502	0.8789986091794159
0.5146443514644351	0.8796940194714882
0.5185840707964602	0.8803894297635605
0.5203653418908911	0.8810848400556328
0.526270207852194	0.8817802503477051
0.5355246523388116	0.8824756606397774
0.5357055812819888	0.8831710709318498
0.5412305335716109	0.8838664812239221
0.5445885154802858	0.8845618915159944
0.5448561677230619	0.8852573018080667
0.5448990435706695	0.885952712100139
0.545479302832244	0.8866481223922114
0.5456982695588594	0.8873435326842837
0.5549074308901851	0.8880389429763561
0.5571428571428572	0.8887343532684284
0.5576407506702413	0.8894297635605007
0.5600779917133805	0.8901251738525731
0.5615403363392639	0.8908205841446454
0.5627589568608335	0.8915159944367177
0.5704484195050232	0.89221140472879
0.5708018523031928	0.8929068150208623
0.5708018523031928	0.8936022253129347
0.5739702656592737	0.894297635605007
0.5742677824267782	0.8949930458970793
0.574968394437421	0.8956884561891516
0.578934074261177	0.8963838664812239
0.5795195954487989	0.8970792767732962
0.5805720758991787	0.8977746870653686
0.5925738822935085	0.8984700973574409
0.5942066136887978	0.8991655076495132
0.6038517796196977	0.8998609179415855
0.605410675115769	0.9005563282336578
0.6068730197416524	0.9012517385257302
0.6068730197416524	0.9019471488178025
0.6129661223495003	0.9026425591098748
0.6144161935324611	0.9033379694019471
0.6221222545646996	0.9040333796940194
0.623538788522848	0.9047287899860917
0.6241774311479406	0.9054242002781642
0.6255372945638432	0.9061196105702365
0.628641370869033	0.9068150208623088
0.631202172303135	0.9075104311543811
0.6353982300884956	0.9082058414464534
0.638365549302667	0.9089012517385258
0.6391908975979772	0.9095966620305981
0.6417910447761194	0.9102920723226704
0.6422594142259415	0.9109874826147427
0.6422949987306423	0.911682892906815
0.6423398328690808	0.9123783031988874
0.6451124021217479	0.9130737134909597
0.6469839653855943	0.913769123783032
0.6534243236656105	0.9144645340751043
0.6702907711757269	0.9151599443671766
0.6713021491782554	0.9158553546592489
0.6804502079765109	0.9165507649513213
0.6806435884934179	0.9172461752433936
0.6854614412136536	0.9179415855354659
0.6857142857142857	0.9186369958275382
0.6970883288475654	0.9193324061196105
0.6970922882427307	0.9200278164116829
0.6973614775725594	0.9207232267037552
0.7013906447534766	0.9214186369958275
0.7061946902654868	0.9221140472878998
0.7121618328052645	0.9228094575799722
0.7123430962343096	0.9235048678720446
0.7146483879157146	0.9242002781641169
0.7170363148915427	0.9248956884561892
0.7170363148915427	0.9255910987482615
0.7224500256278832	0.9262865090403338
0.7249305380146501	0.9269819193324061
0.7258103826468437	0.9276773296244785
0.7264872870896075	0.9283727399165508
0.7333658298805752	0.9290681502086231
0.7506702412868632	0.9297635605006954
0.7555447233731416	0.9304589707927677
0.7570093457943925	0.93115438108484
0.757857601026299	0.9318497913769124
0.7594142259414226	0.9325452016689847
0.7611940298507462	0.933240611961057
0.7657657657657657	0.9339360222531293
0.7667242656134288	0.9346314325452016
0.7674872044845236	0.935326842837274
0.7722354183161784	0.9360222531293463
0.7726054106751158	0.9367176634214186
0.7752863758225689	0.9374130737134909
0.783572995369242	0.9381084840055632
0.7979772439949431	0.9388038942976356
0.8053691275167785	0.9394993045897079
0.8062379243720673	0.9401947148817803
0.8094077504265171	0.9408901251738526
0.8137947843041676	0.9415855354659249
0.8162320253473069	0.9422809457579973
0.818204804045512	0.9429763560500696
0.8257372654155496	0.9436717663421419
0.8352425054837923	0.9443671766342142
0.8377230246389125	0.9450625869262865
0.8454789178649769	0.9457579972183588
0.8535218133073361	0.9464534075104312
0.8571428571428571	0.9471488178025035
0.8613981762917933	0.9478442280945758
0.8652205703144041	0.9485396383866481
0.8677443056576047	0.9492350486787204
0.874238362174019	0.9499304589707928
0.8744800587227796	0.9506258692628651
0.8781379478430417	0.9513212795549374
0.88301242992932	0.9520166898470097
0.8832561540336339	0.952712100139082
0.8868844466114091	0.9534075104311543
0.8876157971721111	0.9541029207232267
0.8879774416816201	0.954798331015299
0.8896501101052117	0.9554937413073713
0.893046776232617	0.9561891515994436
0.894441735738664	0.9568845618915159
0.8963337547408344	0.9575799721835884
0.897392152083841	0.9582753824756607
0.8981233243967829	0.958970792767733
0.8993174061433447	0.9596662030598053
0.9000487567040468	0.9603616133518776
0.9003168413356081	0.96105702364395
0.9034134007585335	0.9617524339360223
0.9041719342604299	0.9624478442280946
0.9082286593181236	0.9631432545201669
0.908337396392004	0.9638386648122392
0.9097345132743363	0.9645340751043116
0.9100658055081647	0.9652294853963839
0.9107969778211065	0.9659248956884562
0.9132342188642457	0.9666203059805285
0.9139653911771874	0.9673157162726008
0.9155499367888749	0.9680111265646731
0.9163930285425612	0.9687065368567455
0.9200584937850353	0.9694019471488178
0.9203539823008849	0.9700973574408901
0.9255936675461741	0.9707927677329624
0.9281013892273946	0.9714881780250347
0.9290762856446503	0.972183588317107
0.930294195600318	0.9728789986091794
0.9345630215195433	0.9735744089012517
0.9386385426653883	0.9742698191933241
0.9402985074626866	0.9749652294853964
0.9427248354862295	0.9756606397774688
0.9441624365482234	0.9763560500695411
0.9453734671125975	0.9770514603616134
0.9483658335622082	0.9777468706536857
0.9502916560994167	0.978442280945758
0.950524006824275	0.9791376912378303
0.9521299956082565	0.9798331015299027
0.9522300755544724	0.980528511821975
0.9529497805948318	0.9812239221140473
0.9546827794561934	0.9819193324061196
0.9558133794124908	0.9826147426981919
0.9575289575289575	0.9833101529902643
0.95929203539823	0.9840055632823366
0.9592980745795759	0.9847009735744089
0.9600292468925177	0.9853963838664812
0.9647145307522667	0.9860917941585535
0.9701492537313433	0.9867872044506258
0.9718482252141983	0.9874826147426982
0.9731903485254692	0.9881780250347705
0.9770899341944919	0.9888734353268428
0.9775195756504168	0.9895688456189151
0.9775773824031196	0.9902642559109874
0.9779600205023065	0.9909596662030598
0.9792667509481668	0.9916550764951322
0.9801255230125523	0.9923504867872045
0.981543194052807	0.9930458970792768
0.9826913700633837	0.9937413073713491
0.9834267609066537	0.9944367176634215
0.9839142091152815	0.9951321279554938
0.9851222104144527	0.9958275382475661
0.985376553741165	0.9965229485396384
0.9906447534766119	0.9972183588317107
0.9916317991631799	0.997913769123783
0.9963441384352912	0.9986091794158554
0.9968315866439191	0.9993045897079277
1.0	1.0
