# Supplementary material for: Drug target prediction through deep learning functional representation of gene signatures
Source: Nat Commun. 2024 Feb 29;15:1853. doi: 10.1038/s41467-024-46089-y (PMC10904399; doi:10.1038/s41467-024-46089-y)
Supplement: Supplementary file 9 — Source Data [file 41467_2024_46089_MOESM9_ESM.zip › SourceData/SupplFig.5d.csv]

_MEMBER_L1000	_MEMBER_pQSAR	_LogP_L1000	_LogP_pQSAR	GO	_PATTERN_	_RANK_	GiniIndex	Category	CategoryID	Description	PARENT_GO	LogP	Enrichment	Z-score	#TotalGeneInLibrary	#GeneInGO	#GeneInHitList	#GeneInGOAndHitList	%InGO	STDV %InGO	GeneID	Hits	Log(q-value)	EvidenceCutoff	GROUP_ID	FirstInGroupByEnrichment	FirstInGroupByLogP	BestLogPInGroup	BestEnrichmentInGroup	URL
1	1	-12.869030509195301	-25.438990278858178	GO:1901699	M11	2	0	GO Biological Processes	19	cellular response to nitrogen compound	19_GO:0050896 response to stimulus	-25.814748434026754	4.261033877716291	13.654378004085888	4305	279	239	66	27.615062761506277	2.8919991961872475	25|142|154|185|196|207|208|351|478|498|598|760|836|1017|1019|1020|1080|1111|1128|1131|1545|1644|1786|1812|1956|2475|2562|2931|2932|3066|3269|3358|3480|3643|3716|3717|3718|3784|4067|4780|4869|4921|5156|5290|5294|5327|5468|5566|5580|5591|5594|5743|5770|5970|6198|6714|6715|7124|7157|7226|8850|9734|9971|10014|23621|120892	ABL1|PARP1|ADRB2|AGTR1|AHR|AKT1|AKT2|APP|ATP1A3|ATP5F1A|BCL2L1|CA2|CASP3|CDK2|CDK4|CDK5|CFTR|CHEK1|CHRM1|CHRM3|CYP1B1|DDC|DNMT1|DRD1|EGFR|MTOR|GABRB3|GSK3A|GSK3B|HDAC2|HRH1|HTR2C|IGF1R|INSR|JAK1|JAK2|JAK3|KCNQ1|LYN|NFE2L2|NPM1|DDR2|PDGFRA|PIK3CA|PIK3CG|PLAT|PPARG|PRKACA|PRKCD|PRKDC|MAPK1|PTGS2|PTPN1|RELA|RPS6KB1|SRC|SRD5A1|TNF|TP53|TRPM2|KAT2B|HDAC9|NR1H4|HDAC5|BACE1|LRRK2	-21.538378553757315	0	1.0	1.0	1.0	-25.814748434026754	4.755926300415683
1	1	-12.288784109972882	-25.640616087915106	GO:0071417	M11	2	0	GO Biological Processes	19	cellular response to organonitrogen compound	19_GO:0050896 response to stimulus	-25.640616087915106	4.755926300415683	13.982848095724082	4305	258	207	59	28.502415458937197	3.1376272296699717	25|142|154|185|196|207|351|478|598|760|1019|1020|1080|1111|1128|1131|1545|1644|1786|1812|1956|2475|2562|2931|2932|3066|3269|3358|3643|3716|3717|3718|3784|4067|4780|4921|5156|5290|5294|5327|5468|5566|5591|5594|5743|5770|5970|6198|6714|6715|7124|7157|7226|8850|9734|9971|10014|23621|120892	ABL1|PARP1|ADRB2|AGTR1|AHR|AKT1|APP|ATP1A3|BCL2L1|CA2|CDK4|CDK5|CFTR|CHEK1|CHRM1|CHRM3|CYP1B1|DDC|DNMT1|DRD1|EGFR|MTOR|GABRB3|GSK3A|GSK3B|HDAC2|HRH1|HTR2C|INSR|JAK1|JAK2|JAK3|KCNQ1|LYN|NFE2L2|DDR2|PDGFRA|PIK3CA|PIK3CG|PLAT|PPARG|PRKACA|PRKDC|MAPK1|PTGS2|PTPN1|RELA|RPS6KB1|SRC|SRD5A1|TNF|TP53|TRPM2|KAT2B|HDAC9|NR1H4|HDAC5|BACE1|LRRK2	-21.46365039425272	0	1.0	0.0	0.0	-25.814748434026754	4.755926300415683
1	1	-13.083712938569635	-21.03447844573281	GO:0071407	M11	2	0	GO Biological Processes	19	cellular response to organic cyclic compound	19_GO:0050896 response to stimulus	-25.3246640586407	4.540354092465161	13.743025968353312	4305	242	239	61	25.523012552301257	2.820188044922657	25|196|301|351|367|476|478|498|836|1019|1066|1080|1111|1128|1131|1545|1786|1812|1956|2099|2100|2104|2322|2562|2908|2931|2932|3066|3269|3326|3358|3480|3717|3784|4869|5292|5294|5327|5465|5467|5566|5594|5743|6097|6198|6256|6257|6258|6347|6446|6608|6714|6715|7040|7124|7226|7421|9971|11200|120892|151306	ABL1|AHR|ANXA1|APP|AR|ATP1A1|ATP1A3|ATP5F1A|CASP3|CDK4|CES1|CFTR|CHEK1|CHRM1|CHRM3|CYP1B1|DNMT1|DRD1|EGFR|ESR1|ESR2|ESRRG|FLT3|GABRB3|NR3C1|GSK3A|GSK3B|HDAC2|HRH1|HSP90AB1|HTR2C|IGF1R|JAK2|KCNQ1|NPM1|PIM1|PIK3CG|PLAT|PPARA|PPARD|PRKACA|MAPK1|PTGS2|RORC|RPS6KB1|RXRA|RXRB|RXRG|CCL2|SGK1|SMO|SRC|SRD5A1|TGFB1|TNF|TRPM2|VDR|NR1H4|CHEK2|LRRK2|GPBAR1	-21.525415433090924	0	2.0	1.0	1.0	-25.3246640586407	4.540354092465161
1	1	-17.925282567363872	-20.811045669094213	GO:0006468	M11	2	0	GO Biological Processes	19	protein phosphorylation	19_GO:0008152 metabolic process	-24.555648469585673	3.1743432334179302	12.365973938733436	4305	488	239	86	35.98326359832636	3.104545931699749	25|207|208|351|595|596|613|673|695|898|983|1017|1019|1020|1111|1147|1432|1436|1457|1812|1956|2064|2066|2260|2261|2263|2321|2322|2324|2475|2931|2932|3480|3551|3643|3716|3717|3718|3791|3815|3932|4067|4233|4921|5156|5159|5290|5291|5292|5293|5294|5347|5566|5578|5579|5580|5581|5591|5594|5599|5600|5604|5605|5894|5914|5979|6093|6198|6300|6347|6446|6714|6790|6850|7010|7040|7046|7150|7525|9212|10000|10461…	ABL1|AKT1|AKT2|APP|CCND1|BCL2|BCR|BRAF|BTK|CCNE1|CDK1|CDK2|CDK4|CDK5|CHEK1|CHUK|MAPK14|CSF1R|CSNK2A1|DRD1|EGFR|ERBB2|ERBB4|FGFR1|FGFR3|FGFR2|FLT1|FLT3|FLT4|MTOR|GSK3A|GSK3B|IGF1R|IKBKB|INSR|JAK1|JAK2|JAK3|KDR|KIT|LCK|LYN|MET|DDR2|PDGFRA|PDGFRB|PIK3CA|PIK3CB|PIM1|PIK3CD|PIK3CG|PLK1|PRKACA|PRKCA|PRKCB|PRKCD|PRKCE|PRKDC|MAPK1|MAPK8|MAPK11|MAP2K1|MAP2K2|RAF1|RARA|RET|ROCK1|RPS6KB1|MAPK12|CCL2|SGK1|SR…	-20.881338580644197	0	3.0	1.0	1.0	-24.555648469585673	6.454272863568216
1	1	-19.4663249443589	-19.785493743458453	WP4806	M11	2	0	WikiPathways	27	EGFR tyrosine kinase inhibitor resistance		-23.895988641287246	8.505927475592747	15.570331981925742	4305	72	239	34	14.225941422594142	2.259537417853314	207|208|595|596|598|673|1956|2064|2261|2263|2475|2932|3480|3569|3716|3717|3791|4233|5156|5159|5290|5291|5293|5578|5579|5594|5604|5605|5728|5894|6198|6714|7422|10000	AKT1|AKT2|CCND1|BCL2|BCL2L1|BRAF|EGFR|ERBB2|FGFR3|FGFR2|MTOR|GSK3B|IGF1R|IL6|JAK1|JAK2|KDR|MET|PDGFRA|PDGFRB|PIK3CA|PIK3CB|PIK3CD|PRKCA|PRKCB|MAPK1|MAP2K1|MAP2K2|PTEN|RAF1|RPS6KB1|SRC|VEGFA|AKT3	-20.318588765353827	0	4.0	1.0	1.0	-23.895988641287246	8.775345992919215
1	1	-15.734743161781772	-20.94796667540321	WP4172	M11	2	0	WikiPathways	27	PI3K-Akt signaling pathway		-23.27955057692462	4.846016608967143	13.396163691636307	4305	197	239	53	22.175732217573223	2.6871849313197935	207|208|595|596|598|898|1017|1019|1128|1147|1436|1956|2260|2261|2263|2321|2322|2324|2475|2932|3320|3326|3480|3551|3569|3643|3716|3717|3718|3791|3815|4170|4233|5156|5159|5290|5291|5293|5294|5578|5594|5604|5605|5728|5894|5970|6198|6446|6850|7010|7157|7422|10000	AKT1|AKT2|CCND1|BCL2|BCL2L1|CCNE1|CDK2|CDK4|CHRM1|CHUK|CSF1R|EGFR|FGFR1|FGFR3|FGFR2|FLT1|FLT3|FLT4|MTOR|GSK3B|HSP90AA1|HSP90AB1|IGF1R|IKBKB|IL6|INSR|JAK1|JAK2|JAK3|KDR|KIT|MCL1|MET|PDGFRA|PDGFRB|PIK3CA|PIK3CB|PIK3CD|PIK3CG|PRKCA|MAPK1|MAP2K1|MAP2K2|PTEN|RAF1|RELA|RPS6KB1|SGK1|SYK|TEK|TP53|VEGFA|AKT3	-19.82888943650246	0	4.0	0.0	0.0	-23.895988641287246	8.775345992919215
1	1	-12.654743260180126	-22.10382153705808	GO:0009725	M11	2	0	GO Biological Processes	19	response to hormone	19_GO:0050896 response to stimulus	-23.260161276757643	3.5252448203529	12.370935568076382	4305	373	239	73	30.543933054393307	2.9793300888415244	142|150|185|207|208|301|367|476|478|498|595|596|760|836|1019|1432|1545|1728|2033|2099|2100|2104|2322|2475|2908|2931|2932|3480|3569|3643|3716|3717|3718|3784|3815|4067|4129|4780|4921|5159|5290|5327|5465|5467|5468|5566|5580|5581|5591|5734|5737|5743|5770|5781|5914|5915|5916|5970|6093|6198|6256|6257|6258|6446|6714|6715|7040|7124|7298|8850|9734|10014|23411	PARP1|ADRA2A|AGTR1|AKT1|AKT2|ANXA1|AR|ATP1A1|ATP1A3|ATP5F1A|CCND1|BCL2|CA2|CASP3|CDK4|MAPK14|CYP1B1|NQO1|EP300|ESR1|ESR2|ESRRG|FLT3|MTOR|NR3C1|GSK3A|GSK3B|IGF1R|IL6|INSR|JAK1|JAK2|JAK3|KCNQ1|KIT|LYN|MAOB|NFE2L2|DDR2|PDGFRB|PIK3CA|PLAT|PPARA|PPARD|PPARG|PRKACA|PRKCD|PRKCE|PRKDC|PTGER4|PTGFR|PTGS2|PTPN1|PTPN11|RARA|RARB|RARG|RELA|ROCK1|RPS6KB1|RXRA|RXRB|RXRG|SGK1|SRC|SRD5A1|TGFB1|TNF|TYMS|KAT2B|HDA…	-19.82888943650246	0	1.0	0.0	0.0	-25.814748434026754	4.755926300415683
1	1	-10.669420331894775	-20.946404572185365	GO:0032870	M11	2	0	GO Biological Processes	19	cellular response to hormone stimulus	19_GO:0050896 response to stimulus	-21.845867275702087	4.225166589183326	12.54690830296098	4305	243	239	57	23.84937238493724	2.7566159863093413	142|150|185|207|208|301|367|476|478|498|760|1019|1545|2099|2100|2104|2322|2908|2931|2932|3480|3643|3716|3717|3718|3815|4067|4780|4921|5290|5327|5465|5467|5468|5566|5580|5581|5591|5734|5737|5770|5781|5914|5915|5916|5970|6198|6256|6257|6258|6446|6714|6715|8850|9734|10014|23411	PARP1|ADRA2A|AGTR1|AKT1|AKT2|ANXA1|AR|ATP1A1|ATP1A3|ATP5F1A|CA2|CDK4|CYP1B1|ESR1|ESR2|ESRRG|FLT3|NR3C1|GSK3A|GSK3B|IGF1R|INSR|JAK1|JAK2|JAK3|KIT|LYN|NFE2L2|DDR2|PIK3CA|PLAT|PPARA|PPARD|PPARG|PRKACA|PRKCD|PRKCE|PRKDC|PTGER4|PTGFR|PTPN1|PTPN11|RARA|RARB|RARG|RELA|RPS6KB1|RXRA|RXRB|RXRG|SGK1|SRC|SRD5A1|KAT2B|HDAC9|HDAC5|SIRT1	-18.472587382424592	0	1.0	0.0	0.0	-25.814748434026754	4.755926300415683
1	1	-12.125914369414302	-19.12721123596161	GO:0071396	M11	2	0	GO Biological Processes	19	cellular response to lipid	19_GO:0050896 response to stimulus	-21.654273814400497	4.190675433353258	12.46677290795499	4305	245	239	57	23.84937238493724	2.7566159863093413	25|196|207|301|367|476|478|498|613|1019|1066|1080|1432|1545|1956|2099|2100|2104|2263|2322|2908|2932|3066|3480|3569|3717|4023|4067|5292|5327|5465|5467|5581|5594|5599|5914|5916|5970|5979|6097|6198|6256|6257|6258|6347|6446|6608|6714|6715|6850|6915|7040|7124|7421|7525|9971|151306	ABL1|AHR|AKT1|ANXA1|AR|ATP1A1|ATP1A3|ATP5F1A|BCR|CDK4|CES1|CFTR|MAPK14|CYP1B1|EGFR|ESR1|ESR2|ESRRG|FGFR2|FLT3|NR3C1|GSK3B|HDAC2|IGF1R|IL6|JAK2|LPL|LYN|PIM1|PLAT|PPARA|PPARD|PRKCE|MAPK1|MAPK8|RARA|RARG|RELA|RET|RORC|RPS6KB1|RXRA|RXRB|RXRG|CCL2|SGK1|SMO|SRC|SRD5A1|SYK|TBXA2R|TGFB1|TNF|VDR|YES1|NR1H4|GPBAR1	-18.332146443570384	0	2.0	0.0	0.0	-25.3246640586407	4.540354092465161
1	1	-16.34876748828395	-17.174857689189242	R-HSA-5663202	M11	2	0	Reactome Gene Sets	6	Diseases of signal transduction by growth factor receptors and second messengers		-21.068667209210123	4.018184744126167	12.170954118148416	4305	260	239	58	24.267782426778243	2.7730419069001053	207|208|598|613|673|801|1147|1956|2033|2064|2066|2099|2100|2260|2261|2263|2322|2475|2931|2932|3065|3066|3320|3717|3791|3815|3932|4067|4233|4869|5156|5159|5290|5291|5292|5293|5594|5604|5605|5689|5728|5781|5894|6714|7040|7046|7525|8841|8850|9734|9759|10000|10013|10014|51564|55869|79885|83933	AKT1|AKT2|BCL2L1|BCR|BRAF|CALM1|CHUK|EGFR|EP300|ERBB2|ERBB4|ESR1|ESR2|FGFR1|FGFR3|FGFR2|FLT3|MTOR|GSK3A|GSK3B|HDAC1|HDAC2|HSP90AA1|JAK2|KDR|KIT|LCK|LYN|MET|NPM1|PDGFRA|PDGFRB|PIK3CA|PIK3CB|PIM1|PIK3CD|MAPK1|MAP2K1|MAP2K2|PSMB1|PTEN|PTPN11|RAF1|SRC|TGFB1|TGFBR1|YES1|HDAC3|KAT2B|HDAC9|HDAC4|AKT3|HDAC6|HDAC5|HDAC7|HDAC8|HDAC11|HDAC10	-17.792297328940684	0	4.0	0.0	0.0	-23.895988641287246	8.775345992919215
1	1	-10.75571221815736	-20.25297032297523	GO:0042391	M11	2	0	GO Biological Processes	19	regulation of membrane potential	19_GO:0065007 biological regulation	-20.25297032297523	6.307317652649086	13.36430540787276	4305	122	207	37	17.8743961352657	2.662991649126002	18|25|135|142|154|207|351|476|478|596|598|775|776|801|1020|1080|1128|1812|2475|2550|2554|2558|2562|2565|2568|2931|2932|3767|3778|3783|3784|3791|6335|6714|7124|116443|120892	ABAT|ABL1|ADORA2A|PARP1|ADRB2|AKT1|APP|ATP1A1|ATP1A3|BCL2|BCL2L1|CACNA1C|CACNA1D|CALM1|CDK5|CFTR|CHRM1|DRD1|MTOR|GABBR1|GABRA1|GABRA5|GABRB3|GABRG1|GABRP|GSK3A|GSK3B|KCNJ11|KCNMA1|KCNN4|KCNQ1|KDR|SCN9A|SRC|TNF|GRIN3A|LRRK2	-16.879690429697735	0	5.0	1.0	1.0	-20.25297032297523	12.478260869565217
1	1	-14.89651535148554	-16.758995111691085	R-HSA-9006934	M11	2	0	Reactome Gene Sets	6	Signaling by Receptor Tyrosine Kinases		-19.543556362044516	3.7029288702928875	11.490051992082876	4305	287	239	59	24.686192468619247	2.7891084854062056	135|207|208|523|673|801|1020|1111|1432|1956|2033|2064|2066|2099|2260|2261|2263|2321|2322|2324|2475|2554|2562|3065|3066|3320|3480|3643|3717|3718|3791|3815|3932|4067|4233|5156|5159|5290|5291|5327|5566|5578|5579|5580|5581|5594|5600|5604|5605|5770|5781|6093|6300|6446|6714|7422|7525|8841|10000	ADORA2A|AKT1|AKT2|ATP6V1A|BRAF|CALM1|CDK5|CHEK1|MAPK14|EGFR|EP300|ERBB2|ERBB4|ESR1|FGFR1|FGFR3|FGFR2|FLT1|FLT3|FLT4|MTOR|GABRA1|GABRB3|HDAC1|HDAC2|HSP90AA1|IGF1R|INSR|JAK2|JAK3|KDR|KIT|LCK|LYN|MET|PDGFRA|PDGFRB|PIK3CA|PIK3CB|PLAT|PRKACA|PRKCA|PRKCB|PRKCD|PRKCE|MAPK1|MAPK11|MAP2K1|MAP2K2|PTPN1|PTPN11|ROCK1|MAPK12|SGK1|SRC|VEGFA|YES1|HDAC3|AKT3	-16.346367727822702	0	4.0	0.0	0.0	-23.895988641287246	8.775345992919215
1	1	-14.31819951788998	-17.355276668308864	GO:0001934	M11	2	0	GO Biological Processes	19	positive regulation of protein phosphorylation	19_GO:0048518 positive regulation of biological process	-18.959448938561483	3.4077801651023414	11.088829961978263	4305	333	239	63	26.359832635983263	2.8499008916198396	25|150|152|154|207|208|351|595|596|673|801|1020|1436|1956|2064|2066|2147|2260|2261|2321|2322|2324|2475|3066|3320|3326|3569|3643|3717|3791|3815|4067|4921|5159|5290|5294|5347|5468|5580|5594|5604|5605|5743|5770|5781|5894|5979|6714|6850|7010|7040|7046|7124|7157|7422|7525|8841|9212|10013|11200|23411|79705|120892	ABL1|ADRA2A|ADRA2C|ADRB2|AKT1|AKT2|APP|CCND1|BCL2|BRAF|CALM1|CDK5|CSF1R|EGFR|ERBB2|ERBB4|F2|FGFR1|FGFR3|FLT1|FLT3|FLT4|MTOR|HDAC2|HSP90AA1|HSP90AB1|IL6|INSR|JAK2|KDR|KIT|LYN|DDR2|PDGFRB|PIK3CA|PIK3CG|PLK1|PPARG|PRKCD|MAPK1|MAP2K1|MAP2K2|PTGS2|PTPN1|PTPN11|RAF1|RET|SRC|SYK|TEK|TGFB1|TGFBR1|TNF|TP53|VEGFA|YES1|HDAC3|AURKB|HDAC6|CHEK2|SIRT1|LRRK1|LRRK2	-15.79702241059888	0	6.0	1.0	1.0	-18.959448938561483	5.679633608503901
1	1	-13.857363842708994	-14.992347727323494	GO:0007169	M11	2	0	GO Biological Processes	19	transmembrane receptor protein tyrosine kinase signaling pathway	19_GO:0023052 signaling	-18.88358237052373	4.366679345758843	11.75772756348063	4305	198	239	48	20.0836820083682	2.591435780628092	25|154|207|208|673|836|1432|1436|1956|2064|2066|2260|2261|2263|2321|2322|2324|2931|2932|3480|3643|3716|3717|3718|3791|3815|3932|4067|4233|4921|5156|5159|5290|5291|5293|5327|5594|5770|5781|5894|5979|6714|6850|7010|7040|7422|7525|10461	ABL1|ADRB2|AKT1|AKT2|BRAF|CASP3|MAPK14|CSF1R|EGFR|ERBB2|ERBB4|FGFR1|FGFR3|FGFR2|FLT1|FLT3|FLT4|GSK3A|GSK3B|IGF1R|INSR|JAK1|JAK2|JAK3|KDR|KIT|LCK|LYN|MET|DDR2|PDGFRA|PDGFRB|PIK3CA|PIK3CB|PIK3CD|PLAT|MAPK1|PTPN1|PTPN11|RAF1|RET|SRC|SYK|TEK|TGFB1|VEGFA|YES1|MERTK	-15.753340525932527	0	6.0	0.0	0.0	-18.959448938561483	5.679633608503901
1	1	-17.141173791316437	-15.193227331526675	WP2261	M11	2	0	WikiPathways	27	Glioblastoma signaling pathways		-18.827502683374355	7.068216725809014	13.196576421850265	4305	79	239	31	12.97071129707113	2.1732798980558146	207|208|595|673|898|1017|1019|1956|2033|2064|2260|2263|3480|4233|5156|5159|5290|5291|5293|5294|5578|5579|5580|5594|5604|5605|5728|5894|6714|7157|10000	AKT1|AKT2|CCND1|BRAF|CCNE1|CDK2|CDK4|EGFR|EP300|ERBB2|FGFR1|FGFR2|IGF1R|MET|PDGFRA|PDGFRB|PIK3CA|PIK3CB|PIK3CD|PIK3CG|PRKCA|PRKCB|PRKCD|MAPK1|MAP2K1|MAP2K2|PTEN|RAF1|SRC|TP53|AKT3	-15.727224062160596	0	4.0	0.0	0.0	-23.895988641287246	8.775345992919215
1	1	-11.843880314487366	-16.585322602981027	WP4223	M11	2	0	WikiPathways	27	Ras signaling		-18.289829487720116	5.55387029288703	12.265208718083095	4305	120	239	37	15.481171548117155	2.339805165072496	25|207|208|598|801|1147|1436|1956|2260|2261|2263|2321|2322|2324|3480|3551|3643|3791|3815|4233|5156|5159|5290|5291|5293|5566|5578|5579|5594|5599|5604|5605|5781|5894|5970|7010|10000	ABL1|AKT1|AKT2|BCL2L1|CALM1|CHUK|CSF1R|EGFR|FGFR1|FGFR3|FGFR2|FLT1|FLT3|FLT4|IGF1R|IKBKB|INSR|KDR|KIT|MET|PDGFRA|PDGFRB|PIK3CA|PIK3CB|PIK3CD|PRKACA|PRKCA|PRKCB|MAPK1|MAPK8|MAP2K1|MAP2K2|PTPN11|RAF1|RELA|TEK|AKT3	-15.2175795901066	0	4.0	0.0	0.0	-23.895988641287246	8.775345992919215
1	1	-9.75243323889522	-18.278000515782878	M207	M11	2	0	Canonical Pathways	11	PID RETINOIC ACID PATHWAY		-18.278000515782878	13.62568715642179	15.331000638662092	4305	29	207	19	9.178743961352657	2.006782046164386	207|983|1432|2033|3065|5566|5578|5594|5599|5914|5915|5916|5947|6256|6257|6258|7421|8841|8850	AKT1|CDK1|MAPK14|EP300|HDAC1|PRKACA|PRKCA|MAPK1|MAPK8|RARA|RARB|RARG|RBP1|RXRA|RXRB|RXRG|VDR|HDAC3|KAT2B	-15.080811881561063	0	7.0	1.0	1.0	-18.278000515782878	13.62568715642179
1	1	-17.82547596819934	-11.378347251436502	WP4483	M11	2	0	WikiPathways	27	Relationship between inflammation, COX-2 and EGFR		-17.82547596819934	25.376842105263155	18.413280046764392	4305	19	125	14	11.2	2.8207233114929937	207|208|673|1956|2099|5290|5291|5293|5294|5594|5734|5743|6714|10000	AKT1|AKT2|BRAF|EGFR|ESR1|PIK3CA|PIK3CB|PIK3CD|PIK3CG|MAPK1|PTGER4|PTGS2|SRC|AKT3	-14.695234123608136	0	8.0	1.0	1.0	-17.82547596819934	25.830000000000002
1	1	-10.630609337169844	-14.845257857737106	GO:0018108	M11	2	0	GO Biological Processes	19	peptidyl-tyrosine phosphorylation	19_GO:0008152 metabolic process	-17.646904982311415	5.679633608503901	12.109062543498116	4305	111	239	35	14.644351464435147	2.2869267502028463	25|613|695|1436|1956|2064|2066|2260|2261|2263|2321|2322|2324|3480|3643|3716|3717|3718|3791|3815|3932|4067|4233|4921|5156|5159|5580|5604|5605|5979|6714|6850|7010|7525|10461	ABL1|BCR|BTK|CSF1R|EGFR|ERBB2|ERBB4|FGFR1|FGFR3|FGFR2|FLT1|FLT3|FLT4|IGF1R|INSR|JAK1|JAK2|JAK3|KDR|KIT|LCK|LYN|MET|DDR2|PDGFRA|PDGFRB|PRKCD|MAP2K1|MAP2K2|RET|SRC|SYK|TEK|YES1|MERTK	-14.625807607145282	0	6.0	0.0	0.0	-18.959448938561483	5.679633608503901
1	1	-10.630609337169844	-14.845257857737106	GO:0018212	M11	2	0	GO Biological Processes	19	peptidyl-tyrosine modification	19_GO:0008152 metabolic process	-17.646904982311415	5.679633608503901	12.109062543498116	4305	111	239	35	14.644351464435147	2.2869267502028463	25|613|695|1436|1956|2064|2066|2260|2261|2263|2321|2322|2324|3480|3643|3716|3717|3718|3791|3815|3932|4067|4233|4921|5156|5159|5580|5604|5605|5979|6714|6850|7010|7525|10461	ABL1|BCR|BTK|CSF1R|EGFR|ERBB2|ERBB4|FGFR1|FGFR3|FGFR2|FLT1|FLT3|FLT4|IGF1R|INSR|JAK1|JAK2|JAK3|KDR|KIT|LCK|LYN|MET|DDR2|PDGFRA|PDGFRB|PRKCD|MAP2K1|MAP2K2|RET|SRC|SYK|TEK|YES1|MERTK	-14.625807607145282	0	6.0	0.0	0.0	-18.959448938561483	5.679633608503901
1	1	-15.579659053106187	-13.34195412983226	R-HSA-2219528	M11	2	0	Reactome Gene Sets	6	PI3K/AKT Signaling in Cancer		-17.389266550143965	7.599045502092051	12.89402085638625	4305	64	239	27	11.297071129707113	2.047636965303672	207|208|1147|1956|2064|2066|2099|2100|2260|2261|2263|2322|2475|2931|2932|3815|3932|4233|5156|5159|5290|5291|5293|5728|5781|6714|10000	AKT1|AKT2|CHUK|EGFR|ERBB2|ERBB4|ESR1|ESR2|FGFR1|FGFR3|FGFR2|FLT3|MTOR|GSK3A|GSK3B|KIT|LCK|MET|PDGFRA|PDGFRB|PIK3CA|PIK3CB|PIK3CD|PTEN|PTPN11|SRC|AKT3	-14.391650270827355	0	4.0	0.0	0.0	-23.895988641287246	8.775345992919215
1	1	-9.281152044134403	-14.8013410325701	GO:0030335	M11	2	0	GO Biological Processes	19	positive regulation of cell migration	19_GO:0040011 locomotion	-17.32319458584094	3.8117849268216464	10.890934967613413	4305	241	239	51	21.338912133891213	2.6501298952384933	25|150|207|208|301|351|498|506|596|1436|1545|1812|1956|2260|2321|2324|2475|3480|3569|3643|3717|3791|3815|4067|4233|4780|4921|5156|5159|5291|5293|5294|5578|5581|5594|5743|5979|6198|6608|6714|7010|7040|7046|7124|7422|9734|10000|10013|10769|23411|51564	ABL1|ADRA2A|AKT1|AKT2|ANXA1|APP|ATP5F1A|ATP5F1B|BCL2|CSF1R|CYP1B1|DRD1|EGFR|FGFR1|FLT1|FLT4|MTOR|IGF1R|IL6|INSR|JAK2|KDR|KIT|LYN|MET|NFE2L2|DDR2|PDGFRA|PDGFRB|PIK3CB|PIK3CD|PIK3CG|PRKCA|PRKCE|MAPK1|PTGS2|RET|RPS6KB1|SMO|SRC|TEK|TGFB1|TGFBR1|TNF|VEGFA|HDAC9|AKT3|HDAC6|PLK2|SIRT1|HDAC7	-14.347854701235482	0	9.0	1.0	1.0	-17.32319458584094	10.132060669456067
1	1	-15.820215164917919	-14.017246331084914	GO:0018209	M11	2	0	GO Biological Processes	19	peptidyl-serine modification	19_GO:0008152 metabolic process	-17.07303371949839	4.878399581589958	11.475888873156842	4305	144	239	39	16.317991631799163	2.3902892038783947	142|207|208|596|983|1017|1020|1147|1432|1457|1812|2475|2932|3551|5347|5566|5578|5579|5580|5581|5591|5594|5599|5605|6093|6198|6300|6446|6714|6790|6850|7046|7150|9212|10000|10038|10769|11200|120892	PARP1|AKT1|AKT2|BCL2|CDK1|CDK2|CDK5|CHUK|MAPK14|CSNK2A1|DRD1|MTOR|GSK3B|IKBKB|PLK1|PRKACA|PRKCA|PRKCB|PRKCD|PRKCE|PRKDC|MAPK1|MAPK8|MAP2K2|ROCK1|RPS6KB1|MAPK12|SGK1|SRC|AURKA|SYK|TGFBR1|TOP1|AURKB|AKT3|PARP2|PLK2|CHEK2|LRRK2	-14.139086520051157	0	3.0	0.0	0.0	-24.555648469585673	6.454272863568216
1	1	-9.117456309372052	-14.524199680214846	GO:2000147	M11	2	0	GO Biological Processes	19	positive regulation of cell motility	19_GO:0040011 locomotion	-16.995178315466873	3.749551703526599	10.743191340688076	4305	245	239	51	21.338912133891213	2.6501298952384933	25|150|207|208|301|351|498|506|596|1436|1545|1812|1956|2260|2321|2324|2475|3480|3569|3643|3717|3791|3815|4067|4233|4780|4921|5156|5159|5291|5293|5294|5578|5581|5594|5743|5979|6198|6608|6714|7010|7040|7046|7124|7422|9734|10000|10013|10769|23411|51564	ABL1|ADRA2A|AKT1|AKT2|ANXA1|APP|ATP5F1A|ATP5F1B|BCL2|CSF1R|CYP1B1|DRD1|EGFR|FGFR1|FLT1|FLT4|MTOR|IGF1R|IL6|INSR|JAK2|KDR|KIT|LYN|MET|NFE2L2|DDR2|PDGFRA|PDGFRB|PIK3CB|PIK3CD|PIK3CG|PRKCA|PRKCE|MAPK1|PTGS2|RET|RPS6KB1|SMO|SRC|TEK|TGFB1|TGFBR1|TNF|VEGFA|HDAC9|AKT3|HDAC6|PLK2|SIRT1|HDAC7	-14.080536271215026	0	9.0	0.0	0.0	-17.32319458584094	10.132060669456067
1	1	-9.077088464538456	-14.45589804677187	GO:0040017	M11	2	0	GO Biological Processes	19	positive regulation of locomotion	19_GO:0040011 locomotion	-16.9143556471373	3.7343096234309625	10.706736475019015	4305	246	239	51	21.338912133891213	2.6501298952384933	25|150|207|208|301|351|498|506|596|1436|1545|1812|1956|2260|2321|2324|2475|3480|3569|3643|3717|3791|3815|4067|4233|4780|4921|5156|5159|5291|5293|5294|5578|5581|5594|5743|5979|6198|6608|6714|7010|7040|7046|7124|7422|9734|10000|10013|10769|23411|51564	ABL1|ADRA2A|AKT1|AKT2|ANXA1|APP|ATP5F1A|ATP5F1B|BCL2|CSF1R|CYP1B1|DRD1|EGFR|FGFR1|FLT1|FLT4|MTOR|IGF1R|IL6|INSR|JAK2|KDR|KIT|LYN|MET|NFE2L2|DDR2|PDGFRA|PDGFRB|PIK3CB|PIK3CD|PIK3CG|PRKCA|PRKCE|MAPK1|PTGS2|RET|RPS6KB1|SMO|SRC|TEK|TGFB1|TGFBR1|TNF|VEGFA|HDAC9|AKT3|HDAC6|PLK2|SIRT1|HDAC7	-14.018197008579465	0	9.0	0.0	0.0	-17.32319458584094	10.132060669456067
1	1	-8.917785056910995	-14.18652230176382	GO:0051272	M11	2	0	GO Biological Processes	19	positive regulation of cellular component movement	19_GO:0051179 localization	-16.595663207870057	3.674560669456067	10.562784598861736	4305	250	239	51	21.338912133891213	2.6501298952384933	25|150|207|208|301|351|498|506|596|1436|1545|1812|1956|2260|2321|2324|2475|3480|3569|3643|3717|3791|3815|4067|4233|4780|4921|5156|5159|5291|5293|5294|5578|5581|5594|5743|5979|6198|6608|6714|7010|7040|7046|7124|7422|9734|10000|10013|10769|23411|51564	ABL1|ADRA2A|AKT1|AKT2|ANXA1|APP|ATP5F1A|ATP5F1B|BCL2|CSF1R|CYP1B1|DRD1|EGFR|FGFR1|FLT1|FLT4|MTOR|IGF1R|IL6|INSR|JAK2|KDR|KIT|LYN|MET|NFE2L2|DDR2|PDGFRA|PDGFRB|PIK3CB|PIK3CD|PIK3CG|PRKCA|PRKCE|MAPK1|PTGS2|RET|RPS6KB1|SMO|SRC|TEK|TGFB1|TGFBR1|TNF|VEGFA|HDAC9|AKT3|HDAC6|PLK2|SIRT1|HDAC7	-13.717233336272656	0	9.0	0.0	0.0	-17.32319458584094	10.132060669456067
1	1	-10.6902241941475	-12.942573523741455	GO:0043410	M11	2	0	GO Biological Processes	19	positive regulation of MAPK cascade	19_GO:0023052 signaling	-16.330399350516643	3.8256748250453585	10.579154115565517	4305	226	239	48	20.0836820083682	2.591435780628092	25|150|152|154|351|367|673|1436|1956|2064|2066|2260|2261|2263|2321|2322|2324|3358|3480|3569|3643|3717|3791|3815|4921|5156|5159|5294|5578|5581|5604|5605|5728|5770|5781|5894|5979|6093|6347|6714|6850|7010|7040|7046|7124|7422|120892|151306	ABL1|ADRA2A|ADRA2C|ADRB2|APP|AR|BRAF|CSF1R|EGFR|ERBB2|ERBB4|FGFR1|FGFR3|FGFR2|FLT1|FLT3|FLT4|HTR2C|IGF1R|IL6|INSR|JAK2|KDR|KIT|DDR2|PDGFRA|PDGFRB|PIK3CG|PRKCA|PRKCE|MAP2K1|MAP2K2|PTEN|PTPN1|PTPN11|RAF1|RET|ROCK1|CCL2|SRC|SYK|TEK|TGFB1|TGFBR1|TNF|VEGFA|LRRK2|GPBAR1	-13.469002818218021	0	6.0	0.0	0.0	-18.959448938561483	5.679633608503901
1	1	-11.599463608333126	-13.420113534974577	GO:0007167	M11	2	0	GO Biological Processes	19	enzyme-linked receptor protein signaling pathway	19_GO:0023052 signaling	-16.274613511539318	3.4969423881557775	10.334297946444646	4305	273	239	53	22.175732217573223	2.6871849313197935	25|142|154|207|208|673|836|1432|1436|1956|2064|2066|2260|2261|2263|2321|2322|2324|2931|2932|3480|3643|3716|3717|3718|3791|3815|3932|4067|4233|4921|5156|5159|5290|5291|5293|5327|5468|5594|5770|5781|5894|5979|6714|6850|7010|7040|7046|7157|7422|7525|10461|23411	ABL1|PARP1|ADRB2|AKT1|AKT2|BRAF|CASP3|MAPK14|CSF1R|EGFR|ERBB2|ERBB4|FGFR1|FGFR3|FGFR2|FLT1|FLT3|FLT4|GSK3A|GSK3B|IGF1R|INSR|JAK1|JAK2|JAK3|KDR|KIT|LCK|LYN|MET|DDR2|PDGFRA|PDGFRB|PIK3CA|PIK3CB|PIK3CD|PLAT|PPARG|MAPK1|PTPN1|PTPN11|RAF1|RET|SRC|SYK|TEK|TGFB1|TGFBR1|TP53|VEGFA|YES1|MERTK|SIRT1	-13.429607395428866	0	6.0	0.0	0.0	-18.959448938561483	5.679633608503901
1	1	-13.413953199172882	-14.340569190856481	WP1544	M11	2	0	WikiPathways	27	MicroRNAs in cardiomyocyte hypertrophy		-15.998699473245196	6.8498438328717075	12.048955890816796	4305	71	239	27	11.297071129707113	2.047636965303672	207|208|801|1147|1432|2263|2475|2932|3480|3551|5290|5291|5293|5294|5579|5594|5599|5604|5605|5894|6093|7040|7124|9734|9759|10014|51564	AKT1|AKT2|CALM1|CHUK|MAPK14|FGFR2|MTOR|GSK3B|IGF1R|IKBKB|PIK3CA|PIK3CB|PIK3CD|PIK3CG|PRKCB|MAPK1|MAPK8|MAP2K1|MAP2K2|RAF1|ROCK1|TGFB1|TNF|HDAC9|HDAC4|HDAC5|HDAC7	-13.169487624317975	0	10.0	1.0	1.0	-15.998699473245196	7.770120600541471
1	1	-10.703167387070495	-13.854884855604492	GO:0034762	M11	2	0	GO Biological Processes	19	regulation of transmembrane transport	19_GO:0051179 localization	-15.75993576641762	4.393305439330543	10.740973786618559	4305	164	239	40	16.736401673640167	2.4146805417602577	25|150|154|207|208|351|486|596|673|760|775|776|801|1020|1080|1131|1432|1812|2147|2931|3643|3767|3778|3783|3784|4067|4780|5144|5243|5292|5294|5566|5579|5581|5781|6198|6335|6347|7124|7525	ABL1|ADRA2A|ADRB2|AKT1|AKT2|APP|FXYD2|BCL2|BRAF|CA2|CACNA1C|CACNA1D|CALM1|CDK5|CFTR|CHRM3|MAPK14|DRD1|F2|GSK3A|INSR|KCNJ11|KCNMA1|KCNN4|KCNQ1|LYN|NFE2L2|PDE4D|ABCB1|PIM1|PIK3CG|PRKACA|PRKCB|PRKCE|PTPN11|RPS6KB1|SCN9A|CCL2|TNF|YES1	-12.945963884047137	0	11.0	1.0	1.0	-15.75993576641762	4.5031380753138075
1	1	-14.077003942836296	-13.463241670477519	GO:0018105	M11	2	0	GO Biological Processes	19	peptidyl-serine phosphorylation	19_GO:0008152 metabolic process	-15.691773009077293	4.726698121605983	10.907615114263056	4305	141	239	37	15.481171548117155	2.339805165072496	207|208|596|983|1017|1020|1147|1432|1457|1812|2475|2932|3551|5347|5566|5578|5579|5580|5581|5591|5594|5599|5605|6093|6198|6300|6446|6714|6790|6850|7046|7150|9212|10000|10769|11200|120892	AKT1|AKT2|BCL2|CDK1|CDK2|CDK5|CHUK|MAPK14|CSNK2A1|DRD1|MTOR|GSK3B|IKBKB|PLK1|PRKACA|PRKCA|PRKCB|PRKCD|PRKCE|PRKDC|MAPK1|MAPK8|MAP2K2|ROCK1|RPS6KB1|MAPK12|SGK1|SRC|AURKA|SYK|TGFBR1|TOP1|AURKB|AKT3|PLK2|CHEK2|LRRK2	-12.892524383527515	0	3.0	0.0	0.0	-24.555648469585673	6.454272863568216
1	1	-13.4894290453759	-12.050450244394069	WP4263	M11	2	0	WikiPathways	27	Pancreatic adenocarcinoma pathway		-15.475663404301205	6.304393305439331	11.60963991293036	4305	80	239	28	11.715481171548117	2.0802876551916407	207|208|595|598|673|1019|1147|1956|2064|2475|3551|3716|5290|5291|5293|5580|5594|5599|5604|5605|5894|5970|6198|7040|7046|7157|7422|10000	AKT1|AKT2|CCND1|BCL2L1|BRAF|CDK4|CHUK|EGFR|ERBB2|MTOR|IKBKB|JAK1|PIK3CA|PIK3CB|PIK3CD|PRKCD|MAPK1|MAPK8|MAP2K1|MAP2K2|RAF1|RELA|RPS6KB1|TGFB1|TGFBR1|TP53|VEGFA|AKT3	-12.690655217866038	0	10.0	0.0	0.0	-15.998699473245196	7.770120600541471
1	1	-10.84875240980366	-11.869208617486603	GO:0045834	M11	2	0	GO Biological Processes	19	positive regulation of lipid metabolic process	19_GO:0048518 positive regulation of biological process	-15.46113752130327	6.572147461268801	11.721099236895967	4305	74	239	27	11.297071129707113	2.047636965303672	185|207|208|301|1066|2147|2261|2321|2322|2475|3358|3480|3815|4067|5156|5159|5465|5467|5468|5580|5581|5743|6714|7010|7040|7124|9971	AGTR1|AKT1|AKT2|ANXA1|CES1|F2|FGFR3|FLT1|FLT3|MTOR|HTR2C|IGF1R|KIT|LYN|PDGFRA|PDGFRB|PPARA|PPARD|PPARG|PRKCD|PRKCE|PTGS2|SRC|TEK|TGFB1|TNF|NR1H4	-12.689917619353736	0	12.0	1.0	1.0	-15.46113752130327	10.59561900073837
1	1	-11.639348733733513	-12.144580543765299	GO:0043408	M11	2	0	GO Biological Processes	19	regulation of MAPK cascade	19_GO:0023052 signaling	-15.276278716781757	3.2270044839382335	9.815677455109862	4305	307	239	55	23.01255230125523	2.7226599616108222	25|150|152|154|351|367|673|1436|1956|2064|2066|2260|2261|2263|2321|2322|2324|3156|3358|3480|3569|3643|3717|3791|3815|4067|4921|5156|5159|5291|5294|5468|5578|5580|5581|5594|5604|5605|5728|5770|5781|5894|5979|6093|6347|6714|6850|7010|7040|7046|7124|7422|8841|120892|151306	ABL1|ADRA2A|ADRA2C|ADRB2|APP|AR|BRAF|CSF1R|EGFR|ERBB2|ERBB4|FGFR1|FGFR3|FGFR2|FLT1|FLT3|FLT4|HMGCR|HTR2C|IGF1R|IL6|INSR|JAK2|KDR|KIT|LYN|DDR2|PDGFRA|PDGFRB|PIK3CB|PIK3CG|PPARG|PRKCA|PRKCD|PRKCE|MAPK1|MAP2K1|MAP2K2|PTEN|PTPN1|PTPN11|RAF1|RET|ROCK1|CCL2|SRC|SYK|TEK|TGFB1|TGFBR1|TNF|VEGFA|HDAC3|LRRK2|GPBAR1	-12.518422776390205	0	6.0	0.0	0.0	-18.959448938561483	5.679633608503901
1	1	-9.521072805374983	-15.188146071806145	GO:0044057	M11	2	0	GO Biological Processes	19	regulation of system process	19_GO:0032501 multicellular organismal process	-15.24979660002607	4.0673505196382775	10.367531852677761	4305	186	239	42	17.573221757322177	2.4618461392601163	18|25|135|136|142|150|152|154|185|351|476|478|775|776|801|1131|2548|2931|3269|3358|3717|3778|3784|3815|5144|5294|5465|5468|5566|5578|5728|5743|5781|6093|6198|6446|6714|6915|7124|9759|10038|120892	ABAT|ABL1|ADORA2A|ADORA2B|PARP1|ADRA2A|ADRA2C|ADRB2|AGTR1|APP|ATP1A1|ATP1A3|CACNA1C|CACNA1D|CALM1|CHRM3|GAA|GSK3A|HRH1|HTR2C|JAK2|KCNMA1|KCNQ1|KIT|PDE4D|PIK3CG|PPARA|PPARG|PRKACA|PRKCA|PTEN|PTGS2|PTPN11|ROCK1|RPS6KB1|SGK1|SRC|TBXA2R|TNF|HDAC4|PARP2|LRRK2	-12.504905636798885	0	13.0	1.0	1.0	-15.24979660002607	7.998885172798216
1	1	-13.188119292068595	-12.486470804864846	GO:0051347	M11	2	0	GO Biological Processes	19	positive regulation of transferase activity	19_GO:0065007 biological regulation	-15.145294398288433	3.3033400414066687	9.827917935992254	4305	289	239	53	22.175732217573223	2.6871849313197935	25|150|152|154|207|595|801|1020|1436|1956|2064|2066|2147|2260|2261|2263|2321|2322|2324|2475|2931|3320|3326|3480|3643|3717|3791|3815|4067|4233|4921|5156|5159|5290|5294|5347|5580|5594|5604|5605|5728|5770|5979|6714|6850|7010|7040|7124|7422|9212|10461|23411|120892	ABL1|ADRA2A|ADRA2C|ADRB2|AKT1|CCND1|CALM1|CDK5|CSF1R|EGFR|ERBB2|ERBB4|F2|FGFR1|FGFR3|FGFR2|FLT1|FLT3|FLT4|MTOR|GSK3A|HSP90AA1|HSP90AB1|IGF1R|INSR|JAK2|KDR|KIT|LYN|MET|DDR2|PDGFRA|PDGFRB|PIK3CA|PIK3CG|PLK1|PRKCD|MAPK1|MAP2K1|MAP2K2|PTEN|PTPN1|RET|SRC|SYK|TEK|TGFB1|TNF|VEGFA|AURKB|MERTK|SIRT1|LRRK2	-12.412992562369269	0	6.0	0.0	0.0	-18.959448938561483	5.679633608503901
1	1	-5.318508023881174	-13.378519085750556	GO:0097305	M11	2	0	GO Biological Processes	19	response to alcohol	19_GO:0050896 response to stimulus	-15.131995622421655	5.12426056846054	10.916195503092286	4305	116	239	33	13.807531380753138	2.2314837505699816	18|142|196|207|498|595|598|983|1019|1066|1080|1545|1571|1728|2263|2550|3066|3480|4129|5465|5581|5734|5737|5914|6198|6446|6608|6915|7040|7046|7124|7298|116443	ABAT|PARP1|AHR|AKT1|ATP5F1A|CCND1|BCL2L1|CDK1|CDK4|CES1|CFTR|CYP1B1|CYP2E1|NQO1|FGFR2|GABBR1|HDAC2|IGF1R|MAOB|PPARA|PRKCE|PTGER4|PTGFR|RARA|RPS6KB1|SGK1|SMO|TBXA2R|TGFB1|TGFBR1|TNF|TYMS|GRIN3A	-12.411928242919503	0	14.0	1.0	1.0	-15.131995622421655	5.610467110227039
1	1	-12.349384098485748	-12.226214149898098	WP4659	M11	2	0	WikiPathways	27	Gastrin signaling pathway		-15.119454358829058	5.474403150381491	11.086817473527825	4305	102	239	31	12.97071129707113	2.1732798980558146	207|595|598|836|1147|1432|1956|2475|2932|3551|3717|3815|5290|5468|5566|5578|5580|5581|5594|5599|5604|5743|5781|5894|5970|6093|6198|6714|7422|7525|51564	AKT1|CCND1|BCL2L1|CASP3|CHUK|MAPK14|EGFR|MTOR|GSK3B|IKBKB|JAK2|KIT|PIK3CA|PPARG|PRKACA|PRKCA|PRKCD|PRKCE|MAPK1|MAPK8|MAP2K1|PTGS2|PTPN11|RAF1|RELA|ROCK1|RPS6KB1|SRC|VEGFA|YES1|HDAC7	-12.411286202626613	0	15.0	1.0	1.0	-15.119454358829058	25.830000000000002
1	1	-15.100447162092415	-8.559213430368711	GO:0060341	M11	2	0	GO Biological Processes	19	regulation of cellular localization	19_GO:0051179 localization	-15.100447162092415	4.502756183745584	10.541079530667465	4305	283	125	37	29.6	4.082979304380565	136|142|150|207|208|367|596|983|1020|1128|1432|1956|2064|2066|2932|3326|3689|3717|5347|5580|5581|5594|5599|5604|5605|5728|5743|5781|6608|6714|6850|7040|7124|8841|9212|55869|120892	ADORA2B|PARP1|ADRA2A|AKT1|AKT2|AR|BCL2|CDK1|CDK5|CHRM1|MAPK14|EGFR|ERBB2|ERBB4|GSK3B|HSP90AB1|ITGB2|JAK2|PLK1|PRKCD|PRKCE|MAPK1|MAPK8|MAP2K1|MAP2K2|PTEN|PTGS2|PTPN11|SMO|SRC|SYK|TGFB1|TNF|HDAC3|AURKB|HDAC8|LRRK2	-12.239050629793793	0	16.0	1.0	1.0	-15.100447162092415	14.760000000000002
1	1	-15.081774939447572	-9.023264869548058	WP2374	M11	2	0	WikiPathways	27	Oncostatin M signaling pathway		-15.081774939447572	11.090847457627119	13.49480610329568	4305	59	125	19	15.2	3.2111804683013374	207|836|1017|1432|2475|3717|3718|5579|5580|5581|5594|5599|5604|5605|5781|5970|6347|6714|7422	AKT1|CASP3|CDK2|MAPK14|MTOR|JAK2|JAK3|PRKCB|PRKCD|PRKCE|MAPK1|MAPK8|MAP2K1|MAP2K2|PTPN11|RELA|CCL2|SRC|VEGFA	-12.236768823337119	0	15.0	0.0	0.0	-15.119454358829058	25.830000000000002
1	1	-13.04276714330329	-11.353432442475064	R-HSA-9006925	M11	2	0	Reactome Gene Sets	6	Intracellular signaling by second messengers		-15.041859082625477	3.9316738525582484	10.211391892534557	4305	197	239	43	17.99163179916318	2.4846510957167145	207|208|801|1147|1457|1956|2064|2066|2099|2100|2260|2261|2263|2322|2475|2931|2932|3065|3066|3643|3815|3932|4233|5156|5159|5290|5291|5293|5468|5566|5578|5580|5581|5594|5689|5728|5781|6714|7157|8841|10000|10014|51564	AKT1|AKT2|CALM1|CHUK|CSNK2A1|EGFR|ERBB2|ERBB4|ESR1|ESR2|FGFR1|FGFR3|FGFR2|FLT3|MTOR|GSK3A|GSK3B|HDAC1|HDAC2|INSR|KIT|LCK|MET|PDGFRA|PDGFRB|PIK3CA|PIK3CB|PIK3CD|PPARG|PRKACA|PRKCA|PRKCD|PRKCE|MAPK1|PSMB1|PTEN|PTPN11|SRC|TP53|HDAC3|AKT3|HDAC5|HDAC7	-12.345272798972848	0	4.0	0.0	0.0	-23.895988641287246	8.775345992919215
1	1	-14.19877087423114	-11.132062120180345	R-HSA-199418	M11	2	0	Reactome Gene Sets	6	Negative regulation of the PI3K/AKT network		-14.968232408240208	6.927904731252013	11.674179322584832	4305	65	239	25	10.460251046025105	1.9796118260474578	207|208|1956|2064|2066|2099|2100|2260|2261|2263|2322|3643|3815|3932|4233|5156|5159|5290|5291|5293|5594|5728|5781|6714|10000	AKT1|AKT2|EGFR|ERBB2|ERBB4|ESR1|ESR2|FGFR1|FGFR3|FGFR2|FLT3|INSR|KIT|LCK|MET|PDGFRA|PDGFRB|PIK3CA|PIK3CB|PIK3CD|MAPK1|PTEN|PTPN11|SRC|AKT3	-12.29392251929873	0	4.0	0.0	0.0	-23.895988641287246	8.775345992919215
1	1	-10.72142673280026	-14.2528802985719	WP2034	M11	2	0	WikiPathways	27	Leptin signaling pathway		-14.968232408240208	6.927904731252013	11.674179322584832	4305	65	239	25	10.460251046025105	1.9796118260474578	207|595|598|1147|1432|2064|2099|2475|2931|2932|3551|3716|3717|5594|5599|5604|5605|5728|5770|5781|5894|5970|6093|6198|6714	AKT1|CCND1|BCL2L1|CHUK|MAPK14|ERBB2|ESR1|MTOR|GSK3A|GSK3B|IKBKB|JAK1|JAK2|MAPK1|MAPK8|MAP2K1|MAP2K2|PTEN|PTPN1|PTPN11|RAF1|RELA|ROCK1|RPS6KB1|SRC	-12.29392251929873	0	15.0	0.0	0.0	-15.119454358829058	25.830000000000002
1	1	-6.670183248348134	-14.829297858218373	GO:1901652	M11	2	0	GO Biological Processes	19	response to peptide	19_GO:0050896 response to stimulus	-14.829297858218373	3.9703557312252964	10.163869979800847	4305	220	207	42	20.28985507246377	2.795188488787338	142|154|185|207|301|351|478|760|1019|1020|1432|1545|2475|2931|2932|3643|3716|3717|3718|3784|4067|4780|4921|5290|5327|5465|5468|5591|5743|5770|5970|6093|6198|6714|6715|7124|7157|8850|9734|10014|23411|23621	PARP1|ADRB2|AGTR1|AKT1|ANXA1|APP|ATP1A3|CA2|CDK4|CDK5|MAPK14|CYP1B1|MTOR|GSK3A|GSK3B|INSR|JAK1|JAK2|JAK3|KCNQ1|LYN|NFE2L2|DDR2|PIK3CA|PLAT|PPARA|PPARG|PRKDC|PTGS2|PTPN1|RELA|ROCK1|RPS6KB1|SRC|SRD5A1|TNF|TP53|KAT2B|HDAC9|HDAC5|SIRT1|BACE1	-12.05807795626884	0	1.0	0.0	0.0	-25.814748434026754	4.755926300415683
1	1	-10.254099440853253	-13.278262680478033	GO:0046777	M11	2	0	GO Biological Processes	19	protein autophosphorylation	19_GO:0008152 metabolic process	-14.640460195701513	4.5346285513649525	10.421066245001128	4305	143	239	36	15.06276150627615	2.3136753409673223	25|207|695|1020|1436|1956|2064|2066|2260|2261|2263|2321|2322|2324|2475|2932|3480|3643|3717|3791|3815|3932|4067|4921|5156|5159|5292|5566|5605|6714|6790|6850|7010|9212|11200|120892	ABL1|AKT1|BTK|CDK5|CSF1R|EGFR|ERBB2|ERBB4|FGFR1|FGFR3|FGFR2|FLT1|FLT3|FLT4|MTOR|GSK3B|IGF1R|INSR|JAK2|KDR|KIT|LCK|LYN|DDR2|PDGFRA|PDGFRB|PIM1|PRKACA|MAP2K2|SRC|AURKA|SYK|TEK|AURKB|CHEK2|LRRK2	-11.97687417215181	0	6.0	0.0	0.0	-18.959448938561483	5.679633608503901
1	1	-10.41911776929656	-14.559321165390436	GO:0043269	M11	2	0	GO Biological Processes	19	regulation of ion transport	19_GO:0051179 localization	-14.559321165390436	4.295053560176434	10.266098091674285	4305	184	207	38	18.357487922705314	2.690788930732035	18|25|135|150|154|207|351|476|486|596|760|775|776|801|1020|1066|1080|1128|1131|1812|2147|2550|3718|3767|3778|3783|3784|4067|4129|5144|5159|5243|5294|5566|5743|6335|6850|7124	ABAT|ABL1|ADORA2A|ADRA2A|ADRB2|AKT1|APP|ATP1A1|FXYD2|BCL2|CA2|CACNA1C|CACNA1D|CALM1|CDK5|CES1|CFTR|CHRM1|CHRM3|DRD1|F2|GABBR1|JAK3|KCNJ11|KCNMA1|KCNN4|KCNQ1|LYN|MAOB|PDE4D|PDGFRB|ABCB1|PIK3CG|PRKACA|PTGS2|SCN9A|SYK|TNF	-11.814430202163251	0	11.0	0.0	0.0	-15.75993576641762	4.5031380753138075
1	1	-11.932562986207348	-12.172012944911362	GO:0033674	M11	2	0	GO Biological Processes	19	positive regulation of kinase activity	19_GO:0048518 positive regulation of biological process	-14.54580498980718	3.4722992387961886	9.743233937191262	4305	249	239	48	20.0836820083682	2.591435780628092	25|150|152|154|207|595|801|1020|1436|1956|2064|2066|2147|2260|2261|2263|2321|2322|2324|2475|3320|3326|3480|3643|3717|3791|3815|4067|4233|4921|5156|5159|5290|5294|5580|5604|5605|5770|5979|6714|6850|7010|7040|7124|7422|10461|23411|120892	ABL1|ADRA2A|ADRA2C|ADRB2|AKT1|CCND1|CALM1|CDK5|CSF1R|EGFR|ERBB2|ERBB4|F2|FGFR1|FGFR3|FGFR2|FLT1|FLT3|FLT4|MTOR|HSP90AA1|HSP90AB1|IGF1R|INSR|JAK2|KDR|KIT|LYN|MET|DDR2|PDGFRA|PDGFRB|PIK3CA|PIK3CG|PRKCD|MAP2K1|MAP2K2|PTPN1|RET|SRC|SYK|TEK|TGFB1|TNF|VEGFA|MERTK|SIRT1|LRRK2	-11.902903565117327	0	6.0	0.0	0.0	-18.959448938561483	5.679633608503901
1	1	-9.951041790462591	-14.47913718024443	GO:0008015	M11	2	0	GO Biological Processes	19	blood circulation	19_GO:0032501 multicellular organismal process	-14.47913718024443	4.777712495103799	10.510057089883997	4305	148	207	34	16.42512077294686	2.5751764489883278	18|25|135|136|150|152|154|185|367|476|613|775|776|1131|1812|2475|2548|2931|3269|3778|3784|5144|5290|5465|5467|5468|5743|6093|6446|6714|6915|7010|7124|7525	ABAT|ABL1|ADORA2A|ADORA2B|ADRA2A|ADRA2C|ADRB2|AGTR1|AR|ATP1A1|BCR|CACNA1C|CACNA1D|CHRM3|DRD1|MTOR|GAA|GSK3A|HRH1|KCNMA1|KCNQ1|PDE4D|PIK3CA|PPARA|PPARD|PPARG|PTGS2|ROCK1|SGK1|SRC|TBXA2R|TEK|TNF|YES1	-11.759069800742278	0	13.0	0.0	0.0	-15.24979660002607	7.998885172798216
1	1	-8.982068321498335	-13.435702832821956	WP2795	M11	2	0	WikiPathways	27	Cardiac hypertrophic response		-14.465670535419527	7.770120600541471	11.790552191160977	4305	51	239	22	9.205020920502092	1.8700118383973248	207|208|801|1147|1432|2263|2475|2932|3551|5578|5594|5599|5604|5605|5894|7040|7046|7124|9734|9759|10014|51564	AKT1|AKT2|CALM1|CHUK|MAPK14|FGFR2|MTOR|GSK3B|IKBKB|PRKCA|MAPK1|MAPK8|MAP2K1|MAP2K2|RAF1|TGFB1|TGFBR1|TNF|HDAC9|HDAC4|HDAC5|HDAC7	-11.832753331636274	0	10.0	0.0	0.0	-15.998699473245196	7.770120600541471
1	1	-9.188127913793723	-14.348815962853918	GO:0003013	M11	2	0	GO Biological Processes	19	circulatory system process	19_GO:0032501 multicellular organismal process	-14.348815962853918	4.347416687136658	10.220258786692206	4305	177	207	37	17.8743961352657	2.662991649126002	18|25|135|136|150|152|154|185|367|476|613|775|776|1131|1812|2475|2548|2931|3269|3643|3778|3784|5144|5243|5290|5465|5467|5468|5743|6093|6446|6714|6915|7010|7124|7525|9429	ABAT|ABL1|ADORA2A|ADORA2B|ADRA2A|ADRA2C|ADRB2|AGTR1|AR|ATP1A1|BCR|CACNA1C|CACNA1D|CHRM3|DRD1|MTOR|GAA|GSK3A|HRH1|INSR|KCNMA1|KCNQ1|PDE4D|ABCB1|PIK3CA|PPARA|PPARD|PPARG|PTGS2|ROCK1|SGK1|SRC|TBXA2R|TEK|TNF|YES1|ABCG2	-11.65526391761354	0	13.0	0.0	0.0	-15.24979660002607	7.998885172798216
1	1	-11.941006983531258	-10.940215366991989	WP3932	M11	2	0	WikiPathways	27	Focal adhesion: PI3K-Akt-mTOR-signaling pathway		-14.209024191792807	4.084241510168337	10.007631223040915	4305	172	239	39	16.317991631799163	2.3902892038783947	207|208|1128|1436|1956|2260|2261|2263|2321|2324|2475|2932|3320|3326|3480|3551|3643|3689|3716|3717|3718|3791|3815|4233|5156|5159|5290|5291|5293|5294|5594|5604|5605|5728|5894|6198|7010|7422|10000	AKT1|AKT2|CHRM1|CSF1R|EGFR|FGFR1|FGFR3|FGFR2|FLT1|FLT4|MTOR|GSK3B|HSP90AA1|HSP90AB1|IGF1R|IKBKB|INSR|ITGB2|JAK1|JAK2|JAK3|KDR|KIT|MET|PDGFRA|PDGFRB|PIK3CA|PIK3CB|PIK3CD|PIK3CG|MAPK1|MAP2K1|MAP2K2|PTEN|RAF1|RPS6KB1|TEK|VEGFA|AKT3	-11.58586682529871	0	4.0	0.0	0.0	-23.895988641287246	8.775345992919215
1	1	-6.389332377390242	-13.657009977044524	GO:1901653	M11	2	0	GO Biological Processes	19	cellular response to peptide	19_GO:0050896 response to stimulus	-14.048453584202019	4.244996402206647	10.041441596131257	4305	157	239	37	15.481171548117155	2.339805165072496	142|154|185|207|208|351|478|760|1019|1020|1545|2931|2932|3480|3643|3716|3717|3718|4067|4780|4921|5290|5327|5468|5580|5591|5770|5970|6198|6714|6715|7124|7157|8850|9734|10014|23621	PARP1|ADRB2|AGTR1|AKT1|AKT2|APP|ATP1A3|CA2|CDK4|CDK5|CYP1B1|GSK3A|GSK3B|IGF1R|INSR|JAK1|JAK2|JAK3|LYN|NFE2L2|DDR2|PIK3CA|PLAT|PPARG|PRKCD|PRKDC|PTPN1|RELA|RPS6KB1|SRC|SRD5A1|TNF|TP53|KAT2B|HDAC9|HDAC5|BACE1	-11.444181561868296	0	1.0	0.0	0.0	-25.814748434026754	4.755926300415683
1	1	-9.794689255755612	-11.371893468418616	GO:0070848	M11	2	0	GO Biological Processes	19	response to growth factor	19_GO:0050896 response to stimulus	-13.93371120412679	3.5395845133470973	9.57446945972935	4305	229	239	45	18.828451882845187	2.528775472246844	25|142|207|301|351|836|1432|1644|1956|2064|2066|2260|2261|2263|2321|2322|2324|2908|3065|3066|3480|3643|3791|4921|5156|5159|5290|5293|5468|5594|5781|5894|5970|6093|6198|6347|6714|6715|7040|7046|7157|7422|7525|10013|23411	ABL1|PARP1|AKT1|ANXA1|APP|CASP3|MAPK14|DDC|EGFR|ERBB2|ERBB4|FGFR1|FGFR3|FGFR2|FLT1|FLT3|FLT4|NR3C1|HDAC1|HDAC2|IGF1R|INSR|KDR|DDR2|PDGFRA|PDGFRB|PIK3CA|PIK3CD|PPARG|MAPK1|PTPN11|RAF1|RELA|ROCK1|RPS6KB1|CCL2|SRC|SRD5A1|TGFB1|TGFBR1|TP53|VEGFA|YES1|HDAC6|SIRT1	-11.347537403885864	0	17.0	1.0	1.0	-13.93371120412679	3.6025104602510463
1	1	-11.843342512356951	-12.140461114488671	WP4255	M11	2	0	WikiPathways	27	Non-small cell lung cancer		-13.90791581992991	6.650788542001931	11.128437743871316	4305	65	239	24	10.0418410041841	1.9441420752199599	207|208|595|673|836|1019|1956|2064|3718|5290|5291|5293|5578|5579|5594|5604|5605|5894|5915|6256|6257|6258|7157|10000	AKT1|AKT2|CCND1|BRAF|CASP3|CDK4|EGFR|ERBB2|JAK3|PIK3CA|PIK3CB|PIK3CD|PRKCA|PRKCB|MAPK1|MAP2K1|MAP2K2|RAF1|RARB|RXRA|RXRB|RXRG|TP53|AKT3	-11.339116115758406	0	4.0	0.0	0.0	-23.895988641287246	8.775345992919215
1	1	-6.909935664087027	-12.038977657213591	GO:0048534	M11	2	0	GO Biological Processes	19	hematopoietic or lymphoid organ development	19_GO:0002376 immune system process	-13.855315437324869	3.0895316244871434	9.242018702635292	4305	309	239	53	22.175732217573223	2.6871849313197935	25|142|301|351|596|613|695|836|1432|1436|2033|2194|2263|2321|2322|2324|2475|3569|3716|3717|3718|3784|3791|3815|3932|4067|5156|5293|5468|5591|5594|5604|5734|5781|5894|5979|6097|6714|6850|7010|7040|7046|7124|7153|7157|7226|7422|9734|9759|10014|10461|23411|79705	ABL1|PARP1|ANXA1|APP|BCL2|BCR|BTK|CASP3|MAPK14|CSF1R|EP300|FASN|FGFR2|FLT1|FLT3|FLT4|MTOR|IL6|JAK1|JAK2|JAK3|KCNQ1|KDR|KIT|LCK|LYN|PDGFRA|PIK3CD|PPARG|PRKDC|MAPK1|MAP2K1|PTGER4|PTPN11|RAF1|RET|RORC|SRC|SYK|TEK|TGFB1|TGFBR1|TNF|TOP2A|TP53|TRPM2|VEGFA|HDAC9|HDAC4|HDAC5|MERTK|SIRT1|LRRK1	-11.294948900690228	0	18.0	1.0	1.0	-13.855315437324869	7.5337499999999995
1	1	-8.241930156889929	-11.281469525047685	GO:0010632	M11	2	0	GO Biological Processes	19	regulation of epithelial cell migration	19_GO:0040011 locomotion	-13.788551188153548	4.803347280334728	10.24378061305849	4305	120	239	32	13.389121338912133	2.2027403659826303	25|207|301|498|506|2260|2324|2475|3791|4233|4780|5291|5293|5294|5468|5578|5581|5728|5743|6714|6915|7010|7040|7124|7422|9734|10000|10013|10014|10769|23411|51564	ABL1|AKT1|ANXA1|ATP5F1A|ATP5F1B|FGFR1|FLT4|MTOR|KDR|MET|NFE2L2|PIK3CB|PIK3CD|PIK3CG|PPARG|PRKCA|PRKCE|PTEN|PTGS2|SRC|TBXA2R|TEK|TGFB1|TNF|VEGFA|HDAC9|AKT3|HDAC6|HDAC5|PLK2|SIRT1|HDAC7	-11.244871458524928	0	9.0	0.0	0.0	-17.32319458584094	10.132060669456067
1	1	-12.201129020566796	-10.79855457789202	GO:0043549	M11	2	0	GO Biological Processes	19	regulation of kinase activity	19_GO:0008152 metabolic process	-13.78289576098281	2.807151007987828	9.008099409267217	4305	385	239	60	25.10460251046025	2.80482189698355	25|135|150|152|154|207|351|595|801|836|898|1020|1436|1956|2064|2066|2147|2260|2261|2263|2321|2322|2324|2475|3156|3320|3326|3480|3643|3717|3791|3815|4067|4233|4869|4921|5156|5159|5290|5291|5294|5347|5468|5569|5580|5604|5605|5728|5770|5979|6714|6850|7010|7040|7124|7422|8850|10461|23411|120892	ABL1|ADORA2A|ADRA2A|ADRA2C|ADRB2|AKT1|APP|CCND1|CALM1|CASP3|CCNE1|CDK5|CSF1R|EGFR|ERBB2|ERBB4|F2|FGFR1|FGFR3|FGFR2|FLT1|FLT3|FLT4|MTOR|HMGCR|HSP90AA1|HSP90AB1|IGF1R|INSR|JAK2|KDR|KIT|LYN|MET|NPM1|DDR2|PDGFRA|PDGFRB|PIK3CA|PIK3CB|PIK3CG|PLK1|PPARG|PKIA|PRKCD|MAP2K1|MAP2K2|PTEN|PTPN1|RET|SRC|SYK|TEK|TGFB1|TNF|VEGFA|KAT2B|MERTK|SIRT1|LRRK2	-11.244871458524928	0	6.0	0.0	0.0	-18.959448938561483	5.679633608503901
1	1	-11.925058199566715	-12.386590072657128	R-HSA-2219530	M11	2	0	Reactome Gene Sets	6	Constitutive Signaling by Aberrant PI3K in Cancer		-13.753967293035046	8.775345992919215	11.824778008234295	4305	39	239	19	7.949790794979079	1.7498115927437183	1956|2064|2066|2099|2100|2260|2261|2263|2322|3815|3932|4233|5156|5159|5290|5291|5293|5781|6714	EGFR|ERBB2|ERBB4|ESR1|ESR2|FGFR1|FGFR3|FGFR2|FLT3|KIT|LCK|MET|PDGFRA|PDGFRB|PIK3CA|PIK3CB|PIK3CD|PTPN11|SRC	-11.233472268438097	0	4.0	0.0	0.0	-23.895988641287246	8.775345992919215
1	1	-7.0924529693474865	-11.93620268648086	GO:0002520	M11	2	0	GO Biological Processes	19	immune system development	19_GO:0002376 immune system process	-13.638212376789197	3.011386452841432	9.111660901076231	4305	323	239	54	22.594142259414227	2.7051159972520615	25|142|301|351|596|613|695|775|836|1432|1436|2033|2194|2263|2321|2322|2324|2475|3569|3716|3717|3718|3784|3791|3815|3932|4067|5156|5293|5468|5591|5594|5604|5734|5781|5894|5979|6097|6714|6850|7010|7040|7046|7124|7153|7157|7226|7422|9734|9759|10014|10461|23411|79705	ABL1|PARP1|ANXA1|APP|BCL2|BCR|BTK|CACNA1C|CASP3|MAPK14|CSF1R|EP300|FASN|FGFR2|FLT1|FLT3|FLT4|MTOR|IL6|JAK1|JAK2|JAK3|KCNQ1|KDR|KIT|LCK|LYN|PDGFRA|PIK3CD|PPARG|PRKDC|MAPK1|MAP2K1|PTGER4|PTPN11|RAF1|RET|RORC|SRC|SYK|TEK|TGFB1|TGFBR1|TNF|TOP2A|TP53|TRPM2|VEGFA|HDAC9|HDAC4|HDAC5|MERTK|SIRT1|LRRK1	-11.125270490082695	0	18.0	0.0	0.0	-13.855315437324869	7.5337499999999995
1	1	-12.063685262876989	-11.083480162171515	R-HSA-1257604	M11	2	0	Reactome Gene Sets	6	PIP3 activates AKT signaling		-13.62584822806125	4.026335220280581	9.760119398659263	4305	170	239	38	15.899581589958158	2.3653367291132956	207|208|1147|1457|1956|2064|2066|2099|2100|2260|2261|2263|2322|2475|2931|2932|3065|3066|3643|3815|3932|4233|5156|5159|5290|5291|5293|5468|5594|5689|5728|5781|6714|7157|8841|10000|10014|51564	AKT1|AKT2|CHUK|CSNK2A1|EGFR|ERBB2|ERBB4|ESR1|ESR2|FGFR1|FGFR3|FGFR2|FLT3|MTOR|GSK3A|GSK3B|HDAC1|HDAC2|INSR|KIT|LCK|MET|PDGFRA|PDGFRB|PIK3CA|PIK3CB|PIK3CD|PPARG|MAPK1|PSMB1|PTEN|PTPN11|SRC|TP53|HDAC3|AKT3|HDAC5|HDAC7	-11.120330359433954	0	4.0	0.0	0.0	-23.895988641287246	8.775345992919215
1	1	-6.861977894423125	-12.89337894182051	M162	M11	2	0	Canonical Pathways	11	PID RXR VDR PATHWAY		-13.501714798949497	11.747316718209932	12.528296663318498	4305	23	239	15	6.2761506276150625	1.5688188079373753	596|5465|5467|5468|5914|5915|5916|6198|6256|6257|6258|7040|7124|7421|9971	BCL2|PPARA|PPARD|PPARG|RARA|RARB|RARG|RPS6KB1|RXRA|RXRB|RXRG|TGFB1|TNF|VDR|NR1H4	-11.004836677592971	0	19.0	1.0	1.0	-13.501714798949497	11.88405797101449
1	1	-9.22697262781632	-13.392556929736674	WP2586	M11	2	0	WikiPathways	27	Aryl hydrocarbon receptor pathway		-13.495876722851644	8.555962343096235	11.638892512523718	4305	40	239	19	7.949790794979079	1.7498115927437183	196|1017|1545|1728|1956|2033|2099|3320|4023|4780|5594|5604|5743|5894|5970|5979|6714|7124|7422	AHR|CDK2|CYP1B1|NQO1|EGFR|EP300|ESR1|HSP90AA1|LPL|NFE2L2|MAPK1|MAP2K1|PTGS2|RAF1|RELA|RET|SRC|TNF|VEGFA	-11.004836677592971	0	20.0	1.0	1.0	-13.495876722851644	8.555962343096235
1	1	-11.197708461071043	-10.617512725798568	WP5087	M11	2	0	WikiPathways	27	Malignant pleural mesothelioma		-13.438345495687171	3.2626509828688715	9.217246829233297	4305	265	239	48	20.0836820083682	2.591435780628092	207|208|595|596|898|1017|1019|1432|1436|1457|1956|2260|2261|2263|2321|2322|2324|2475|2932|3480|3569|3643|3689|3716|3791|3815|4170|4233|5156|5159|5290|5291|5293|5294|5594|5599|5604|5605|5728|5894|6198|6347|6714|7010|7040|7157|7422|10000	AKT1|AKT2|CCND1|BCL2|CCNE1|CDK2|CDK4|MAPK14|CSF1R|CSNK2A1|EGFR|FGFR1|FGFR3|FGFR2|FLT1|FLT3|FLT4|MTOR|GSK3B|IGF1R|IL6|INSR|ITGB2|JAK1|KDR|KIT|MCL1|MET|PDGFRA|PDGFRB|PIK3CA|PIK3CB|PIK3CD|PIK3CG|MAPK1|MAPK8|MAP2K1|MAP2K2|PTEN|RAF1|RPS6KB1|CCL2|SRC|TEK|TGFB1|TP53|VEGFA|AKT3	-10.955723904451721	0	4.0	0.0	0.0	-23.895988641287246	8.775345992919215
1	1	-10.874654913344934	-9.843229686611878	GO:0019216	M11	2	0	GO Biological Processes	19	regulation of lipid metabolic process	19_GO:0008152 metabolic process	-13.43275323526758	4.2887029288702925	9.835409908027895	4305	147	239	35	14.644351464435147	2.2869267502028463	150|185|207|208|301|476|1019|1066|2053|2147|2261|2321|2322|2475|3358|3480|3815|4067|5156|5159|5294|5465|5467|5468|5580|5581|5743|6097|6714|7010|7040|7124|9971|23411|27198	ADRA2A|AGTR1|AKT1|AKT2|ANXA1|ATP1A1|CDK4|CES1|EPHX2|F2|FGFR3|FLT1|FLT3|MTOR|HTR2C|IGF1R|KIT|LYN|PDGFRA|PDGFRB|PIK3CG|PPARA|PPARD|PPARG|PRKCD|PRKCE|PTGS2|RORC|SRC|TEK|TGFB1|TNF|NR1H4|SIRT1|HCAR1	-10.955723904451721	0	12.0	0.0	0.0	-15.46113752130327	10.59561900073837
1	1	-7.210264573384413	-12.821191222337665	GO:0048545	M11	2	0	GO Biological Processes	19	response to steroid hormone	19_GO:0050896 response to stimulus	-13.423511449375228	4.405948044911351	9.895487187640862	4305	139	239	34	14.225941422594142	2.259537417853314	142|301|367|476|478|498|595|596|836|1545|2099|2100|2104|2322|2908|3480|3569|3717|4129|5290|5327|5465|5467|5743|6198|6256|6257|6258|6446|6714|6715|7040|7124|7298	PARP1|ANXA1|AR|ATP1A1|ATP1A3|ATP5F1A|CCND1|BCL2|CASP3|CYP1B1|ESR1|ESR2|ESRRG|FLT3|NR3C1|IGF1R|IL6|JAK2|MAOB|PIK3CA|PLAT|PPARA|PPARD|PTGS2|RPS6KB1|RXRA|RXRB|RXRG|SGK1|SRC|SRD5A1|TGFB1|TNF|TYMS	-10.953321543089675	0	21.0	1.0	1.0	-13.423511449375228	6.636203479409822
1	1	-6.1199128563466125	-12.64759023819152	GO:0009410	M11	2	0	GO Biological Processes	19	response to xenobiotic stimulus	19_GO:0050896 response to stimulus	-13.409056693354577	3.71112886608776	9.493330954283891	4305	199	239	41	17.15481171548117	2.4385275811084006	18|25|135|196|476|595|596|836|983|1019|1545|1571|1577|1644|1728|1812|3066|3326|3767|3784|3932|4023|4067|4129|4780|4837|4860|5243|5743|5979|6097|6198|6714|6715|6915|7124|7150|7157|7298|11200|79001	ABAT|ABL1|ADORA2A|AHR|ATP1A1|CCND1|BCL2|CASP3|CDK1|CDK4|CYP1B1|CYP2E1|CYP3A5|DDC|NQO1|DRD1|HDAC2|HSP90AB1|KCNJ11|KCNQ1|LCK|LPL|LYN|MAOB|NFE2L2|NNMT|PNP|ABCB1|PTGS2|RET|RORC|RPS6KB1|SRC|SRD5A1|TBXA2R|TNF|TOP1|TP53|TYMS|CHEK2|VKORC1	-10.945600169727992	0	22.0	1.0	1.0	-13.409056693354577	3.9402458158995817
1	1	-6.389955161801377	-13.028143477178176	GO:0043434	M11	2	0	GO Biological Processes	19	response to peptide hormone	19_GO:0050896 response to stimulus	-13.277347488200071	3.933775789929303	9.57690857915037	4305	174	239	38	15.899581589958158	2.3653367291132956	142|185|207|208|301|760|1019|1432|1545|2475|2931|2932|3480|3643|3716|3717|3718|3784|4067|4780|4921|5290|5327|5465|5468|5580|5591|5743|5770|5970|6093|6198|6714|6715|8850|9734|10014|23411	PARP1|AGTR1|AKT1|AKT2|ANXA1|CA2|CDK4|MAPK14|CYP1B1|MTOR|GSK3A|GSK3B|IGF1R|INSR|JAK1|JAK2|JAK3|KCNQ1|LYN|NFE2L2|DDR2|PIK3CA|PLAT|PPARA|PPARG|PRKCD|PRKDC|PTGS2|PTPN1|RELA|ROCK1|RPS6KB1|SRC|SRD5A1|KAT2B|HDAC9|HDAC5|SIRT1	-10.8205215434725	0	1.0	0.0	0.0	-25.814748434026754	4.755926300415683
1	1	-7.628802218788664	-10.981425971462869	GO:0010634	M11	2	0	GO Biological Processes	19	positive regulation of epithelial cell migration	19_GO:0040011 locomotion	-13.169948434689523	5.464482158807767	10.317326839086777	4305	89	239	27	11.297071129707113	2.047636965303672	25|207|301|498|506|2260|2324|2475|3791|4233|4780|5291|5293|5294|5578|5581|5743|6714|7010|7040|7422|9734|10000|10013|10769|23411|51564	ABL1|AKT1|ANXA1|ATP5F1A|ATP5F1B|FGFR1|FLT4|MTOR|KDR|MET|NFE2L2|PIK3CB|PIK3CD|PIK3CG|PRKCA|PRKCE|PTGS2|SRC|TEK|TGFB1|VEGFA|HDAC9|AKT3|HDAC6|PLK2|SIRT1|HDAC7	-10.71965335712091	0	9.0	0.0	0.0	-17.32319458584094	10.132060669456067
1	1	-13.012215085212665	-9.31378797246353	WP306	M11	2	0	WikiPathways	27	Focal adhesion		-13.012215085212665	7.147924528301887	11.08183092176823	4305	106	125	22	17.6	3.406159127228204	207|208|596|673|1956|2064|2932|3480|4233|5156|5159|5290|5291|5293|5579|5594|5599|5604|5728|6714|7422|10000	AKT1|AKT2|BCL2|BRAF|EGFR|ERBB2|GSK3B|IGF1R|MET|PDGFRA|PDGFRB|PIK3CA|PIK3CB|PIK3CD|PRKCB|MAPK1|MAPK8|MAP2K1|PTEN|SRC|VEGFA|AKT3	-10.528236894441479	0	4.0	0.0	0.0	-23.895988641287246	8.775345992919215
1	1	-8.97680513337978	-10.282538503720103	GO:0071363	M11	2	0	GO Biological Processes	19	cellular response to growth factor stimulus	19_GO:0050896 response to stimulus	-12.965542888632761	3.535173816134204	9.222555603218574	4305	214	239	42	17.573221757322177	2.4618461392601163	25|142|207|301|351|836|1432|1644|1956|2064|2066|2260|2261|2263|2321|2322|2324|2908|3065|3066|3480|3643|3791|4921|5156|5159|5290|5293|5468|5781|5894|5970|6198|6347|6714|6715|7040|7046|7157|7422|7525|23411	ABL1|PARP1|AKT1|ANXA1|APP|CASP3|MAPK14|DDC|EGFR|ERBB2|ERBB4|FGFR1|FGFR3|FGFR2|FLT1|FLT3|FLT4|NR3C1|HDAC1|HDAC2|IGF1R|INSR|KDR|DDR2|PDGFRA|PDGFRB|PIK3CA|PIK3CD|PPARG|PTPN11|RAF1|RELA|RPS6KB1|CCL2|SRC|SRD5A1|TGFB1|TGFBR1|TP53|VEGFA|YES1|SIRT1	-10.521681921069558	0	17.0	0.0	0.0	-13.93371120412679	3.6025104602510463
1	1	-11.843880314487366	-11.281469525047685	WP4666	M11	2	0	WikiPathways	27	Hepatitis B infection		-12.947865459360617	4.6532426778242675	9.839494992053568	4305	120	239	31	12.97071129707113	2.1732798980558146	207|208|596|673|836|1147|1432|2033|3551|3569|3716|3717|3718|5290|5291|5293|5578|5579|5594|5599|5600|5604|5605|5894|5970|6300|6714|7040|7046|7124|10000	AKT1|AKT2|BCL2|BRAF|CASP3|CHUK|MAPK14|EP300|IKBKB|IL6|JAK1|JAK2|JAK3|PIK3CA|PIK3CB|PIK3CD|PRKCA|PRKCB|MAPK1|MAPK8|MAPK11|MAP2K1|MAP2K2|RAF1|RELA|MAPK12|SRC|TGFB1|TGFBR1|TNF|AKT3	-10.510344669828433	0	10.0	0.0	0.0	-15.998699473245196	7.770120600541471
1	1	-12.93588221524187	-10.785858317584587	WP673	M11	2	0	WikiPathways	27	ErbB signaling pathway		-12.93588221524187	8.7248	11.669458101464052	4305	75	125	19	15.2	3.2111804683013374	25|207|208|673|1956|2064|2066|2475|2932|5290|5291|5293|5579|5594|5599|5604|5605|6714|10000	ABL1|AKT1|AKT2|BRAF|EGFR|ERBB2|ERBB4|MTOR|GSK3B|PIK3CA|PIK3CB|PIK3CD|PRKCB|MAPK1|MAPK8|MAP2K1|MAP2K2|SRC|AKT3	-10.465692308956317	0	15.0	0.0	0.0	-15.119454358829058	25.830000000000002
1	1	-11.429314052777857	-12.026984370654851	R-HSA-6811558	M11	2	0	Reactome Gene Sets	6	PI5P, PP2A and IER3 Regulate PI3K/AKT Signaling		-12.879772789973277	6.71654492589178	10.718179511880514	4305	59	239	22	9.205020920502092	1.8700118383973248	207|1956|2064|2066|2099|2100|2260|2261|2263|2322|3643|3815|3932|4233|5156|5159|5290|5291|5293|5594|5781|6714	AKT1|EGFR|ERBB2|ERBB4|ESR1|ESR2|FGFR1|FGFR3|FGFR2|FLT3|INSR|KIT|LCK|MET|PDGFRA|PDGFRB|PIK3CA|PIK3CB|PIK3CD|MAPK1|PTPN11|SRC	-10.448500949718094	0	4.0	0.0	0.0	-23.895988641287246	8.775345992919215
1	1	-9.229760441413763	-9.91672447484043	GO:0048511	M11	2	0	GO Biological Processes	19	rhythmic process	19_GO:0048511 rhythmic process	-12.746030417913707	4.194703960566286	9.520592623295256	4305	146	239	34	14.225941422594142	2.259537417853314	196|836|983|1020|1457|1545|1644|2033|2099|2475|2932|3065|3066|3480|3615|5156|5465|5468|5591|5599|5728|6097|6714|6715|7124|7150|7153|7157|7226|7298|8841|8850|23411|116443	AHR|CASP3|CDK1|CDK5|CSNK2A1|CYP1B1|DDC|EP300|ESR1|MTOR|GSK3B|HDAC1|HDAC2|IGF1R|IMPDH2|PDGFRA|PPARA|PPARG|PRKDC|MAPK8|PTEN|RORC|SRC|SRD5A1|TNF|TOP1|TOP2A|TP53|TRPM2|TYMS|HDAC3|KAT2B|SIRT1|GRIN3A	-10.320918886363343	0	23.0	1.0	1.0	-12.746030417913707	4.305000000000001
1	1	-12.71670698013509	-10.596630597116112	WP2203	M11	2	0	WikiPathways	27	Thymic stromal lymphopoietin (TSLP) signaling pathway		-12.71670698013509	12.3	12.724725408321579	4305	42	125	15	12.0	2.906544339933592	207|695|1432|2475|3717|3932|5290|5594|5599|5604|5605|5781|5970|6714|7525	AKT1|BTK|MAPK14|MTOR|JAK2|LCK|PIK3CA|MAPK1|MAPK8|MAP2K1|MAP2K2|PTPN11|RELA|SRC|YES1	-10.279186190602905	0	15.0	0.0	0.0	-15.119454358829058	25.830000000000002
1	1	-12.71670698013509	-8.436525678668332	WP4566	M11	2	0	WikiPathways	27	Translation inhibitors in chronically activated PDGFRA cells		-12.71670698013509	12.3	12.724725408321579	4305	42	125	15	12.0	2.906544339933592	207|208|1432|1457|2475|5290|5291|5292|5294|5580|5594|5599|5604|5605|10000	AKT1|AKT2|MAPK14|CSNK2A1|MTOR|PIK3CA|PIK3CB|PIM1|PIK3CG|PRKCD|MAPK1|MAPK8|MAP2K1|MAP2K2|AKT3	-10.279186190602905	0	8.0	0.0	0.0	-17.82547596819934	25.830000000000002
1	1	-5.749777549851211	-12.45459874431368	GO:0090257	M11	2	0	GO Biological Processes	19	regulation of muscle system process	19_GO:0032501 multicellular organismal process	-12.45459874431368	5.6513862633900445	10.134817137002639	4305	92	207	25	12.077294685990339	2.264905988884942	18|136|142|150|152|154|476|775|801|1131|2931|3778|3784|3815|5144|5294|5465|5468|5566|5578|5743|6093|6198|6915|9759	ABAT|ADORA2B|PARP1|ADRA2A|ADRA2C|ADRB2|ATP1A1|CACNA1C|CALM1|CHRM3|GSK3A|KCNMA1|KCNQ1|KIT|PDE4D|PIK3CG|PPARA|PPARG|PRKACA|PRKCA|PTGS2|ROCK1|RPS6KB1|TBXA2R|HDAC4	-10.041551724164696	0	13.0	0.0	0.0	-15.24979660002607	7.998885172798216
1	1	-12.39296669963792	-10.600663870233014	WP58	M11	2	0	WikiPathways	27	Monoamine GPCRs		-12.39296669963792	34.44	16.369355568321307	4305	8	125	8	6.4	2.189136816190345	150|152|154|1128|1131|1812|3269|3358	ADRA2A|ADRA2C|ADRB2|CHRM1|CHRM3|DRD1|HRH1|HTR2C	-9.985828539099456	0	24.0	1.0	1.0	-12.39296669963792	34.44
1	1	-5.535494401407271	-11.107228101765495	GO:0010594	M11	2	0	GO Biological Processes	19	regulation of endothelial cell migration	19_GO:0040011 locomotion	-12.277067079121155	5.066030334728034	9.767156863542315	4305	96	239	27	11.297071129707113	2.047636965303672	25|207|301|498|506|2260|2324|3791|4233|4780|5291|5293|5294|5468|5578|5743|6915|7010|7040|7124|7422|9734|10000|10014|10769|23411|51564	ABL1|AKT1|ANXA1|ATP5F1A|ATP5F1B|FGFR1|FLT4|KDR|MET|NFE2L2|PIK3CB|PIK3CD|PIK3CG|PPARG|PRKCA|PTGS2|TBXA2R|TEK|TGFB1|TNF|VEGFA|HDAC9|AKT3|HDAC5|PLK2|SIRT1|HDAC7	-9.86992891858269	0	9.0	0.0	0.0	-17.32319458584094	10.132060669456067
1	1	-6.463451384003933	-10.250701007019822	GO:0030097	M11	2	0	GO Biological Processes	19	hemopoiesis	19_GO:0002376 immune system process	-12.244020786168727	3.0443750368318696	8.641797738442747	4305	284	239	48	20.0836820083682	2.591435780628092	25|142|301|351|596|613|695|836|1432|1436|2033|2194|2263|2321|2322|2324|2475|3569|3716|3717|3718|3784|3791|3815|3932|4067|5156|5293|5468|5591|5734|5781|6097|6714|6850|7010|7040|7124|7153|7157|7226|7422|9734|9759|10014|10461|23411|79705	ABL1|PARP1|ANXA1|APP|BCL2|BCR|BTK|CASP3|MAPK14|CSF1R|EP300|FASN|FGFR2|FLT1|FLT3|FLT4|MTOR|IL6|JAK1|JAK2|JAK3|KCNQ1|KDR|KIT|LCK|LYN|PDGFRA|PIK3CD|PPARG|PRKDC|PTGER4|PTPN11|RORC|SRC|SYK|TEK|TGFB1|TNF|TOP2A|TP53|TRPM2|VEGFA|HDAC9|HDAC4|HDAC5|MERTK|SIRT1|LRRK1	-9.842712169290987	0	18.0	0.0	0.0	-13.855315437324869	7.5337499999999995
1	1	-5.866315831119007	-11.281469525047685	GO:0071375	M11	2	0	GO Biological Processes	19	cellular response to peptide hormone stimulus	19_GO:0050896 response to stimulus	-12.127766628329066	4.5031380753138075	9.435209371048646	4305	120	239	30	12.552301255230125	2.143072774114417	142|185|207|208|760|1019|1545|2931|2932|3480|3643|3716|3717|3718|4067|4780|4921|5290|5327|5468|5580|5591|5770|5970|6198|6714|6715|8850|9734|10014	PARP1|AGTR1|AKT1|AKT2|CA2|CDK4|CYP1B1|GSK3A|GSK3B|IGF1R|INSR|JAK1|JAK2|JAK3|LYN|NFE2L2|DDR2|PIK3CA|PLAT|PPARG|PRKCD|PRKDC|PTPN1|RELA|RPS6KB1|SRC|SRD5A1|KAT2B|HDAC9|HDAC5	-9.732210340340417	0	1.0	0.0	0.0	-25.814748434026754	4.755926300415683
1	1	-9.149975007179934	-9.537335280520544	WP4658	M11	2	0	WikiPathways	27	Small cell lung cancer		-12.088790600811304	5.918410041841004	10.057694498651585	4305	70	239	23	9.623430962343097	1.90762911488239	207|208|595|596|598|836|898|1017|1019|1147|3551|5290|5291|5293|5728|5743|5915|5970|6256|6257|6258|7157|10000	AKT1|AKT2|CCND1|BCL2|BCL2L1|CASP3|CCNE1|CDK2|CDK4|CHUK|IKBKB|PIK3CA|PIK3CB|PIK3CD|PTEN|PTGS2|RARB|RELA|RXRA|RXRB|RXRG|TP53|AKT3	-9.698911445714346	0	25.0	1.0	1.0	-12.088790600811304	5.918410041841004
1	1	-4.44649672620237	-11.420960482456973	WP3996	M11	2	0	WikiPathways	27	Ethanol effects on histone modifications		-12.021218849938489	10.96416227032927	11.61536262466475	4305	23	239	14	5.857740585774058	1.5190022790896067	1571|1719|3065|3066|7298|8841|8850|9734|9759|10013|10014|51564|55869|83933	CYP2E1|DHFR|HDAC1|HDAC2|TYMS|HDAC3|KAT2B|HDAC9|HDAC4|HDAC6|HDAC5|HDAC7|HDAC8|HDAC10	-9.63694357235953	0	26.0	1.0	1.0	-12.021218849938489	14.855072463768115
1	1	-12.003164818026734	-9.144751904417978	WP2059	M11	2	0	WikiPathways	27	Alzheimer's disease and miRNA effects		-12.003164818026734	5.484076433121019	9.897065762885498	4305	157	125	25	20.0	3.577708763999664	207|208|673|775|801|836|1020|1457|2475|2932|3551|4023|5290|5291|5293|5594|5599|5604|5605|5689|5743|5970|7124|7846|10000	AKT1|AKT2|BRAF|CACNA1C|CALM1|CASP3|CDK5|CSNK2A1|MTOR|GSK3B|IKBKB|LPL|PIK3CA|PIK3CB|PIK3CD|MAPK1|MAPK8|MAP2K1|MAP2K2|PSMB1|PTGS2|RELA|TNF|TUBA1A|AKT3	-9.676184944402207	0	10.0	0.0	0.0	-15.998699473245196	7.770120600541471
1	1	-12.003164818026734	-9.144751904417978	WP5124	M11	2	0	WikiPathways	27	Alzheimer's disease		-12.003164818026734	5.484076433121019	9.897065762885498	4305	157	125	25	20.0	3.577708763999664	207|208|673|775|801|836|1020|1457|2475|2932|3551|4023|5290|5291|5293|5594|5599|5604|5605|5689|5743|5970|7124|7846|10000	AKT1|AKT2|BRAF|CACNA1C|CALM1|CASP3|CDK5|CSNK2A1|MTOR|GSK3B|IKBKB|LPL|PIK3CA|PIK3CB|PIK3CD|MAPK1|MAPK8|MAP2K1|MAP2K2|PSMB1|PTGS2|RELA|TNF|TUBA1A|AKT3	-9.676184944402207	0	10.0	0.0	0.0	-15.998699473245196	7.770120600541471
1	1	-11.964488985579925	-10.288035351744862	WP2037	M11	2	0	WikiPathways	27	Prolactin signaling pathway		-11.964488985579925	9.148125	11.355768505521887	4305	64	125	17	13.6	3.065994129152892	207|836|1432|2064|2475|2932|3717|5290|5291|5294|5594|5599|5604|5605|5781|5970|6714	AKT1|CASP3|MAPK14|ERBB2|MTOR|GSK3B|JAK2|PIK3CA|PIK3CB|PIK3CG|MAPK1|MAPK8|MAP2K1|MAP2K2|PTPN11|RELA|SRC	-9.64236161474981	0	15.0	0.0	0.0	-15.119454358829058	25.830000000000002
1	1	-5.332970556241031	-10.342790396552145	GO:0010595	M11	2	0	GO Biological Processes	19	positive regulation of endothelial cell migration	19_GO:0040011 locomotion	-11.940423656322396	5.835052153927751	9.958783823443625	4305	71	239	23	9.623430962343097	1.90762911488239	25|207|301|498|506|2260|2324|3791|4233|4780|5291|5293|5294|5578|5743|7010|7040|7422|9734|10000|10769|23411|51564	ABL1|AKT1|ANXA1|ATP5F1A|ATP5F1B|FGFR1|FLT4|KDR|MET|NFE2L2|PIK3CB|PIK3CD|PIK3CG|PRKCA|PTGS2|TEK|TGFB1|VEGFA|HDAC9|AKT3|PLK2|SIRT1|HDAC7	-9.5671437630449	0	9.0	0.0	0.0	-17.32319458584094	10.132060669456067
1	1	-4.309421926219373	-11.917315815342096	M101	M11	2	0	Canonical Pathways	11	PID HDAC CLASSI PATHWAY		-11.917315815342096	7.964847363552266	10.789294078961941	4305	47	207	18	8.695652173913043	1.958446158528047	2033|3065|3066|5468|5566|5970|7124|8841|8850|9734|9759|10013|10014|23411|51564|55869|79885|83933	EP300|HDAC1|HDAC2|PPARG|PRKACA|RELA|TNF|HDAC3|KAT2B|HDAC9|HDAC4|HDAC6|HDAC5|SIRT1|HDAC7|HDAC8|HDAC11|HDAC10	-9.618669540361505	0	26.0	0.0	0.0	-12.021218849938489	14.855072463768115
1	1	-9.192819259570014	-9.023264869548058	M237	M11	2	0	Canonical Pathways	11	PID VEGFR1 2 PATHWAY		-11.847183974282743	6.411247429260336	10.145764982502335	4305	59	239	21	8.786610878661088	1.831222191881174	207|673|1432|2321|3320|3326|3791|5290|5566|5578|5579|5580|5594|5600|5604|5605|5781|5894|6093|6714|7422	AKT1|BRAF|MAPK14|FLT1|HSP90AA1|HSP90AB1|KDR|PIK3CA|PRKACA|PRKCA|PRKCB|PRKCD|MAPK1|MAPK11|MAP2K1|MAP2K2|PTPN11|RAF1|ROCK1|SRC|VEGFA	-9.491582617383004	0	27.0	1.0	1.0	-11.847183974282743	8.577405857740585
1	1	-11.843880314487366	-5.50481508974025	GO:0032386	M11	2	0	GO Biological Processes	19	regulation of intracellular transport	19_GO:0051179 localization	-11.843880314487366	6.314000000000001	10.20862941892903	4305	120	125	22	17.6	3.406159127228204	208|983|1020|1128|1432|2064|2932|3326|3689|3717|5580|5594|5599|5604|5605|5743|5781|6608|6714|7040|8841|120892	AKT2|CDK1|CDK5|CHRM1|MAPK14|ERBB2|GSK3B|HSP90AB1|ITGB2|JAK2|PRKCD|MAPK1|MAPK8|MAP2K1|MAP2K2|PTGS2|PTPN11|SMO|SRC|TGFB1|HDAC3|LRRK2	-9.566972632087511	0	16.0	0.0	0.0	-15.100447162092415	14.760000000000002
1	1	-4.332254327283895	-9.852595863147386	GO:0043535	M11	2	0	GO Biological Processes	19	regulation of blood vessel endothelial cell migration	19_GO:0040011 locomotion	-11.681812955554781	6.304393305439331	10.030530222888489	4305	60	239	21	8.786610878661088	1.831222191881174	25|207|301|498|506|2260|3791|4780|5468|5578|5743|6915|7040|7124|7422|9734|10000|10014|10769|23411|51564	ABL1|AKT1|ANXA1|ATP5F1A|ATP5F1B|FGFR1|KDR|NFE2L2|PPARG|PRKCA|PTGS2|TBXA2R|TGFB1|TNF|VEGFA|HDAC9|AKT3|HDAC5|PLK2|SIRT1|HDAC7	-9.334862000999633	0	9.0	0.0	0.0	-17.32319458584094	10.132060669456067
1	1	-10.011243972532975	-8.284083837844504	WP5144	M11	2	0	WikiPathways	27	NRP1-triggered signaling pathways in pancreatic cancer		-11.629927355724018	7.540138172618469	10.448785733075765	4305	43	239	18	7.531380753138075	1.7070079273016225	207|208|898|1017|1956|2321|2931|3791|4233|5594|5604|5605|5970|6714|7040|7046|7422|10000	AKT1|AKT2|CCNE1|CDK2|EGFR|FLT1|GSK3A|KDR|MET|MAPK1|MAP2K1|MAP2K2|RELA|SRC|TGFB1|TGFBR1|VEGFA|AKT3	-9.288055926698146	0	28.0	1.0	1.0	-11.629927355724018	8.187523773297832
1	1	-11.594939367212017	-8.989260594281397	WP4481	M11	2	0	WikiPathways	27	Resistin as a regulator of inflammation		-11.594939367212017	15.306666666666668	12.894453711732838	4305	27	125	12	9.6	2.6349041728305793	207|208|1432|3551|5290|5291|5293|5294|5594|5970|7124|10000	AKT1|AKT2|MAPK14|IKBKB|PIK3CA|PIK3CB|PIK3CD|PIK3CG|MAPK1|RELA|TNF|AKT3	-9.33140671164775	0	8.0	0.0	0.0	-17.82547596819934	25.830000000000002
1	1	-11.587699003882438	-7.460585671019417	WP4205	M11	2	0	WikiPathways	27	MET in type 1 papillary renal cell carcinoma		-11.587699003882438	10.542857142857143	11.616589686826385	4305	49	125	15	12.0	2.906544339933592	207|208|673|3718|4233|5290|5291|5293|5594|5599|5604|5605|5781|6714|10000	AKT1|AKT2|BRAF|JAK3|MET|PIK3CA|PIK3CB|PIK3CD|MAPK1|MAPK8|MAP2K1|MAP2K2|PTPN11|SRC|AKT3	-9.328362462911779	0	15.0	0.0	0.0	-15.119454358829058	25.830000000000002
1	1	-6.055352038460983	-11.396450743468376	R-HSA-383280	M11	2	0	Reactome Gene Sets	6	Nuclear Receptor transcription pathway		-11.582428425120805	8.058247082140497	10.59445763855309	4305	38	239	17	7.112970711297071	1.662662479919971	367|2099|2100|2104|2908|5465|5467|5468|5914|5915|5916|6097|6256|6257|6258|7421|9971	AR|ESR1|ESR2|ESRRG|NR3C1|PPARA|PPARD|PPARG|RARA|RARB|RARG|RORC|RXRA|RXRB|RXRG|VDR|NR1H4	-9.245577797469984	0	19.0	0.0	0.0	-13.501714798949497	11.88405797101449
1	1	-10.834581671398903	-8.1478985864254	GO:0070201	M11	2	0	GO Biological Processes	19	regulation of establishment of protein localization	19_GO:0051179 localization	-11.436897656103067	3.3936692741495365	8.55686608720712	4305	207	239	39	16.317991631799163	2.3902892038783947	18|135|150|208|983|1020|1080|1128|1432|1595|2064|2931|2932|3156|3326|3569|3689|3717|3767|3783|5467|5468|5566|5569|5580|5581|5599|5743|5770|5781|6608|6714|7040|7124|7226|8841|9971|10013|120892	ABAT|ADORA2A|ADRA2A|AKT2|CDK1|CDK5|CFTR|CHRM1|MAPK14|CYP51A1|ERBB2|GSK3A|GSK3B|HMGCR|HSP90AB1|IL6|ITGB2|JAK2|KCNJ11|KCNN4|PPARD|PPARG|PRKACA|PKIA|PRKCD|PRKCE|MAPK8|PTGS2|PTPN1|PTPN11|SMO|SRC|TGFB1|TNF|TRPM2|HDAC3|NR1H4|HDAC6|LRRK2	-9.108133302496373	0	16.0	0.0	0.0	-15.100447162092415	14.760000000000002
1	1	-10.408081429458417	-10.662611970273012	GO:0050804	M11	2	0	GO Biological Processes	19	modulation of chemical synaptic transmission	19_GO:0023052 signaling	-11.4351131761209	4.254933614469739	9.026329284153409	4305	127	239	30	12.552301255230125	2.143072774114417	25|135|136|150|154|351|613|760|1020|1812|2550|2932|3269|3717|3815|5327|5566|5579|5581|5594|5728|5743|5914|6347|6714|7124|10769|23621|116443|120892	ABL1|ADORA2A|ADORA2B|ADRA2A|ADRB2|APP|BCR|CA2|CDK5|DRD1|GABBR1|GSK3B|HRH1|JAK2|KIT|PLAT|PRKACA|PRKCB|PRKCE|MAPK1|PTEN|PTGS2|RARA|CCL2|SRC|TNF|PLK2|BACE1|GRIN3A|LRRK2	-9.108133302496373	0	29.0	1.0	1.0	-11.4351131761209	17.220000000000002
1	1	-11.392796368441784	-7.554745387996627	M186	M11	2	0	Canonical Pathways	11	PID PDGFRB PATHWAY		-11.392796368441784	7.270666666666667	10.395351469877466	4305	90	125	19	15.2	3.2111804683013374	25|673|3717|3932|5159|5290|5291|5293|5294|5580|5581|5594|5599|5604|5605|5728|5781|6714|7525	ABL1|BRAF|JAK2|LCK|PDGFRB|PIK3CA|PIK3CB|PIK3CD|PIK3CG|PRKCD|PRKCE|MAPK1|MAPK8|MAP2K1|MAP2K2|PTEN|PTPN11|SRC|YES1	-9.149850243659294	0	30.0	1.0	1.0	-11.392796368441784	15.067499999999999
1	1	-11.362594099532927	-7.5932573208741125	WP4871	M11	2	0	WikiPathways	27	Kisspeptin/kisspeptin receptor system in the ovary		-11.362594099532927	14.760000000000002	12.630798922396876	4305	28	125	12	9.6	2.6349041728305793	207|208|5290|5291|5293|5294|5579|5580|5581|5594|5604|5605	AKT1|AKT2|PIK3CA|PIK3CB|PIK3CD|PIK3CG|PRKCB|PRKCD|PRKCE|MAPK1|MAP2K1|MAP2K2	-9.131547198050145	0	8.0	0.0	0.0	-17.82547596819934	25.830000000000002
1	1	-11.353679466721768	-7.041051243447446	GO:1903829	M11	2	0	GO Biological Processes	19	positive regulation of protein localization	19_GO:0051179 localization	-11.353679466721768	4.92	9.343682886036866	4305	182	125	26	20.8	3.6302727170282956	135|142|207|208|983|1020|1128|1432|1956|2064|2066|2932|3326|3689|3717|5347|5468|5580|5581|5599|5743|6608|6714|7040|7124|8841	ADORA2A|PARP1|AKT1|AKT2|CDK1|CDK5|CHRM1|MAPK14|EGFR|ERBB2|ERBB4|GSK3B|HSP90AB1|ITGB2|JAK2|PLK1|PPARG|PRKCD|PRKCE|MAPK8|PTGS2|SMO|SRC|TGFB1|TNF|HDAC3	-9.130141005689044	0	16.0	0.0	0.0	-15.100447162092415	14.760000000000002
1	1	-10.340623218388656	-10.578012307835836	GO:0099177	M11	2	0	GO Biological Processes	19	regulation of trans-synaptic signaling	19_GO:0023052 signaling	-11.340528086326447	4.221691945606694	8.970324486070124	4305	128	239	30	12.552301255230125	2.143072774114417	25|135|136|150|154|351|613|760|1020|1812|2550|2932|3269|3717|3815|5327|5566|5579|5581|5594|5728|5743|5914|6347|6714|7124|10769|23621|116443|120892	ABL1|ADORA2A|ADORA2B|ADRA2A|ADRB2|APP|BCR|CA2|CDK5|DRD1|GABBR1|GSK3B|HRH1|JAK2|KIT|PLAT|PRKACA|PRKCB|PRKCE|MAPK1|PTEN|PTGS2|RARA|CCL2|SRC|TNF|PLK2|BACE1|GRIN3A|LRRK2	-9.01884663256798	0	29.0	0.0	0.0	-11.4351131761209	17.220000000000002
1	1	-9.520859699660704	-9.419466621522675	WP4155	M11	2	0	WikiPathways	27	Endometrial cancer		-11.333693929007161	6.433054393305439	9.920786319895443	4305	56	239	20	8.368200836820083	1.7911840108773895	207|208|595|673|1956|2064|2260|2261|2263|2932|5290|5291|5293|5594|5604|5605|5728|5894|7157|10000	AKT1|AKT2|CCND1|BRAF|EGFR|ERBB2|FGFR1|FGFR3|FGFR2|GSK3B|PIK3CA|PIK3CB|PIK3CD|MAPK1|MAP2K1|MAP2K2|PTEN|RAF1|TP53|AKT3	-9.01884663256798	0	4.0	0.0	0.0	-23.895988641287246	8.775345992919215
1	1	-10.444211325511183	-7.960675123003184	GO:0051223	M11	2	0	GO Biological Processes	19	regulation of protein transport	19_GO:0051179 localization	-11.331428685491865	3.439582851495974	8.542481211181641	4305	199	239	38	15.899581589958158	2.3653367291132956	18|135|150|208|983|1020|1080|1128|1432|1595|2064|2931|2932|3156|3326|3569|3689|3717|3767|3783|5467|5468|5566|5569|5580|5581|5599|5743|5770|5781|6608|6714|7040|7124|7226|8841|9971|120892	ABAT|ADORA2A|ADRA2A|AKT2|CDK1|CDK5|CFTR|CHRM1|MAPK14|CYP51A1|ERBB2|GSK3A|GSK3B|HMGCR|HSP90AB1|IL6|ITGB2|JAK2|KCNJ11|KCNN4|PPARD|PPARG|PRKACA|PKIA|PRKCD|PRKCE|MAPK8|PTGS2|PTPN1|PTPN11|SMO|SRC|TGFB1|TNF|TRPM2|HDAC3|NR1H4|LRRK2	-9.01884663256798	0	16.0	0.0	0.0	-15.100447162092415	14.760000000000002
1	1	-11.241922358240952	-6.679195594165922	R-HSA-449147	M11	2	0	Reactome Gene Sets	6	Signaling by Interleukins		-11.241922358240952	4.04409090909091	8.827102167573154	4305	264	125	31	24.8	3.8626001605136406	207|301|596|836|1432|3320|3551|3689|3717|3718|3932|4128|4170|5290|5291|5292|5293|5594|5599|5604|5689|5743|5781|5970|6097|6347|6850|7040|7124|7422|7525	AKT1|ANXA1|BCL2|CASP3|MAPK14|HSP90AA1|IKBKB|ITGB2|JAK2|JAK3|LCK|MAOA|MCL1|PIK3CA|PIK3CB|PIM1|PIK3CD|MAPK1|MAPK8|MAP2K1|PSMB1|PTGS2|PTPN11|RELA|RORC|CCL2|SYK|TGFB1|TNF|VEGFA|YES1	-9.033738339717674	0	31.0	1.0	1.0	-11.241922358240952	7.446486486486486
1	1	-6.895790139008935	-11.191026774403953	GO:0010035	M11	2	0	GO Biological Processes	19	response to inorganic substance	19_GO:0050896 response to stimulus	-11.191026774403953	3.4064217891054476	8.468253800526176	4305	232	207	38	18.357487922705314	2.690788930732035	18|25|135|142|207|301|351|498|595|596|673|801|983|1017|1147|1545|1571|1728|1956|3066|3569|3778|3791|3815|4129|4780|5159|5290|5594|5599|5743|5970|6714|7226|10013|23411|23621|120892	ABAT|ABL1|ADORA2A|PARP1|AKT1|ANXA1|APP|ATP5F1A|CCND1|BCL2|BRAF|CALM1|CDK1|CDK2|CHUK|CYP1B1|CYP2E1|NQO1|EGFR|HDAC2|IL6|KCNMA1|KDR|KIT|MAOB|NFE2L2|PDGFRB|PIK3CA|MAPK1|MAPK8|PTGS2|RELA|SRC|TRPM2|HDAC6|SIRT1|BACE1|LRRK2	-8.990203855527044	0	32.0	1.0	1.0	-11.191026774403953	5.253661087866109
1	1	-7.026657594445935	-10.77347114455557	WP170	M11	2	0	WikiPathways	27	Nuclear receptors		-11.154125796492378	9.006276150627615	10.667791725895675	4305	30	239	15	6.2761506276150625	1.5688188079373753	367|2099|2100|2908|5465|5467|5468|5914|5915|5916|6097|6256|6257|6258|7421	AR|ESR1|ESR2|NR3C1|PPARA|PPARD|PPARG|RARA|RARB|RARG|RORC|RXRA|RXRB|RXRG|VDR	-8.846238864776874	0	19.0	0.0	0.0	-13.501714798949497	11.88405797101449
1	1	-3.908381144197768	-8.75677924084137	GO:0043536	M11	2	0	GO Biological Processes	19	positive regulation of blood vessel endothelial cell migration	19_GO:0040011 locomotion	-11.13704806501194	7.655334728033472	10.251602908691376	4305	40	239	17	7.112970711297071	1.662662479919971	25|207|301|498|506|2260|3791|4780|5578|5743|7040|7422|9734|10000|10769|23411|51564	ABL1|AKT1|ANXA1|ATP5F1A|ATP5F1B|FGFR1|KDR|NFE2L2|PRKCA|PTGS2|TGFB1|VEGFA|HDAC9|AKT3|PLK2|SIRT1|HDAC7	-8.8338060383422	0	9.0	0.0	0.0	-17.32319458584094	10.132060669456067
1	1	-11.135953442700641	-9.468519621280722	M175	M11	2	0	Canonical Pathways	11	PID ERBB2 ERBB3 PATHWAY		-11.135953442700641	12.436666666666667	11.914906352199525	4305	36	125	13	10.4	2.7303333129857976	207|2064|2475|3717|5290|5291|5293|5594|5599|5604|5605|5781|6714	AKT1|ERBB2|MTOR|JAK2|PIK3CA|PIK3CB|PIK3CD|MAPK1|MAPK8|MAP2K1|MAP2K2|PTPN11|SRC	-8.938764808478826	0	15.0	0.0	0.0	-15.119454358829058	25.830000000000002
1	1	-8.735347313683077	-9.66376999054623	WP127	M11	2	0	WikiPathways	27	IL-5 signaling pathway		-11.105633415770775	8.234309623430962	10.417621436079122	4305	35	239	16	6.694560669456067	1.616648380102937	207|596|695|2931|2932|3716|3717|4067|5294|5594|5604|5605|5781|5894|6198|6850	AKT1|BCL2|BTK|GSK3A|GSK3B|JAK1|JAK2|LYN|PIK3CG|MAPK1|MAP2K1|MAP2K2|PTPN11|RAF1|RPS6KB1|SYK	-8.806987140790184	0	15.0	0.0	0.0	-15.119454358829058	25.830000000000002
1	1	-11.061214543772673	-6.493227079952516	GO:0090066	M11	2	0	GO Biological Processes	19	regulation of anatomical structure size	19_GO:0065007 biological regulation	-11.061214543772673	5.231392405063292	9.370177653311666	4305	158	125	24	19.2	3.5229078897978585	25|135|136|150|152|154|185|1020|1131|1812|2475|2932|3269|3326|5290|5580|5581|5728|5743|5916|7124|7422|10000|120892	ABL1|ADORA2A|ADORA2B|ADRA2A|ADRA2C|ADRB2|AGTR1|CDK5|CHRM3|DRD1|MTOR|GSK3B|HRH1|HSP90AB1|PIK3CA|PRKCD|PRKCE|PTEN|PTGS2|RARG|TNF|VEGFA|AKT3|LRRK2	-8.878266348665468	0	33.0	1.0	1.0	-11.061214543772673	5.231392405063292
1	1	-9.992433340571045	-9.227159185385435	WP4262	M11	2	0	WikiPathways	27	Breast cancer pathway		-11.04281401936902	4.545223477886834	9.002552922215203	4305	107	239	27	11.297071129707113	2.047636965303672	142|207|208|595|673|1019|1457|1956|2064|2099|2100|2260|2324|2475|2932|3480|3815|5290|5293|5594|5604|5605|5728|5894|6198|7157|10000	PARP1|AKT1|AKT2|CCND1|BRAF|CDK4|CSNK2A1|EGFR|ERBB2|ESR1|ESR2|FGFR1|FLT4|MTOR|GSK3B|IGF1R|KIT|PIK3CA|PIK3CD|MAPK1|MAP2K1|MAP2K2|PTEN|RAF1|RPS6KB1|TP53|AKT3	-8.753215873365825	0	4.0	0.0	0.0	-23.895988641287246	8.775345992919215
1	1	-9.426833083606873	-8.57196259059133	WP481	M11	2	0	WikiPathways	27	Insulin signaling		-11.031617848303092	4.385664908131709	8.921487585829796	4305	115	239	28	11.715481171548117	2.0802876551916407	207|208|1432|2475|2931|2932|3480|3551|3643|5290|5291|5293|5294|5578|5579|5580|5594|5599|5600|5604|5605|5728|5770|5781|5894|6198|6300|6446	AKT1|AKT2|MAPK14|MTOR|GSK3A|GSK3B|IGF1R|IKBKB|INSR|PIK3CA|PIK3CB|PIK3CD|PIK3CG|PRKCA|PRKCB|PRKCD|MAPK1|MAPK8|MAPK11|MAP2K1|MAP2K2|PTEN|PTPN1|PTPN11|RAF1|RPS6KB1|MAPK12|SGK1	-8.746474043726147	0	10.0	0.0	0.0	-15.998699473245196	7.770120600541471
1	1	-6.079292720066696	-10.99900278843769	GO:0060078	M11	2	0	GO Biological Processes	19	regulation of postsynaptic membrane potential	19_GO:0065007 biological regulation	-10.99900278843769	12.478260869565217	11.562480214194668	4305	20	207	12	5.797101449275362	1.6242482612208529	135|207|1020|1128|2550|2554|2558|2565|2931|2932|116443|120892	ADORA2A|AKT1|CDK5|CHRM1|GABBR1|GABRA1|GABRA5|GABRG1|GSK3A|GSK3B|GRIN3A|LRRK2	-8.823003453285812	0	5.0	0.0	0.0	-20.25297032297523	12.478260869565217
1	1	-3.6817767732170417	-10.99900278843769	R-HSA-350054	M11	2	0	Reactome Gene Sets	6	Notch-HLH transcription pathway		-10.99900278843769	12.478260869565217	11.562480214194668	4305	20	207	12	5.797101449275362	1.6242482612208529	3065|3066|8841|8850|9734|9759|10013|10014|51564|55869|79885|83933	HDAC1|HDAC2|HDAC3|KAT2B|HDAC9|HDAC4|HDAC6|HDAC5|HDAC7|HDAC8|HDAC11|HDAC10	-8.823003453285812	0	26.0	0.0	0.0	-12.021218849938489	14.855072463768115
1	1	-10.962655798428772	-8.44481719119725	GO:0045859	M11	2	0	GO Biological Processes	19	regulation of protein kinase activity	19_GO:0008152 metabolic process	-10.962655798428772	3.614074074074074	8.460524805586275	4305	324	125	34	27.2	3.9801105512284454	25|135|150|152|154|207|801|836|1020|1956|2064|2322|2475|3156|3320|3326|3717|4869|5159|5290|5291|5294|5347|5468|5580|5604|5605|5728|6714|6850|7040|7124|7422|120892	ABL1|ADORA2A|ADRA2A|ADRA2C|ADRB2|AKT1|CALM1|CASP3|CDK5|EGFR|ERBB2|FLT3|MTOR|HMGCR|HSP90AA1|HSP90AB1|JAK2|NPM1|PDGFRB|PIK3CA|PIK3CB|PIK3CG|PLK1|PPARG|PRKCD|MAP2K1|MAP2K2|PTEN|SRC|SYK|TGFB1|TNF|VEGFA|LRRK2	-8.7934958878072	0	6.0	0.0	0.0	-18.959448938561483	5.679633608503901
1	1	-10.947923767462301	-4.471139244334525	GO:0090316	M11	2	0	GO Biological Processes	19	positive regulation of intracellular protein transport	19_GO:0051179 localization	-10.947923767462301	8.746666666666666	10.710328923094748	4305	63	125	16	12.8	2.988190087661761	208|983|1020|1128|1432|2064|2932|3326|3689|3717|5580|5599|5743|6608|7040|8841	AKT2|CDK1|CDK5|CHRM1|MAPK14|ERBB2|GSK3B|HSP90AB1|ITGB2|JAK2|PRKCD|MAPK8|PTGS2|SMO|TGFB1|HDAC3	-8.78214359749211	0	16.0	0.0	0.0	-15.100447162092415	14.760000000000002
1	1	-8.587692966493401	-9.468519621280722	WP286	M11	2	0	WikiPathways	27	IL-3 signaling pathway		-10.872163928402589	8.00557880055788	10.23254327750373	4305	36	239	16	6.694560669456067	1.616648380102937	207|596|598|3716|3717|4067|5293|5566|5594|5599|5604|5781|5894|6714|6850|7040	AKT1|BCL2|BCL2L1|JAK1|JAK2|LYN|PIK3CD|PRKACA|MAPK1|MAPK8|MAP2K1|PTPN11|RAF1|SRC|SYK|TGFB1	-8.5914292427307	0	15.0	0.0	0.0	-15.119454358829058	25.830000000000002
1	1	-10.84875240980366	-8.217913422612442	WP23	M11	2	0	WikiPathways	27	B cell receptor signaling pathway		-10.84875240980366	7.911891891891893	10.370370698369511	4305	74	125	17	13.6	3.065994129152892	207|673|695|1432|2932|3551|3932|5294|5579|5580|5594|5599|5604|5605|5781|5970|6850	AKT1|BRAF|BTK|MAPK14|GSK3B|IKBKB|LCK|PIK3CG|PRKCB|PRKCD|MAPK1|MAPK8|MAP2K1|MAP2K2|PTPN11|RELA|SYK	-8.69987834784595	0	15.0	0.0	0.0	-15.119454358829058	25.830000000000002
1	1	-6.386715765591283	-10.845914459620383	GO:0071868	M11	2	0	GO Biological Processes	19	cellular response to monoamine stimulus	19_GO:0050896 response to stimulus	-10.845914459620383	8.91304347826087	10.563284181205262	4305	35	207	15	7.246376811594203	1.801941658435389	25|351|1128|1131|1812|2931|2932|3066|3269|3358|3784|5566|5594|6715|120892	ABL1|APP|CHRM1|CHRM3|DRD1|GSK3A|GSK3B|HDAC2|HRH1|HTR2C|KCNQ1|PRKACA|MAPK1|SRD5A1|LRRK2	-8.69987834784595	0	24.0	0.0	0.0	-12.39296669963792	34.44
1	1	-6.386715765591283	-10.845914459620383	GO:0071870	M11	2	0	GO Biological Processes	19	cellular response to catecholamine stimulus	19_GO:0050896 response to stimulus	-10.845914459620383	8.91304347826087	10.563284181205262	4305	35	207	15	7.246376811594203	1.801941658435389	25|351|1128|1131|1812|2931|2932|3066|3269|3358|3784|5566|5594|6715|120892	ABL1|APP|CHRM1|CHRM3|DRD1|GSK3A|GSK3B|HDAC2|HRH1|HTR2C|KCNQ1|PRKACA|MAPK1|SRD5A1|LRRK2	-8.69987834784595	0	24.0	0.0	0.0	-12.39296669963792	34.44
1	1	-8.633266062201878	-10.217846597136743	R-HSA-5684996	M11	2	0	Reactome Gene Sets	6	MAPK1/MAPK3 signaling		-10.840676832156682	3.9323177559078317	8.613970726705773	4305	142	239	31	12.97071129707113	2.1732798980558146	598|673|801|983|1956|2064|2066|2260|2261|2263|2322|3569|3716|3717|3718|3815|4233|5156|5159|5290|5291|5594|5604|5605|5689|5781|5894|5979|6300|6714|7010	BCL2L1|BRAF|CALM1|CDK1|EGFR|ERBB2|ERBB4|FGFR1|FGFR3|FGFR2|FLT3|IL6|JAK1|JAK2|JAK3|KIT|MET|PDGFRA|PDGFRB|PIK3CA|PIK3CB|MAPK1|MAP2K1|MAP2K2|PSMB1|PTPN11|RAF1|RET|MAPK12|SRC|TEK	-8.568628325669884	0	4.0	0.0	0.0	-23.895988641287246	8.775345992919215
1	1	-10.050203454353191	-8.761291140146794	GO:0071900	M11	2	0	GO Biological Processes	19	regulation of protein serine/threonine kinase activity	19_GO:0008152 metabolic process	-10.781743044951375	3.3066521132739073	8.245797970595117	4305	207	239	38	15.899581589958158	2.3653367291132956	25|150|154|207|595|801|836|898|1436|1956|2064|2260|2321|2322|3156|3326|3643|3815|4067|5159|5291|5294|5347|5468|5569|5580|5604|5605|5728|5770|6714|6850|7040|7124|7422|8850|23411|120892	ABL1|ADRA2A|ADRB2|AKT1|CCND1|CALM1|CASP3|CCNE1|CSF1R|EGFR|ERBB2|FGFR1|FLT1|FLT3|HMGCR|HSP90AB1|INSR|KIT|LYN|PDGFRB|PIK3CB|PIK3CG|PLK1|PPARG|PKIA|PRKCD|MAP2K1|MAP2K2|PTEN|PTPN1|SRC|SYK|TGFB1|TNF|VEGFA|KAT2B|SIRT1|LRRK2	-8.513973336443852	0	6.0	0.0	0.0	-18.959448938561483	5.679633608503901
1	1	-7.442656996990476	-10.1061074076018	GO:0051046	M11	2	0	GO Biological Processes	19	regulation of secretion	19_GO:0051179 localization	-10.766334233256577	3.2372789850182215	8.198718235133	4305	217	239	39	16.317991631799163	2.3902892038783947	18|135|136|150|152|185|301|613|1020|1066|1080|1595|1812|2550|2932|3156|3358|3569|3689|3717|3767|3783|3784|4067|4129|5467|5468|5579|5581|5781|6446|6850|7040|7124|7226|9971|23621|116443|120892	ABAT|ADORA2A|ADORA2B|ADRA2A|ADRA2C|AGTR1|ANXA1|BCR|CDK5|CES1|CFTR|CYP51A1|DRD1|GABBR1|GSK3B|HMGCR|HTR2C|IL6|ITGB2|JAK2|KCNJ11|KCNN4|KCNQ1|LYN|MAOB|PPARD|PPARG|PRKCB|PRKCE|PTPN11|SGK1|SYK|TGFB1|TNF|TRPM2|NR1H4|BACE1|GRIN3A|LRRK2	-8.50280157769231	0	34.0	1.0	1.0	-10.766334233256577	3.70846665025843
1	1	-10.476213003784542	-7.0823181432748905	GO:0051222	M11	2	0	GO Biological Processes	19	positive regulation of protein transport	19_GO:0051179 localization	-10.759738144418012	4.145746164574617	8.688086924756256	4305	126	239	29	12.133891213389122	2.1120869583187645	18|135|208|983|1020|1080|1128|1432|2064|2931|2932|3326|3689|3717|3783|5467|5468|5566|5580|5581|5599|5743|6608|6714|7040|7124|7226|8841|9971	ABAT|ADORA2A|AKT2|CDK1|CDK5|CFTR|CHRM1|MAPK14|ERBB2|GSK3A|GSK3B|HSP90AB1|ITGB2|JAK2|KCNN4|PPARD|PPARG|PRKACA|PRKCD|PRKCE|MAPK8|PTGS2|SMO|SRC|TGFB1|TNF|TRPM2|HDAC3|NR1H4	-8.500401603447353	0	16.0	0.0	0.0	-15.100447162092415	14.760000000000002
1	1	-4.407159363304927	-9.19384403404251	WP4540	M11	2	0	WikiPathways	27	Hippo signaling regulation pathways		-10.727002442573736	5.42844041955637	9.251045164600548	4305	73	239	22	9.205020920502092	1.8700118383973248	1436|1956|2260|2261|2263|2321|2322|2324|2475|3480|3643|3791|3815|4233|5156|5159|5566|5578|5579|5580|5581|7010	CSF1R|EGFR|FGFR1|FGFR3|FGFR2|FLT1|FLT3|FLT4|MTOR|IGF1R|INSR|KDR|KIT|MET|PDGFRA|PDGFRB|PRKACA|PRKCA|PRKCB|PRKCD|PRKCE|TEK	-8.471821861374234	0	12.0	0.0	0.0	-15.46113752130327	10.59561900073837
1	1	-7.799179713417092	-9.49374717038993	M99	M11	2	0	Canonical Pathways	11	PID TXA2PATHWAY		-10.722763474182353	7.2907949790794975	9.931707143432828	4305	42	239	17	7.112970711297071	1.662662479919971	207|1432|1956|3932|4067|5294|5566|5578|5579|5580|5581|5600|6093|6714|6850|6915|7525	AKT1|MAPK14|EGFR|LCK|LYN|PIK3CG|PRKACA|PRKCA|PRKCB|PRKCD|PRKCE|MAPK11|ROCK1|SRC|SYK|TBXA2R|YES1	-8.471699459177684	0	35.0	1.0	1.0	-10.722763474182353	7.5768
1	1	-5.618405154472481	-8.717429322633059	GO:0014066	M11	2	0	GO Biological Processes	19	regulation of phosphatidylinositol 3-kinase signaling	19_GO:0023052 signaling	-10.65477237572378	6.337749883774989	9.568876332853877	4305	54	239	19	7.949790794979079	1.7498115927437183	1956|2066|2147|2260|2321|2322|3480|3643|3717|3791|3815|5156|5159|5467|5728|6714|7010|7124|23411	EGFR|ERBB4|F2|FGFR1|FLT1|FLT3|IGF1R|INSR|JAK2|KDR|KIT|PDGFRA|PDGFRB|PPARD|PTEN|SRC|TEK|TNF|SIRT1	-8.41182625094129	0	12.0	0.0	0.0	-15.46113752130327	10.59561900073837
1	1	-6.31172579432814	-9.670377256733463	GO:1901654	M11	2	0	GO Biological Processes	19	response to ketone	19_GO:0050896 response to stimulus	-10.637044185405518	4.381431640845867	8.74982330906386	4305	111	239	27	11.297071129707113	2.047636965303672	142|196|207|367|498|595|598|1019|1080|1545|1728|2908|3480|3717|4129|5290|5327|5581|5734|5737|6198|6446|6714|6715|6915|7040|7298	PARP1|AHR|AKT1|AR|ATP5F1A|CCND1|BCL2L1|CDK4|CFTR|CYP1B1|NQO1|NR3C1|IGF1R|JAK2|MAOB|PIK3CA|PLAT|PRKCE|PTGER4|PTGFR|RPS6KB1|SGK1|SRC|SRD5A1|TBXA2R|TGFB1|TYMS	-8.398100803076701	0	21.0	0.0	0.0	-13.423511449375228	6.636203479409822
1	1	-10.539439893669947	-7.7829740114854395	R-HSA-372790	M11	2	0	Reactome Gene Sets	6	Signaling by GPCR		-10.539439893669947	3.92851711026616	8.474819991692907	4305	263	125	30	24.0	3.8199476436202633	135|136|150|152|154|185|207|208|301|695|801|1020|1128|1131|1812|1956|3269|3358|5290|5294|5579|5580|5581|5594|5734|5737|6347|6608|6714|10000	ADORA2A|ADORA2B|ADRA2A|ADRA2C|ADRB2|AGTR1|AKT1|AKT2|ANXA1|BTK|CALM1|CDK5|CHRM1|CHRM3|DRD1|EGFR|HRH1|HTR2C|PIK3CA|PIK3CG|PRKCB|PRKCD|PRKCE|MAPK1|PTGER4|PTGFR|CCL2|SMO|SRC|AKT3	-8.444913601345279	0	24.0	0.0	0.0	-12.39296669963792	34.44
1	1	-3.153145688197791	-10.532674018288583	GO:0071383	M11	2	0	GO Biological Processes	19	cellular response to steroid hormone stimulus	19_GO:0050896 response to stimulus	-10.532674018288583	5.382779198635975	9.171453239354511	4305	85	207	22	10.628019323671497	2.1421095945553446	301|367|476|478|498|1545|2099|2100|2104|2322|2908|3717|5327|5465|5467|6198|6256|6257|6258|6446|6714|6715	ANXA1|AR|ATP1A1|ATP1A3|ATP5F1A|CYP1B1|ESR1|ESR2|ESRRG|FLT3|NR3C1|JAK2|PLAT|PPARA|PPARD|RPS6KB1|RXRA|RXRB|RXRG|SGK1|SRC|SRD5A1	-8.440995568836742	0	21.0	0.0	0.0	-13.423511449375228	6.636203479409822
1	1	-8.043182142597727	-9.039031342646899	GO:0006954	M11	2	0	GO Biological Processes	19	inflammatory response	19_GO:0050896 response to stimulus	-10.468891163399046	3.299328886863582	8.114792448072976	4305	202	239	37	15.481171548117155	2.339805165072496	135|150|185|207|301|351|695|1147|1436|2147|2194|2475|3269|3551|3569|3689|3717|3815|4067|4780|5293|5294|5734|5737|5743|5970|6335|6347|6608|6850|6915|7040|7124|9734|9759|9971|10014	ADORA2A|ADRA2A|AGTR1|AKT1|ANXA1|APP|BTK|CHUK|CSF1R|F2|FASN|MTOR|HRH1|IKBKB|IL6|ITGB2|JAK2|KIT|LYN|NFE2L2|PIK3CD|PIK3CG|PTGER4|PTGFR|PTGS2|RELA|SCN9A|CCL2|SMO|SYK|TBXA2R|TGFB1|TNF|HDAC9|HDAC4|NR1H4|HDAC5	-8.237844261916264	0	36.0	1.0	1.0	-10.468891163399046	3.299328886863582
1	1	-10.444211325511183	-8.57633009375138	GO:0045860	M11	2	0	GO Biological Processes	19	positive regulation of protein kinase activity	19_GO:0048518 positive regulation of biological process	-10.444211325511183	4.499698492462312	8.740790136012379	4305	199	125	26	20.8	3.6302727170282956	25|150|152|154|207|801|1020|1956|2064|2322|2475|3320|3326|3717|5159|5290|5294|5580|5604|5605|6714|6850|7040|7124|7422|120892	ABL1|ADRA2A|ADRA2C|ADRB2|AKT1|CALM1|CDK5|EGFR|ERBB2|FLT3|MTOR|HSP90AA1|HSP90AB1|JAK2|PDGFRB|PIK3CA|PIK3CG|PRKCD|MAP2K1|MAP2K2|SRC|SYK|TGFB1|TNF|VEGFA|LRRK2	-8.360966043596205	0	6.0	0.0	0.0	-18.959448938561483	5.679633608503901
1	1	-6.605298774177915	-10.426414588298947	GO:1903522	M11	2	0	GO Biological Processes	19	regulation of blood circulation	19_GO:0032501 multicellular organismal process	-10.426414588298947	5.599219620958752	9.211930502563318	4305	78	207	21	10.144927536231885	2.0985078652280813	25|150|152|185|476|478|775|776|801|1131|2548|2931|3269|3717|3784|5144|5294|5566|5743|6915|7124	ABL1|ADRA2A|ADRA2C|AGTR1|ATP1A1|ATP1A3|CACNA1C|CACNA1D|CALM1|CHRM3|GAA|GSK3A|HRH1|JAK2|KCNQ1|PDE4D|PIK3CG|PRKACA|PTGS2|TBXA2R|TNF	-8.348339906971718	0	37.0	1.0	1.0	-10.426414588298947	9.243156199677937
1	1	-6.162070325953822	-10.423312662920706	GO:0071867	M11	2	0	GO Biological Processes	19	response to monoamine	19_GO:0050896 response to stimulus	-10.423312662920706	8.431257344300823	10.202022684382545	4305	37	207	15	7.246376811594203	1.801941658435389	25|351|1128|1131|1812|2931|2932|3066|3269|3358|3784|5566|5594|6715|120892	ABL1|APP|CHRM1|CHRM3|DRD1|GSK3A|GSK3B|HDAC2|HRH1|HTR2C|KCNQ1|PRKACA|MAPK1|SRD5A1|LRRK2	-8.348339906971718	0	24.0	0.0	0.0	-12.39296669963792	34.44
1	1	-6.162070325953822	-10.423312662920706	GO:0071869	M11	2	0	GO Biological Processes	19	response to catecholamine	19_GO:0050896 response to stimulus	-10.423312662920706	8.431257344300823	10.202022684382545	4305	37	207	15	7.246376811594203	1.801941658435389	25|351|1128|1131|1812|2931|2932|3066|3269|3358|3784|5566|5594|6715|120892	ABL1|APP|CHRM1|CHRM3|DRD1|GSK3A|GSK3B|HDAC2|HRH1|HTR2C|KCNQ1|PRKACA|MAPK1|SRD5A1|LRRK2	-8.348339906971718	0	24.0	0.0	0.0	-12.39296669963792	34.44
1	1	-10.20768146456805	-6.830344525799584	GO:1904951	M11	2	0	GO Biological Processes	19	positive regulation of establishment of protein localization	19_GO:0051179 localization	-10.401245619697285	4.018184744126167	8.47111642191494	4305	130	239	29	12.133891213389122	2.1120869583187645	18|135|208|983|1020|1080|1128|1432|2064|2931|2932|3326|3689|3717|3783|5467|5468|5566|5580|5581|5599|5743|6608|6714|7040|7124|7226|8841|9971	ABAT|ADORA2A|AKT2|CDK1|CDK5|CFTR|CHRM1|MAPK14|ERBB2|GSK3A|GSK3B|HSP90AB1|ITGB2|JAK2|KCNN4|PPARD|PPARG|PRKACA|PRKCD|PRKCE|MAPK8|PTGS2|SMO|SRC|TGFB1|TNF|TRPM2|HDAC3|NR1H4	-8.181780590764317	0	16.0	0.0	0.0	-15.100447162092415	14.760000000000002
1	1	-9.047539676758895	-7.7908973178342515	WP4747	M11	2	0	WikiPathways	27	Netrin-UNC5B signaling pathway		-10.394340669383055	8.187523773297832	10.047824404565958	4305	33	239	15	6.2761506276150625	1.5688188079373753	207|836|1432|3791|5290|5578|5594|5604|5605|5781|5894|6347|6714|7124|7157	AKT1|CASP3|MAPK14|KDR|PIK3CA|PRKCA|MAPK1|MAP2K1|MAP2K2|PTPN11|RAF1|CCL2|SRC|TNF|TP53	-8.178668629467227	0	15.0	0.0	0.0	-15.119454358829058	25.830000000000002
1	1	-10.392532393301597	-7.694192495893375	GO:0048732	M11	2	0	GO Biological Processes	19	gland development	19_GO:0032502 developmental process	-10.392532393301597	4.305000000000001	8.61772797352381	4305	216	125	27	21.6	3.6806955864347164	25|207|208|301|367|596|1956|2066|2099|3717|4233|5156|5290|5594|5604|5728|5914|5916|5970|6608|6714|6790|7040|7124|7298|7421|7422	ABL1|AKT1|AKT2|ANXA1|AR|BCL2|EGFR|ERBB4|ESR1|JAK2|MET|PDGFRA|PIK3CA|MAPK1|MAP2K1|PTEN|RARA|RARG|RELA|SMO|SRC|AURKA|TGFB1|TNF|TYMS|VDR|VEGFA	-8.325677527574788	0	38.0	1.0	1.0	-10.392532393301597	5.253559322033899
1	1	-7.996952808045985	-9.274791770172676	WP304	M11	2	0	WikiPathways	27	Kit receptor signaling pathway		-10.310038930859305	6.484518828451883	9.456385020529561	4305	50	239	18	7.531380753138075	1.7070079273016225	207|596|695|1432|2033|3717|3815|4067|5578|5579|5594|5599|5604|5605|5781|5894|6198|6714	AKT1|BCL2|BTK|MAPK14|EP300|JAK2|KIT|LYN|PRKCA|PRKCB|MAPK1|MAPK8|MAP2K1|MAP2K2|PTPN11|RAF1|RPS6KB1|SRC	-8.10555105789599	0	15.0	0.0	0.0	-15.119454358829058	25.830000000000002
1	1	-8.73149906588689	-9.953130734528479	GO:0003018	M11	2	0	GO Biological Processes	19	vascular process in circulatory system	19_GO:0032501 multicellular organismal process	-10.255950675563868	4.548624318498796	8.659531217633676	4305	99	239	25	10.460251046025105	1.9796118260474578	25|135|136|150|152|154|185|613|1131|1812|3269|3643|3778|5243|5467|5743|6093|6714|6915|7010|7040|7124|7422|7525|9429	ABL1|ADORA2A|ADORA2B|ADRA2A|ADRA2C|ADRB2|AGTR1|BCR|CHRM3|DRD1|HRH1|INSR|KCNMA1|ABCB1|PPARD|PTGS2|ROCK1|SRC|TBXA2R|TEK|TGFB1|TNF|VEGFA|YES1|ABCG2	-8.062089556500887	0	13.0	0.0	0.0	-15.24979660002607	7.998885172798216
1	1	-10.248575790980388	-8.284675784442527	M122	M11	2	0	Canonical Pathways	11	PID IL2 1PATHWAY		-10.248575790980388	9.6432	10.62949860838675	4305	50	125	14	11.2	2.8207233114929937	596|1017|1432|3718|3932|5290|5579|5581|5594|5599|5604|5605|5781|6850	BCL2|CDK2|MAPK14|JAK3|LCK|PIK3CA|PRKCB|PRKCE|MAPK1|MAPK8|MAP2K1|MAP2K2|PTPN11|SYK	-8.200092615324621	0	15.0	0.0	0.0	-15.119454358829058	25.830000000000002
1	1	-10.23037416820341	-9.065429459087799	R-HSA-388396	M11	2	0	Reactome Gene Sets	6	GPCR downstream signalling		-10.23037416820341	4.0861016949152535	8.431898821310076	4305	236	125	28	22.4	3.7290642257810465	135|136|150|152|154|185|207|208|301|695|801|1020|1128|1131|1812|1956|3269|3358|5290|5294|5579|5580|5581|5594|5734|5737|6714|10000	ADORA2A|ADORA2B|ADRA2A|ADRA2C|ADRB2|AGTR1|AKT1|AKT2|ANXA1|BTK|CALM1|CDK5|CHRM1|CHRM3|DRD1|EGFR|HRH1|HTR2C|PIK3CA|PIK3CG|PRKCB|PRKCD|PRKCE|MAPK1|PTGER4|PTGFR|SRC|AKT3	-8.184453209312244	0	24.0	0.0	0.0	-12.39296669963792	34.44
1	1	-8.300307505676603	-9.38575897495713	GO:1903530	M11	2	0	GO Biological Processes	19	regulation of secretion by cell	19_GO:0051179 localization	-10.223691703391014	3.3084279736999402	8.019138017341165	4305	196	239	36	15.06276150627615	2.3136753409673223	18|135|136|150|152|185|301|613|1020|1080|1595|1812|2550|2932|3156|3358|3569|3689|3717|3767|3783|4067|4129|5467|5468|5579|5581|5781|6850|7040|7124|7226|9971|23621|116443|120892	ABAT|ADORA2A|ADORA2B|ADRA2A|ADRA2C|AGTR1|ANXA1|BCR|CDK5|CFTR|CYP51A1|DRD1|GABBR1|GSK3B|HMGCR|HTR2C|IL6|ITGB2|JAK2|KCNJ11|KCNN4|LYN|MAOB|PPARD|PPARG|PRKCB|PRKCE|PTPN11|SYK|TGFB1|TNF|TRPM2|NR1H4|BACE1|GRIN3A|LRRK2	-8.033681653796322	0	34.0	0.0	0.0	-10.766334233256577	3.70846665025843
1	1	-9.40911257433919	-7.4239062879956705	WP4685	M11	2	0	WikiPathways	27	Melanoma		-10.179963750318075	6.00418410041841	9.21997720135959	4305	57	239	19	7.949790794979079	1.7498115927437183	207|208|595|673|801|1019|2066|3791|3815|5290|5291|5293|5594|5604|5605|5728|5894|7157|10000	AKT1|AKT2|CCND1|BRAF|CALM1|CDK4|ERBB4|KDR|KIT|PIK3CA|PIK3CB|PIK3CD|MAPK1|MAP2K1|MAP2K2|PTEN|RAF1|TP53|AKT3	-7.99701555521087	0	4.0	0.0	0.0	-23.895988641287246	8.775345992919215
1	1	-4.452253659304643	-9.006191626777362	GO:0014068	M11	2	0	GO Biological Processes	19	positive regulation of phosphatidylinositol 3-kinase signaling	19_GO:0023052 signaling	-10.151527240413369	6.804741980474197	9.489334857613759	4305	45	239	17	7.112970711297071	1.662662479919971	2066|2147|2260|2321|2322|3480|3643|3717|3791|3815|5156|5159|5467|6714|7010|7124|23411	ERBB4|F2|FGFR1|FLT1|FLT3|IGF1R|INSR|JAK2|KDR|KIT|PDGFRA|PDGFRB|PPARD|SRC|TEK|TNF|SIRT1	-7.972067373151986	0	12.0	0.0	0.0	-15.46113752130327	10.59561900073837
1	1	-10.131491461018632	-4.5455125102853735	GO:0033157	M11	2	0	GO Biological Processes	19	regulation of intracellular protein transport	19_GO:0051179 localization	-10.131491461018632	6.665806451612904	9.551289847812024	4305	93	125	18	14.4	3.1402420288888564	208|983|1020|1128|1432|2064|2932|3326|3689|3717|5580|5599|5743|5781|6608|7040|8841|120892	AKT2|CDK1|CDK5|CHRM1|MAPK14|ERBB2|GSK3B|HSP90AB1|ITGB2|JAK2|PRKCD|MAPK8|PTGS2|PTPN11|SMO|TGFB1|HDAC3|LRRK2	-8.093167683877988	0	16.0	0.0	0.0	-15.100447162092415	14.760000000000002
1	1	-7.216565474341428	-10.128373077876038	GO:0018107	M11	2	0	GO Biological Processes	19	peptidyl-threonine phosphorylation	19_GO:0008152 metabolic process	-10.128373077876038	6.454272863568216	9.398208034104163	4305	58	207	18	8.695652173913043	1.958446158528047	207|596|983|1020|1111|1457|2475|2931|2932|5566|5578|5579|5591|5594|5599|6093|7046|120892	AKT1|BCL2|CDK1|CDK5|CHEK1|CSNK2A1|MTOR|GSK3A|GSK3B|PRKACA|PRKCA|PRKCB|PRKDC|MAPK1|MAPK8|ROCK1|TGFBR1|LRRK2	-8.092552445889199	0	3.0	0.0	0.0	-24.555648469585673	6.454272863568216
1	1	-6.508451895237984	-7.309158283731708	GO:0070374	M11	2	0	GO Biological Processes	19	positive regulation of ERK1 and ERK2 cascade	19_GO:0023052 signaling	-10.075247496195239	4.648400593872317	8.62285742739187	4305	93	239	24	10.0418410041841	1.9441420752199599	25|351|673|1436|1956|2066|2261|2263|2324|3358|3791|4921|5156|5159|5578|5604|5728|5781|6347|6714|7010|7040|7124|151306	ABL1|APP|BRAF|CSF1R|EGFR|ERBB4|FGFR3|FGFR2|FLT4|HTR2C|KDR|DDR2|PDGFRA|PDGFRB|PRKCA|MAP2K1|PTEN|PTPN11|CCL2|SRC|TEK|TGFB1|TNF|GPBAR1	-7.909467326225048	0	6.0	0.0	0.0	-18.959448938561483	5.679633608503901
1	1	-7.710862262165831	-8.958497185414178	GO:0000302	M11	2	0	GO Biological Processes	19	response to reactive oxygen species	19_GO:0050896 response to stimulus	-10.050752464357391	4.458552549815652	8.52658462407385	4305	101	239	25	10.460251046025105	1.9796118260474578	25|207|301|596|695|836|983|1147|1545|1571|1728|1956|3066|3569|4780|5156|5159|5580|5594|5599|5970|6714|7226|10013|23411	ABL1|AKT1|ANXA1|BCL2|BTK|CASP3|CDK1|CHUK|CYP1B1|CYP2E1|NQO1|EGFR|HDAC2|IL6|NFE2L2|PDGFRA|PDGFRB|PRKCD|MAPK1|MAPK8|RELA|SRC|TRPM2|HDAC6|SIRT1	-7.888325936394788	0	32.0	0.0	0.0	-11.191026774403953	5.253661087866109
1	1	-10.031207378188258	-4.2682406208827155	R-HSA-1280215	M11	2	0	Reactome Gene Sets	6	Cytokine Signaling in Immune system		-10.031207378188258	3.266666666666667	7.873653399968716	4305	369	125	35	28.0	4.015968127363562	207|208|301|596|836|1432|2322|3320|3551|3689|3717|3718|3932|4128|4170|5290|5291|5292|5293|5580|5594|5599|5604|5689|5743|5781|5970|6097|6347|6850|7040|7124|7422|7525|10000	AKT1|AKT2|ANXA1|BCL2|CASP3|MAPK14|FLT3|HSP90AA1|IKBKB|ITGB2|JAK2|JAK3|LCK|MAOA|MCL1|PIK3CA|PIK3CB|PIM1|PIK3CD|PRKCD|MAPK1|MAPK8|MAP2K1|PSMB1|PTGS2|PTPN11|RELA|RORC|CCL2|SYK|TGFB1|TNF|VEGFA|YES1|AKT3	-8.002810764280625	0	31.0	0.0	0.0	-11.241922358240952	7.446486486486486
1	1	-9.22697262781632	-8.75677924084137	WP2332	M11	2	0	WikiPathways	27	Interleukin-11 signaling pathway		-10.024851250298408	7.205020920502092	9.557958106775207	4305	40	239	16	6.694560669456067	1.616648380102937	207|596|1147|3551|3716|3717|5594|5604|5605|5781|5894|5970|6198|6714|7040|7525	AKT1|BCL2|CHUK|IKBKB|JAK1|JAK2|MAPK1|MAP2K1|MAP2K2|PTPN11|RAF1|RELA|RPS6KB1|SRC|TGFB1|YES1	-7.869055301234818	0	15.0	0.0	0.0	-15.119454358829058	25.830000000000002
1	1	-7.128520879537094	-9.988900658634462	GO:0018210	M11	2	0	GO Biological Processes	19	peptidyl-threonine modification	19_GO:0008152 metabolic process	-9.988900658634462	6.3448784082535	9.289859969895165	4305	59	207	18	8.695652173913043	1.958446158528047	207|596|983|1020|1111|1457|2475|2931|2932|5566|5578|5579|5591|5594|5599|6093|7046|120892	AKT1|BCL2|CDK1|CDK5|CHEK1|CSNK2A1|MTOR|GSK3A|GSK3B|PRKACA|PRKCA|PRKCB|PRKDC|MAPK1|MAPK8|ROCK1|TGFBR1|LRRK2	-7.967803283468328	0	3.0	0.0	0.0	-24.555648469585673	6.454272863568216
1	1	-8.595333564148689	-6.59981028566912	WP4674	M11	2	0	WikiPathways	27	Head and neck squamous cell carcinoma		-9.97230137088548	5.542323785001609	8.945471429017251	4305	65	239	20	8.368200836820083	1.7911840108773895	207|208|595|1019|1956|2064|2260|2261|2263|2475|3480|4780|5290|5291|5294|5728|5970|7157|7422|10000	AKT1|AKT2|CCND1|CDK4|EGFR|ERBB2|FGFR1|FGFR3|FGFR2|MTOR|IGF1R|NFE2L2|PIK3CA|PIK3CB|PIK3CG|PTEN|RELA|TP53|VEGFA|AKT3	-7.819783131583127	0	4.0	0.0	0.0	-23.895988641287246	8.775345992919215
1	1	-6.120760492432408	-8.972667678827502	GO:0002521	M11	2	0	GO Biological Processes	19	leukocyte differentiation	19_GO:0002376 immune system process	-9.94054637141913	3.3835733604567833	7.942548523607918	4305	181	239	34	14.225941422594142	2.259537417853314	25|142|301|351|596|695|1432|1436|2033|2194|2322|2475|3569|3718|3815|3932|4067|5293|5468|5591|5734|6097|6714|6850|7124|7157|7226|7422|9734|9759|10014|10461|23411|79705	ABL1|PARP1|ANXA1|APP|BCL2|BTK|MAPK14|CSF1R|EP300|FASN|FLT3|MTOR|IL6|JAK3|KIT|LCK|LYN|PIK3CD|PPARG|PRKDC|PTGER4|RORC|SRC|SYK|TNF|TP53|TRPM2|VEGFA|HDAC9|HDAC4|HDAC5|MERTK|SIRT1|LRRK1	-7.797715399519907	0	18.0	0.0	0.0	-13.855315437324869	7.5337499999999995
1	1	-7.172248711130675	-8.2071907142348	GO:0050878	M11	2	0	GO Biological Processes	19	regulation of body fluid levels	19_GO:0065007 biological regulation	-9.90955573859485	3.4558966624501313	7.96880141800454	4305	172	239	33	13.807531380753138	2.2314837505699816	18|135|150|152|231|595|1080|1128|1131|1432|2066|2147|2677|3569|3783|3932|4233|4780|5156|5290|5291|5294|5327|5566|5580|5581|6714|6850|6915|7421|7422|10461|79001	ABAT|ADORA2A|ADRA2A|ADRA2C|AKR1B1|CCND1|CFTR|CHRM1|CHRM3|MAPK14|ERBB4|F2|GGCX|IL6|KCNN4|LCK|MET|NFE2L2|PDGFRA|PIK3CA|PIK3CB|PIK3CG|PLAT|PRKACA|PRKCD|PRKCE|SRC|SYK|TBXA2R|VDR|VEGFA|MERTK|VKORC1	-7.7699064254818175	0	35.0	0.0	0.0	-10.722763474182353	7.5768
1	1	-9.883733203621924	-6.100770296551051	R-HSA-69278	M11	2	0	Reactome Gene Sets	6	Cell Cycle, Mitotic		-9.883733203621924	4.096387665198239	8.287959945974709	4305	227	125	27	21.6	3.6806955864347164	25|207|208|983|1017|1019|1457|1719|2932|3065|3320|3326|3717|5347|5422|5579|5594|5689|6241|6714|6790|7153|7298|7846|9212|10000|55869	ABL1|AKT1|AKT2|CDK1|CDK2|CDK4|CSNK2A1|DHFR|GSK3B|HDAC1|HSP90AA1|HSP90AB1|JAK2|PLK1|POLA1|PRKCB|MAPK1|PSMB1|RRM2|SRC|AURKA|TOP2A|TYMS|TUBA1A|AURKB|AKT3|HDAC8	-7.872181146362021	0	39.0	1.0	1.0	-9.883733203621924	8.984347826086957
1	1	-7.24641761540216	-7.984393743994767	WP382	M11	2	0	WikiPathways	27	MAPK signaling pathway		-9.876362300529943	3.6259033853176112	8.044779249473208	4305	154	239	31	12.97071129707113	2.1732798980558146	207|208|673|775|776|836|1147|1432|1956|2260|2261|2263|3551|5159|5566|5578|5580|5594|5599|5600|5604|5605|5894|5970|6300|7040|7046|7124|7157|10000|120892	AKT1|AKT2|BRAF|CACNA1C|CACNA1D|CASP3|CHUK|MAPK14|EGFR|FGFR1|FGFR3|FGFR2|IKBKB|PDGFRB|PRKACA|PRKCA|PRKCD|MAPK1|MAPK8|MAPK11|MAP2K1|MAP2K2|RAF1|RELA|MAPK12|TGFB1|TGFBR1|TNF|TP53|AKT3|LRRK2	-7.743007220514598	0	10.0	0.0	0.0	-15.998699473245196	7.770120600541471
1	1	-7.231520558682134	-9.506359155850348	R-HSA-3108232	M11	2	0	Reactome Gene Sets	6	SUMO E3 ligases SUMOylate target proteins		-9.864072870628313	4.550539528738163	8.483332737734157	4305	95	239	24	10.0418410041841	1.9441420752199599	142|367|1786|2033|2099|2908|3065|3066|4869|5465|5468|5914|5970|6256|6790|7150|7153|7155|7157|7421|9212|9759|9971|51564	PARP1|AR|DNMT1|EP300|ESR1|NR3C1|HDAC1|HDAC2|NPM1|PPARA|PPARG|RARA|RELA|RXRA|AURKA|TOP1|TOP2A|TOP2B|TP53|VDR|AURKB|HDAC4|NR1H4|HDAC7	-7.7338310260371115	0	40.0	1.0	1.0	-9.864072870628313	9.903381642512077
1	1	-9.833850641327313	-3.628386924664349	R-HSA-1227986	M11	2	0	Reactome Gene Sets	6	Signaling by ERBB2		-9.833850641327313	11.48	10.918235374909736	4305	36	125	12	9.6	2.6349041728305793	207|208|1956|2064|2066|3320|5290|5580|5581|6714|7525|10000	AKT1|AKT2|EGFR|ERBB2|ERBB4|HSP90AA1|PIK3CA|PRKCD|PRKCE|SRC|YES1|AKT3	-7.829322367594372	0	41.0	1.0	1.0	-9.833850641327313	17.220000000000002
1	1	-7.898093542227055	-7.479957495323109	GO:0051896	M11	2	0	GO Biological Processes	19	regulation of protein kinase B signaling	19_GO:0023052 signaling	-9.831225209827293	5.181693127758354	8.735588226174583	4305	73	239	21	8.786610878661088	1.831222191881174	1956|2260|2475|3320|3326|3480|3643|4233|5290|5291|5293|5294|5465|5728|5979|6714|7010|7040|7046|7124|23411	EGFR|FGFR1|MTOR|HSP90AA1|HSP90AB1|IGF1R|INSR|MET|PIK3CA|PIK3CB|PIK3CD|PIK3CG|PPARA|PTEN|RET|SRC|TEK|TGFB1|TGFBR1|TNF|SIRT1	-7.7071436739409105	0	42.0	1.0	1.0	-9.831225209827293	5.77761111549696
1	1	-7.527325334119376	-9.371225739674452	R-HSA-5683057	M11	2	0	Reactome Gene Sets	6	MAPK family signaling cascades		-9.814837193565122	3.514644351464435	7.959710537309191	4305	164	239	32	13.389121338912133	2.2027403659826303	598|673|801|983|1956|2064|2066|2260|2261|2263|2322|3569|3716|3717|3718|3815|4233|5156|5159|5290|5291|5566|5594|5604|5605|5689|5781|5894|5979|6300|6714|7010	BCL2L1|BRAF|CALM1|CDK1|EGFR|ERBB2|ERBB4|FGFR1|FGFR3|FGFR2|FLT3|IL6|JAK1|JAK2|JAK3|KIT|MET|PDGFRA|PDGFRB|PIK3CA|PIK3CB|PRKACA|MAPK1|MAP2K1|MAP2K2|PSMB1|PTPN11|RAF1|RET|MAPK12|SRC|TEK	-7.693803350760744	0	4.0	0.0	0.0	-23.895988641287246	8.775345992919215
1	1	-9.800553072988587	-3.7595686981564014	GO:0032388	M11	2	0	GO Biological Processes	19	positive regulation of intracellular transport	19_GO:0051179 localization	-9.800553072988587	7.446486486486486	9.672092042602236	4305	74	125	16	12.8	2.988190087661761	208|983|1020|1128|1432|2064|2932|3326|3689|3717|5580|5599|5743|6608|7040|8841	AKT2|CDK1|CDK5|CHRM1|MAPK14|ERBB2|GSK3B|HSP90AB1|ITGB2|JAK2|PRKCD|MAPK8|PTGS2|SMO|TGFB1|HDAC3	-7.800644996892391	0	16.0	0.0	0.0	-15.100447162092415	14.760000000000002
1	1	-9.800553072988587	-5.823260141141625	R-HSA-6785807	M11	2	0	Reactome Gene Sets	6	Interleukin-4 and Interleukin-13 signaling		-9.800553072988587	7.446486486486486	9.672092042602236	4305	74	125	16	12.8	2.988190087661761	207|301|596|3320|3689|3717|3718|4128|4170|5292|5743|6097|6347|7040|7124|7422	AKT1|ANXA1|BCL2|HSP90AA1|ITGB2|JAK2|JAK3|MAOA|MCL1|PIM1|PTGS2|RORC|CCL2|TGFB1|TNF|VEGFA	-7.800644996892391	0	31.0	0.0	0.0	-11.241922358240952	7.446486486486486
1	1	-9.741603556359403	-5.889459257172162	WP2355	M11	2	0	WikiPathways	27	Corticotropin-releasing hormone signaling pathway		-9.741603556359403	8.071875	9.855834980438763	4305	64	125	15	12.0	2.906544339933592	142|207|596|673|836|1432|2932|3320|5579|5580|5594|5599|5604|5970|7040	PARP1|AKT1|BCL2|BRAF|CASP3|MAPK14|GSK3B|HSP90AA1|PRKCB|PRKCD|MAPK1|MAPK8|MAP2K1|RELA|TGFB1	-7.750104290036596	0	43.0	1.0	1.0	-9.741603556359403	8.984347826086957
1	1	-9.740916861298262	-9.647737706826168	R-HSA-375280	M11	2	0	Reactome Gene Sets	6	Amine ligand-binding receptors		-9.740916861298262	22.959999999999997	13.171811638078305	4305	12	125	8	6.4	2.189136816190345	150|152|154|1128|1131|1812|3269|3358	ADRA2A|ADRA2C|ADRB2|CHRM1|CHRM3|DRD1|HRH1|HTR2C	-7.750104290036596	0	24.0	0.0	0.0	-12.39296669963792	34.44
1	1	-4.309421926219373	-9.734170502093617	WP3611	M11	2	0	WikiPathways	27	Photodynamic therapy-induced AP-1 survival signaling		-9.734170502093617	7.079864323157569	9.418360621370372	4305	47	207	16	7.729468599033816	1.8561845640053805	595|596|598|898|1432|1956|3320|3569|4170|4780|5156|5599|5600|6300|7124|7157	CCND1|BCL2|BCL2L1|CCNE1|MAPK14|EGFR|HSP90AA1|IL6|MCL1|NFE2L2|PDGFRA|MAPK8|MAPK11|MAPK12|TNF|TP53	-7.746115935854033	0	44.0	1.0	1.0	-9.734170502093617	7.079864323157569
1	1	-9.732451204760954	-4.412947165744713	GO:1900182	M11	2	0	GO Biological Processes	19	positive regulation of protein localization to nucleus	19_GO:0051179 localization	-9.732451204760954	9.949333333333334	10.435064521406595	4305	45	125	13	10.4	2.7303333129857976	142|207|983|1432|3326|3717|5347|5580|5743|6608|6714|7040|8841	PARP1|AKT1|CDK1|MAPK14|HSP90AB1|JAK2|PLK1|PRKCD|PTGS2|SMO|SRC|TGFB1|HDAC3	-7.746115935854033	0	16.0	0.0	0.0	-15.100447162092415	14.760000000000002
1	1	-6.138767175468338	-7.498988520728988	GO:0070372	M11	2	0	GO Biological Processes	19	regulation of ERK1 and ERK2 cascade	19_GO:0023052 signaling	-9.668887708546782	3.8796266495011267	8.082226459810501	4305	130	239	28	11.715481171548117	2.0802876551916407	25|351|673|1436|1956|2064|2066|2261|2263|2324|3358|3791|4067|4921|5156|5159|5578|5604|5728|5770|5781|6347|6714|6850|7010|7040|7124|151306	ABL1|APP|BRAF|CSF1R|EGFR|ERBB2|ERBB4|FGFR3|FGFR2|FLT4|HTR2C|KDR|LYN|DDR2|PDGFRA|PDGFRB|PRKCA|MAP2K1|PTEN|PTPN1|PTPN11|CCL2|SRC|SYK|TEK|TGFB1|TNF|GPBAR1	-7.564152391887962	0	6.0	0.0	0.0	-18.959448938561483	5.679633608503901
1	1	-8.647365194039045	-8.717429322633059	WP2324	M11	2	0	WikiPathways	27	AGE/RAGE pathway		-9.667336003745127	6.00418410041841	8.97089969488648	4305	54	239	18	7.531380753138075	1.7070079273016225	207|836|1147|1432|1956|3551|3643|3717|5578|5579|5580|5594|5599|5604|5894|5970|6093|6714	AKT1|CASP3|CHUK|MAPK14|EGFR|IKBKB|INSR|JAK2|PRKCA|PRKCB|PRKCD|MAPK1|MAPK8|MAP2K1|RAF1|RELA|ROCK1|SRC	-7.564152391887962	0	15.0	0.0	0.0	-15.119454358829058	25.830000000000002
1	1	-7.106100442412999	-9.318615460996108	R-HSA-2990846	M11	2	0	Reactome Gene Sets	6	SUMOylation		-9.659015875391027	4.456713971444593	8.347623273155522	4305	97	239	24	10.0418410041841	1.9441420752199599	142|367|1786|2033|2099|2908|3065|3066|4869|5465|5468|5914|5970|6256|6790|7150|7153|7155|7157|7421|9212|9759|9971|51564	PARP1|AR|DNMT1|EP300|ESR1|NR3C1|HDAC1|HDAC2|NPM1|PPARA|PPARG|RARA|RELA|RXRA|AURKA|TOP1|TOP2A|TOP2B|TP53|VDR|AURKB|HDAC4|NR1H4|HDAC7	-7.558737254177269	0	40.0	0.0	0.0	-9.864072870628313	9.903381642512077
1	1	-6.155120999761146	-9.655937383977268	GO:0007268	M11	2	0	GO Biological Processes	19	chemical synaptic transmission	19_GO:0023052 signaling	-9.655937383977268	5.138107416879795	8.659450306132424	4305	85	207	21	10.144927536231885	2.0985078652280813	135|207|1020|1128|1131|1728|1812|2550|2554|2558|2562|2565|2568|2931|2932|3269|3358|5327|5594|9568|120892	ADORA2A|AKT1|CDK5|CHRM1|CHRM3|NQO1|DRD1|GABBR1|GABRA1|GABRA5|GABRB3|GABRG1|GABRP|GSK3A|GSK3B|HRH1|HTR2C|PLAT|MAPK1|GABBR2|LRRK2	-7.6784205801175345	0	5.0	0.0	0.0	-20.25297032297523	12.478260869565217
1	1	-6.155120999761146	-9.655937383977268	GO:0098916	M11	2	0	GO Biological Processes	19	anterograde trans-synaptic signaling	19_GO:0023052 signaling	-9.655937383977268	5.138107416879795	8.659450306132424	4305	85	207	21	10.144927536231885	2.0985078652280813	135|207|1020|1128|1131|1728|1812|2550|2554|2558|2562|2565|2568|2931|2932|3269|3358|5327|5594|9568|120892	ADORA2A|AKT1|CDK5|CHRM1|CHRM3|NQO1|DRD1|GABBR1|GABRA1|GABRA5|GABRB3|GABRG1|GABRP|GSK3A|GSK3B|HRH1|HTR2C|PLAT|MAPK1|GABBR2|LRRK2	-7.6784205801175345	0	5.0	0.0	0.0	-20.25297032297523	12.478260869565217
1	1	-9.651303295199753	-6.8783962162946315	GO:0001775	M11	2	0	GO Biological Processes	19	cell activation	19_GO:0009987 cellular process	-9.651303295199753	3.625263157894737	7.93022015681819	4305	285	125	30	24.0	3.8199476436202633	25|135|150|152|301|596|695|1432|2322|2475|3615|3689|3717|3718|3932|5156|5290|5291|5293|5294|5579|5580|5581|5734|6097|6608|6714|6850|7124|10461	ABL1|ADORA2A|ADRA2A|ADRA2C|ANXA1|BCL2|BTK|MAPK14|FLT3|MTOR|IMPDH2|ITGB2|JAK2|JAK3|LCK|PDGFRA|PIK3CA|PIK3CB|PIK3CD|PIK3CG|PRKCB|PRKCD|PRKCE|PTGER4|RORC|SMO|SRC|SYK|TNF|MERTK	-7.675963410594295	0	18.0	0.0	0.0	-13.855315437324869	7.5337499999999995
1	1	-7.918393304349963	-8.252703152364484	GO:0009611	M11	2	0	GO Biological Processes	19	response to wounding	19_GO:0050896 response to stimulus	-9.643100962060775	3.1631799163179917	7.69359000737576	4305	205	239	36	15.06276150627615	2.3136753409673223	135|150|152|596|836|983|1020|1432|1719|2064|2147|2263|2677|3569|3717|3791|3932|4067|5156|5159|5290|5291|5294|5327|5465|5467|5894|6198|6714|6790|6850|7040|7046|7422|10461|79001	ADORA2A|ADRA2A|ADRA2C|BCL2|CASP3|CDK1|CDK5|MAPK14|DHFR|ERBB2|F2|FGFR2|GGCX|IL6|JAK2|KDR|LCK|LYN|PDGFRA|PDGFRB|PIK3CA|PIK3CB|PIK3CG|PLAT|PPARA|PPARD|RAF1|RPS6KB1|SRC|AURKA|SYK|TGFB1|TGFBR1|VEGFA|MERTK|VKORC1	-7.545708029084505	0	35.0	0.0	0.0	-10.722763474182353	7.5768
1	1	-7.140924947551548	-7.5880867905519995	M100	M11	2	0	Canonical Pathways	11	PID SHP2 PATHWAY		-9.631720524811598	6.37944560669456	9.0856856914056	4305	48	239	17	7.112970711297071	1.662662479919971	1956|3480|3569|3716|3717|3718|3791|3932|5159|5290|5566|5604|5605|5781|5894|7010|7422	EGFR|IGF1R|IL6|JAK1|JAK2|JAK3|KDR|LCK|PDGFRB|PIK3CA|PRKACA|MAP2K1|MAP2K2|PTPN11|RAF1|TEK|VEGFA	-7.537194232486931	0	45.0	1.0	1.0	-9.631720524811598	6.454272863568216
1	1	-7.219930520942554	-9.10677306043419	GO:0031960	M11	2	0	GO Biological Processes	19	response to corticosteroid	19_GO:0050896 response to stimulus	-9.625243232362811	4.832635983263598	8.494647325301603	4305	82	239	22	9.205020920502092	1.8700118383973248	142|301|498|595|596|836|1545|2322|2908|3480|3569|3717|4129|5290|5327|5743|6198|6446|6714|6715|7124|7298	PARP1|ANXA1|ATP5F1A|CCND1|BCL2|CASP3|CYP1B1|FLT3|NR3C1|IGF1R|IL6|JAK2|MAOB|PIK3CA|PLAT|PTGS2|RPS6KB1|SGK1|SRC|SRD5A1|TNF|TYMS	-7.53356478291097	0	21.0	0.0	0.0	-13.423511449375228	6.636203479409822
1	1	-2.7586922744829954	-8.773950156911704	GO:0045471	M11	2	0	GO Biological Processes	19	response to ethanol	19_GO:0050896 response to stimulus	-9.59848640016681	5.610467110227039	8.791714020366848	4305	61	239	19	7.949790794979079	1.7498115927437183	18|498|595|983|1571|1728|2263|2550|3066|3480|4129|5465|5581|5914|6198|6915|7124|7298|116443	ABAT|ATP5F1A|CCND1|CDK1|CYP2E1|NQO1|FGFR2|GABBR1|HDAC2|IGF1R|MAOB|PPARA|PRKCE|RARA|RPS6KB1|TBXA2R|TNF|TYMS|GRIN3A	-7.5096372407338325	0	14.0	0.0	0.0	-15.131995622421655	5.610467110227039
1	1	-8.703446640197711	-7.292238186875316	WP3931	M11	2	0	WikiPathways	27	Embryonic stem cell pluripotency pathways		-9.587092401419033	5.043514644351465	8.563885714713674	4305	75	239	21	8.786610878661088	1.831222191881174	207|208|673|1956|2260|2261|2263|2475|2932|3716|5156|5159|5293|5594|5604|5605|5728|5781|5894|6300|10000	AKT1|AKT2|BRAF|EGFR|FGFR1|FGFR3|FGFR2|MTOR|GSK3B|JAK1|PDGFRA|PDGFRB|PIK3CD|MAPK1|MAP2K1|MAP2K2|PTEN|PTPN11|RAF1|MAPK12|AKT3	-7.501054219319886	0	4.0	0.0	0.0	-23.895988641287246	8.775345992919215
1	1	-3.9810552127843692	-9.226709357569343	GO:0032868	M11	2	0	GO Biological Processes	19	response to insulin	19_GO:0050896 response to stimulus	-9.558690613435619	4.411237298266586	8.281139642278953	4305	98	239	24	10.0418410041841	1.9441420752199599	142|207|208|1019|1432|2475|2931|2932|3480|3643|3784|4067|5290|5465|5468|5591|5770|6198|6714|6715|8850|9734|10014|23411	PARP1|AKT1|AKT2|CDK4|MAPK14|MTOR|GSK3A|GSK3B|IGF1R|INSR|KCNQ1|LYN|PIK3CA|PPARA|PPARG|PRKDC|PTPN1|RPS6KB1|SRC|SRD5A1|KAT2B|HDAC9|HDAC5|SIRT1	-7.480977820120602	0	1.0	0.0	0.0	-25.814748434026754	4.755926300415683
1	1	-5.541949727419235	-9.557972219062886	GO:0006937	M11	2	0	GO Biological Processes	19	regulation of muscle contraction	19_GO:0032501 multicellular organismal process	-9.557972219062886	6.428194993412384	9.104951712483912	4305	55	207	17	8.21256038647343	1.9082960132365834	18|136|150|152|154|476|775|801|1131|3778|3784|3815|5144|5294|5566|5743|6915	ABAT|ADORA2B|ADRA2A|ADRA2C|ADRB2|ATP1A1|CACNA1C|CALM1|CHRM3|KCNMA1|KCNQ1|KIT|PDE4D|PIK3CG|PRKACA|PTGS2|TBXA2R	-7.58695370824007	0	13.0	0.0	0.0	-15.24979660002607	7.998885172798216
1	1	-5.727438348099389	-9.44659082005666	GO:0034765	M11	2	0	GO Biological Processes	19	regulation of ion transmembrane transport	19_GO:0051179 localization	-9.533536063675475	3.95397489539749	8.05784179301248	4305	123	239	27	11.297071129707113	2.047636965303672	25|150|154|351|486|596|775|776|801|1020|1080|1131|1812|2147|3767|3778|3783|3784|4067|5144|5243|5294|5566|5581|6335|6347|7124	ABL1|ADRA2A|ADRB2|APP|FXYD2|BCL2|CACNA1C|CACNA1D|CALM1|CDK5|CFTR|CHRM3|DRD1|F2|KCNJ11|KCNMA1|KCNN4|KCNQ1|LYN|PDE4D|ABCB1|PIK3CG|PRKACA|PRKCE|SCN9A|CCL2|TNF	-7.463992059437886	0	11.0	0.0	0.0	-15.75993576641762	4.5031380753138075
1	1	-7.253477482297088	-6.60621412487804	GO:0048638	M11	2	0	GO Biological Processes	19	regulation of developmental growth	19_GO:0040007 growth	-9.533536063675475	3.95397489539749	8.05784179301248	4305	123	239	27	11.297071129707113	2.047636965303672	25|154|207|351|367|596|983|1019|1020|1432|2066|2261|2263|2931|2932|3643|5290|5292|5465|5467|5600|5728|6198|6608|7046|7422|10038	ABL1|ADRB2|AKT1|APP|AR|BCL2|CDK1|CDK4|CDK5|MAPK14|ERBB4|FGFR3|FGFR2|GSK3A|GSK3B|INSR|PIK3CA|PIM1|PPARA|PPARD|MAPK11|PTEN|RPS6KB1|SMO|TGFBR1|VEGFA|PARP2	-7.463992059437886	0	46.0	1.0	1.0	-9.533536063675475	8.036
1	1	-7.253477482297088	-5.959713275824668	GO:0050730	M11	2	0	GO Biological Processes	19	regulation of peptidyl-tyrosine phosphorylation	19_GO:0008152 metabolic process	-9.533536063675475	3.95397489539749	8.05784179301248	4305	123	239	27	11.297071129707113	2.047636965303672	25|150|351|1436|1956|2066|2261|2322|2475|3066|3569|3689|3717|3815|4067|5580|5581|5770|5781|6714|6850|7040|7124|7157|7422|7525|79705	ABL1|ADRA2A|APP|CSF1R|EGFR|ERBB4|FGFR3|FLT3|MTOR|HDAC2|IL6|ITGB2|JAK2|KIT|LYN|PRKCD|PRKCE|PTPN1|PTPN11|SRC|SYK|TGFB1|TNF|TP53|VEGFA|YES1|LRRK1	-7.463992059437886	0	47.0	1.0	1.0	-9.533536063675475	6.550019018638266
1	1	-9.520175901267168	-7.001208986278293	WP2036	M11	2	0	WikiPathways	27	TNF-related weak inducer of apoptosis (TWEAK) signaling pathway		-9.520175901267168	10.875789473684211	10.573171999000033	4305	38	125	12	9.6	2.6349041728305793	207|208|836|1432|2932|3065|3551|5594|5599|5970|6347|7124	AKT1|AKT2|CASP3|MAPK14|GSK3B|HDAC1|IKBKB|MAPK1|MAPK8|RELA|CCL2|TNF	-7.5576732413668815	0	48.0	1.0	1.0	-9.520175901267168	12.998188405797102
1	1	-8.530982718246221	-9.012528947113598	GO:0062197	M11	2	0	GO Biological Processes	19	cellular response to chemical stress	19_GO:0050896 response to stimulus	-9.505808383500591	3.511881266282466	7.824100402544429	4305	159	239	31	12.97071129707113	2.1732798980558146	25|142|207|231|301|596|695|836|983|1147|1545|1728|1956|2475|3066|3569|3717|4780|5156|5290|5580|5594|5599|5743|5970|6714|7157|7226|10013|23411|120892	ABL1|PARP1|AKT1|AKR1B1|ANXA1|BCL2|BTK|CASP3|CDK1|CHUK|CYP1B1|NQO1|EGFR|MTOR|HDAC2|IL6|JAK2|NFE2L2|PDGFRA|PIK3CA|PRKCD|MAPK1|MAPK8|PTGS2|RELA|SRC|TP53|TRPM2|HDAC6|SIRT1|LRRK2	-7.44428235127885	0	32.0	0.0	0.0	-11.191026774403953	5.253661087866109
1	1	-9.488108267085973	-6.876938539915917	WP3929	M11	2	0	WikiPathways	27	Chemokine signaling pathway		-9.488108267085973	6.578426966292135	9.195163391817314	4305	89	125	17	13.6	3.065994129152892	207|208|673|2932|3551|3717|3718|5290|5291|5293|5294|5579|5580|5594|5604|5970|10000	AKT1|AKT2|BRAF|GSK3B|IKBKB|JAK2|JAK3|PIK3CA|PIK3CB|PIK3CD|PIK3CG|PRKCB|PRKCD|MAPK1|MAP2K1|RELA|AKT3	-7.531884672927588	0	8.0	0.0	0.0	-17.82547596819934	25.830000000000002
1	1	-6.635503131897919	-9.401542339435029	GO:0099536	M11	2	0	GO Biological Processes	19	synaptic signaling	19_GO:0023052 signaling	-9.401542339435029	4.555555555555555	8.289203472175979	4305	105	207	23	11.11111111111111	2.1843252763688463	135|207|1020|1128|1131|1728|1812|2550|2554|2558|2562|2565|2568|2931|2932|3269|3358|3717|5327|5594|5970|9568|120892	ADORA2A|AKT1|CDK5|CHRM1|CHRM3|NQO1|DRD1|GABBR1|GABRA1|GABRA5|GABRB3|GABRG1|GABRP|GSK3A|GSK3B|HRH1|HTR2C|JAK2|PLAT|MAPK1|RELA|GABBR2|LRRK2	-7.45962621031652	0	5.0	0.0	0.0	-20.25297032297523	12.478260869565217
1	1	-6.673775456239456	-8.764455071986026	GO:0034614	M11	2	0	GO Biological Processes	19	cellular response to reactive oxygen species	19_GO:0050896 response to stimulus	-9.351837034598203	4.912514263978699	8.398180446129722	4305	77	239	21	8.786610878661088	1.831222191881174	25|207|301|695|983|1147|1545|1728|1956|3066|3569|4780|5156|5580|5594|5599|5970|6714|7226|10013|23411	ABL1|AKT1|ANXA1|BTK|CDK1|CHUK|CYP1B1|NQO1|EGFR|HDAC2|IL6|NFE2L2|PDGFRA|PRKCD|MAPK1|MAPK8|RELA|SRC|TRPM2|HDAC6|SIRT1	-7.300776436054626	0	32.0	0.0	0.0	-11.191026774403953	5.253661087866109
1	1	-6.673775456239456	-7.111211056231428	R-HSA-194138	M11	2	0	Reactome Gene Sets	6	Signaling by VEGF		-9.351837034598203	4.912514263978699	8.398180446129722	4305	77	239	21	8.786610878661088	1.831222191881174	207|208|801|1432|2321|2324|2475|3320|3791|5290|5291|5566|5578|5579|5580|5600|6093|6300|6714|7422|10000	AKT1|AKT2|CALM1|MAPK14|FLT1|FLT4|MTOR|HSP90AA1|KDR|PIK3CA|PIK3CB|PRKACA|PRKCA|PRKCB|PRKCD|MAPK11|ROCK1|MAPK12|SRC|VEGFA|AKT3	-7.300776436054626	0	27.0	0.0	0.0	-11.847183974282743	8.577405857740585
1	1	-4.603231963764329	-9.326069974594521	M151	M11	2	0	Canonical Pathways	11	PID AR TF PATHWAY		-9.326069974594521	7.254802831142569	9.263528802915127	4305	43	207	15	7.246376811594203	1.801941658435389	367|1432|2033|2908|2932|3065|3320|5599|6256|6257|6258|6714|8850|23411|51564	AR|MAPK14|EP300|NR3C1|GSK3B|HDAC1|HSP90AA1|MAPK8|RXRA|RXRB|RXRG|SRC|KAT2B|SIRT1|HDAC7	-7.3901442091652	0	7.0	0.0	0.0	-18.278000515782878	13.62568715642179
1	1	-8.423980928681637	-8.417923832127837	GO:0071902	M11	2	0	GO Biological Processes	19	positive regulation of protein serine/threonine kinase activity	19_GO:0048518 positive regulation of biological process	-9.317247957875592	4.00278940027894	7.982995108794764	4305	117	239	26	10.878661087866108	2.0140934833085833	150|154|207|595|801|1436|1956|2064|2260|2321|2322|3326|3643|3815|5159|5294|5604|5605|5770|6714|6850|7040|7124|7422|23411|120892	ADRA2A|ADRB2|AKT1|CCND1|CALM1|CSF1R|EGFR|ERBB2|FGFR1|FLT1|FLT3|HSP90AB1|INSR|KIT|PDGFRB|PIK3CG|MAP2K1|MAP2K2|PTPN1|SRC|SYK|TGFB1|TNF|VEGFA|SIRT1|LRRK2	-7.271326998984427	0	6.0	0.0	0.0	-18.959448938561483	5.679633608503901
1	1	-8.61788391943804	-9.247990196915671	WP712	M11	2	0	WikiPathways	27	Estrogen signaling pathway		-9.247990196915671	10.893719806763283	10.213623630232613	4305	21	207	11	5.314009661835748	1.5590816501310376	207|596|673|1147|1432|2099|3551|5290|5566|5594|5604	AKT1|BCL2|BRAF|CHUK|MAPK14|ESR1|IKBKB|PIK3CA|PRKACA|MAPK1|MAP2K1	-7.321868334980394	0	49.0	1.0	1.0	-9.247990196915671	12.523636363636363
1	1	-5.39413077456836	-7.4239062879956705	WP4341	M11	2	0	WikiPathways	27	Non-genomic actions of 1,25 dihydroxyvitamin D3		-9.227354401588357	5.688174410922704	8.637743999284647	4305	57	239	18	7.531380753138075	1.7070079273016225	1432|3551|3569|3716|5578|5579|5580|5581|5594|5599|5600|6256|6257|6258|6300|6347|7124|7421	MAPK14|IKBKB|IL6|JAK1|PRKCA|PRKCB|PRKCD|PRKCE|MAPK1|MAPK8|MAPK11|RXRA|RXRB|RXRG|MAPK12|CCL2|TNF|VDR	-7.196497189133067	0	50.0	1.0	1.0	-9.227354401588357	10.332
1	1	-9.212923576759314	-7.96861299751663	M222	M11	2	0	Canonical Pathways	11	PID CXCR3 PATHWAY		-9.212923576759314	11.838750000000001	10.641203262493082	4305	32	125	11	8.8	2.533866610538132	207|1432|2475|3689|5290|5291|5293|5594|5604|5605|6714	AKT1|MAPK14|MTOR|ITGB2|PIK3CA|PIK3CB|PIK3CD|MAPK1|MAP2K1|MAP2K2|SRC	-7.298281532507468	0	15.0	0.0	0.0	-15.119454358829058	25.830000000000002
1	1	-5.332970556241031	-8.531012584659955	GO:0062013	M11	2	0	GO Biological Processes	19	positive regulation of small molecule metabolic process	19_GO:0048518 positive regulation of biological process	-9.202407900757258	5.073958394719783	8.391154772913747	4305	71	239	20	8.368200836820083	1.7911840108773895	136|207|208|301|351|1066|2475|3269|3643|4837|5465|5467|5468|5581|5743|6714|7124|8850|9971|23411	ADORA2B|AKT1|AKT2|ANXA1|APP|CES1|MTOR|HRH1|INSR|NNMT|PPARA|PPARD|PPARG|PRKCE|PTGS2|SRC|TNF|KAT2B|NR1H4|SIRT1	-7.174011286849625	0	51.0	1.0	1.0	-9.202407900757258	7.56258234519104
1	1	-7.3606474579829015	-9.194507882494321	R-HSA-5673001	M11	2	0	Reactome Gene Sets	6	RAF/MAP kinase cascade		-9.194507882494321	3.9759164535379368	7.925187907838617	4305	136	207	26	12.560386473429952	2.3034057319743173	598|673|801|1956|2064|2260|2261|2263|2322|3716|3717|3718|3815|4233|5156|5159|5290|5291|5594|5604|5605|5894|5979|6300|6714|7010	BCL2L1|BRAF|CALM1|EGFR|ERBB2|FGFR1|FGFR3|FGFR2|FLT3|JAK1|JAK2|JAK3|KIT|MET|PDGFRA|PDGFRB|PIK3CA|PIK3CB|MAPK1|MAP2K1|MAP2K2|RAF1|RET|MAPK12|SRC|TEK	-7.283805300326593	0	4.0	0.0	0.0	-23.895988641287246	8.775345992919215
1	1	-5.368707588462265	-8.794109218686646	GO:0007610	M11	2	0	GO Biological Processes	19	behavior	19_GO:0032501 multicellular organismal process	-9.100101388518436	3.2305120975077317	7.496586939074694	4305	184	239	33	13.807531380753138	2.2314837505699816	18|25|135|207|351|596|836|1020|1812|1956|2033|2475|2548|2558|3066|3156|3269|3358|3643|3784|3815|5465|5581|5594|5728|5743|6198|6335|6446|6715|7157|10769|120892	ABAT|ABL1|ADORA2A|AKT1|APP|BCL2|CASP3|CDK5|DRD1|EGFR|EP300|MTOR|GAA|GABRA5|HDAC2|HMGCR|HRH1|HTR2C|INSR|KCNQ1|KIT|PPARA|PRKCE|MAPK1|PTEN|PTGS2|RPS6KB1|SCN9A|SGK1|SRD5A1|TP53|PLK2|LRRK2	-7.0765845392288895	0	52.0	1.0	1.0	-9.100101388518436	8.318840579710145
1	1	-9.09255989085379	-5.234772266812057	R-HSA-8878166	M11	2	0	Reactome Gene Sets	6	Transcriptional regulation by RUNX2		-9.09255989085379	6.72	9.042643537491792	4305	82	125	16	12.8	2.988190087661761	25|207|208|367|983|1019|2099|2908|2932|5594|5689|6714|7525|8841|10000|10013	ABL1|AKT1|AKT2|AR|CDK1|CDK4|ESR1|NR3C1|GSK3B|MAPK1|PSMB1|SRC|YES1|HDAC3|AKT3|HDAC6	-7.196401252295957	0	53.0	1.0	1.0	-9.09255989085379	12.688421052631577
1	1	-6.035077069140738	-7.037191103388572	GO:0050731	M11	2	0	GO Biological Processes	19	positive regulation of peptidyl-tyrosine phosphorylation	19_GO:0048518 positive regulation of biological process	-9.08324640651258	4.554898283076035	8.120540037884096	4305	87	239	22	9.205020920502092	1.8700118383973248	25|150|1436|2066|2261|2322|2475|3066|3569|3717|3815|4067|5770|5781|6714|6850|7040|7124|7157|7422|7525|79705	ABL1|ADRA2A|CSF1R|ERBB4|FGFR3|FLT3|MTOR|HDAC2|IL6|JAK2|KIT|LYN|PTPN1|PTPN11|SRC|SYK|TGFB1|TNF|TP53|VEGFA|YES1|LRRK1	-7.064555101112326	0	47.0	0.0	0.0	-9.533536063675475	6.550019018638266
1	1	-8.749915816018639	-8.210324153763331	GO:0010942	M11	2	0	GO Biological Processes	19	positive regulation of cell death	19_GO:0048518 positive regulation of biological process	-8.979593810782974	2.6616486218349653	7.116204119023702	4305	291	239	43	17.99163179916318	2.4846510957167145	25|135|142|301|836|1020|1545|1728|2932|3569|3689|3717|3778|3932|4067|4170|4921|5159|5291|5293|5468|5580|5591|5599|5728|5743|5915|5916|5979|6347|6714|6850|7046|7124|7153|7157|7226|7421|10013|11200|23411|23621|120892	ABL1|ADORA2A|PARP1|ANXA1|CASP3|CDK5|CYP1B1|NQO1|GSK3B|IL6|ITGB2|JAK2|KCNMA1|LCK|LYN|MCL1|DDR2|PDGFRB|PIK3CB|PIK3CD|PPARG|PRKCD|PRKDC|MAPK8|PTEN|PTGS2|RARB|RARG|RET|CCL2|SRC|SYK|TGFBR1|TNF|TOP2A|TP53|TRPM2|VDR|HDAC6|CHEK2|SIRT1|BACE1|LRRK2	-6.966233997997601	0	54.0	1.0	1.0	-8.979593810782974	3.391818181818182
1	1	-4.870078323193929	-7.404659595647651	M249	M11	2	0	Canonical Pathways	11	PID PI3KCI AKT PATHWAY		-8.975432149864027	8.074592410907517	9.266867836959602	4305	29	239	13	5.439330543933054	1.4669963872189893	207|208|598|1147|2475|2931|2932|3320|5566|5591|5894|6714|10000	AKT1|AKT2|BCL2L1|CHUK|MTOR|GSK3A|GSK3B|HSP90AA1|PRKACA|PRKDC|RAF1|SRC|AKT3	-6.966233997997601	0	8.0	0.0	0.0	-17.82547596819934	25.830000000000002
1	1	-8.428209906412679	-8.551444175381192	WP3981	M11	2	0	WikiPathways	27	miRNA regulation of prostate cancer signaling pathways		-8.975432149864027	8.074592410907517	9.266867836959602	4305	29	239	13	5.439330543933054	1.4669963872189893	367|595|596|2475|2932|5159|5290|5594|5604|5605|5894|7157|10000	AR|CCND1|BCL2|MTOR|GSK3B|PDGFRB|PIK3CA|MAPK1|MAP2K1|MAP2K2|RAF1|TP53|AKT3	-6.966233997997601	0	15.0	0.0	0.0	-15.119454358829058	25.830000000000002
1	1	-5.749777549851211	-8.966962619042212	GO:0099537	M11	2	0	GO Biological Processes	19	trans-synaptic signaling	19_GO:0023052 signaling	-8.966962619042212	4.747164461247637	8.164625435631176	4305	92	207	21	10.144927536231885	2.0985078652280813	135|207|1020|1128|1131|1728|1812|2550|2554|2558|2562|2565|2568|2931|2932|3269|3358|5327|5594|9568|120892	ADORA2A|AKT1|CDK5|CHRM1|CHRM3|NQO1|DRD1|GABBR1|GABRA1|GABRA5|GABRB3|GABRG1|GABRP|GSK3A|GSK3B|HRH1|HTR2C|PLAT|MAPK1|GABBR2|LRRK2	-7.093967555338352	0	5.0	0.0	0.0	-20.25297032297523	12.478260869565217
1	1	-4.567401983748453	-8.965503718987854	M30	M11	2	0	Canonical Pathways	11	PID HDAC CLASSII PATHWAY		-8.965503718987854	10.39855072463768	9.931927025284082	4305	22	207	11	5.314009661835748	1.5590816501310376	2099|2908|3320|8841|9734|9759|10013|10014|51564|79885|83933	ESR1|NR3C1|HSP90AA1|HDAC3|HDAC9|HDAC4|HDAC6|HDAC5|HDAC7|HDAC11|HDAC10	-7.093967555338352	0	26.0	0.0	0.0	-12.021218849938489	14.855072463768115
1	1	-6.055119457808048	-8.958497185414178	WP3915	M11	2	0	WikiPathways	27	Angiopoietin-like protein 8 regulatory pathway		-8.958497185414178	4.530061701822356	8.067648287615974	4305	101	207	22	10.628019323671497	2.1421095945553446	207|1432|2194|2475|2931|2932|3643|4023|5290|5291|5293|5294|5594|5599|5600|5604|5605|5770|5894|6198|6256|6300	AKT1|MAPK14|FASN|MTOR|GSK3A|GSK3B|INSR|LPL|PIK3CA|PIK3CB|PIK3CD|PIK3CG|MAPK1|MAPK8|MAPK11|MAP2K1|MAP2K2|PTPN1|RAF1|RPS6KB1|RXRA|MAPK12	-7.090367270456587	0	10.0	0.0	0.0	-15.998699473245196	7.770120600541471
1	1	-8.888496225042424	-6.579788872921246	M141	M11	2	0	Canonical Pathways	11	PID PI3KCI PATHWAY		-8.888496225042424	11.14235294117647	10.266357635555336	4305	34	125	11	8.8	2.533866610538132	695|3320|3932|5290|5291|5293|5294|5728|6714|6850|7525	BTK|HSP90AA1|LCK|PIK3CA|PIK3CB|PIK3CD|PIK3CG|PTEN|SRC|SYK|YES1	-7.025426108854236	0	30.0	0.0	0.0	-11.392796368441784	15.067499999999999
1	1	-8.888496225042424	-6.579788872921246	M94	M11	2	0	Canonical Pathways	11	PID FAS PATHWAY		-8.888496225042424	11.14235294117647	10.266357635555336	4305	34	125	11	8.8	2.533866610538132	207|695|836|1432|3551|5290|5291|5293|5599|6714|6850	AKT1|BTK|CASP3|MAPK14|IKBKB|PIK3CA|PIK3CB|PIK3CD|MAPK8|SRC|SYK	-7.025426108854236	0	55.0	1.0	1.0	-8.888496225042424	25.830000000000002
1	1	-8.53408308251599	-6.839521388824957	R-HSA-109582	M11	2	0	Reactome Gene Sets	6	Hemostasis		-8.884436770096691	2.7711618925008046	7.142283179117113	4305	260	239	40	16.736401673640167	2.4146805417602577	25|150|152|207|351|801|1017|1020|1432|2147|3065|3066|3689|3717|3778|3932|4067|5290|5291|5294|5327|5566|5578|5579|5580|5581|5594|5770|5781|5894|6714|6850|6915|7010|7040|7157|7422|7525|7846|10461	ABL1|ADRA2A|ADRA2C|AKT1|APP|CALM1|CDK2|CDK5|MAPK14|F2|HDAC1|HDAC2|ITGB2|JAK2|KCNMA1|LCK|LYN|PIK3CA|PIK3CB|PIK3CG|PLAT|PRKACA|PRKCA|PRKCB|PRKCD|PRKCE|MAPK1|PTPN1|PTPN11|RAF1|SRC|SYK|TBXA2R|TEK|TGFB1|TP53|VEGFA|YES1|TUBA1A|MERTK	-6.8822247390909315	0	35.0	0.0	0.0	-10.722763474182353	7.5768
1	1	-5.918500667949695	-8.431508683216125	GO:0030522	M11	2	0	GO Biological Processes	19	intracellular receptor signaling pathway	19_GO:0023052 signaling	-8.878463808057154	4.45254101828781	7.978751587293014	4305	89	239	22	9.205020920502092	1.8700118383973248	196|367|2099|2100|2104|2908|3717|5292|5465|5467|5468|5914|5915|5916|5970|6097|6256|6257|6258|6714|7421|9971	AHR|AR|ESR1|ESR2|ESRRG|NR3C1|JAK2|PIM1|PPARA|PPARD|PPARG|RARA|RARB|RARG|RELA|RORC|RXRA|RXRB|RXRG|SRC|VDR|NR1H4	-6.878555731960958	0	19.0	0.0	0.0	-13.501714798949497	11.88405797101449
1	1	-6.743382266702493	-8.868926777087028	WP51	M11	2	0	WikiPathways	27	Regulation of actin cytoskeleton		-8.868926777087028	5.199275362318841	8.300373486665555	4305	76	207	19	9.178743961352657	2.006782046164386	673|1128|1131|1956|2147|2260|2261|2263|5156|5159|5290|5291|5293|5294|5594|5604|5605|5894|6093	BRAF|CHRM1|CHRM3|EGFR|F2|FGFR1|FGFR3|FGFR2|PDGFRA|PDGFRB|PIK3CA|PIK3CB|PIK3CD|PIK3CG|MAPK1|MAP2K1|MAP2K2|RAF1|ROCK1	-7.0075302447884065	0	4.0	0.0	0.0	-23.895988641287246	8.775345992919215
1	1	-7.687130925383421	-6.9836223511709505	GO:0051897	M11	2	0	GO Biological Processes	19	positive regulation of protein kinase B signaling	19_GO:0023052 signaling	-8.85924761580463	5.77761111549696	8.48405544380911	4305	53	239	17	7.112970711297071	1.662662479919971	1956|2260|3320|3326|3480|3643|4233|5290|5291|5293|5294|5979|6714|7010|7040|7046|7124	EGFR|FGFR1|HSP90AA1|HSP90AB1|IGF1R|INSR|MET|PIK3CA|PIK3CB|PIK3CD|PIK3CG|RET|SRC|TEK|TGFB1|TGFBR1|TNF	-6.86163133648802	0	42.0	0.0	0.0	-9.831225209827293	5.77761111549696
1	1	-6.920339523887755	-7.807702164045459	WP3888	M11	2	0	WikiPathways	27	VEGFA-VEGFR2 signaling pathway		-8.844655839562762	2.809958158995816	7.148163952591612	4305	250	239	39	16.317991631799163	2.3902892038783947	25|154|207|301|595|596|598|1432|2321|2475|2932|3065|3320|3791|4860|5290|5578|5579|5580|5581|5594|5599|5604|5605|5743|5770|5781|5894|5970|6093|6198|6300|6347|6714|7422|9734|9759|10014|51564	ABL1|ADRB2|AKT1|ANXA1|CCND1|BCL2|BCL2L1|MAPK14|FLT1|MTOR|GSK3B|HDAC1|HSP90AA1|KDR|PNP|PIK3CA|PRKCA|PRKCB|PRKCD|PRKCE|MAPK1|MAPK8|MAP2K1|MAP2K2|PTGS2|PTPN1|PTPN11|RAF1|RELA|ROCK1|RPS6KB1|MAPK12|CCL2|SRC|VEGFA|HDAC9|HDAC4|HDAC5|HDAC7	-6.84931932654105	0	15.0	0.0	0.0	-15.119454358829058	25.830000000000002
1	1	-8.843989681439842	-6.155959369526763	GO:0040007	M11	2	0	GO Biological Processes	19	growth	19_GO:0040007 growth	-8.843989681439842	4.727058823529412	8.116826953547813	4305	153	125	21	16.8	3.3439617222689613	25|301|367|596|1020|2066|2099|2475|3320|3326|5159|5728|5781|5914|5915|5916|6608|6714|6790|7298|10013	ABL1|ANXA1|AR|BCL2|CDK5|ERBB4|ESR1|MTOR|HSP90AA1|HSP90AB1|PDGFRB|PTEN|PTPN11|RARA|RARB|RARG|SMO|SRC|AURKA|TYMS|HDAC6	-6.985921092490148	0	38.0	0.0	0.0	-10.392532393301597	5.253559322033899
1	1	-8.843989681439842	-6.155959369526763	GO:0048589	M11	2	0	GO Biological Processes	19	developmental growth	19_GO:0040007 growth	-8.843989681439842	4.727058823529412	8.116826953547813	4305	153	125	21	16.8	3.3439617222689613	25|301|367|596|1020|2066|2099|2475|3320|3326|5159|5728|5781|5914|5915|5916|6608|6714|6790|7298|10013	ABL1|ANXA1|AR|BCL2|CDK5|ERBB4|ESR1|MTOR|HSP90AA1|HSP90AB1|PDGFRB|PTEN|PTPN11|RARA|RARB|RARG|SMO|SRC|AURKA|TYMS|HDAC6	-6.985921092490148	0	38.0	0.0	0.0	-10.392532393301597	5.253559322033899
1	1	-8.820455471259908	-7.288476197494154	M7	M11	2	0	Canonical Pathways	11	PID FCER1 PATHWAY		-8.820455471259908	9.611162790697675	9.81278540784663	4305	43	125	12	9.6	2.6349041728305793	207|695|3551|5290|5579|5594|5599|5604|5605|5781|5970|6850	AKT1|BTK|IKBKB|PIK3CA|PRKCB|MAPK1|MAPK8|MAP2K1|MAP2K2|PTPN11|RELA|SYK	-6.964041339480227	0	15.0	0.0	0.0	-15.119454358829058	25.830000000000002
1	1	-8.789717583581876	-7.385235647582893	WP75	M11	2	0	WikiPathways	27	Toll-like receptor signaling pathway		-8.789717583581876	6.981081081081081	8.97381338683496	4305	74	125	15	12.0	2.906544339933592	207|208|1432|3551|5290|5291|5293|5294|5594|5599|5604|5605|5970|7124|10000	AKT1|AKT2|MAPK14|IKBKB|PIK3CA|PIK3CB|PIK3CD|PIK3CG|MAPK1|MAPK8|MAP2K1|MAP2K2|RELA|TNF|AKT3	-6.936593577249244	0	8.0	0.0	0.0	-17.82547596819934	25.830000000000002
1	1	-5.117118294893012	-8.773950156911704	M115	M11	2	0	Canonical Pathways	11	PID REG GR PATHWAY		-8.773950156911704	5.795913518650511	8.477814312397575	4305	61	207	17	8.21256038647343	1.9082960132365834	207|1020|1432|2033|2908|2932|3065|3066|3320|3569|5566|5594|5599|5600|5970|6446|7157	AKT1|CDK5|MAPK14|EP300|NR3C1|GSK3B|HDAC1|HDAC2|HSP90AA1|IL6|PRKACA|MAPK1|MAPK8|MAPK11|RELA|SGK1|TP53	-6.92409153800684	0	56.0	1.0	1.0	-8.773950156911704	5.795913518650511
1	1	-8.262820047216294	-8.348178731379889	GO:0035924	M11	2	0	GO Biological Processes	19	cellular response to vascular endothelial growth factor stimulus	19_GO:0050896 response to stimulus	-8.75050953410416	7.8054393305439325	9.067762342393163	4305	30	239	13	5.439330543933054	1.4669963872189893	207|301|1432|2321|2322|2324|3791|5156|5159|5290|5293|5970|7422	AKT1|ANXA1|MAPK14|FLT1|FLT3|FLT4|KDR|PDGFRA|PDGFRB|PIK3CA|PIK3CD|RELA|VEGFA	-6.762127785538238	0	57.0	1.0	1.0	-8.75050953410416	9.536057100664534
1	1	-8.262820047216294	-6.162955660914615	M22	M11	2	0	Canonical Pathways	11	PID GMCSF PATHWAY		-8.75050953410416	7.8054393305439325	9.067762342393163	4305	30	239	13	5.439330543933054	1.4669963872189893	3551|3717|4067|5290|5292|5566|5594|5604|5605|5781|5894|6347|6850	IKBKB|JAK2|LYN|PIK3CA|PIM1|PRKACA|MAPK1|MAP2K1|MAP2K2|PTPN11|RAF1|CCL2|SYK	-6.762127785538238	0	15.0	0.0	0.0	-15.119454358829058	25.830000000000002
1	1	-7.818574626900406	-8.220494907018413	WP2643	M11	2	0	WikiPathways	27	Nanoparticle-mediated activation of receptor signaling		-8.748463054445159	8.64602510460251	9.294696945166796	4305	25	239	12	5.02092050209205	1.412559337104282	1432|1956|5293|5594|5599|5600|5604|5605|5894|6300|6714|10000	MAPK14|EGFR|PIK3CD|MAPK1|MAPK8|MAPK11|MAP2K1|MAP2K2|RAF1|MAPK12|SRC|AKT3	-6.762127785538238	0	15.0	0.0	0.0	-15.119454358829058	25.830000000000002
1	1	-7.833971242040381	-7.405371614343984	GO:0032496	M11	2	0	GO Biological Processes	19	response to lipopolysaccharide	19_GO:0044419 biological process involved in interspecies interaction between organisms	-8.730153058878964	3.5517708763038485	7.496076980557828	4305	142	239	28	11.715481171548117	2.0802876551916407	25|207|613|836|1019|1432|2263|3066|3569|3717|4067|4129|5467|5581|5594|5599|5734|5737|5743|5914|5970|6198|6347|6714|6915|7040|7124|9971	ABL1|AKT1|BCR|CASP3|CDK4|MAPK14|FGFR2|HDAC2|IL6|JAK2|LYN|MAOB|PPARD|PRKCE|MAPK1|MAPK8|PTGER4|PTGFR|PTGS2|RARA|RELA|RPS6KB1|CCL2|SRC|TBXA2R|TGFB1|TNF|NR1H4	-6.747005388644775	0	58.0	1.0	1.0	-8.730153058878964	4.188965651454705
1	1	-8.127752768416299	-6.739380553105581	GO:0048608	M11	2	0	GO Biological Processes	19	reproductive structure development	19_GO:0022414 reproductive process	-8.726710078652683	3.0621338912133886	7.239801712911083	4305	200	239	34	14.225941422594142	2.259537417853314	207|301|367|595|596|598|836|1432|1545|1956|2099|2263|3326|3643|3791|3815|5156|5159|5467|5468|5594|5604|5728|5743|5781|5914|5916|6714|6715|7046|7421|7422|10461|23411	AKT1|ANXA1|AR|CCND1|BCL2|BCL2L1|CASP3|MAPK14|CYP1B1|EGFR|ESR1|FGFR2|HSP90AB1|INSR|KDR|KIT|PDGFRA|PDGFRB|PPARD|PPARG|MAPK1|MAP2K1|PTEN|PTGS2|PTPN11|RARA|RARG|SRC|SRD5A1|TGFBR1|VDR|VEGFA|MERTK|SIRT1	-6.747005388644775	0	59.0	1.0	1.0	-8.726710078652683	7.2505263157894735
1	1	-8.127752768416299	-6.739380553105581	GO:0061458	M11	2	0	GO Biological Processes	19	reproductive system development	19_GO:0032502 developmental process	-8.726710078652683	3.0621338912133886	7.239801712911083	4305	200	239	34	14.225941422594142	2.259537417853314	207|301|367|595|596|598|836|1432|1545|1956|2099|2263|3326|3643|3791|3815|5156|5159|5467|5468|5594|5604|5728|5743|5781|5914|5916|6714|6715|7046|7421|7422|10461|23411	AKT1|ANXA1|AR|CCND1|BCL2|BCL2L1|CASP3|MAPK14|CYP1B1|EGFR|ESR1|FGFR2|HSP90AB1|INSR|KDR|KIT|PDGFRA|PDGFRB|PPARD|PPARG|MAPK1|MAP2K1|PTEN|PTGS2|PTPN11|RARA|RARG|SRC|SRD5A1|TGFBR1|VDR|VEGFA|MERTK|SIRT1	-6.747005388644775	0	59.0	0.0	0.0	-8.726710078652683	7.2505263157894735
1	1	-7.588693761165038	-8.717429322633059	WP2032	M11	2	0	WikiPathways	27	Thyroid stimulating hormone (TSH) signaling pathway		-8.717429322633059	6.162104133118625	8.57854069072172	4305	54	207	16	7.729468599033816	1.8561845640053805	207|673|898|1017|1019|1432|2475|3716|3717|5144|5290|5594|5604|5894|6198|6714	AKT1|BRAF|CCNE1|CDK2|CDK4|MAPK14|MTOR|JAK1|JAK2|PDE4D|PIK3CA|MAPK1|MAP2K1|RAF1|RPS6KB1|SRC	-6.883539211428068	0	15.0	0.0	0.0	-15.119454358829058	25.830000000000002
1	1	-5.618405154472481	-6.0116735174682585	R-HSA-9679191	M11	2	0	Reactome Gene Sets	6	Potential therapeutics for SARS		-8.716863251445368	5.670618317061831	8.372923056919085	4305	54	239	17	7.112970711297071	1.662662479919971	476|478|486|1312|2908|3065|3066|3320|3326|3614|3615|3716|3717|3718|4780|6093|7422	ATP1A1|ATP1A3|FXYD2|COMT|NR3C1|HDAC1|HDAC2|HSP90AA1|HSP90AB1|IMPDH1|IMPDH2|JAK1|JAK2|JAK3|NFE2L2|ROCK1|VEGFA	-6.7415233668399095	0	60.0	1.0	1.0	-8.716863251445368	5.670618317061831
1	1	-8.496201111937193	-8.712504520807684	R-HSA-9675108	M11	2	0	Reactome Gene Sets	6	Nervous system development		-8.712504520807684	2.9954672869326657	7.196363908181848	4305	243	207	35	16.908212560386474	2.605209945503791	25|775|776|1020|1432|1457|1595|1956|2064|2260|2932|3066|3156|3320|4067|4233|5290|5291|5293|5566|5578|5594|5599|5600|5604|5605|5979|6093|6135|6143|6300|6335|6714|7525|7846	ABL1|CACNA1C|CACNA1D|CDK5|MAPK14|CSNK2A1|CYP51A1|EGFR|ERBB2|FGFR1|GSK3B|HDAC2|HMGCR|HSP90AA1|LYN|MET|PIK3CA|PIK3CB|PIK3CD|PRKACA|PRKCA|MAPK1|MAPK8|MAPK11|MAP2K1|MAP2K2|RET|ROCK1|RPL11|RPL19|MAPK12|SCN9A|SRC|YES1|TUBA1A	-6.880179436456321	0	61.0	1.0	1.0	-8.712504520807684	2.9954672869326657
1	1	-5.117118294893012	-7.864978051516504	GO:1901655	M11	2	0	GO Biological Processes	19	cellular response to ketone	19_GO:0050896 response to stimulus	-8.68836106497092	5.31517936758351	8.228628908820799	4305	61	239	18	7.531380753138075	1.7070079273016225	196|207|367|498|1019|1080|1545|2908|3480|3717|5327|5581|5734|5737|6198|6446|6714|6715	AHR|AKT1|AR|ATP5F1A|CDK4|CFTR|CYP1B1|NR3C1|IGF1R|JAK2|PLAT|PRKCE|PTGER4|PTGFR|RPS6KB1|SGK1|SRC|SRD5A1	-6.715187242121969	0	21.0	0.0	0.0	-13.423511449375228	6.636203479409822
1	1	-8.658878131595781	-6.919779003751075	M26	M11	2	0	Canonical Pathways	11	PID NFKAPPAB ATYPICAL PATHWAY		-8.658878131595781	18.368	11.65117675564205	4305	15	125	8	6.4	2.189136816190345	1432|1457|3551|3932|5290|5970|6714|6850	MAPK14|CSNK2A1|IKBKB|LCK|PIK3CA|RELA|SRC|SYK	-6.829666282668561	0	62.0	1.0	1.0	-8.658878131595781	18.368
1	1	-7.140924947551548	-8.561024212587798	WP395	M11	2	0	WikiPathways	27	IL-4 signaling pathway		-8.64449995615189	6.00418410041841	8.451882815163946	4305	48	239	16	6.694560669456067	1.616648380102937	207|1147|1432|2033|3269|3551|3716|3717|3718|5290|5293|5594|5600|5781|5970|6198	AKT1|CHUK|MAPK14|EP300|HRH1|IKBKB|JAK1|JAK2|JAK3|PIK3CA|PIK3CD|MAPK1|MAPK11|PTPN11|RELA|RPS6KB1	-6.675626113795663	0	63.0	1.0	1.0	-8.64449995615189	7.719665271966527
1	1	-5.395366248878149	-8.639383088064019	WP2446	M11	2	0	WikiPathways	27	Retinoblastoma gene in cancer		-8.639383088064019	5.3478260869565215	8.24194673853829	4305	70	207	18	8.695652173913043	1.958446158528047	25|595|898|983|1017|1019|1111|1786|3065|5422|5591|5894|5947|6240|6241|7153|7157|7298	ABL1|CCND1|CCNE1|CDK1|CDK2|CDK4|CHEK1|DNMT1|HDAC1|POLA1|PRKDC|RAF1|RBP1|RRM1|RRM2|TOP2A|TP53|TYMS	-6.81326231611394	0	64.0	1.0	1.0	-8.639383088064019	5.88597210828548
1	1	-6.272445913666954	-8.357658779277362	M91	M11	2	0	Canonical Pathways	11	PID TCPTP PATHWAY		-8.637373993260868	7.004881450488146	8.770896890561877	4305	36	239	14	5.857740585774058	1.5190022790896067	1436|1956|3643|3716|3718|3791|4233|5159|5290|5291|5293|5770|6714|7422	CSF1R|EGFR|INSR|JAK1|JAK3|KDR|MET|PDGFRB|PIK3CA|PIK3CB|PIK3CD|PTPN1|SRC|VEGFA	-6.670634280417326	0	65.0	1.0	1.0	-8.637373993260868	7.004881450488146
1	1	-8.128573831844136	-6.9153438591735785	GO:0071216	M11	2	0	GO Biological Processes	19	cellular response to biotic stimulus	19_GO:0050896 response to stimulus	-8.628621161186755	4.00278940027894	7.661585666900554	4305	108	239	24	10.0418410041841	1.9441420752199599	25|207|613|695|1019|1432|2932|3569|3717|4067|5467|5581|5594|5599|5914|5970|6347|6714|6850|6915|7040|7124|7157|9971	ABL1|AKT1|BCR|BTK|CDK4|MAPK14|GSK3B|IL6|JAK2|LYN|PPARD|PRKCE|MAPK1|MAPK8|RARA|RELA|CCL2|SRC|SYK|TBXA2R|TGFB1|TNF|TP53|NR1H4	-6.66400514197307	0	58.0	0.0	0.0	-8.730153058878964	4.188965651454705
1	1	-8.61788391943804	-2.5769284600937157	GO:0042307	M11	2	0	GO Biological Processes	19	positive regulation of protein import into nucleus	19_GO:0051179 localization	-8.61788391943804	14.760000000000002	10.92965232449449	4305	21	125	9	7.2	2.3119861591281206	983|1432|3326|3717|5580|5743|6608|7040|8841	CDK1|MAPK14|HSP90AB1|JAK2|PRKCD|PTGS2|SMO|TGFB1|HDAC3	-6.79635889917711	0	16.0	0.0	0.0	-15.100447162092415	14.760000000000002
1	1	-5.66100218151725	-5.552825423016824	WP3646	M11	2	0	WikiPathways	27	Hepatitis C and hepatocellular carcinoma		-8.61217682406625	6.433054393305438	8.577533572163302	4305	42	239	15	6.2761506276150625	1.5688188079373753	207|595|598|836|1432|3569|3716|5599|5743|5781|6241|7040|7046|7157|7422	AKT1|CCND1|BCL2L1|CASP3|MAPK14|IL6|JAK1|MAPK8|PTGS2|PTPN11|RRM2|TGFB1|TGFBR1|TP53|VEGFA	-6.649674164165964	0	43.0	0.0	0.0	-9.741603556359403	8.984347826086957
1	1	-8.591685463001264	-6.010408223597191	WP2380	M11	2	0	WikiPathways	27	Brain-derived neurotrophic factor (BDNF) signaling pathway		-8.591685463001264	5.796831683168317	8.435033463437236	4305	101	125	17	13.6	3.065994129152892	207|836|1020|1432|1457|2475|2932|3551|3717|5580|5594|5599|5604|5605|5781|5970|6714	AKT1|CASP3|CDK5|MAPK14|CSNK2A1|MTOR|GSK3B|IKBKB|JAK2|PRKCD|MAPK1|MAPK8|MAP2K1|MAP2K2|PTPN11|RELA|SRC	-6.773197479465817	0	15.0	0.0	0.0	-15.119454358829058	25.830000000000002
1	1	-8.587692966493401	-5.346102853216865	WP4539	M11	2	0	WikiPathways	27	Synaptic signaling pathways associated with autism spectrum disorder		-8.587692966493401	10.523333333333333	9.921564397619948	4305	36	125	11	8.8	2.533866610538132	207|208|775|2475|2932|5290|5291|5293|5594|5728|10000	AKT1|AKT2|CACNA1C|MTOR|GSK3B|PIK3CA|PIK3CB|PIK3CD|MAPK1|PTEN|AKT3	-6.772220928980509	0	8.0	0.0	0.0	-17.82547596819934	25.830000000000002
1	1	-5.749777549851211	-8.163862380325423	GO:0043393	M11	2	0	GO Biological Processes	19	regulation of protein binding	19_GO:0065007 biological regulation	-8.583070450914386	4.307349463343642	7.773733800566362	4305	92	239	22	9.205020920502092	1.8700118383973248	25|154|207|351|1020|2033|2932|3326|5347|5465|5566|5580|5599|6093|6135|6714|6790|7046|9212|9759|10014|120892	ABL1|ADRB2|AKT1|APP|CDK5|EP300|GSK3B|HSP90AB1|PLK1|PPARA|PRKACA|PRKCD|MAPK8|ROCK1|RPL11|SRC|AURKA|TGFBR1|AURKB|HDAC4|HDAC5|LRRK2	-6.624763905607708	0	66.0	1.0	1.0	-8.583070450914386	4.443870967741936
1	1	-4.695327370858805	-7.927257459448673	WP2817	M11	2	0	WikiPathways	27	Mammary gland development pathway - Pregnancy and lactation (Stage 3 of 4)		-8.576337120982071	9.435146443514643	9.393532402040279	4305	21	239	11	4.602510460251046	1.3553982315394193	595|598|1147|1956|2064|2066|2099|2100|2908|3717|5770	CCND1|BCL2L1|CHUK|EGFR|ERBB2|ERBB4|ESR1|ESR2|NR3C1|JAK2|PTPN1	-6.624249696010324	0	41.0	0.0	0.0	-9.833850641327313	17.220000000000002
1	1	-8.550627045347056	-3.9368673996287	GO:0022407	M11	2	0	GO Biological Processes	19	regulation of cell-cell adhesion	19_GO:0050789 regulation of biological process	-8.550627045347056	3.9930434782608697	7.63159330395309	4305	207	125	24	19.2	3.5229078897978585	25|135|207|301|836|1432|1725|2064|3689|3717|3718|3932|5290|5580|5781|5914|5970|6347|6714|6850|7040|7124|7422|7525	ABL1|ADORA2A|AKT1|ANXA1|CASP3|MAPK14|DHPS|ERBB2|ITGB2|JAK2|JAK3|LCK|PIK3CA|PRKCD|PTPN11|RARA|RELA|CCL2|SRC|SYK|TGFB1|TNF|VEGFA|YES1	-6.744079181055779	0	31.0	0.0	0.0	-11.241922358240952	7.446486486486486
1	1	-8.547960449978174	-4.337097599193845	GO:0050865	M11	2	0	GO Biological Processes	19	regulation of cell activation	19_GO:0050789 regulation of biological process	-8.547960449978174	3.468776978417266	7.35895994405472	4305	278	125	28	22.4	3.7290642257810465	25|135|136|207|301|596|695|836|1725|2064|3689|3717|3718|3932|5156|5159|5290|5580|5781|5914|6347|6714|6850|7040|7124|7525|10461|120892	ABL1|ADORA2A|ADORA2B|AKT1|ANXA1|BCL2|BTK|CASP3|DHPS|ERBB2|ITGB2|JAK2|JAK3|LCK|PDGFRA|PDGFRB|PIK3CA|PRKCD|PTPN11|RARA|CCL2|SRC|SYK|TGFB1|TNF|YES1|MERTK|LRRK2	-6.742882280767673	0	31.0	0.0	0.0	-11.241922358240952	7.446486486486486
1	1	-4.514563519915263	-7.33519492315824	GO:0062012	M11	2	0	GO Biological Processes	19	regulation of small molecule metabolic process	19_GO:0008152 metabolic process	-8.53876428098435	3.391974134651959	7.328108106078405	4305	154	239	29	12.133891213389122	2.1120869583187645	136|142|207|208|301|351|1066|2033|2053|2475|2931|2932|3269|3643|3815|4837|5465|5467|5468|5581|5743|6097|6714|7124|7157|8850|9759|9971|23411	ADORA2B|PARP1|AKT1|AKT2|ANXA1|APP|CES1|EP300|EPHX2|MTOR|GSK3A|GSK3B|HRH1|INSR|KIT|NNMT|PPARA|PPARD|PPARG|PRKCE|PTGS2|RORC|SRC|TNF|TP53|KAT2B|HDAC4|NR1H4|SIRT1	-6.588730261643661	0	51.0	0.0	0.0	-9.202407900757258	7.56258234519104
1	1	-4.0502165801525125	-7.696260770820957	WP3640	M11	2	0	WikiPathways	27	Imatinib and chronic myeloid leukemia		-8.496154716625988	10.59561900073837	9.609957405555189	4305	17	239	10	4.184100418410042	1.2951524449935063	25|613|1436|2321|3815|5156|5159|5243|5292|9429	ABL1|BCR|CSF1R|FLT1|KIT|PDGFRA|PDGFRB|ABCB1|PIM1|ABCG2	-6.550198609705739	0	12.0	0.0	0.0	-15.46113752130327	10.59561900073837
1	1	-7.186699019030803	-6.151522169530729	R-HSA-4420097	M11	2	0	Reactome Gene Sets	6	VEGFA-VEGFR2 Pathway		-8.46466598222041	4.889121338912134	7.952894118670055	4305	70	239	19	7.949790794979079	1.7498115927437183	207|208|801|1432|2475|3320|3791|5290|5291|5566|5578|5579|5580|5600|6093|6300|6714|7422|10000	AKT1|AKT2|CALM1|MAPK14|MTOR|HSP90AA1|KDR|PIK3CA|PIK3CB|PRKACA|PRKCA|PRKCB|PRKCD|MAPK11|ROCK1|MAPK12|SRC|VEGFA|AKT3	-6.526752595555576	0	27.0	0.0	0.0	-11.847183974282743	8.577405857740585
1	1	-2.4133709269473202	-7.775026609470407	WP4541	M11	2	0	WikiPathways	27	Hippo-Merlin signaling dysregulation		-8.46466598222041	4.889121338912134	7.952894118670055	4305	70	239	19	7.949790794979079	1.7498115927437183	595|1436|1956|2260|2261|2263|2321|2322|2324|3480|3643|3689|3791|3815|4233|5156|5159|5566|7010	CCND1|CSF1R|EGFR|FGFR1|FGFR3|FGFR2|FLT1|FLT3|FLT4|IGF1R|INSR|ITGB2|KDR|KIT|MET|PDGFRA|PDGFRB|PRKACA|TEK	-6.526752595555576	0	12.0	0.0	0.0	-15.46113752130327	10.59561900073837
1	1	-6.015006423745074	-8.41275841536783	GO:0001819	M11	2	0	GO Biological Processes	19	positive regulation of cytokine production	19_GO:0048518 positive regulation of biological process	-8.41275841536783	3.191634380829387	7.1701519276628005	4305	202	207	31	14.97584541062802	2.4801712143833763	25|136|150|301|351|1147|1432|1436|1545|2324|3066|3320|3569|3717|3815|4023|4860|5144|5293|5294|5600|5734|5743|5914|5970|6714|6850|7124|9971|23411|120892	ABL1|ADORA2B|ADRA2A|ANXA1|APP|CHUK|MAPK14|CSF1R|CYP1B1|FLT4|HDAC2|HSP90AA1|IL6|JAK2|KIT|LPL|PNP|PDE4D|PIK3CD|PIK3CG|MAPK11|PTGER4|PTGS2|RARA|RELA|SRC|SYK|TNF|NR1H4|SIRT1|LRRK2	-6.623526910575576	0	67.0	1.0	1.0	-8.41275841536783	5.1402985074626875
1	1	-7.808928639170583	-8.399833249641697	GO:0050727	M11	2	0	GO Biological Processes	19	regulation of inflammatory response	19_GO:0050896 response to stimulus	-8.399833249641697	3.553935057787562	7.350327714103555	4305	158	207	27	13.043478260869565	2.340790878513763	135|136|185|301|351|613|1432|2099|3569|3717|4023|4067|5294|5465|5467|5468|5734|5743|5970|6714|6850|7010|7124|7525|9971|10769|120892	ADORA2A|ADORA2B|AGTR1|ANXA1|APP|BCR|MAPK14|ESR1|IL6|JAK2|LPL|LYN|PIK3CG|PPARA|PPARD|PPARG|PTGER4|PTGS2|RELA|SRC|SYK|TEK|TNF|YES1|NR1H4|PLK2|LRRK2	-6.612014085872701	0	68.0	1.0	1.0	-8.399833249641697	7.205020920502092
1	1	-8.355297746436309	-5.3623068963755225	GO:0007187	M11	2	0	GO Biological Processes	19	G protein-coupled receptor signaling pathway, coupled to cyclic nucleotide second messenger	19_GO:0023052 signaling	-8.355297746436309	21.916363636363634	12.010317904521349	4305	11	125	7	5.6	2.0564824336716323	301|1128|1131|1812|3269|3358|6347	ANXA1|CHRM1|CHRM3|DRD1|HRH1|HTR2C|CCL2	-6.570289560001141	0	24.0	0.0	0.0	-12.39296669963792	34.44
1	1	-4.765196710911662	-8.348178731379889	M176	M11	2	0	Canonical Pathways	11	PID FOXM1 PATHWAY		-8.348178731379889	8.318840579710145	9.040036463580101	4305	30	207	12	5.797101449275362	1.6242482612208529	595|898|983|1017|1019|2033|2099|2931|5347|5604|9212|11200	CCND1|CCNE1|CDK1|CDK2|CDK4|EP300|ESR1|GSK3A|PLK1|MAP2K1|AURKB|CHEK2	-6.565963445128892	0	69.0	1.0	1.0	-8.348178731379889	16.63768115942029
1	1	-6.940994889691468	-8.262193350699542	GO:0034599	M11	2	0	GO Biological Processes	19	cellular response to oxidative stress	19_GO:0050896 response to stimulus	-8.343663146425802	3.63043689792741	7.35349654467838	4305	129	239	26	10.878661087866108	2.0140934833085833	25|142|207|301|596|695|983|1147|1545|1728|1956|3066|3569|3717|4780|5156|5580|5594|5599|5970|6714|7157|7226|10013|23411|120892	ABL1|PARP1|AKT1|ANXA1|BCL2|BTK|CDK1|CHUK|CYP1B1|NQO1|EGFR|HDAC2|IL6|JAK2|NFE2L2|PDGFRA|PRKCD|MAPK1|MAPK8|RELA|SRC|TP53|TRPM2|HDAC6|SIRT1|LRRK2	-6.413646240607002	0	32.0	0.0	0.0	-11.191026774403953	5.253661087866109
0	1	0.0	-8.34226589464037	GO:0098660	M01	1	0	GO Biological Processes	19	inorganic ion transmembrane transport	19_GO:0051179 localization	-8.34226589464037	4.053672316384181	7.558703017053427	4305	118	207	23	11.11111111111111	2.1843252763688463	476|478|486|498|506|523|775|776|1080|2554|2558|2562|2565|2568|3358|3767|3778|3783|3784|3932|6335|7226|116443	ATP1A1|ATP1A3|FXYD2|ATP5F1A|ATP5F1B|ATP6V1A|CACNA1C|CACNA1D|CFTR|GABRA1|GABRA5|GABRB3|GABRG1|GABRP|HTR2C|KCNJ11|KCNMA1|KCNN4|KCNQ1|LCK|SCN9A|TRPM2|GRIN3A	-6.561440351917379	0	70.0	1.0	1.0	-8.34226589464037	20.797101449275363
1	1	-5.39413077456836	-8.334813061258345	GO:0009755	M11	2	0	GO Biological Processes	19	hormone-mediated signaling pathway	19_GO:0023052 signaling	-8.334813061258345	5.837782862954487	8.262792993785553	4305	57	207	16	7.729468599033816	1.8561845640053805	367|2099|2100|2104|2908|3717|5465|5467|5468|5914|5915|5916|6256|6257|6258|6714	AR|ESR1|ESR2|ESRRG|NR3C1|JAK2|PPARA|PPARD|PPARG|RARA|RARB|RARG|RXRA|RXRB|RXRG|SRC	-6.5553728290621205	0	19.0	0.0	0.0	-13.501714798949497	11.88405797101449
1	1	-7.594188397183017	-8.30693655196145	WP5098	M11	2	0	WikiPathways	27	T-cell activation SARS-CoV-2		-8.30693655196145	5.439241917502787	8.104344424140928	4305	65	207	17	8.21256038647343	1.9082960132365834	207|595|598|1147|2475|2932|3551|3717|3932|5293|5594|5604|5605|5894|5970|7124|7157	AKT1|CCND1|BCL2L1|CHUK|MTOR|GSK3B|IKBKB|JAK2|LCK|PIK3CD|MAPK1|MAP2K1|MAP2K2|RAF1|RELA|TNF|TP53	-6.52887722548161	0	15.0	0.0	0.0	-15.119454358829058	25.830000000000002
1	1	-5.757933740709756	-7.682479541362156	WP1539	M11	2	0	WikiPathways	27	Angiogenesis		-8.29694238004073	9.006276150627615	9.12681533585579	4305	22	239	11	4.602510460251046	1.3553982315394193	207|1432|2263|2321|3791|5156|5290|5594|6714|7010|7422	AKT1|MAPK14|FGFR2|FLT1|KDR|PDGFRA|PIK3CA|MAPK1|SRC|TEK|VEGFA	-6.374680938918691	0	57.0	0.0	0.0	-8.75050953410416	9.536057100664534
1	1	-7.808928639170583	-5.902449348524802	R-HSA-9006931	M11	2	0	Reactome Gene Sets	6	Signaling by Nuclear Receptors		-8.26894956804309	3.306101371749378	7.159642124121333	4305	158	239	29	12.133891213389122	2.1120869583187645	207|208|595|596|801|1956|2033|2066|2099|2100|2172|2194|3065|3320|3326|3480|5290|5467|5594|5914|5915|5916|6256|6257|6258|6714|8841|8850|10000	AKT1|AKT2|CCND1|BCL2|CALM1|EGFR|EP300|ERBB4|ESR1|ESR2|FABP6|FASN|HDAC1|HSP90AA1|HSP90AB1|IGF1R|PIK3CA|PPARD|MAPK1|RARA|RARB|RARG|RXRA|RXRB|RXRG|SRC|HDAC3|KAT2B|AKT3	-6.351212956884177	0	71.0	1.0	1.0	-8.26894956804309	12.3
1	1	-7.479310140904798	-6.659260699238491	M1718	M11	2	0	Canonical Pathways	11	SIG IL4RECEPTOR IN B LYPHOCYTES		-8.267747354813729	8.00557880055788	8.852316012613507	4305	27	239	12	5.02092050209205	1.412559337104282	207|208|596|2931|2932|3716|3718|5290|5293|5594|5894|10000	AKT1|AKT2|BCL2|GSK3A|GSK3B|JAK1|JAK3|PIK3CA|PIK3CD|MAPK1|RAF1|AKT3	-6.351212956884177	0	8.0	0.0	0.0	-17.82547596819934	25.830000000000002
1	1	-8.266175801972144	-4.951096282805337	R-HSA-1640170	M11	2	0	Reactome Gene Sets	6	Cell Cycle		-8.266175801972144	3.3717482517482513	7.177870183084273	4305	286	125	28	22.4	3.7290642257810465	25|207|208|983|1017|1019|1457|1719|2932|3065|3320|3326|3717|4869|5347|5422|5579|5594|5689|6241|6714|6790|7153|7298|7846|9212|10000|55869	ABL1|AKT1|AKT2|CDK1|CDK2|CDK4|CSNK2A1|DHFR|GSK3B|HDAC1|HSP90AA1|HSP90AB1|JAK2|NPM1|PLK1|POLA1|PRKCB|MAPK1|PSMB1|RRM2|SRC|AURKA|TOP2A|TYMS|TUBA1A|AURKB|AKT3|HDAC8	-6.493679342125933	0	39.0	0.0	0.0	-9.883733203621924	8.984347826086957
1	1	-7.492704754979009	-8.251737177592476	R-HSA-373076	M11	2	0	Reactome Gene Sets	6	Class A/1 (Rhodopsin-like receptors)		-8.251737177592476	4.570791527313267	7.7370116922674885	4305	91	207	20	9.66183574879227	2.05343179799038	135|136|150|152|154|185|301|351|1128|1131|1812|2147|3269|3358|5734|5737|6915|27198|134864|151306	ADORA2A|ADORA2B|ADRA2A|ADRA2C|ADRB2|AGTR1|ANXA1|APP|CHRM1|CHRM3|DRD1|F2|HRH1|HTR2C|PTGER4|PTGFR|TBXA2R|HCAR1|TAAR1|GPBAR1	-6.485912307529649	0	13.0	0.0	0.0	-15.24979660002607	7.998885172798216
1	1	-6.130316415414832	-7.57645812271392	GO:0051384	M11	2	0	GO Biological Processes	19	response to glucocorticoid	19_GO:0050896 response to stimulus	-8.239948908428715	4.753312412831241	7.785889284128752	4305	72	239	19	7.949790794979079	1.7498115927437183	301|498|595|596|836|1545|2322|2908|3480|3569|3717|4129|5290|5327|5743|6198|6715|7124|7298	ANXA1|ATP5F1A|CCND1|BCL2|CASP3|CYP1B1|FLT3|NR3C1|IGF1R|IL6|JAK2|MAOB|PIK3CA|PLAT|PTGS2|RPS6KB1|SRD5A1|TNF|TYMS	-6.325306864176869	0	21.0	0.0	0.0	-13.423511449375228	6.636203479409822
1	1	-8.235653735541199	-7.312583477393999	WP455	M11	2	0	WikiPathways	27	GPCRs, class A rhodopsin-like		-8.235653735541199	7.719310344827587	8.908417523688984	4305	58	125	13	10.4	2.7303333129857976	135|136|150|152|154|185|1128|1131|1812|3269|3358|5734|5737	ADORA2A|ADORA2B|ADRA2A|ADRA2C|ADRB2|AGTR1|CHRM1|CHRM3|DRD1|HRH1|HTR2C|PTGER4|PTGFR	-6.472501455339698	0	24.0	0.0	0.0	-12.39296669963792	34.44
1	1	-7.216565474341428	-8.213269253556563	GO:0035296	M11	2	0	GO Biological Processes	19	regulation of tube diameter	19_GO:0065007 biological regulation	-8.213269253556563	5.737131434282857	8.162508150565637	4305	58	207	16	7.729468599033816	1.8561845640053805	25|135|136|150|152|154|185|1131|1812|3269|3778|5467|5743|6093|6915|7124	ABL1|ADORA2A|ADORA2B|ADRA2A|ADRA2C|ADRB2|AGTR1|CHRM3|DRD1|HRH1|KCNMA1|PPARD|PTGS2|ROCK1|TBXA2R|TNF	-6.45541331316501	0	13.0	0.0	0.0	-15.24979660002607	7.998885172798216
1	1	-7.216565474341428	-8.213269253556563	GO:0097746	M11	2	0	GO Biological Processes	19	blood vessel diameter maintenance	19_GO:0032501 multicellular organismal process	-8.213269253556563	5.737131434282857	8.162508150565637	4305	58	207	16	7.729468599033816	1.8561845640053805	25|135|136|150|152|154|185|1131|1812|3269|3778|5467|5743|6093|6915|7124	ABL1|ADORA2A|ADORA2B|ADRA2A|ADRA2C|ADRB2|AGTR1|CHRM3|DRD1|HRH1|KCNMA1|PPARD|PTGS2|ROCK1|TBXA2R|TNF	-6.45541331316501	0	13.0	0.0	0.0	-15.24979660002607	7.998885172798216
1	1	-6.471611406008116	-6.85137782987008	GO:0034764	M11	2	0	GO Biological Processes	19	positive regulation of transmembrane transport	19_GO:0051179 localization	-8.202891196995543	4.5031380753138075	7.667261697575188	4305	80	239	20	8.368200836820083	1.7911840108773895	25|154|207|208|486|673|760|801|1020|1080|1432|1812|2147|3643|3783|3784|4780|5243|5781|6347	ABL1|ADRB2|AKT1|AKT2|FXYD2|BRAF|CA2|CALM1|CDK5|CFTR|MAPK14|DRD1|F2|INSR|KCNN4|KCNQ1|NFE2L2|ABCB1|PTPN11|CCL2	-6.290133296618247	0	11.0	0.0	0.0	-15.75993576641762	4.5031380753138075
1	1	-3.6817767732170417	-8.18961722217529	WP2035	M11	2	0	WikiPathways	27	Follicle stimulating hormone (FSH) signaling pathway		-8.18961722217529	10.398550724637682	9.467510629930862	4305	20	207	10	4.830917874396135	1.4903133605747165	207|1432|2475|5566|5578|5594|5894|6198|6446|6714	AKT1|MAPK14|MTOR|PRKACA|PRKCA|MAPK1|RAF1|RPS6KB1|SGK1|SRC	-6.436993808717415	0	15.0	0.0	0.0	-15.119454358829058	25.830000000000002
1	1	-4.8310744726292	-8.18961722217529	WP299	M11	2	0	WikiPathways	27	Nuclear receptors in lipid metabolism and toxicity		-8.18961722217529	10.398550724637682	9.467510629930862	4305	20	207	10	4.830917874396135	1.4903133605747165	1571|5243|5465|5467|5468|5914|5915|5916|7421|9971	CYP2E1|ABCB1|PPARA|PPARD|PPARG|RARA|RARB|RARG|VDR|NR1H4	-6.436993808717415	0	19.0	0.0	0.0	-13.501714798949497	11.88405797101449
1	1	-7.435438996013912	-6.931681452628273	GO:0002237	M11	2	0	GO Biological Processes	19	response to molecule of bacterial origin	19_GO:0044419 biological process involved in interspecies interaction between organisms	-8.165661316584991	3.3623430962343095	7.13928111482023	4305	150	239	28	11.715481171548117	2.0802876551916407	25|207|613|836|1019|1432|2263|3066|3569|3717|4067|4129|5467|5581|5594|5599|5734|5737|5743|5914|5970|6198|6347|6714|6915|7040|7124|9971	ABL1|AKT1|BCR|CASP3|CDK4|MAPK14|FGFR2|HDAC2|IL6|JAK2|LYN|MAOB|PPARD|PRKCE|MAPK1|MAPK8|PTGER4|PTGFR|PTGS2|RARA|RELA|RPS6KB1|CCL2|SRC|TBXA2R|TGFB1|TNF|NR1H4	-6.256647357341571	0	58.0	0.0	0.0	-8.730153058878964	4.188965651454705
1	1	-8.157009820099214	-4.560435843463364	GO:0030155	M11	2	0	GO Biological Processes	19	regulation of cell adhesion	19_GO:0050789 regulation of biological process	-8.157009820099214	3.1500000000000004	7.004878119323788	4305	328	125	30	24.0	3.8199476436202633	25|135|207|301|596|836|1432|1725|2064|2932|3689|3717|3718|3932|5290|5291|5294|5580|5581|5728|5781|5914|5970|6347|6714|6850|7040|7124|7422|7525	ABL1|ADORA2A|AKT1|ANXA1|BCL2|CASP3|MAPK14|DHPS|ERBB2|GSK3B|ITGB2|JAK2|JAK3|LCK|PIK3CA|PIK3CB|PIK3CG|PRKCD|PRKCE|PTEN|PTPN11|RARA|RELA|CCL2|SRC|SYK|TGFB1|TNF|VEGFA|YES1	-6.406979217219618	0	31.0	0.0	0.0	-11.241922358240952	7.446486486486486
1	1	-7.891153105005521	-8.152043819649835	WP4538	M11	2	0	WikiPathways	27	Regulatory circuits of the STAT3 signaling pathway		-8.152043819649835	6.116794543904518	8.260753275723408	4305	51	207	15	7.246376811594203	1.801941658435389	185|1432|1956|2475|3716|3717|3718|5156|5159|5579|5594|5599|5600|6300|6714	AGTR1|MAPK14|EGFR|MTOR|JAK1|JAK2|JAK3|PDGFRA|PDGFRB|PRKCB|MAPK1|MAPK8|MAPK11|MAPK12|SRC	-6.403303840251734	0	72.0	1.0	1.0	-8.152043819649835	11.88405797101449
1	1	-8.147831718379372	-4.000034511289626	GO:1900180	M11	2	0	GO Biological Processes	19	regulation of protein localization to nucleus	19_GO:0051179 localization	-8.147831718379372	6.888	8.588021261374008	4305	70	125	14	11.2	2.8207233114929937	142|207|983|1432|2932|3326|3717|5347|5580|5743|6608|6714|7040|8841	PARP1|AKT1|CDK1|MAPK14|GSK3B|HSP90AB1|JAK2|PLK1|PRKCD|PTGS2|SMO|SRC|TGFB1|HDAC3	-6.401661536313014	0	16.0	0.0	0.0	-15.100447162092415	14.760000000000002
1	1	-8.127752768416299	-5.134824262241447	GO:0050778	M11	2	0	GO Biological Processes	19	positive regulation of immune response	19_GO:0002376 immune system process	-8.127752768416299	3.9606	7.413804828366741	4305	200	125	23	18.4	3.4657639850399504	25|136|301|596|695|3320|3551|3689|3717|3932|5290|5293|5579|5580|5581|5594|5914|5970|6714|6850|7040|7124|7525	ABL1|ADORA2B|ANXA1|BCL2|BTK|HSP90AA1|IKBKB|ITGB2|JAK2|LCK|PIK3CA|PIK3CD|PRKCB|PRKCD|PRKCE|MAPK1|RARA|RELA|SRC|SYK|TGFB1|TNF|YES1	-6.38667700818963	0	73.0	1.0	1.0	-8.127752768416299	15.067499999999999
1	1	-8.105433843714243	-3.354273696693337	R-HSA-2029480	M11	2	0	Reactome Gene Sets	6	Fcgamma receptor (FCGR) dependent phagocytosis		-8.105433843714243	8.434285714285714	9.049810288958758	4305	49	125	12	9.6	2.6349041728305793	25|695|3320|3326|5290|5291|5580|5581|5594|6714|6850|7525	ABL1|BTK|HSP90AA1|HSP90AB1|PIK3CA|PIK3CB|PRKCD|PRKCE|MAPK1|SRC|SYK|YES1	-6.365622406016334	0	73.0	0.0	0.0	-8.127752768416299	15.067499999999999
1	1	-7.128520879537094	-8.094521199627133	GO:0035150	M11	2	0	GO Biological Processes	19	regulation of tube size	19_GO:0065007 biological regulation	-8.094521199627133	5.639891918447555	8.064532605880315	4305	59	207	16	7.729468599033816	1.8561845640053805	25|135|136|150|152|154|185|1131|1812|3269|3778|5467|5743|6093|6915|7124	ABL1|ADORA2A|ADORA2B|ADRA2A|ADRA2C|ADRB2|AGTR1|CHRM3|DRD1|HRH1|KCNMA1|PPARD|PTGS2|ROCK1|TBXA2R|TNF	-6.355970414430968	0	13.0	0.0	0.0	-15.24979660002607	7.998885172798216
1	1	-7.321580333124655	-7.5932573208741125	M143	M11	2	0	Canonical Pathways	11	PID IL2 PI3K PATHWAY		-8.046406294271643	7.719665271966527	8.647855519112921	4305	28	239	12	5.02092050209205	1.412559337104282	207|596|598|2475|3320|3716|3718|3932|5290|5781|5970|6198	AKT1|BCL2|BCL2L1|MTOR|HSP90AA1|JAK1|JAK3|LCK|PIK3CA|PTPN11|RELA|RPS6KB1	-6.141104276273939	0	63.0	0.0	0.0	-8.64449995615189	7.719665271966527
1	1	-7.200045622052344	-7.9063400271962925	GO:0010959	M11	2	0	GO Biological Processes	19	regulation of metal ion transport	19_GO:0051179 localization	-8.039906015515722	3.6315629639627485	7.208350887923682	4305	124	239	25	10.460251046025105	1.9796118260474578	25|135|150|154|207|476|486|596|775|776|801|1020|1812|2147|3718|3783|3784|4067|5144|5159|5294|5566|5581|5743|6347	ABL1|ADORA2A|ADRA2A|ADRB2|AKT1|ATP1A1|FXYD2|BCL2|CACNA1C|CACNA1D|CALM1|CDK5|DRD1|F2|JAK3|KCNN4|KCNQ1|LYN|PDE4D|PDGFRB|PIK3CG|PRKACA|PRKCE|PTGS2|CCL2	-6.136448138216389	0	11.0	0.0	0.0	-15.75993576641762	4.5031380753138075
1	1	-5.397488695866023	-8.033283221039186	GO:0009991	M11	2	0	GO Biological Processes	19	response to extracellular stimulus	19_GO:0050896 response to stimulus	-8.033283221039186	3.0113450062299165	6.8988256390854845	4305	221	207	32	15.458937198067632	2.512687592932348	136|154|207|595|596|1312|1432|1545|1728|2475|3358|4023|4067|4780|5465|5467|5468|5594|5599|5743|5914|6198|6714|6715|6915|7124|7157|7298|7421|9971|23411|120892	ADORA2B|ADRB2|AKT1|CCND1|BCL2|COMT|MAPK14|CYP1B1|NQO1|MTOR|HTR2C|LPL|LYN|NFE2L2|PPARA|PPARD|PPARG|MAPK1|MAPK8|PTGS2|RARA|RPS6KB1|SRC|SRD5A1|TBXA2R|TNF|TP53|TYMS|VDR|NR1H4|SIRT1|LRRK2	-6.297242815560621	0	74.0	1.0	1.0	-8.033283221039186	3.3623430962343095
1	1	-6.604434856923111	-6.818922591045837	GO:0045787	M11	2	0	GO Biological Processes	19	positive regulation of cell cycle	19_GO:0048518 positive regulation of biological process	-8.031368548565876	3.318101739704911	7.053825568721305	4305	152	239	28	11.715481171548117	2.0802876551916407	25|207|301|351|595|983|1019|1111|1956|2263|3480|3643|4869|4921|5159|5578|5581|5781|5914|6198|6240|6241|6714|6790|7124|8850|9212|11200	ABL1|AKT1|ANXA1|APP|CCND1|CDK1|CDK4|CHEK1|EGFR|FGFR2|IGF1R|INSR|NPM1|DDR2|PDGFRB|PRKCA|PRKCE|PTPN11|RARA|RPS6KB1|RRM1|RRM2|SRC|AURKA|TNF|KAT2B|AURKB|CHEK2	-6.12974701430654	0	75.0	1.0	1.0	-8.031368548565876	6.61725955204216
1	1	-2.3531973497629286	-8.025046992616929	R-HSA-2122947	M11	2	0	Reactome Gene Sets	6	NOTCH1 Intracellular Domain Regulates Transcription		-8.025046992616929	7.114797864225781	8.508400199786585	4305	38	207	13	6.280193236714976	1.6862308203856435	2033|3065|3066|8841|8850|9734|9759|10013|10014|51564|55869|79885|83933	EP300|HDAC1|HDAC2|HDAC3|KAT2B|HDAC9|HDAC4|HDAC6|HDAC5|HDAC7|HDAC8|HDAC11|HDAC10	-6.29025635629407	0	26.0	0.0	0.0	-12.021218849938489	14.855072463768115
1	1	-7.460026359191058	-7.041051243447446	GO:0051098	M11	2	0	GO Biological Processes	19	regulation of binding	19_GO:0065007 biological regulation	-7.998046010896391	3.068072095268748	6.911082795811983	4305	182	239	31	12.97071129707113	2.1732798980558146	25|142|154|207|351|801|1020|2033|2932|3066|3326|3717|4233|5347|5465|5468|5566|5580|5599|5914|6093|6135|6608|6714|6790|7040|7046|9212|9759|10014|120892	ABL1|PARP1|ADRB2|AKT1|APP|CALM1|CDK5|EP300|GSK3B|HDAC2|HSP90AB1|JAK2|MET|PLK1|PPARA|PPARG|PRKACA|PRKCD|MAPK8|RARA|ROCK1|RPL11|SMO|SRC|AURKA|TGFB1|TGFBR1|AURKB|HDAC4|HDAC5|LRRK2	-6.101887372338558	0	66.0	0.0	0.0	-8.583070450914386	4.443870967741936
1	1	-5.641168506789293	-7.991972226428146	GO:0043270	M11	2	0	GO Biological Processes	19	positive regulation of ion transport	19_GO:0051179 localization	-7.991972226428146	4.424915201973481	7.544951567654363	4305	94	207	20	9.66183574879227	2.05343179799038	18|25|135|150|154|207|486|776|801|1020|1080|1128|1812|2147|2550|3718|3783|3784|5159|5243	ABAT|ABL1|ADORA2A|ADRA2A|ADRB2|AKT1|FXYD2|CACNA1D|CALM1|CDK5|CFTR|CHRM1|DRD1|F2|GABBR1|JAK3|KCNN4|KCNQ1|PDGFRB|ABCB1	-6.259670390508982	0	11.0	0.0	0.0	-15.75993576641762	4.5031380753138075
0	1	0.0	-7.979047334114033	WP4159	M01	1	0	WikiPathways	27	GABA receptor signaling		-7.979047334114033	13.864734299516906	10.02873895232131	4305	12	207	8	3.864734299516908	1.3397260855411317	18|2550|2554|2558|2562|2565|2568|9568	ABAT|GABBR1|GABRA1|GABRA5|GABRB3|GABRG1|GABRP|GABBR2	-6.249220117322724	0	76.0	1.0	1.0	-7.979047334114033	13.864734299516906
1	1	-5.318508023881174	-7.061097168246955	WP3594	M11	2	0	WikiPathways	27	Circadian rhythm genes		-7.968137248278119	3.726734958880392	7.217189942818101	4305	116	239	24	10.0418410041841	1.9441420752199599	135|196|1019|1128|1644|1812|2033|2932|3065|3066|3569|3778|5465|5468|5591|5599|5728|6097|7150|7153|7157|7298|8841|23411	ADORA2A|AHR|CDK4|CHRM1|DDC|DRD1|EP300|GSK3B|HDAC1|HDAC2|IL6|KCNMA1|PPARA|PPARG|PRKDC|MAPK8|PTEN|RORC|TOP1|TOP2A|TP53|TYMS|HDAC3|SIRT1	-6.074428339402089	0	23.0	0.0	0.0	-12.746030417913707	4.305000000000001
1	1	-7.952352736133033	-4.909050770320225	GO:0038093	M11	2	0	GO Biological Processes	19	Fc receptor signaling pathway	19_GO:0002376 immune system process	-7.952352736133033	10.762500000000001	9.584568963218887	4305	32	125	10	8.0	2.426520142096496	25|695|3551|3932|5580|5581|5599|6714|6850|7525	ABL1|BTK|IKBKB|LCK|PRKCD|PRKCE|MAPK8|SRC|SYK|YES1	-6.2274328538364685	0	73.0	0.0	0.0	-8.127752768416299	15.067499999999999
1	1	-7.952352736133033	-3.1898239532926542	GO:0046824	M11	2	0	GO Biological Processes	19	positive regulation of nucleocytoplasmic transport	19_GO:0051179 localization	-7.952352736133033	10.762500000000001	9.584568963218887	4305	32	125	10	8.0	2.426520142096496	983|1432|2932|3326|3717|5580|5743|6608|7040|8841	CDK1|MAPK14|GSK3B|HSP90AB1|JAK2|PRKCD|PTGS2|SMO|TGFB1|HDAC3	-6.2274328538364685	0	16.0	0.0	0.0	-15.100447162092415	14.760000000000002
1	1	-7.951055969343698	-5.8448608576686	WP437	M11	2	0	WikiPathways	27	EGF/EGFR signaling pathway		-7.951055969343698	4.95936	7.767743099078211	4305	125	125	18	14.4	3.1402420288888564	25|207|673|1432|1956|2064|2475|3717|5579|5580|5594|5599|5604|5605|5728|5781|6714|6790	ABL1|AKT1|BRAF|MAPK14|EGFR|ERBB2|MTOR|JAK2|PRKCB|PRKCD|MAPK1|MAPK8|MAP2K1|MAP2K2|PTEN|PTPN11|SRC|AURKA	-6.227354305186451	0	15.0	0.0	0.0	-15.119454358829058	25.830000000000002
1	1	-6.505140811668899	-7.620418529281735	WP2828	M11	2	0	WikiPathways	27	Bladder cancer		-7.94826146623373	6.887152350479941	8.354709280139689	4305	34	239	13	5.439330543933054	1.4669963872189893	595|673|1019|1956|2064|2261|5594|5604|5605|5894|6714|7157|7422	CCND1|BRAF|CDK4|EGFR|ERBB2|FGFR3|MAPK1|MAP2K1|MAP2K2|RAF1|SRC|TP53|VEGFA	-6.06282669306767	0	15.0	0.0	0.0	-15.119454358829058	25.830000000000002
1	1	-4.204292222794613	-6.409580488180152	GO:0010817	M11	2	0	GO Biological Processes	19	regulation of hormone levels	19_GO:0065007 biological regulation	-7.938951981685208	3.051306673983126	6.874696640266116	4305	183	239	31	12.97071129707113	2.1732798980558146	18|150|185|231|301|476|695|1080|1545|1577|2099|2550|3358|3480|3569|3717|3767|3784|4067|5156|5467|5468|5581|5781|5894|5947|6715|7124|7226|7276|9971	ABAT|ADRA2A|AGTR1|AKR1B1|ANXA1|ATP1A1|BTK|CFTR|CYP1B1|CYP3A5|ESR1|GABBR1|HTR2C|IGF1R|IL6|JAK2|KCNJ11|KCNQ1|LYN|PDGFRA|PPARD|PPARG|PRKCE|PTPN11|RAF1|RBP1|SRD5A1|TNF|TRPM2|TTR|NR1H4	-6.058051046912465	0	34.0	0.0	0.0	-10.766334233256577	3.70846665025843
1	1	-6.919375356947788	-4.896636927672984	M113	M11	2	0	Canonical Pathways	11	PID NFAT 3PATHWAY		-7.938221580086168	6.304393305439331	8.170668502942863	4305	40	239	14	5.857740585774058	1.5190022790896067	596|598|836|1432|1457|2033|2932|5292|5566|5578|5579|5580|5581|5599	BCL2|BCL2L1|CASP3|MAPK14|CSNK2A1|EP300|GSK3B|PIM1|PRKACA|PRKCA|PRKCB|PRKCD|PRKCE|MAPK8	-6.058051046912465	0	50.0	0.0	0.0	-9.227354401588357	10.332
1	1	-6.919375356947788	-5.78338706342682	M8626	M11	2	0	Canonical Pathways	11	SIG BCR SIGNALING PATHWAY		-7.938221580086168	6.304393305439331	8.170668502942863	4305	40	239	14	5.857740585774058	1.5190022790896067	207|208|596|613|695|2931|2932|4067|5290|5293|5594|5894|6850|10000	AKT1|AKT2|BCL2|BCR|BTK|GSK3A|GSK3B|LYN|PIK3CA|PIK3CD|MAPK1|RAF1|SYK|AKT3	-6.058051046912465	0	8.0	0.0	0.0	-17.82547596819934	25.830000000000002
1	1	-7.687130925383421	-6.112689379754675	GO:0033138	M11	2	0	GO Biological Processes	19	positive regulation of peptidyl-serine phosphorylation	19_GO:0048518 positive regulation of biological process	-7.9350827213376265	5.437751638114786	7.880534860088593	4305	53	239	16	6.694560669456067	1.616648380102937	207|351|596|673|1956|3320|3326|3569|5290|5743|5894|5979|7040|7124|7422|10013	AKT1|APP|BCL2|BRAF|EGFR|HSP90AA1|HSP90AB1|IL6|PIK3CA|PTGS2|RAF1|RET|TGFB1|TNF|VEGFA|HDAC6	-6.0566528497402246	0	42.0	0.0	0.0	-9.831225209827293	5.77761111549696
1	1	-4.695327370858805	-7.927257459448673	R-HSA-4090294	M11	2	0	Reactome Gene Sets	6	SUMOylation of intracellular receptors		-7.927257459448673	9.903381642512077	9.19126384302671	4305	21	207	10	4.830917874396135	1.4903133605747165	367|2099|2908|5465|5468|5914|6256|7421|9759|9971	AR|ESR1|NR3C1|PPARA|PPARG|RARA|RXRA|VDR|HDAC4|NR1H4	-6.205982027757552	0	40.0	0.0	0.0	-9.864072870628313	9.903381642512077
1	1	-5.931908200662724	-6.501044371155127	WP4787	M11	2	0	WikiPathways	27	Osteoblast differentiation and related diseases		-7.918678109644981	4.563179916317992	7.546569820623102	4305	75	239	19	7.949790794979079	1.7498115927437183	1432|2260|2261|2263|5290|5291|5293|5294|5468|5578|5579|5580|5581|5591|5594|5599|5600|6300|6608	MAPK14|FGFR1|FGFR3|FGFR2|PIK3CA|PIK3CB|PIK3CD|PIK3CG|PPARG|PRKCA|PRKCB|PRKCD|PRKCE|PRKDC|MAPK1|MAPK8|MAPK11|MAPK12|SMO	-6.04198195085658	0	50.0	0.0	0.0	-9.227354401588357	10.332
1	1	-3.9228762354457256	-7.897021964163421	M279	M11	2	0	Canonical Pathways	11	PID RB 1PATHWAY		-7.897021964163421	5.88597210828548	8.043176840167126	4305	53	207	15	7.246376811594203	1.801941658435389	25|595|898|1017|1019|1432|1786|2033|3065|4233|5468|5600|5894|8841|23411	ABL1|CCND1|CCNE1|CDK2|CDK4|MAPK14|DNMT1|EP300|HDAC1|MET|PPARG|MAPK11|RAF1|HDAC3|SIRT1	-6.180558708930094	0	64.0	0.0	0.0	-8.639383088064019	5.88597210828548
1	1	-7.345185140713565	-5.553126678063668	GO:0033135	M11	2	0	GO Biological Processes	19	regulation of peptidyl-serine phosphorylation	19_GO:0008152 metabolic process	-7.853981501487664	4.768028550332267	7.592604950842489	4305	68	239	18	7.531380753138075	1.7070079273016225	207|351|596|673|1956|3320|3326|3569|5144|5290|5728|5743|5894|5979|7040|7124|7422|10013	AKT1|APP|BCL2|BRAF|EGFR|HSP90AA1|HSP90AB1|IL6|PDE4D|PIK3CA|PTEN|PTGS2|RAF1|RET|TGFB1|TNF|VEGFA|HDAC6	-5.980732142394042	0	42.0	0.0	0.0	-9.831225209827293	5.77761111549696
1	1	-7.847457528610615	-6.526612018787493	WP5191	M11	2	0	WikiPathways	27	ResolvinE1 and ResolvinD1 signaling pathways promoting inflammation resolution		-7.847457528610615	25.830000000000002	12.154638120855802	4305	8	125	6	4.8	1.9119832635250757	207|2475|5290|5291|5293|5294	AKT1|MTOR|PIK3CA|PIK3CB|PIK3CD|PIK3CG	-6.134568733735586	0	55.0	0.0	0.0	-8.888496225042424	25.830000000000002
1	1	-5.778348779388933	-6.653771079185288	GO:0042060	M11	2	0	GO Biological Processes	19	wound healing	19_GO:0050896 response to stimulus	-7.834732038397759	3.2538804157106225	6.928258213694869	4305	155	239	28	11.715481171548117	2.0802876551916407	135|150|152|836|1432|2064|2147|2263|2677|3569|3791|3932|5156|5159|5290|5291|5294|5327|5465|5467|5894|6714|6850|7040|7046|7422|10461|79001	ADORA2A|ADRA2A|ADRA2C|CASP3|MAPK14|ERBB2|F2|FGFR2|GGCX|IL6|KDR|LCK|PDGFRA|PDGFRB|PIK3CA|PIK3CB|PIK3CG|PLAT|PPARA|PPARD|RAF1|SRC|SYK|TGFB1|TGFBR1|VEGFA|MERTK|VKORC1	-5.963195874748257	0	35.0	0.0	0.0	-10.722763474182353	7.5768
1	1	-4.1619714789763265	-7.339636585122689	WP2882	M11	2	0	WikiPathways	27	Nuclear receptors meta-pathway		-7.820202850148567	3.1658425256751617	6.877333309470345	4305	165	239	29	12.133891213389122	2.1120869583187645	196|595|983|1019|1066|1545|1577|1728|1956|2033|2099|2194|2908|3320|3326|4780|5243|5465|5467|5743|6256|6347|6714|7040|7124|7421|8850|9971|10769	AHR|CCND1|CDK1|CDK4|CES1|CYP1B1|CYP3A5|NQO1|EGFR|EP300|ESR1|FASN|NR3C1|HSP90AA1|HSP90AB1|NFE2L2|ABCB1|PPARA|PPARD|PTGS2|RXRA|CCL2|SRC|TGFB1|TNF|VDR|KAT2B|NR1H4|PLK2	-5.950373150313083	0	20.0	0.0	0.0	-13.495876722851644	8.555962343096235
1	1	-6.578191288458584	-6.871913354076591	WP5130	M11	2	0	WikiPathways	27	Th17 cell differentiation pathway		-7.804279143971557	5.337052533705253	7.774946418951688	4305	54	239	16	6.694560669456067	1.616648380102937	196|1432|2475|3320|3551|3569|3716|3717|3932|5594|5599|5914|6097|6256|7040|7046	AHR|MAPK14|MTOR|HSP90AA1|IKBKB|IL6|JAK1|JAK2|LCK|MAPK1|MAPK8|RARA|RORC|RXRA|TGFB1|TGFBR1	-5.939528969665347	0	77.0	1.0	1.0	-7.804279143971557	6.932367149758454
1	1	-5.0939614477143405	-7.791436286107768	GO:0031279	M11	2	0	GO Biological Processes	19	regulation of cyclase activity	19_GO:0065007 biological regulation	-7.791436286107768	8.472893183038108	8.753577749555841	4305	27	207	11	5.314009661835748	1.5590816501310376	136|154|775|776|801|1432|1812|2550|5599|5894|9568	ADORA2B|ADRB2|CACNA1C|CACNA1D|CALM1|MAPK14|DRD1|GABBR1|MAPK8|RAF1|GABBR2	-6.087399039765292	0	78.0	1.0	1.0	-7.791436286107768	11.34387351778656
1	1	-4.33192796145516	-6.094043317173813	GO:0035094	M11	2	0	GO Biological Processes	19	response to nicotine	19_GO:0050896 response to stimulus	-7.791386875409492	8.255753138075313	8.641057596812331	4305	24	239	11	4.602510460251046	1.3553982315394193	18|596|836|2550|3066|3480|3784|5465|5594|5970|7124	ABAT|BCL2|CASP3|GABBR1|HDAC2|IGF1R|KCNQ1|PPARA|MAPK1|RELA|TNF	-5.931657502478333	0	79.0	1.0	1.0	-7.791386875409492	9.006276150627615
1	1	-3.2843175776903597	-7.237528687151587	GO:0090218	M11	2	0	GO Biological Processes	19	positive regulation of lipid kinase activity	19_GO:0048518 positive regulation of biological process	-7.791386875409492	8.255753138075313	8.641057596812331	4305	24	239	11	4.602510460251046	1.3553982315394193	2147|2261|2321|2322|3815|4067|5156|5159|6714|7010|7040	F2|FGFR3|FLT1|FLT3|KIT|LYN|PDGFRA|PDGFRB|SRC|TEK|TGFB1	-5.931657502478333	0	12.0	0.0	0.0	-15.46113752130327	10.59561900073837
1	1	-4.33192796145516	-7.237528687151587	WP4829	M11	2	0	WikiPathways	27	mBDNF and proBDNF regulation of GABA neurotransmission		-7.791386875409492	8.255753138075313	8.641057596812331	4305	24	239	11	4.602510460251046	1.3553982315394193	2554|2558|2562|2565|2568|3717|5290|5291|5294|5728|6093	GABRA1|GABRA5|GABRB3|GABRG1|GABRP|JAK2|PIK3CA|PIK3CB|PIK3CG|PTEN|ROCK1	-5.931657502478333	0	76.0	0.0	0.0	-7.979047334114033	13.864734299516906
1	1	-7.787916105608697	-3.1557389862058014	GO:0046822	M11	2	0	GO Biological Processes	19	regulation of nucleocytoplasmic transport	19_GO:0051179 localization	-7.787916105608697	7.947692307692308	8.71560529419121	4305	52	125	12	9.6	2.6349041728305793	983|1020|1432|2932|3326|3717|5580|5743|5781|6608|7040|8841	CDK1|CDK5|MAPK14|GSK3B|HSP90AB1|JAK2|PRKCD|PTGS2|PTPN11|SMO|TGFB1|HDAC3	-6.086734070266918	0	16.0	0.0	0.0	-15.100447162092415	14.760000000000002
1	1	-7.787916105608697	-6.216309929229986	M10	M11	2	0	Canonical Pathways	11	PID BCR 5PATHWAY		-7.787916105608697	7.947692307692308	8.71560529419121	4305	52	125	12	9.6	2.6349041728305793	207|695|1432|1457|3551|5290|5594|5599|5604|5728|5970|6850	AKT1|BTK|MAPK14|CSNK2A1|IKBKB|PIK3CA|MAPK1|MAPK8|MAP2K1|PTEN|RELA|SYK	-6.086734070266918	0	15.0	0.0	0.0	-15.119454358829058	25.830000000000002
1	1	-7.530273305578759	-6.434444653413872	GO:0048015	M11	2	0	GO Biological Processes	19	phosphatidylinositol-mediated signaling	19_GO:0023052 signaling	-7.768356684029621	6.690376569037657	8.194311829420245	4305	35	239	13	5.439330543933054	1.4669963872189893	207|1436|2064|2260|3480|5156|5159|5290|5291|5293|5294|5728|6198	AKT1|CSF1R|ERBB2|FGFR1|IGF1R|PDGFRA|PDGFRB|PIK3CA|PIK3CB|PIK3CD|PIK3CG|PTEN|RPS6KB1	-5.9102880950799275	0	55.0	0.0	0.0	-8.888496225042424	25.830000000000002
1	1	-7.768316971444803	-5.978050837133635	GO:0007204	M11	2	0	GO Biological Processes	19	positive regulation of cytosolic calcium ion concentration	19_GO:0065007 biological regulation	-7.768316971444803	7.106666666666667	8.442909891183122	4305	63	125	13	10.4	2.7303333129857976	25|185|775|1020|1812|2099|3358|3717|3718|5156|5294|5734|5737	ABL1|AGTR1|CACNA1C|CDK5|DRD1|ESR1|HTR2C|JAK2|JAK3|PDGFRA|PIK3CG|PTGER4|PTGFR	-6.070586301143436	0	80.0	1.0	1.0	-7.768316971444803	7.106666666666667
1	1	-7.750341675769714	-5.459122406479334	GO:0060627	M11	2	0	GO Biological Processes	19	regulation of vesicle-mediated transport	19_GO:0051179 localization	-7.750341675769714	3.9462500000000005	7.221773313096543	4305	192	125	22	17.6	3.406159127228204	25|135|136|150|208|301|1020|1812|2932|3689|5291|5579|5594|5604|5605|6347|6714|6850|7124|7422|10461|120892	ABL1|ADORA2A|ADORA2B|ADRA2A|AKT2|ANXA1|CDK5|DRD1|GSK3B|ITGB2|PIK3CB|PRKCB|MAPK1|MAP2K1|MAP2K2|CCL2|SRC|SYK|TNF|VEGFA|MERTK|LRRK2	-6.053755392117084	0	29.0	0.0	0.0	-11.4351131761209	17.220000000000002
1	1	-7.7386333080964835	-5.025437169495907	GO:0002429	M11	2	0	GO Biological Processes	19	immune response-activating cell surface receptor signaling pathway	19_GO:0002376 immune system process	-7.7386333080964835	6.4288	8.20100897644315	4305	75	125	14	11.2	2.8207233114929937	25|596|695|3551|3932|5290|5293|5579|5580|5581|5594|6714|6850|7525	ABL1|BCL2|BTK|IKBKB|LCK|PIK3CA|PIK3CD|PRKCB|PRKCD|PRKCE|MAPK1|SRC|SYK|YES1	-6.044326790738753	0	73.0	0.0	0.0	-8.127752768416299	15.067499999999999
1	1	-7.7386333080964835	-5.025437169495907	GO:0002757	M11	2	0	GO Biological Processes	19	immune response-activating signal transduction	19_GO:0002376 immune system process	-7.7386333080964835	6.4288	8.20100897644315	4305	75	125	14	11.2	2.8207233114929937	25|596|695|3551|3932|5290|5293|5579|5580|5581|5594|6714|6850|7525	ABL1|BCL2|BTK|IKBKB|LCK|PIK3CA|PIK3CD|PRKCB|PRKCD|PRKCE|MAPK1|SRC|SYK|YES1	-6.044326790738753	0	73.0	0.0	0.0	-8.127752768416299	15.067499999999999
1	1	-4.922170821217279	-5.863414728692796	GO:0032409	M11	2	0	GO Biological Processes	19	regulation of transporter activity	19_GO:0065007 biological regulation	-7.733879572944534	4.0673505196382775	7.249567455695595	4305	93	239	21	8.786610878661088	1.831222191881174	150|154|351|486|596|776|801|1020|1080|1131|3784|5144|5243|5292|5468|5566|5580|5581|6256|6347|6446	ADRA2A|ADRB2|APP|FXYD2|BCL2|CACNA1D|CALM1|CDK5|CFTR|CHRM3|KCNQ1|PDE4D|ABCB1|PIM1|PPARG|PRKACA|PRKCD|PRKCE|RXRA|CCL2|SGK1	-5.877465441164853	0	11.0	0.0	0.0	-15.75993576641762	4.5031380753138075
1	1	-7.725300390701315	-7.200955160554273	GO:0043068	M11	2	0	GO Biological Processes	19	positive regulation of programmed cell death	19_GO:0048518 positive regulation of biological process	-7.725300390701315	3.391818181818182	6.935674422244279	4305	264	125	26	20.8	3.6302727170282956	25|135|301|836|1020|3717|3932|4170|5159|5291|5293|5468|5580|5599|5728|5743|5915|5916|6347|6714|6850|7124|7153|7421|10013|120892	ABL1|ADORA2A|ANXA1|CASP3|CDK5|JAK2|LCK|MCL1|PDGFRB|PIK3CB|PIK3CD|PPARG|PRKCD|MAPK8|PTEN|PTGS2|RARB|RARG|CCL2|SRC|SYK|TNF|TOP2A|VDR|HDAC6|LRRK2	-6.032129284400498	0	54.0	0.0	0.0	-8.979593810782974	3.391818181818182
1	1	-4.947974427822082	-6.318767776385305	GO:0010563	M11	2	0	GO Biological Processes	19	negative regulation of phosphorus metabolic process	19_GO:0048519 negative regulation of biological process	-7.724627192578781	2.9258968205084637	6.708142913522632	4305	197	239	32	13.389121338912133	2.2027403659826303	25|135|142|207|801|836|2931|2932|3156|3551|4067|4869|4921|5144|5291|5347|5465|5468|5569|5580|5591|5728|5770|6093|7040|7124|7157|8850|9759|23411|79705|120892	ABL1|ADORA2A|PARP1|AKT1|CALM1|CASP3|GSK3A|GSK3B|HMGCR|IKBKB|LYN|NPM1|DDR2|PDE4D|PIK3CB|PLK1|PPARA|PPARG|PKIA|PRKCD|PRKDC|PTEN|PTPN1|ROCK1|TGFB1|TNF|TP53|KAT2B|HDAC4|SIRT1|LRRK1|LRRK2	-5.869861239179173	0	81.0	1.0	1.0	-7.724627192578781	3.8796266495011267
1	1	-4.062785782573476	-5.028025666953208	GO:0007507	M11	2	0	GO Biological Processes	19	heart development	19_GO:0032502 developmental process	-7.712562624899061	2.7530101770477424	6.609011164829221	4305	229	239	35	14.644351464435147	2.2869267502028463	775|836|983|2033|2064|2066|2263|2475|2548|2931|3480|3643|3784|3791|5156|5159|5465|5467|5591|5594|5604|5728|5781|5914|5915|6093|6258|6608|7010|7040|7046|7157|7422|8850|9734	CACNA1C|CASP3|CDK1|EP300|ERBB2|ERBB4|FGFR2|MTOR|GAA|GSK3A|IGF1R|INSR|KCNQ1|KDR|PDGFRA|PDGFRB|PPARA|PPARD|PRKDC|MAPK1|MAP2K1|PTEN|PTPN11|RARA|RARB|ROCK1|RXRG|SMO|TEK|TGFB1|TGFBR1|TP53|VEGFA|KAT2B|HDAC9	-5.861074381260688	0	82.0	1.0	1.0	-7.712562624899061	2.7530101770477424
1	1	-7.664650418635375	-7.647307533053945	R-HSA-422475	M11	2	0	Reactome Gene Sets	6	Axon guidance		-7.712562624899061	2.7530101770477424	6.609011164829221	4305	229	239	35	14.644351464435147	2.2869267502028463	25|775|776|1020|1432|1457|1956|2064|2260|2932|3320|3326|4067|4233|5290|5291|5293|5566|5578|5594|5599|5600|5604|5605|5689|5781|5979|6093|6135|6143|6300|6335|6714|7525|7846	ABL1|CACNA1C|CACNA1D|CDK5|MAPK14|CSNK2A1|EGFR|ERBB2|FGFR1|GSK3B|HSP90AA1|HSP90AB1|LYN|MET|PIK3CA|PIK3CB|PIK3CD|PRKACA|PRKCA|MAPK1|MAPK8|MAPK11|MAP2K1|MAP2K2|PSMB1|PTPN11|RET|ROCK1|RPL11|RPL19|MAPK12|SCN9A|SRC|YES1|TUBA1A	-5.861074381260688	0	61.0	0.0	0.0	-8.712504520807684	2.9954672869326657
1	1	-7.710862262165831	-3.547346235962134	GO:0042063	M11	2	0	GO Biological Processes	19	gliogenesis	19_GO:0032502 developmental process	-7.710862262165831	5.455841584158415	7.835416239855708	4305	101	125	16	12.8	2.988190087661761	25|135|207|208|301|1020|1812|2064|5594|5604|5728|5781|6347|6608|7124|79885	ABL1|ADORA2A|AKT1|AKT2|ANXA1|CDK5|DRD1|ERBB2|MAPK1|MAP2K1|PTEN|PTPN11|CCL2|SMO|TNF|HDAC11	-6.019953111404892	0	83.0	1.0	1.0	-7.710862262165831	19.68
1	1	-6.562232490817744	-7.380516440421546	GO:0006979	M11	2	0	GO Biological Processes	19	response to oxidative stress	19_GO:0050896 response to stimulus	-7.707362089713551	2.9860380820262677	6.731573600386106	4305	187	239	31	12.97071129707113	2.1732798980558146	25|142|207|301|351|596|695|836|983|1147|1545|1571|1728|1956|3066|3569|3717|4780|5156|5159|5580|5594|5599|5743|5970|6714|7157|7226|10013|23411|120892	ABL1|PARP1|AKT1|ANXA1|APP|BCL2|BTK|CASP3|CDK1|CHUK|CYP1B1|CYP2E1|NQO1|EGFR|HDAC2|IL6|JAK2|NFE2L2|PDGFRA|PDGFRB|PRKCD|MAPK1|MAPK8|PTGS2|RELA|SRC|TP53|TRPM2|HDAC6|SIRT1|LRRK2	-5.857503470808687	0	32.0	0.0	0.0	-11.191026774403953	5.253661087866109
1	1	-7.7024050049262645	-3.7182259362031296	GO:0000902	M11	2	0	GO Biological Processes	19	cell morphogenesis	19_GO:0032502 developmental process	-7.7024050049262645	3.625263157894737	7.043246831628881	4305	228	125	24	19.2	3.5229078897978585	25|135|367|596|836|1020|1432|1956|2064|3320|3326|3480|4233|5728|5781|6608|6714|6790|7155|7421|7422|10013|10461|120892	ABL1|ADORA2A|AR|BCL2|CASP3|CDK5|MAPK14|EGFR|ERBB2|HSP90AA1|HSP90AB1|IGF1R|MET|PTEN|PTPN11|SMO|SRC|AURKA|TOP2B|VDR|VEGFA|HDAC6|MERTK|LRRK2	-6.01262242932858	0	84.0	1.0	1.0	-7.7024050049262645	7.7490000000000006
1	1	-7.6983062882351225	-5.514692907170166	GO:0002768	M11	2	0	GO Biological Processes	19	immune response-regulating cell surface receptor signaling pathway	19_GO:0002376 immune system process	-7.6983062882351225	5.870454545454546	7.982005580322803	4305	88	125	15	12.0	2.906544339933592	25|596|695|3551|3932|5290|5293|5579|5580|5581|5594|5599|6714|6850|7525	ABL1|BCL2|BTK|IKBKB|LCK|PIK3CA|PIK3CD|PRKCB|PRKCD|PRKCE|MAPK1|MAPK8|SRC|SYK|YES1	-6.0096473729845945	0	73.0	0.0	0.0	-8.127752768416299	15.067499999999999
1	1	-7.687130925383421	-4.505446666165837	R-HSA-9009391	M11	2	0	Reactome Gene Sets	6	Extra-nuclear estrogen signaling		-7.687130925383421	7.797735849056604	8.610107787383242	4305	53	125	12	9.6	2.6349041728305793	207|208|596|801|1956|2099|3320|3480|5290|5594|6714|10000	AKT1|AKT2|BCL2|CALM1|EGFR|ESR1|HSP90AA1|IGF1R|PIK3CA|MAPK1|SRC|AKT3	-6.0040471121344385	0	71.0	0.0	0.0	-8.26894956804309	12.3
1	1	-3.4719784128745013	-7.682479541362156	WP716	M11	2	0	WikiPathways	27	Vitamin A and carotenoid metabolism		-7.682479541362156	9.4532279314888	8.932956303949348	4305	22	207	10	4.830917874396135	1.4903133605747165	1571|4023|5594|5914|5915|5916|5947|6256|6257|6258	CYP2E1|LPL|MAPK1|RARA|RARB|RARG|RBP1|RXRA|RXRB|RXRG	-6.00160588291829	0	19.0	0.0	0.0	-13.501714798949497	11.88405797101449
1	1	-6.523914087427063	-6.741780115624155	GO:0032103	M11	2	0	GO Biological Processes	19	positive regulation of response to external stimulus	19_GO:0048518 positive regulation of biological process	-7.650633265006233	2.970154900738894	6.6963825976753135	4305	188	239	31	12.97071129707113	2.1732798980558146	136|185|351|695|1436|2033|2147|2260|3320|3480|3551|3569|3717|3791|4023|4067|4233|5159|5294|5327|5578|5591|5594|5734|5743|6714|6850|7040|7124|7422|120892	ADORA2B|AGTR1|APP|BTK|CSF1R|EP300|F2|FGFR1|HSP90AA1|IGF1R|IKBKB|IL6|JAK2|KDR|LPL|LYN|MET|PDGFRB|PIK3CG|PLAT|PRKCA|PRKDC|MAPK1|PTGER4|PTGS2|SRC|SYK|TGFB1|TNF|VEGFA|LRRK2	-5.802398178765582	0	67.0	0.0	0.0	-8.41275841536783	5.1402985074626875
1	1	-4.07151347093375	-5.4297087464486635	GO:0050678	M11	2	0	GO Biological Processes	19	regulation of epithelial cell proliferation	19_GO:0050789 regulation of biological process	-7.636446337129902	3.1093096234309625	6.760885938949288	4305	168	239	29	12.133891213389122	2.1120869583187645	185|207|367|498|595|1956|2064|2260|2263|2321|2324|3791|5293|5467|5468|5578|5591|5728|6347|6608|7010|7040|7046|7124|7421|7422|10000|23411|151306	AGTR1|AKT1|AR|ATP5F1A|CCND1|EGFR|ERBB2|FGFR1|FGFR2|FLT1|FLT4|KDR|PIK3CD|PPARD|PPARG|PRKCA|PRKDC|PTEN|CCL2|SMO|TEK|TGFB1|TGFBR1|TNF|VDR|VEGFA|AKT3|SIRT1|GPBAR1	-5.793384045921691	0	9.0	0.0	0.0	-17.32319458584094	10.132060669456067
1	1	-6.947932183786414	-6.369724972762481	GO:0071222	M11	2	0	GO Biological Processes	19	cellular response to lipopolysaccharide	19_GO:0044419 biological process involved in interspecies interaction between organisms	-7.619761776456899	4.188965651454705	7.241786201485693	4305	86	239	20	8.368200836820083	1.7911840108773895	25|207|613|1019|1432|3569|3717|4067|5467|5581|5594|5599|5914|5970|6347|6714|6915|7040|7124|9971	ABL1|AKT1|BCR|CDK4|MAPK14|IL6|JAK2|LYN|PPARD|PRKCE|MAPK1|MAPK8|RARA|RELA|CCL2|SRC|TBXA2R|TGFB1|TNF|NR1H4	-5.779585309058414	0	58.0	0.0	0.0	-8.730153058878964	4.188965651454705
1	1	-4.686645378860528	-6.367738770366173	GO:1903131	M11	2	0	GO Biological Processes	19	mononuclear cell differentiation	19_GO:0002376 immune system process	-7.597311632828408	3.26401954452276	6.8184699535498785	4305	149	239	27	11.297071129707113	2.047636965303672	25|301|596|695|1436|2033|2194|2322|2475|3569|3718|3815|3932|4067|5293|5468|5591|5734|6097|6850|7157|7226|7422|9734|9759|10014|10461	ABL1|ANXA1|BCL2|BTK|CSF1R|EP300|FASN|FLT3|MTOR|IL6|JAK3|KIT|LCK|LYN|PIK3CD|PPARG|PRKDC|PTGER4|RORC|SYK|TP53|TRPM2|VEGFA|HDAC9|HDAC4|HDAC5|MERTK	-5.761630520631688	0	18.0	0.0	0.0	-13.855315437324869	7.5337499999999995
1	1	-7.594188397183017	-3.0302389427801537	GO:0006909	M11	2	0	GO Biological Processes	19	phagocytosis	19_GO:0051179 localization	-7.594188397183017	6.888000000000001	8.270743424029876	4305	65	125	13	10.4	2.7303333129857976	25|135|301|3689|4233|5290|5580|5581|5914|6714|6850|7525|10461	ABL1|ADORA2A|ANXA1|ITGB2|MET|PIK3CA|PRKCD|PRKCE|RARA|SRC|SYK|YES1|MERTK	-5.922192486745782	0	73.0	0.0	0.0	-8.127752768416299	15.067499999999999
1	1	-7.321580333124655	-7.5932573208741125	GO:1903351	M11	2	0	GO Biological Processes	19	cellular response to dopamine	19_GO:0050896 response to stimulus	-7.5932573208741125	8.170289855072463	8.554239979069287	4305	28	207	11	5.314009661835748	1.5590816501310376	25|1128|1131|1812|2931|2932|3066|3269|3358|5594|120892	ABL1|CHRM1|CHRM3|DRD1|GSK3A|GSK3B|HDAC2|HRH1|HTR2C|MAPK1|LRRK2	-5.922192486745782	0	24.0	0.0	0.0	-12.39296669963792	34.44
1	1	-7.05325172148173	-7.338786795400714	R-HSA-9658195	M11	2	0	Reactome Gene Sets	6	Leishmania infection		-7.588137223396557	3.6990062761506275	7.016198528803074	4305	112	239	23	9.623430962343097	1.90762911488239	25|135|136|154|351|695|801|1432|1812|3326|3569|4067|5566|5594|5599|5734|5970|6714|6850|7525|10769|134864|151306	ABL1|ADORA2A|ADORA2B|ADRB2|APP|BTK|CALM1|MAPK14|DRD1|HSP90AB1|IL6|LYN|PRKACA|MAPK1|MAPK8|PTGER4|RELA|SRC|SYK|YES1|PLK2|TAAR1|GPBAR1	-5.755812139045194	0	85.0	1.0	1.0	-7.588137223396557	4.966471987886653
1	1	-6.079292720066696	-5.719052381362042	GO:1990776	M11	2	0	GO Biological Processes	19	response to angiotensin	19_GO:0050896 response to stimulus	-7.5830455260574094	9.006276150627615	8.700045921567687	4305	20	239	10	4.184100418410042	1.2951524449935063	185|760|3480|4780|4921|5580|5743|5970|6093|6714	AGTR1|CA2|IGF1R|NFE2L2|DDR2|PRKCD|PTGS2|RELA|ROCK1|SRC	-5.75538196569305	0	86.0	1.0	1.0	-7.5830455260574094	14.760000000000002
1	1	-7.5673420510640454	-6.221071875405625	WP2018	M11	2	0	WikiPathways	27	RANKL/RANK signaling pathway		-7.5673420510640454	8.610000000000001	8.773203937327025	4305	44	125	11	8.8	2.533866610538132	207|208|1432|2475|3551|5594|5599|5604|5970|6714|6850	AKT1|AKT2|MAPK14|MTOR|IKBKB|MAPK1|MAPK8|MAP2K1|RELA|SRC|SYK	-5.900566580019826	0	15.0	0.0	0.0	-15.119454358829058	25.830000000000002
1	1	-5.233633741236653	-7.552887723623277	GO:0031667	M11	2	0	GO Biological Processes	19	response to nutrient levels	19_GO:0050896 response to stimulus	-7.552887723623277	3.0140726738080237	6.674360492613115	4305	207	207	30	14.492753623188406	2.446762086691613	154|207|595|596|1312|1432|1545|1728|2475|3358|4023|4780|5465|5467|5468|5594|5599|5743|5914|6198|6714|6715|6915|7124|7157|7298|7421|9971|23411|120892	ADRB2|AKT1|CCND1|BCL2|COMT|MAPK14|CYP1B1|NQO1|MTOR|HTR2C|LPL|NFE2L2|PPARA|PPARD|PPARG|MAPK1|MAPK8|PTGS2|RARA|RPS6KB1|SRC|SRD5A1|TBXA2R|TNF|TP53|TYMS|VDR|NR1H4|SIRT1|LRRK2	-5.888241151361179	0	74.0	0.0	0.0	-8.033283221039186	3.3623430962343095
1	1	-6.414438736423196	-7.529807009589841	GO:0009895	M11	2	0	GO Biological Processes	19	negative regulation of catabolic process	19_GO:0048519 negative regulation of biological process	-7.529807009589841	3.5652173913043477	6.934513813680399	4305	140	207	24	11.594202898550725	2.2252337976305867	150|207|596|1432|1457|1595|1728|1956|2475|2931|3156|4170|4233|5290|5294|5465|5970|6093|6135|7124|7157|9759|27198|120892	ADRA2A|AKT1|BCL2|MAPK14|CSNK2A1|CYP51A1|NQO1|EGFR|MTOR|GSK3A|HMGCR|MCL1|MET|PIK3CA|PIK3CG|PPARA|RELA|ROCK1|RPL11|TNF|TP53|HDAC4|HCAR1|LRRK2	-5.867278951196471	0	87.0	1.0	1.0	-7.529807009589841	3.5652173913043477
1	1	-6.5969965918830535	-6.340814331681804	M231	M11	2	0	Canonical Pathways	11	PID KIT PATHWAY		-7.474956240961335	5.864551912036586	7.771802257802162	4305	43	239	14	5.857740585774058	1.5190022790896067	207|596|2932|3717|3815|4067|5290|5599|5604|5605|5728|5781|5894|6198	AKT1|BCL2|GSK3B|JAK2|KIT|LYN|PIK3CA|MAPK8|MAP2K1|MAP2K2|PTEN|PTPN11|RAF1|RPS6KB1	-5.652192482449941	0	15.0	0.0	0.0	-15.119454358829058	25.830000000000002
1	1	-4.063623826169724	-7.074251038188291	GO:0009636	M11	2	0	GO Biological Processes	19	response to toxic substance	19_GO:0050896 response to stimulus	-7.47371750271087	3.9402458158995817	7.062869614125995	4305	96	239	21	8.786610878661088	1.831222191881174	196|596|983|1066|1545|1644|1728|2053|4067|4129|4780|5159|5243|5292|5743|6198|6335|6715|7124|7298|9429	AHR|BCL2|CDK1|CES1|CYP1B1|DDC|NQO1|EPHX2|LYN|MAOB|NFE2L2|PDGFRB|ABCB1|PIM1|PTGS2|RPS6KB1|SCN9A|SRD5A1|TNF|TYMS|ABCG2	-5.652192482449941	0	22.0	0.0	0.0	-13.409056693354577	3.9402458158995817
1	1	-7.461605425126474	-3.9161048452444924	R-HSA-453279	M11	2	0	Reactome Gene Sets	6	Mitotic G1 phase and G1/S transition		-7.461605425126474	5.247999999999999	7.62004453138478	4305	105	125	16	12.8	2.988190087661761	25|207|208|983|1017|1019|1719|3065|3717|5422|5689|6241|6714|7153|7298|10000	ABL1|AKT1|AKT2|CDK1|CDK2|CDK4|DHFR|HDAC1|JAK2|POLA1|PSMB1|RRM2|SRC|TOP2A|TYMS|AKT3	-5.805870501887914	0	39.0	0.0	0.0	-9.883733203621924	8.984347826086957
1	1	-7.456318499304032	-5.233294707660443	M8	M11	2	0	Canonical Pathways	11	PID ENDOTHELIN PATHWAY		-7.456318499304032	8.418666666666667	8.650282925671378	4305	45	125	11	8.8	2.533866610538132	207|1432|3717|5579|5580|5581|5594|5599|5604|5605|6714	AKT1|MAPK14|JAK2|PRKCB|PRKCD|PRKCE|MAPK1|MAPK8|MAP2K1|MAP2K2|SRC	-5.803197909432494	0	15.0	0.0	0.0	-15.119454358829058	25.830000000000002
1	1	-4.191322120381282	-5.372159783593459	GO:0090050	M11	2	0	GO Biological Processes	19	positive regulation of cell migration involved in sprouting angiogenesis	19_GO:0040011 locomotion	-7.454311300373109	10.132060669456067	8.871604059125906	4305	16	239	9	3.7656903765690375	1.2313692987799818	25|301|3791|5743|7422|9734|10000|10769|51564	ABL1|ANXA1|KDR|PTGS2|VEGFA|HDAC9|AKT3|PLK2|HDAC7	-5.635911540285255	0	9.0	0.0	0.0	-17.32319458584094	10.132060669456067
1	1	-5.459191388353104	-5.634190288790401	GO:0040008	M11	2	0	GO Biological Processes	19	regulation of growth	19_GO:0040007 growth	-7.452888932795464	2.517883655014172	6.355578619839821	4305	279	239	39	16.317991631799163	2.3902892038783947	25|154|185|207|351|367|596|598|983|1019|1020|1432|1457|1956|2064|2066|2100|2147|2261|2263|2475|2931|2932|3643|5290|5292|5465|5467|5600|5728|6198|6446|6608|7040|7046|7157|7422|10038|23411	ABL1|ADRB2|AGTR1|AKT1|APP|AR|BCL2|BCL2L1|CDK1|CDK4|CDK5|MAPK14|CSNK2A1|EGFR|ERBB2|ERBB4|ESR2|F2|FGFR3|FGFR2|MTOR|GSK3A|GSK3B|INSR|PIK3CA|PIM1|PPARA|PPARD|MAPK11|PTEN|RPS6KB1|SGK1|SMO|TGFB1|TGFBR1|TP53|VEGFA|PARP2|SIRT1	-5.635911540285255	0	46.0	0.0	0.0	-9.533536063675475	8.036
1	1	-6.325322917109172	-7.4239062879956705	WP3303	M11	2	0	WikiPathways	27	RAC1/PAK1/p38/MMP2 pathway		-7.431181152779647	5.056155031931293	7.4732775951347605	4305	57	239	16	6.694560669456067	1.616648380102937	207|1147|1432|1956|2064|3551|5290|5594|5599|5600|5781|5970|6300|6714|7010|7157	AKT1|CHUK|MAPK14|EGFR|ERBB2|IKBKB|PIK3CA|MAPK1|MAPK8|MAPK11|PTPN11|RELA|MAPK12|SRC|TEK|TP53	-5.615709115266756	0	15.0	0.0	0.0	-15.119454358829058	25.830000000000002
1	1	-5.271679222299053	-6.7625787520419625	GO:0050900	M11	2	0	GO Biological Processes	19	leukocyte migration	19_GO:0040011 locomotion	-7.4289298562949595	4.5031380753138075	7.266926437608952	4305	72	239	18	7.531380753138075	1.7070079273016225	301|2321|3269|3569|3689|3815|3932|4067|5293|5294|5979|6093|6347|6714|6850|7124|7226|7525	ANXA1|FLT1|HRH1|IL6|ITGB2|KIT|LCK|LYN|PIK3CD|PIK3CG|RET|ROCK1|CCL2|SRC|SYK|TNF|TRPM2|YES1	-5.614957973924476	0	88.0	1.0	1.0	-7.4289298562949595	14.760000000000002
1	1	-2.1641827296687723	-7.426216998300929	R-HSA-2644602	M11	2	0	Reactome Gene Sets	6	Signaling by NOTCH1 PEST Domain Mutants in Cancer		-7.426216998300929	6.43719806763285	7.957514887067721	4305	42	207	13	6.280193236714976	1.6862308203856435	2033|3065|3066|8841|8850|9734|9759|10013|10014|51564|55869|79885|83933	EP300|HDAC1|HDAC2|HDAC3|KAT2B|HDAC9|HDAC4|HDAC6|HDAC5|HDAC7|HDAC8|HDAC11|HDAC10	-5.781004863305817	0	26.0	0.0	0.0	-12.021218849938489	14.855072463768115
1	1	-2.1641827296687723	-7.426216998300929	R-HSA-2644603	M11	2	0	Reactome Gene Sets	6	Signaling by NOTCH1 in Cancer		-7.426216998300929	6.43719806763285	7.957514887067721	4305	42	207	13	6.280193236714976	1.6862308203856435	2033|3065|3066|8841|8850|9734|9759|10013|10014|51564|55869|79885|83933	EP300|HDAC1|HDAC2|HDAC3|KAT2B|HDAC9|HDAC4|HDAC6|HDAC5|HDAC7|HDAC8|HDAC11|HDAC10	-5.781004863305817	0	26.0	0.0	0.0	-12.021218849938489	14.855072463768115
1	1	-2.1641827296687723	-7.426216998300929	R-HSA-2644606	M11	2	0	Reactome Gene Sets	6	Constitutive Signaling by NOTCH1 PEST Domain Mutants		-7.426216998300929	6.43719806763285	7.957514887067721	4305	42	207	13	6.280193236714976	1.6862308203856435	2033|3065|3066|8841|8850|9734|9759|10013|10014|51564|55869|79885|83933	EP300|HDAC1|HDAC2|HDAC3|KAT2B|HDAC9|HDAC4|HDAC6|HDAC5|HDAC7|HDAC8|HDAC11|HDAC10	-5.781004863305817	0	26.0	0.0	0.0	-12.021218849938489	14.855072463768115
1	1	-2.1641827296687723	-7.426216998300929	R-HSA-2894858	M11	2	0	Reactome Gene Sets	6	Signaling by NOTCH1 HD+PEST Domain Mutants in Cancer		-7.426216998300929	6.43719806763285	7.957514887067721	4305	42	207	13	6.280193236714976	1.6862308203856435	2033|3065|3066|8841|8850|9734|9759|10013|10014|51564|55869|79885|83933	EP300|HDAC1|HDAC2|HDAC3|KAT2B|HDAC9|HDAC4|HDAC6|HDAC5|HDAC7|HDAC8|HDAC11|HDAC10	-5.781004863305817	0	26.0	0.0	0.0	-12.021218849938489	14.855072463768115
1	1	-2.1641827296687723	-7.426216998300929	R-HSA-2894862	M11	2	0	Reactome Gene Sets	6	Constitutive Signaling by NOTCH1 HD+PEST Domain Mutants		-7.426216998300929	6.43719806763285	7.957514887067721	4305	42	207	13	6.280193236714976	1.6862308203856435	2033|3065|3066|8841|8850|9734|9759|10013|10014|51564|55869|79885|83933	EP300|HDAC1|HDAC2|HDAC3|KAT2B|HDAC9|HDAC4|HDAC6|HDAC5|HDAC7|HDAC8|HDAC11|HDAC10	-5.781004863305817	0	26.0	0.0	0.0	-12.021218849938489	14.855072463768115
1	1	-7.170886284112477	-7.404659595647651	GO:1903350	M11	2	0	GO Biological Processes	19	response to dopamine	19_GO:0050896 response to stimulus	-7.404659595647651	7.888555722138929	8.364570646109811	4305	29	207	11	5.314009661835748	1.5590816501310376	25|1128|1131|1812|2931|2932|3066|3269|3358|5594|120892	ABL1|CHRM1|CHRM3|DRD1|GSK3A|GSK3B|HDAC2|HRH1|HTR2C|MAPK1|LRRK2	-5.764777611731577	0	24.0	0.0	0.0	-12.39296669963792	34.44
1	1	-7.40117321926078	-6.359482287595723	GO:0043405	M11	2	0	GO Biological Processes	19	regulation of MAP kinase activity	19_GO:0008152 metabolic process	-7.40117321926078	5.198490566037735	7.567913751264014	4305	106	125	16	12.8	2.988190087661761	150|1956|2064|2322|3156|5159|5291|5294|5468|5580|6714|6850|7040|7124|7422|120892	ADRA2A|EGFR|ERBB2|FLT3|HMGCR|PDGFRB|PIK3CB|PIK3CG|PPARG|PRKCD|SRC|SYK|TGFB1|TNF|VEGFA|LRRK2	-5.762761195502857	0	6.0	0.0	0.0	-18.959448938561483	5.679633608503901
1	1	-7.39964458650371	-3.628386924664349	GO:0035304	M11	2	0	GO Biological Processes	19	regulation of protein dephosphorylation	19_GO:0008152 metabolic process	-7.39964458650371	9.566666666666668	8.924893420330159	4305	36	125	10	8.0	2.426520142096496	801|2475|2932|3326|3551|3717|5159|5580|7040|7124	CALM1|MTOR|GSK3B|HSP90AB1|IKBKB|JAK2|PDGFRB|PRKCD|TGFB1|TNF	-5.762761195502857	0	89.0	1.0	1.0	-7.39964458650371	15.654545454545456
1	1	-7.39964458650371	-2.8665030633733863	GO:0038127	M11	2	0	GO Biological Processes	19	ERBB signaling pathway	19_GO:0023052 signaling	-7.39964458650371	9.566666666666668	8.924893420330159	4305	36	125	10	8.0	2.426520142096496	25|207|673|1956|2066|5290|5594|5781|6714|7040	ABL1|AKT1|BRAF|EGFR|ERBB4|PIK3CA|MAPK1|PTPN11|SRC|TGFB1	-5.762761195502857	0	90.0	1.0	1.0	-7.39964458650371	13.776
1	1	-7.3606474579829015	-5.257878351935387	R-HSA-76002	M11	2	0	Reactome Gene Sets	6	Platelet activation, signaling and aggregation		-7.3606474579829015	4.558235294117647	7.291068302251176	4305	136	125	18	14.4	3.1402420288888564	150|152|207|801|1432|3932|5290|5291|5294|5579|5580|5581|5594|5781|6714|6850|7040|7422	ADRA2A|ADRA2C|AKT1|CALM1|MAPK14|LCK|PIK3CA|PIK3CB|PIK3CG|PRKCB|PRKCD|PRKCE|MAPK1|PTPN11|SRC|SYK|TGFB1|VEGFA	-5.728403765996309	0	35.0	0.0	0.0	-10.722763474182353	7.5768
1	1	-7.3603350567979104	-3.937649294141438	WP710	M11	2	0	WikiPathways	27	DNA damage response (only ATM dependent)		-7.3603350567979104	5.554838709677419	7.678445265947722	4305	93	125	15	12.0	2.906544339933592	25|207|208|596|2064|2932|5290|5291|5293|5294|5594|5599|5728|7040|10000	ABL1|AKT1|AKT2|BCL2|ERBB2|GSK3B|PIK3CA|PIK3CB|PIK3CD|PIK3CG|MAPK1|MAPK8|PTEN|TGFB1|AKT3	-5.728403765996309	0	8.0	0.0	0.0	-17.82547596819934	25.830000000000002
1	1	-6.754218782277829	-6.14595521341429	GO:0071219	M11	2	0	GO Biological Processes	19	cellular response to molecule of bacterial origin	19_GO:0044419 biological process involved in interspecies interaction between organisms	-7.34919342253831	4.047764562079827	7.043321486575509	4305	89	239	20	8.368200836820083	1.7911840108773895	25|207|613|1019|1432|3569|3717|4067|5467|5581|5594|5599|5914|5970|6347|6714|6915|7040|7124|9971	ABL1|AKT1|BCR|CDK4|MAPK14|IL6|JAK2|LYN|PPARD|PRKCE|MAPK1|MAPK8|RARA|RELA|CCL2|SRC|TBXA2R|TGFB1|TNF|NR1H4	-5.5396911626229794	0	58.0	0.0	0.0	-8.730153058878964	4.188965651454705
1	1	-7.333514910175069	-3.324198724113637	GO:0050867	M11	2	0	GO Biological Processes	19	positive regulation of cell activation	19_GO:0048518 positive regulation of biological process	-7.333514910175069	3.9094054054054053	6.994303838583461	4305	185	125	21	16.8	3.3439617222689613	136|207|301|596|695|1725|3689|3717|3718|3932|5159|5290|5781|5914|6347|6714|6850|7040|7124|7525|120892	ADORA2B|AKT1|ANXA1|BCL2|BTK|DHPS|ITGB2|JAK2|JAK3|LCK|PDGFRB|PIK3CA|PTPN11|RARA|CCL2|SRC|SYK|TGFB1|TNF|YES1|LRRK2	-5.706479888617771	0	31.0	0.0	0.0	-11.241922358240952	7.446486486486486
1	1	-3.5738176171393023	-6.68722602451757	GO:0043552	M11	2	0	GO Biological Processes	19	positive regulation of phosphatidylinositol 3-kinase activity	19_GO:0048518 positive regulation of biological process	-7.323746371373963	8.577405857740585	8.438336894888366	4305	21	239	10	4.184100418410042	1.2951524449935063	2261|2321|2322|3815|4067|5156|5159|6714|7010|7040	FGFR3|FLT1|FLT3|KIT|LYN|PDGFRA|PDGFRB|SRC|TEK|TGFB1	-5.520132940421735	0	12.0	0.0	0.0	-15.46113752130327	10.59561900073837
1	1	-5.913734441667018	-5.528954120878145	M226	M11	2	0	Canonical Pathways	11	PID VEGFR1 PATHWAY		-7.323746371373963	8.577405857740585	8.438336894888366	4305	21	239	10	4.184100418410042	1.2951524449935063	207|2321|3320|5290|5566|5578|5579|5594|5781|7422	AKT1|FLT1|HSP90AA1|PIK3CA|PRKACA|PRKCA|PRKCB|MAPK1|PTPN11|VEGFA	-5.520132940421735	0	27.0	0.0	0.0	-11.847183974282743	8.577405857740585
1	1	-3.5738176171393023	-5.528954120878145	M33	M11	2	0	Canonical Pathways	11	PID GLYPICAN 1PATHWAY		-7.323746371373963	8.577405857740585	8.438336894888366	4305	21	239	10	4.184100418410042	1.2951524449935063	351|2260|2321|3932|4067|6714|7040|7046|7422|7525	APP|FGFR1|FLT1|LCK|LYN|SRC|TGFB1|TGFBR1|VEGFA|YES1	-5.520132940421735	0	30.0	0.0	0.0	-11.392796368441784	15.067499999999999
1	1	-7.321580333124655	-6.485817607265007	GO:0016572	M11	2	0	GO Biological Processes	19	histone phosphorylation	19_GO:0008152 metabolic process	-7.321580333124655	11.070000000000002	9.243615199748294	4305	28	125	9	7.2	2.3119861591281206	983|1017|1020|1812|3717|5579|5580|6790|9212	CDK1|CDK2|CDK5|DRD1|JAK2|PRKCB|PRKCD|AURKA|AURKB	-5.697456793858539	0	91.0	1.0	1.0	-7.321580333124655	11.070000000000002
1	1	-2.7551908447381144	-7.314243882416909	GO:0019725	M11	2	0	GO Biological Processes	19	cellular homeostasis	19_GO:0065007 biological regulation	-7.314243882416909	3.0155797101449275	6.559847179317666	4305	200	207	29	14.009661835748792	2.412423119670949	351|476|478|506|523|596|760|1080|1728|2147|2548|3358|3569|3778|3783|3784|3932|4170|4780|5290|5291|5566|5579|5594|5894|7421|9971|23411|120892	APP|ATP1A1|ATP1A3|ATP5F1B|ATP6V1A|BCL2|CA2|CFTR|NQO1|F2|GAA|HTR2C|IL6|KCNMA1|KCNN4|KCNQ1|LCK|MCL1|NFE2L2|PIK3CA|PIK3CB|PRKACA|PRKCB|MAPK1|RAF1|VDR|NR1H4|SIRT1|LRRK2	-5.691086515922813	0	92.0	1.0	1.0	-7.314243882416909	5.942028985507246
1	1	-4.215384137266884	-7.299137259566526	GO:0010517	M11	2	0	GO Biological Processes	19	regulation of phospholipase activity	19_GO:0065007 biological regulation	-7.299137259566526	6.932367149758454	8.032514558413302	4305	36	207	12	5.797101449275362	1.6242482612208529	25|185|301|1956|2099|2260|2261|2263|2321|3815|5156|5159	ABL1|AGTR1|ANXA1|EGFR|ESR1|FGFR1|FGFR3|FGFR2|FLT1|KIT|PDGFRA|PDGFRB	-5.678865581309918	0	12.0	0.0	0.0	-15.46113752130327	10.59561900073837
1	1	-3.7021706069843296	-7.288476197494154	M166	M11	2	0	Canonical Pathways	11	PID ATF2 PATHWAY		-7.288476197494154	6.287495786990226	7.830921427962739	4305	43	207	13	6.280193236714976	1.6862308203856435	595|596|598|1019|1432|2033|2099|3569|5156|5578|5594|5599|5600	CCND1|BCL2|BCL2L1|CDK4|MAPK14|EP300|ESR1|IL6|PDGFRA|PRKCA|MAPK1|MAPK8|MAPK11	-5.6710711598891494	0	44.0	0.0	0.0	-9.734170502093617	7.079864323157569
1	1	-6.812741141156713	-6.0318301511394905	GO:0009617	M11	2	0	GO Biological Processes	19	response to bacterium	19_GO:0044419 biological process involved in interspecies interaction between organisms	-7.280508790918331	2.7519177126917715	6.404473286454738	4305	216	239	33	13.807531380753138	2.2314837505699816	25|207|613|836|1019|1432|1571|2147|2263|3066|3569|3717|4023|4067|4129|5467|5580|5581|5594|5599|5734|5737|5743|5914|5970|6198|6347|6714|6850|6915|7040|7124|9971	ABL1|AKT1|BCR|CASP3|CDK4|MAPK14|CYP2E1|F2|FGFR2|HDAC2|IL6|JAK2|LPL|LYN|MAOB|PPARD|PRKCD|PRKCE|MAPK1|MAPK8|PTGER4|PTGFR|PTGS2|RARA|RELA|RPS6KB1|CCL2|SRC|SYK|TBXA2R|TGFB1|TNF|NR1H4	-5.482705406242735	0	58.0	0.0	0.0	-8.730153058878964	4.188965651454705
1	1	-7.151581322503537	-6.029955392821096	GO:0048017	M11	2	0	GO Biological Processes	19	inositol lipid-mediated signaling	19_GO:0023052 signaling	-7.269157687352649	6.162188945166262	7.748466646932039	4305	38	239	13	5.439330543933054	1.4669963872189893	207|1436|2064|2260|3480|5156|5159|5290|5291|5293|5294|5728|6198	AKT1|CSF1R|ERBB2|FGFR1|IGF1R|PDGFRA|PDGFRB|PIK3CA|PIK3CB|PIK3CD|PIK3CG|PTEN|RPS6KB1	-5.477087646429996	0	55.0	0.0	0.0	-8.888496225042424	25.830000000000002
1	1	-7.151581322503537	-5.11344934053001	GO:0061180	M11	2	0	GO Biological Processes	19	mammary gland epithelium development	19_GO:0032502 developmental process	-7.269157687352649	6.162188945166262	7.748466646932039	4305	38	239	13	5.439330543933054	1.4669963872189893	207|208|367|595|1436|2066|2099|2263|3717|5594|6608|6714|7421	AKT1|AKT2|AR|CCND1|CSF1R|ERBB4|ESR1|FGFR2|JAK2|MAPK1|SMO|SRC|VDR	-5.477087646429996	0	93.0	1.0	1.0	-7.269157687352649	10.596923076923076
1	1	-4.741914305878966	-7.233197697981094	R-HSA-9662851	M11	2	0	Reactome Gene Sets	6	Anti-inflammatory response favouring Leishmania parasite infection		-7.233197697981094	4.966471987886653	7.353543125743027	4305	67	207	16	7.729468599033816	1.8561845640053805	135|136|154|801|1432|1812|3569|4067|5566|5734|6714|6850|7525|10769|134864|151306	ADORA2A|ADORA2B|ADRB2|CALM1|MAPK14|DRD1|IL6|LYN|PRKACA|PTGER4|SRC|SYK|YES1|PLK2|TAAR1|GPBAR1	-5.622701806221426	0	85.0	0.0	0.0	-7.588137223396557	4.966471987886653
1	1	-4.741914305878966	-7.233197697981094	R-HSA-9664433	M11	2	0	Reactome Gene Sets	6	Leishmania parasite growth and survival		-7.233197697981094	4.966471987886653	7.353543125743027	4305	67	207	16	7.729468599033816	1.8561845640053805	135|136|154|801|1432|1812|3569|4067|5566|5734|6714|6850|7525|10769|134864|151306	ADORA2A|ADORA2B|ADRB2|CALM1|MAPK14|DRD1|IL6|LYN|PRKACA|PTGER4|SRC|SYK|YES1|PLK2|TAAR1|GPBAR1	-5.622701806221426	0	85.0	0.0	0.0	-7.588137223396557	4.966471987886653
1	1	-3.2667654890010667	-7.232553705935985	GO:0048384	M11	2	0	GO Biological Processes	19	retinoic acid receptor signaling pathway	19_GO:0023052 signaling	-7.232553705935985	11.88405797101449	9.16665600243319	4305	14	207	8	3.864734299516908	1.3397260855411317	2104|5468|5914|5915|5916|6256|6257|6258	ESRRG|PPARG|RARA|RARB|RARG|RXRA|RXRB|RXRG	-5.622701806221426	0	19.0	0.0	0.0	-13.501714798949497	11.88405797101449
1	1	-3.607482351466523	-6.5866111345984315	GO:0032869	M11	2	0	GO Biological Processes	19	cellular response to insulin stimulus	19_GO:0050896 response to stimulus	-7.228551639074554	4.381431640845866	7.1128942836896005	4305	74	239	18	7.531380753138075	1.7070079273016225	142|207|208|1019|2931|2932|3480|3643|5290|5468|5591|5770|6198|6714|6715|8850|9734|10014	PARP1|AKT1|AKT2|CDK4|GSK3A|GSK3B|IGF1R|INSR|PIK3CA|PPARG|PRKDC|PTPN1|RPS6KB1|SRC|SRD5A1|KAT2B|HDAC9|HDAC5	-5.440732475305558	0	1.0	0.0	0.0	-25.814748434026754	4.755926300415683
1	1	-7.222660336396953	-5.528954120878145	GO:0050853	M11	2	0	GO Biological Processes	19	B cell receptor signaling pathway	19_GO:0002376 immune system process	-7.222660336396953	13.12	9.626990274191368	4305	21	125	8	6.4	2.189136816190345	25|596|695|3932|5293|5579|5594|6850	ABL1|BCL2|BTK|LCK|PIK3CD|PRKCB|MAPK1|SYK	-5.614676372817514	0	73.0	0.0	0.0	-8.127752768416299	15.067499999999999
1	1	-7.219930520942554	-3.3303515680084406	GO:0010001	M11	2	0	GO Biological Processes	19	glial cell differentiation	19_GO:0032502 developmental process	-7.219930520942554	5.88	7.71470287813985	4305	82	125	14	11.2	2.8207233114929937	25|135|207|208|1020|1812|2064|5594|5604|5728|5781|6608|7124|79885	ABL1|ADORA2A|AKT1|AKT2|CDK5|DRD1|ERBB2|MAPK1|MAP2K1|PTEN|PTPN11|SMO|TNF|HDAC11	-5.613806493747238	0	83.0	0.0	0.0	-7.710862262165831	19.68
1	1	-4.9789389830058335	-5.818991119793926	GO:0045936	M11	2	0	GO Biological Processes	19	negative regulation of phosphate metabolic process	19_GO:0048519 negative regulation of biological process	-7.21281205428654	2.8489240884638374	6.422889350631942	4305	196	239	31	12.97071129707113	2.1732798980558146	25|135|142|207|801|836|2932|3156|3551|4067|4869|4921|5144|5291|5347|5465|5468|5569|5580|5591|5728|5770|6093|7040|7124|7157|8850|9759|23411|79705|120892	ABL1|ADORA2A|PARP1|AKT1|CALM1|CASP3|GSK3B|HMGCR|IKBKB|LYN|NPM1|DDR2|PDE4D|PIK3CB|PLK1|PPARA|PPARG|PKIA|PRKCD|PRKDC|PTEN|PTPN1|ROCK1|TGFB1|TNF|TP53|KAT2B|HDAC4|SIRT1|LRRK1|LRRK2	-5.426400653441935	0	81.0	0.0	0.0	-7.724627192578781	3.8796266495011267
1	1	-2.167565554346219	-7.203820923347395	WP2064	M11	2	0	WikiPathways	27	Neural crest differentiation		-7.203820923347395	5.287398673544583	7.4518689238728895	4305	59	207	15	7.246376811594203	1.801941658435389	2260|2261|2263|2932|3065|3066|8841|9734|9759|10013|10014|51564|55869|79885|83933	FGFR1|FGFR3|FGFR2|GSK3B|HDAC1|HDAC2|HDAC3|HDAC9|HDAC4|HDAC6|HDAC5|HDAC7|HDAC8|HDAC11|HDAC10	-5.6023121838157675	0	26.0	0.0	0.0	-12.021218849938489	14.855072463768115
1	1	-6.165805100976072	-6.352490207413707	GO:0010469	M11	2	0	GO Biological Processes	19	regulation of signaling receptor activity	19_GO:0023052 signaling	-7.197230800631509	4.884759946103113	7.283692335611441	4305	59	239	16	6.694560669456067	1.616648380102937	150|152|154|351|2100|3065|3066|3717|5144|5465|5468|5580|6347|6714|7124|10013	ADRA2A|ADRA2C|ADRB2|APP|ESR2|HDAC1|HDAC2|JAK2|PDE4D|PPARA|PPARG|PRKCD|CCL2|SRC|TNF|HDAC6	-5.4136213093889065	0	94.0	1.0	1.0	-7.197230800631509	34.440000000000005
1	1	-6.75672080266083	-4.588016354378828	M295	M11	2	0	Canonical Pathways	11	SIG PIP3 SIGNALING IN CARDIAC MYOCTES		-7.172904754325004	5.195928548439008	7.379610824035262	4305	52	239	15	6.2761506276150625	1.5688188079373753	207|208|598|1017|2066|2475|2931|2932|4233|5290|5293|5728|5770|6198|10000	AKT1|AKT2|BCL2L1|CDK2|ERBB4|MTOR|GSK3A|GSK3B|MET|PIK3CA|PIK3CD|PTEN|PTPN1|RPS6KB1|AKT3	-5.397594136273316	0	8.0	0.0	0.0	-17.82547596819934	25.830000000000002
1	1	-4.851082881054534	-7.098208359138648	WP4746	M11	2	0	WikiPathways	27	Thyroid hormones production and peripheral downstream signaling effects		-7.172904754325004	5.195928548439008	7.379610824035262	4305	52	239	15	6.2761506276150625	1.5688188079373753	1432|2260|2475|2932|5290|5468|5566|5594|5604|5894|6198|6256|6714|7157|10000	MAPK14|FGFR1|MTOR|GSK3B|PIK3CA|PPARG|PRKACA|MAPK1|MAP2K1|RAF1|RPS6KB1|RXRA|SRC|TP53|AKT3	-5.397594136273316	0	15.0	0.0	0.0	-15.119454358829058	25.830000000000002
1	1	-6.279337596551715	-7.0182685424582685	R-HSA-500792	M11	2	0	Reactome Gene Sets	6	GPCR ligand binding		-7.15976750751311	3.4039468915757913	6.666438949328641	4305	127	239	24	10.0418410041841	1.9441420752199599	135|136|150|152|154|185|301|351|1128|1131|1812|2147|2550|3269|3358|5734|5737|6347|6608|6915|9568|27198|134864|151306	ADORA2A|ADORA2B|ADRA2A|ADRA2C|ADRB2|AGTR1|ANXA1|APP|CHRM1|CHRM3|DRD1|F2|GABBR1|HRH1|HTR2C|PTGER4|PTGFR|CCL2|SMO|TBXA2R|GABBR2|HCAR1|TAAR1|GPBAR1	-5.385824747228103	0	13.0	0.0	0.0	-15.24979660002607	7.998885172798216
1	1	-7.152568311947579	-2.491411518715584	GO:0002694	M11	2	0	GO Biological Processes	19	regulation of leukocyte activation	19_GO:0002376 immune system process	-7.152568311947579	3.286259541984733	6.602787235055653	4305	262	125	25	20.0	3.577708763999664	25|135|136|207|301|596|695|836|1725|2064|3689|3717|3718|3932|5290|5781|5914|6347|6714|6850|7040|7124|7525|10461|120892	ABL1|ADORA2A|ADORA2B|AKT1|ANXA1|BCL2|BTK|CASP3|DHPS|ERBB2|ITGB2|JAK2|JAK3|LCK|PIK3CA|PTPN11|RARA|CCL2|SRC|SYK|TGFB1|TNF|YES1|MERTK|LRRK2	-5.5573565186079295	0	31.0	0.0	0.0	-11.241922358240952	7.446486486486486
1	1	-5.295713710262156	-6.378959752123589	GO:0038084	M11	2	0	GO Biological Processes	19	vascular endothelial growth factor signaling pathway	19_GO:0023052 signaling	-7.148351192858741	9.536057100664534	8.548812238424734	4305	17	239	9	3.7656903765690375	1.2313692987799818	2321|2322|2324|3791|5156|5159|5290|5293|7422	FLT1|FLT3|FLT4|KDR|PDGFRA|PDGFRB|PIK3CA|PIK3CD|VEGFA	-5.375771995646483	0	57.0	0.0	0.0	-8.75050953410416	9.536057100664534
1	1	-4.741914305878966	-6.415037912947863	GO:0042542	M11	2	0	GO Biological Processes	19	response to hydrogen peroxide	19_GO:0050896 response to stimulus	-7.146110464223404	4.5703490913632665	7.140341795902471	4305	67	239	17	7.112970711297071	1.662662479919971	25|301|596|836|983|1545|1728|3066|3569|4780|5159|5580|5970|6714|7226|10013|23411	ABL1|ANXA1|BCL2|CASP3|CDK1|CYP1B1|NQO1|HDAC2|IL6|NFE2L2|PDGFRB|PRKCD|RELA|SRC|TRPM2|HDAC6|SIRT1	-5.374890562273871	0	32.0	0.0	0.0	-11.191026774403953	5.253661087866109
1	1	-7.140924947551548	-3.424226548364868	GO:0035303	M11	2	0	GO Biological Processes	19	regulation of dephosphorylation	19_GO:0008152 metabolic process	-7.140924947551548	7.892500000000001	8.303258625775088	4305	48	125	11	8.8	2.533866610538132	801|2475|2932|3326|3551|3717|5159|5580|6714|7040|7124	CALM1|MTOR|GSK3B|HSP90AB1|IKBKB|JAK2|PDGFRB|PRKCD|SRC|TGFB1|TNF	-5.549400428926521	0	89.0	0.0	0.0	-7.39964458650371	15.654545454545456
1	1	-3.036047550105066	-5.594577648929751	GO:0090049	M11	2	0	GO Biological Processes	19	regulation of cell migration involved in sprouting angiogenesis	19_GO:0040011 locomotion	-7.138307657122744	7.338447233844723	8.00932221885809	4305	27	239	11	4.602510460251046	1.3553982315394193	25|301|3791|5743|6915|7422|9734|10000|10014|10769|51564	ABL1|ANXA1|KDR|PTGS2|TBXA2R|VEGFA|HDAC9|AKT3|HDAC5|PLK2|HDAC7	-5.3711402991844075	0	9.0	0.0	0.0	-17.32319458584094	10.132060669456067
1	1	-5.952075189381653	-5.904550373504037	WP364	M11	2	0	WikiPathways	27	IL6 signaling pathway		-7.114798844005152	6.004184100418409	7.610383660569037	4305	39	239	13	5.439330543933054	1.4669963872189893	207|598|2932|3065|3569|3716|3717|5580|5594|5604|5605|5781|6198	AKT1|BCL2L1|GSK3B|HDAC1|IL6|JAK1|JAK2|PRKCD|MAPK1|MAP2K1|MAP2K2|PTPN11|RPS6KB1	-5.348973973942325	0	95.0	1.0	1.0	-7.114798844005152	12.478260869565217
1	1	-7.107459925513939	-2.3314134361547474	M12771	M11	2	0	Canonical Pathways	11	SA PTEN PATHWAY		-7.107459925513939	16.072	10.110924462289093	4305	15	125	7	5.6	2.0564824336716323	207|208|5290|5293|5594|5728|10000	AKT1|AKT2|PIK3CA|PIK3CD|MAPK1|PTEN|AKT3	-5.51950986724721	0	8.0	0.0	0.0	-17.82547596819934	25.830000000000002
1	1	-6.628009318093744	-5.729581699235366	WP4136	M11	2	0	WikiPathways	27	Fibrin complement receptor 3 signaling pathway		-7.088027749055452	6.550019018638265	7.758668812818685	4305	33	239	12	5.02092050209205	1.412559337104282	207|1147|3551|3569|3689|5290|5327|5970|6347|6714|6850|7124	AKT1|CHUK|IKBKB|IL6|ITGB2|PIK3CA|PLAT|RELA|CCL2|SRC|SYK|TNF	-5.323541229764887	0	96.0	1.0	1.0	-7.088027749055452	10.398550724637682
1	1	-7.0369907342065625	-5.350830056823035	WP4838	M11	2	0	WikiPathways	27	Regucalcin in proximal tubule epithelial kidney cells		-7.082026914045697	8.187523773297832	8.1934723417978	4305	22	239	10	4.184100418410042	1.2951524449935063	207|673|836|2475|5290|5594|5894|5970|7040|7046	AKT1|BRAF|CASP3|MTOR|PIK3CA|MAPK1|RAF1|RELA|TGFB1|TGFBR1	-5.320204786436544	0	28.0	0.0	0.0	-11.629927355724018	8.187523773297832
1	1	-5.660968202365501	-5.335041351308302	GO:1901214	M11	2	0	GO Biological Processes	19	regulation of neuron death	19_GO:0050789 regulation of biological process	-7.038559169279057	3.0780943805942487	6.451759774079594	4305	158	239	27	11.297071129707113	2.047636965303672	25|135|142|207|596|598|836|1020|1728|2558|2932|3326|3689|3717|4170|4921|5290|5465|6093|6347|7124|7157|7226|10038|23411|23621|120892	ABL1|ADORA2A|PARP1|AKT1|BCL2|BCL2L1|CASP3|CDK5|NQO1|GABRA5|GSK3B|HSP90AB1|ITGB2|JAK2|MCL1|DDR2|PIK3CA|PPARA|ROCK1|CCL2|TNF|TP53|TRPM2|PARP2|SIRT1|BACE1|LRRK2	-5.280703228887504	0	97.0	1.0	1.0	-7.038559169279057	3.0780943805942487
1	1	-6.539639036023518	-7.034133151624542	GO:2000300	M11	2	0	GO Biological Processes	19	regulation of synaptic vesicle exocytosis	19_GO:0023052 signaling	-7.034133151624542	8.318840579710145	8.247564758451048	4305	25	207	10	4.830917874396135	1.4903133605747165	135|136|150|1020|1812|2932|5579|23621|116443|120892	ADORA2A|ADORA2B|ADRA2A|CDK5|DRD1|GSK3B|PRKCB|BACE1|GRIN3A|LRRK2	-5.4576009972223485	0	29.0	0.0	0.0	-11.4351131761209	17.220000000000002
1	1	-2.272522298398074	-7.034133151624542	WP3414	M11	2	0	WikiPathways	27	Initiation of transcription and translation elongation at the HIV-1 LTR		-7.034133151624542	8.318840579710145	8.247564758451048	4305	25	207	10	4.830917874396135	1.4903133605747165	2033|3065|3066|5970|8841|9734|9759|10014|51564|55869	EP300|HDAC1|HDAC2|RELA|HDAC3|HDAC9|HDAC4|HDAC5|HDAC7|HDAC8	-5.4576009972223485	0	26.0	0.0	0.0	-12.021218849938489	14.855072463768115
1	1	-7.026657594445935	-4.233393338480497	WP313	M11	2	0	WikiPathways	27	Hepatocyte growth factor receptor signaling		-7.026657594445935	10.332	8.868910962099894	4305	30	125	9	7.2	2.3119861591281206	4233|5290|5594|5599|5604|5605|5728|5781|6714	MET|PIK3CA|MAPK1|MAPK8|MAP2K1|MAP2K2|PTEN|PTPN11|SRC	-5.451855699232423	0	15.0	0.0	0.0	-15.119454358829058	25.830000000000002
1	1	-5.829930245138084	-6.129323550892187	GO:0009314	M11	2	0	GO Biological Processes	19	response to radiation	19_GO:0050896 response to stimulus	-7.026023371474933	2.859135285913528	6.336589997215964	4305	189	239	30	12.552301255230125	2.143072774114417	142|207|208|301|351|595|596|598|836|1020|1111|1432|1812|1956|2033|3156|3269|3815|4869|5580|5591|5599|5743|5970|7124|7157|9212|11200|23411|23621	PARP1|AKT1|AKT2|ANXA1|APP|CCND1|BCL2|BCL2L1|CASP3|CDK5|CHEK1|MAPK14|DRD1|EGFR|EP300|HMGCR|HRH1|KIT|NPM1|PRKCD|PRKDC|MAPK8|PTGS2|RELA|TNF|TP53|AURKB|CHEK2|SIRT1|BACE1	-5.269481484981212	0	98.0	1.0	1.0	-7.026023371474933	3.6481118584820718
1	1	-6.6002324561620505	-5.787030921043381	GO:0051345	M11	2	0	GO Biological Processes	19	positive regulation of hydrolase activity	19_GO:0065007 biological regulation	-6.984951133031361	2.6775415582946964	6.221734575740858	4305	222	239	33	13.807531380753138	2.2314837505699816	185|207|208|351|613|801|1956|2064|2099|2260|2261|2263|2321|2475|2932|3326|3717|3815|3932|4067|5156|5159|5468|5580|5599|6093|6300|6347|6850|7124|7422|23411|120892	AGTR1|AKT1|AKT2|APP|BCR|CALM1|EGFR|ERBB2|ESR1|FGFR1|FGFR3|FGFR2|FLT1|MTOR|GSK3B|HSP90AB1|JAK2|KIT|LCK|LYN|PDGFRA|PDGFRB|PPARG|PRKCD|MAPK8|ROCK1|MAPK12|CCL2|SYK|TNF|VEGFA|SIRT1|LRRK2	-5.232327719573486	0	6.0	0.0	0.0	-18.959448938561483	5.679633608503901
1	1	-3.042204355015432	-6.723743071165662	GO:0050905	M11	2	0	GO Biological Processes	19	neuromuscular process	19_GO:0032501 multicellular organismal process	-6.9658328686626465	5.854079497907949	7.477023701026693	4305	40	239	13	5.439330543933054	1.4669963872189893	25|135|351|613|1812|2475|2548|3784|5728|6198|7124|23621|116443	ABL1|ADORA2A|APP|BCR|DRD1|MTOR|GAA|KCNQ1|PTEN|RPS6KB1|TNF|BACE1|GRIN3A	-5.214507795430052	0	29.0	0.0	0.0	-11.4351131761209	17.220000000000002
1	1	-6.944028524473885	-5.57226461297526	GO:0030168	M11	2	0	GO Biological Processes	19	platelet activation	19_GO:0032501 multicellular organismal process	-6.944028524473885	7.5768	8.088218072894065	4305	50	125	11	8.8	2.533866610538132	150|152|1432|3932|5156|5290|5291|5294|6714|6850|10461	ADRA2A|ADRA2C|MAPK14|LCK|PDGFRA|PIK3CA|PIK3CB|PIK3CG|SRC|SYK|MERTK	-5.3735223564883645	0	35.0	0.0	0.0	-10.722763474182353	7.5768
1	1	-6.113054998712914	-6.485817607265007	WP2038	M11	2	0	WikiPathways	27	Microtubule cytoskeleton regulation		-6.943209861326338	7.0763598326359824	7.8199552787246205	4305	28	239	11	4.602510460251046	1.3553982315394193	25|207|983|2932|5290|5566|5578|5728|6093|6714|9212	ABL1|AKT1|CDK1|GSK3B|PIK3CA|PRKACA|PRKCA|PTEN|ROCK1|SRC|AURKB	-5.19578183374649	0	99.0	1.0	1.0	-6.943209861326338	8.187523773297832
1	1	-6.339431447411154	-6.237621731437855	GO:0043406	M11	2	0	GO Biological Processes	19	positive regulation of MAP kinase activity	19_GO:0023052 signaling	-6.941952015812848	4.437875204657085	6.978917621607547	4305	69	239	17	7.112970711297071	1.662662479919971	150|1956|2064|2260|2321|2322|3643|3815|5159|5294|5770|6714|6850|7040|7124|7422|120892	ADRA2A|EGFR|ERBB2|FGFR1|FLT1|FLT3|INSR|KIT|PDGFRB|PIK3CG|PTPN1|SRC|SYK|TGFB1|TNF|VEGFA|LRRK2	-5.19578183374649	0	6.0	0.0	0.0	-18.959448938561483	5.679633608503901
1	1	-5.668096224769275	-6.919779003751075	GO:0031281	M11	2	0	GO Biological Processes	19	positive regulation of cyclase activity	19_GO:0065007 biological regulation	-6.919779003751075	11.091787439613524	8.798738386494762	4305	15	207	8	3.864734299516908	1.3397260855411317	136|154|775|776|1432|1812|5599|5894	ADORA2B|ADRB2|CACNA1C|CACNA1D|MAPK14|DRD1|MAPK8|RAF1	-5.35481270571954	0	78.0	0.0	0.0	-7.791436286107768	11.34387351778656
1	1	-3.6817767732170417	-6.9119152826346255	WP4357	M11	2	0	WikiPathways	27	NRF2-ARE regulation		-6.9119152826346255	9.358695652173912	8.420025837798958	4305	20	207	9	4.3478260869565215	1.4174192664400747	1728|2932|3643|4780|5290|5578|5599|6714|7525	NQO1|GSK3B|INSR|NFE2L2|PIK3CA|PRKCA|MAPK8|SRC|YES1	-5.3490359454591285	0	100.0	1.0	1.0	-6.9119152826346255	9.358695652173912
1	1	-6.888391155235434	-2.511328934592808	GO:0042306	M11	2	0	GO Biological Processes	19	regulation of protein import into nucleus	19_GO:0051179 localization	-6.888391155235434	9.998709677419356	8.694544317351866	4305	31	125	9	7.2	2.3119861591281206	983|1432|3326|3717|5580|5743|6608|7040|8841	CDK1|MAPK14|HSP90AB1|JAK2|PRKCD|PTGS2|SMO|TGFB1|HDAC3	-5.328024618600794	0	16.0	0.0	0.0	-15.100447162092415	14.760000000000002
1	1	-6.882422519086139	-6.293947646406324	GO:0051924	M11	2	0	GO Biological Processes	19	regulation of calcium ion transport	19_GO:0051179 localization	-6.882422519086139	5.542068965517241	7.400534024965395	4305	87	125	14	11.2	2.8207233114929937	25|135|150|596|775|801|1020|1812|3718|5159|5294|5581|5743|6347	ABL1|ADORA2A|ADRA2A|BCL2|CACNA1C|CALM1|CDK5|DRD1|JAK3|PDGFRB|PIK3CG|PRKCE|PTGS2|CCL2	-5.322890362116223	0	80.0	0.0	0.0	-7.768316971444803	7.106666666666667
1	1	-6.879062360286311	-4.452485895352628	GO:0006935	M11	2	0	GO Biological Processes	19	chemotaxis	19_GO:0040011 locomotion	-6.879062360286311	3.8480446927374303	6.729947878787837	4305	179	125	20	16.0	3.2790242451070712	185|301|1020|1432|2064|3269|3689|4233|5156|5159|5291|5293|5294|5580|5594|5604|6347|6608|6850|7422	AGTR1|ANXA1|CDK5|MAPK14|ERBB2|HRH1|ITGB2|MET|PDGFRA|PDGFRB|PIK3CB|PIK3CD|PIK3CG|PRKCD|MAPK1|MAP2K1|CCL2|SMO|SYK|VEGFA	-5.320528024892466	0	88.0	0.0	0.0	-7.4289298562949595	14.760000000000002
1	1	-6.868126392676755	-4.2118011301148846	GO:0038094	M11	2	0	GO Biological Processes	19	Fc-gamma receptor signaling pathway	19_GO:0002376 immune system process	-6.868126392676755	15.067499999999999	9.747694036881686	4305	16	125	7	5.6	2.0564824336716323	25|3932|5580|5581|6714|6850|7525	ABL1|LCK|PRKCD|PRKCE|SRC|SYK|YES1	-5.314390434941128	0	73.0	0.0	0.0	-8.127752768416299	15.067499999999999
1	1	-6.868126392676755	-3.1596598296015794	M18895	M11	2	0	Canonical Pathways	11	SA TRKA RECEPTOR		-6.868126392676755	15.067499999999999	9.747694036881686	4305	16	125	7	5.6	2.0564824336716323	207|208|5290|5293|5604|5605|10000	AKT1|AKT2|PIK3CA|PIK3CD|MAP2K1|MAP2K2|AKT3	-5.314390434941128	0	8.0	0.0	0.0	-17.82547596819934	25.830000000000002
1	1	-6.868126392676755	-3.1596598296015794	R-HSA-389513	M11	2	0	Reactome Gene Sets	6	CTLA4 inhibitory signaling		-6.868126392676755	15.067499999999999	9.747694036881686	4305	16	125	7	5.6	2.0564824336716323	207|208|3932|5781|6714|7525|10000	AKT1|AKT2|LCK|PTPN11|SRC|YES1|AKT3	-5.314390434941128	0	30.0	0.0	0.0	-11.392796368441784	15.067499999999999
1	1	-2.30364429243263	-6.860077456343154	GO:0016575	M11	2	0	GO Biological Processes	19	histone deacetylation	19_GO:0008152 metabolic process	-6.860077456343154	6.399108138238573	7.611657373427352	4305	39	207	12	5.797101449275362	1.6242482612208529	3065|3066|8841|9734|9759|10013|10014|23411|51564|55869|79885|83933	HDAC1|HDAC2|HDAC3|HDAC9|HDAC4|HDAC6|HDAC5|SIRT1|HDAC7|HDAC8|HDAC11|HDAC10	-5.3088020971551835	0	26.0	0.0	0.0	-12.021218849938489	14.855072463768115
1	1	-4.933197250062077	-6.860077456343154	M50	M11	2	0	Canonical Pathways	11	PID PTP1B PATHWAY		-6.860077456343154	6.399108138238573	7.611657373427352	4305	39	207	12	5.797101449275362	1.6242482612208529	207|1436|1956|3643|3717|3932|4067|5159|5290|5770|6714|7525	AKT1|CSF1R|EGFR|INSR|JAK2|LCK|LYN|PDGFRB|PIK3CA|PTPN1|SRC|YES1	-5.3088020971551835	0	65.0	0.0	0.0	-8.637373993260868	7.004881450488146
1	1	-6.523535302544678	-5.39439861853111	GO:0009416	M11	2	0	GO Biological Processes	19	response to light stimulus	19_GO:0050896 response to stimulus	-6.858928378989668	3.395809040400576	6.5078806107041505	4305	122	239	23	9.623430962343097	1.90762911488239	142|207|208|351|595|596|836|1020|1111|1812|1956|2033|3156|3269|3815|4869|5580|5599|5743|5970|7157|9212|23411	PARP1|AKT1|AKT2|APP|CCND1|BCL2|CASP3|CDK5|CHEK1|DRD1|EGFR|EP300|HMGCR|HRH1|KIT|NPM1|PRKCD|MAPK8|PTGS2|RELA|TP53|AURKB|SIRT1	-5.116584604776364	0	98.0	0.0	0.0	-7.026023371474933	3.6481118584820718
1	1	-3.0749682968356282	-5.394957511228483	GO:0001936	M11	2	0	GO Biological Processes	19	regulation of endothelial cell proliferation	19_GO:0050789 regulation of biological process	-6.842943082227202	4.374476987447698	6.900493928679289	4305	70	239	17	7.112970711297071	1.662662479919971	185|207|498|2260|2321|2324|3791|5293|5468|5578|6347|7010|7046|7124|7422|10000|23411	AGTR1|AKT1|ATP5F1A|FGFR1|FLT1|FLT4|KDR|PIK3CD|PPARG|PRKCA|CCL2|TEK|TGFBR1|TNF|VEGFA|AKT3|SIRT1	-5.101867322000533	0	9.0	0.0	0.0	-17.32319458584094	10.132060669456067
1	1	-4.119526963507561	-6.841729460728619	GO:0006940	M11	2	0	GO Biological Processes	19	regulation of smooth muscle contraction	19_GO:0032501 multicellular organismal process	-6.841729460728619	7.998885172798216	8.044141956850515	4305	26	207	10	4.830917874396135	1.4903133605747165	18|136|150|152|154|1131|3778|3815|5743|6915	ABAT|ADORA2B|ADRA2A|ADRA2C|ADRB2|CHRM3|KCNMA1|KIT|PTGS2|TBXA2R	-5.292086789485752	0	13.0	0.0	0.0	-15.24979660002607	7.998885172798216
1	1	-6.838427902788241	-4.414517614151371	GO:0042330	M11	2	0	GO Biological Processes	19	taxis	19_GO:0040011 locomotion	-6.838427902788241	3.826666666666667	6.698874947469798	4305	180	125	20	16.0	3.2790242451070712	185|301|1020|1432|2064|3269|3689|4233|5156|5159|5291|5293|5294|5580|5594|5604|6347|6608|6850|7422	AGTR1|ANXA1|CDK5|MAPK14|ERBB2|HRH1|ITGB2|MET|PDGFRA|PDGFRB|PIK3CB|PIK3CD|PIK3CG|PRKCD|MAPK1|MAP2K1|CCL2|SMO|SYK|VEGFA	-5.29041180454003	0	88.0	0.0	0.0	-7.4289298562949595	14.760000000000002
1	1	-6.798094789131055	-2.622132281203809	GO:0002696	M11	2	0	GO Biological Processes	19	positive regulation of leukocyte activation	19_GO:0002376 immune system process	-6.798094789131055	3.8055248618784536	6.668022824558069	4305	181	125	20	16.0	3.2790242451070712	136|207|301|596|695|1725|3689|3717|3718|3932|5290|5781|5914|6347|6714|6850|7040|7124|7525|120892	ADORA2B|AKT1|ANXA1|BCL2|BTK|DHPS|ITGB2|JAK2|JAK3|LCK|PIK3CA|PTPN11|RARA|CCL2|SRC|SYK|TGFB1|TNF|YES1|LRRK2	-5.2533136740483535	0	31.0	0.0	0.0	-11.241922358240952	7.446486486486486
1	1	-3.3956487228748857	-6.659303578859874	GO:0070301	M11	2	0	GO Biological Processes	19	cellular response to hydrogen peroxide	19_GO:0050896 response to stimulus	-6.794653880959351	5.253661087866109	7.184277062680641	4305	48	239	14	5.857740585774058	1.5190022790896067	25|301|983|1545|1728|3066|3569|4780|5580|5970|6714|7226|10013|23411	ABL1|ANXA1|CDK1|CYP1B1|NQO1|HDAC2|IL6|NFE2L2|PRKCD|RELA|SRC|TRPM2|HDAC6|SIRT1	-5.055203534952981	0	32.0	0.0	0.0	-11.191026774403953	5.253661087866109
1	1	-6.794127500384821	-4.471139244334525	WP4216	M11	2	0	WikiPathways	27	Chromosomal and microsatellite instability in colorectal cancer		-6.794127500384821	6.5600000000000005	7.6871035472125815	4305	63	125	12	9.6	2.6349041728305793	207|208|596|673|836|2932|5594|5599|5604|5743|7040|10000	AKT1|AKT2|BCL2|BRAF|CASP3|GSK3B|MAPK1|MAPK8|MAP2K1|PTGS2|TGFB1|AKT3	-5.250954885221951	0	43.0	0.0	0.0	-9.741603556359403	8.984347826086957
1	1	-6.794127500384821	-4.471139244334525	WP69	M11	2	0	WikiPathways	27	T-cell receptor signaling pathway		-6.794127500384821	6.5600000000000005	7.6871035472125815	4305	63	125	12	9.6	2.6349041728305793	207|1432|3551|3932|5580|5594|5599|5604|5605|5781|5970|7040	AKT1|MAPK14|IKBKB|LCK|PRKCD|MAPK1|MAPK8|MAP2K1|MAP2K2|PTPN11|RELA|TGFB1	-5.250954885221951	0	15.0	0.0	0.0	-15.119454358829058	25.830000000000002
1	1	-5.308099478063938	-5.46902074196081	GO:0010827	M11	2	0	GO Biological Processes	19	regulation of glucose transmembrane transport	19_GO:0051179 localization	-6.759987001856616	6.175732217573222	7.45320862720062	4305	35	239	12	5.02092050209205	1.412559337104282	207|208|673|1432|2931|3643|4780|5579|5781|6198|7124|7525	AKT1|AKT2|BRAF|MAPK14|GSK3A|INSR|NFE2L2|PRKCB|PTPN11|RPS6KB1|TNF|YES1	-5.027685165937452	0	101.0	1.0	1.0	-6.759987001856616	12.00836820083682
0	1	0.0	-6.434444653413872	GO:0034103	M01	1	0	GO Biological Processes	19	regulation of tissue remodeling	19_GO:0032501 multicellular organismal process	-6.759987001856616	6.175732217573222	7.45320862720062	4305	35	239	12	5.02092050209205	1.412559337104282	613|1436|2324|3569|4921|5468|5578|6093|6714|6850|7040|7157	BCR|CSF1R|FLT4|IL6|DDR2|PPARG|PRKCA|ROCK1|SRC|SYK|TGFB1|TP53	-5.027685165937452	0	102.0	1.0	1.0	-6.759987001856616	10.507322175732218
1	1	-5.308099478063938	-4.56295171108368	M160	M11	2	0	Canonical Pathways	11	PID AVB3 INTEGRIN PATHWAY		-6.759987001856616	6.175732217573222	7.45320862720062	4305	35	239	12	5.02092050209205	1.412559337104282	207|1436|3320|3480|3791|5290|5594|5781|6093|6198|6714|7422	AKT1|CSF1R|HSP90AA1|IGF1R|KDR|PIK3CA|MAPK1|PTPN11|ROCK1|RPS6KB1|SRC|VEGFA	-5.027685165937452	0	27.0	0.0	0.0	-11.847183974282743	8.577405857740585
1	1	-5.308099478063938	-4.56295171108368	M7955	M11	2	0	Canonical Pathways	11	SIG INSULIN RECEPTOR PATHWAY IN CARDIAC MYOCYTES		-6.759987001856616	6.175732217573222	7.45320862720062	4305	35	239	12	5.02092050209205	1.412559337104282	207|208|2931|2932|5290|5293|5594|5728|5770|5894|6198|10000	AKT1|AKT2|GSK3A|GSK3B|PIK3CA|PIK3CD|MAPK1|PTEN|PTPN1|RAF1|RPS6KB1|AKT3	-5.027685165937452	0	8.0	0.0	0.0	-17.82547596819934	25.830000000000002
1	1	-6.748753246138778	-4.603701753632955	GO:0002253	M11	2	0	GO Biological Processes	19	activation of immune response	19_GO:0002376 immune system process	-6.748753246138778	5.015533980582524	7.132419696233486	4305	103	125	15	12.0	2.906544339933592	25|596|695|3320|3551|3932|5290|5293|5579|5580|5581|5594|6714|6850|7525	ABL1|BCL2|BTK|HSP90AA1|IKBKB|LCK|PIK3CA|PIK3CD|PRKCB|PRKCD|PRKCE|MAPK1|SRC|SYK|YES1	-5.208779868145981	0	73.0	0.0	0.0	-8.127752768416299	15.067499999999999
1	1	-5.332970556241031	-6.067087397538576	WP4549	M11	2	0	WikiPathways	27	Fragile X syndrome		-6.7458918370093635	4.312864635511815	6.823525722383868	4305	71	239	17	7.112970711297071	1.662662479919971	18|207|351|673|2475|2554|5291|5566|5578|5594|5604|5605|5728|5781|5894|6198|6714	ABAT|AKT1|APP|BRAF|MTOR|GABRA1|PIK3CB|PRKACA|PRKCA|MAPK1|MAP2K1|MAP2K2|PTEN|PTPN11|RAF1|RPS6KB1|SRC	-5.016064620218055	0	15.0	0.0	0.0	-15.119454358829058	25.830000000000002
1	1	-5.87954294785265	-5.859066895609232	WP1584	M11	2	0	WikiPathways	27	Type II diabetes mellitus		-6.7430919308594035	10.292887029288703	8.442806052838641	4305	14	239	8	3.3472803347280333	1.1634671669952383	2475|3551|3643|3767|5580|5594|5599|7124	MTOR|IKBKB|INSR|KCNJ11|PRKCD|MAPK1|MAPK8|TNF	-5.015725312615752	0	48.0	0.0	0.0	-9.520175901267168	12.998188405797102
1	1	-6.742955884174936	-4.8313873861619046	GO:0002764	M11	2	0	GO Biological Processes	19	immune response-regulating signaling pathway	19_GO:0002376 immune system process	-6.742955884174936	4.402105263157895	6.891351694842174	4305	133	125	17	13.6	3.065994129152892	25|596|695|3551|3932|5290|5293|5579|5580|5581|5594|5599|5970|6714|6850|7124|7525	ABL1|BCL2|BTK|IKBKB|LCK|PIK3CA|PIK3CD|PRKCB|PRKCD|PRKCE|MAPK1|MAPK8|RELA|SRC|SYK|TNF|YES1	-5.204573330238928	0	73.0	0.0	0.0	-8.127752768416299	15.067499999999999
1	1	-2.255678577067613	-6.723743071165662	GO:0006476	M11	2	0	GO Biological Processes	19	protein deacetylation	19_GO:0008152 metabolic process	-6.723743071165662	6.239130434782608	7.481092348722983	4305	40	207	12	5.797101449275362	1.6242482612208529	3065|3066|8841|9734|9759|10013|10014|23411|51564|55869|79885|83933	HDAC1|HDAC2|HDAC3|HDAC9|HDAC4|HDAC6|HDAC5|SIRT1|HDAC7|HDAC8|HDAC11|HDAC10	-5.19009832220092	0	26.0	0.0	0.0	-12.021218849938489	14.855072463768115
1	1	-2.255678577067613	-6.723743071165662	GO:0043401	M11	2	0	GO Biological Processes	19	steroid hormone mediated signaling pathway	19_GO:0023052 signaling	-6.723743071165662	6.239130434782608	7.481092348722983	4305	40	207	12	5.797101449275362	1.6242482612208529	367|2099|2100|2104|2908|3717|5465|5467|6256|6257|6258|6714	AR|ESR1|ESR2|ESRRG|NR3C1|JAK2|PPARA|PPARD|RXRA|RXRB|RXRG|SRC	-5.19009832220092	0	19.0	0.0	0.0	-13.501714798949497	11.88405797101449
1	1	-6.696509049524615	-3.1269918920365005	GO:0014065	M11	2	0	GO Biological Processes	19	phosphatidylinositol 3-kinase signaling	19_GO:0023052 signaling	-6.696509049524615	11.479999999999999	8.902198759071593	4305	24	125	8	6.4	2.189136816190345	207|2064|3480|5290|5291|5293|5294|5728	AKT1|ERBB2|IGF1R|PIK3CA|PIK3CB|PIK3CD|PIK3CG|PTEN	-5.163648933983605	0	55.0	0.0	0.0	-8.888496225042424	25.830000000000002
1	1	-4.695327370858805	-6.68722602451757	WP4482	M11	2	0	WikiPathways	27	Vitamin D in inflammatory diseases		-6.68722602451757	8.91304347826087	8.16890405582081	4305	21	207	9	4.3478260869565215	1.4174192664400747	1147|1432|2908|3551|3569|5970|6256|7124|7421	CHUK|MAPK14|NR3C1|IKBKB|IL6|RELA|RXRA|TNF|VDR	-5.155930935830188	0	48.0	0.0	0.0	-9.520175901267168	12.998188405797102
0	1	0.0	-6.636960926351434	GO:0098659	M01	1	0	GO Biological Processes	19	inorganic cation import across plasma membrane	19_GO:0051179 localization	-6.636960926351434	10.39855072463768	8.464049311905484	4305	16	207	8	3.864734299516908	1.3397260855411317	476|478|486|775|776|3767|3784|7226	ATP1A1|ATP1A3|FXYD2|CACNA1C|CACNA1D|KCNJ11|KCNQ1|TRPM2	-5.112639493901433	0	103.0	1.0	1.0	-6.636960926351434	15.597826086956522
0	1	0.0	-6.636960926351434	GO:0099587	M01	1	0	GO Biological Processes	19	inorganic ion import across plasma membrane	19_GO:0051179 localization	-6.636960926351434	10.39855072463768	8.464049311905484	4305	16	207	8	3.864734299516908	1.3397260855411317	476|478|486|775|776|3767|3784|7226	ATP1A1|ATP1A3|FXYD2|CACNA1C|CACNA1D|KCNJ11|KCNQ1|TRPM2	-5.112639493901433	0	103.0	0.0	0.0	-6.636960926351434	15.597826086956522
1	1	-6.632569489309476	-2.9929017757486944	GO:1903037	M11	2	0	GO Biological Processes	19	regulation of leukocyte cell-cell adhesion	19_GO:0050789 regulation of biological process	-6.632569489309476	3.895	6.618559011714181	4305	168	125	19	15.2	3.2111804683013374	135|207|301|836|1725|2064|3689|3717|3718|3932|5290|5781|5914|5970|6347|6714|6850|7124|7525	ADORA2A|AKT1|ANXA1|CASP3|DHPS|ERBB2|ITGB2|JAK2|JAK3|LCK|PIK3CA|PTPN11|RARA|RELA|CCL2|SRC|SYK|TNF|YES1	-5.109782667932943	0	31.0	0.0	0.0	-11.241922358240952	7.446486486486486
1	1	-6.035717311063533	-5.426019838075841	GO:0035239	M11	2	0	GO Biological Processes	19	tube morphogenesis	19_GO:0032502 developmental process	-6.62186853574511	2.3494633436419865	5.863981727683708	4305	299	239	39	16.317991631799163	2.3902892038783947	25|207|367|506|596|836|1432|1436|1545|1956|2099|2263|2321|2324|3791|4233|5156|5159|5290|5291|5294|5566|5578|5728|5743|5914|5916|5979|6347|6608|6714|6850|7010|7040|7046|7421|7422|23411|51564	ABL1|AKT1|AR|ATP5F1B|BCL2|CASP3|MAPK14|CSF1R|CYP1B1|EGFR|ESR1|FGFR2|FLT1|FLT4|KDR|MET|PDGFRA|PDGFRB|PIK3CA|PIK3CB|PIK3CG|PRKACA|PRKCA|PTEN|PTGS2|RARA|RARG|RET|CCL2|SMO|SRC|SYK|TEK|TGFB1|TGFBR1|VDR|VEGFA|SIRT1|HDAC7	-4.905405280511783	0	9.0	0.0	0.0	-17.32319458584094	10.132060669456067
1	1	-2.7277672883942854	-5.9227164336591	GO:0010543	M11	2	0	GO Biological Processes	19	regulation of platelet activation	19_GO:0032501 multicellular organismal process	-6.611343246460491	8.532261616384057	7.976778039934346	4305	19	239	9	3.7656903765690375	1.2313692987799818	18|2147|3569|3717|4067|5156|5578|5580|6850	ABAT|F2|IL6|JAK2|LYN|PDGFRA|PRKCA|PRKCD|SYK	-4.896074749840107	0	102.0	0.0	0.0	-6.759987001856616	10.507322175732218
1	1	-3.321066675265516	-5.533322090507065	GO:0050679	M11	2	0	GO Biological Processes	19	positive regulation of epithelial cell proliferation	19_GO:0048518 positive regulation of biological process	-6.609461006233033	3.6760310818888224	6.496348725859974	4305	98	239	20	8.368200836820083	1.7911840108773895	185|207|367|595|1956|2064|2260|2263|2324|3791|5293|5578|6608|7010|7046|7124|7422|10000|23411|151306	AGTR1|AKT1|AR|CCND1|EGFR|ERBB2|FGFR1|FGFR2|FLT4|KDR|PIK3CD|PRKCA|SMO|TEK|TGFBR1|TNF|VEGFA|AKT3|SIRT1|GPBAR1	-4.895383990420068	0	9.0	0.0	0.0	-17.32319458584094	10.132060669456067
1	1	-6.272445913666954	-5.346102853216865	GO:0035265	M11	2	0	GO Biological Processes	19	organ growth	19_GO:0040007 growth	-6.605568836507086	6.00418410041841	7.309250503620025	4305	36	239	12	5.02092050209205	1.412559337104282	367|596|2099|2261|2263|4921|5159|5728|5781|5914|5915|5916	AR|BCL2|ESR1|FGFR3|FGFR2|DDR2|PDGFRB|PTEN|PTPN11|RARA|RARB|RARG	-4.893865020489735	0	104.0	1.0	1.0	-6.605568836507086	14.760000000000002
1	1	-5.820032678363138	-6.6004626795981505	GO:0031347	M11	2	0	GO Biological Processes	19	regulation of defense response	19_GO:0050896 response to stimulus	-6.6004626795981505	2.5800915331807777	5.978902409275704	4305	266	207	33	15.942028985507246	2.544345450195831	135|136|185|301|351|613|1432|2033|2099|3320|3551|3569|3717|4023|4067|4780|5294|5465|5467|5468|5591|5734|5743|5770|5970|6714|6850|7010|7124|7525|9971|10769|120892	ADORA2A|ADORA2B|AGTR1|ANXA1|APP|BCR|MAPK14|EP300|ESR1|HSP90AA1|IKBKB|IL6|JAK2|LPL|LYN|NFE2L2|PIK3CG|PPARA|PPARD|PPARG|PRKDC|PTGER4|PTGS2|PTPN1|RELA|SRC|SYK|TEK|TNF|YES1|NR1H4|PLK2|LRRK2	-5.082352297797654	0	68.0	0.0	0.0	-8.399833249641697	7.205020920502092
1	1	-5.859407367357083	-6.162955660914615	GO:0033555	M11	2	0	GO Biological Processes	19	multicellular organismal response to stress	19_GO:0032501 multicellular organismal process	-6.580926587789976	6.604602510460251	7.467732958890649	4305	30	239	11	4.602510460251046	1.3553982315394193	150|207|596|1812|2475|2558|3358|5728|5979|6198|6335	ADRA2A|AKT1|BCL2|DRD1|MTOR|GABRA5|HTR2C|PTEN|RET|RPS6KB1|SCN9A	-4.870404526194053	0	105.0	1.0	1.0	-6.580926587789976	10.398550724637682
1	1	-6.560299254145355	-4.260708045814063	GO:0060326	M11	2	0	GO Biological Processes	19	cell chemotaxis	19_GO:0040011 locomotion	-6.560299254145355	6.261818181818183	7.4486761686189595	4305	66	125	12	9.6	2.6349041728305793	185|301|3269|3689|5156|5159|5293|5294|5580|6347|6850|7422	AGTR1|ANXA1|HRH1|ITGB2|PDGFRA|PDGFRB|PIK3CD|PIK3CG|PRKCD|CCL2|SYK|VEGFA	-5.048105506266246	0	88.0	0.0	0.0	-7.4289298562949595	14.760000000000002
1	1	-6.036228257163781	-6.393344046597148	GO:1902532	M11	2	0	GO Biological Processes	19	negative regulation of intracellular signal transduction	19_GO:0023052 signaling	-6.557897667583271	2.6200076074553063	5.979760066596507	4305	220	239	32	13.389121338912133	2.2027403659826303	25|207|596|598|1432|2099|2475|2931|2932|3065|3156|3480|4067|4170|4233|4780|5144|5291|5465|5468|5580|5728|5743|5770|5970|6714|8841|9971|11200|23411|51564|120892	ABL1|AKT1|BCL2|BCL2L1|MAPK14|ESR1|MTOR|GSK3A|GSK3B|HDAC1|HMGCR|IGF1R|LYN|MCL1|MET|NFE2L2|PDE4D|PIK3CB|PPARA|PPARG|PRKCD|PTEN|PTGS2|PTPN1|RELA|SRC|HDAC3|NR1H4|CHEK2|SIRT1|HDAC7|LRRK2	-4.848554153472892	0	106.0	1.0	1.0	-6.557897667583271	4.378337147215865
1	1	-3.339162558967987	-6.5440101464497396	GO:0060191	M11	2	0	GO Biological Processes	19	regulation of lipase activity	19_GO:0065007 biological regulation	-6.5440101464497396	5.5175983436853	7.147269741455463	4305	49	207	13	6.280193236714976	1.6862308203856435	25|185|301|1956|2099|2260|2261|2263|2321|3815|5156|5159|9734	ABL1|AGTR1|ANXA1|EGFR|ESR1|FGFR1|FGFR3|FGFR2|FLT1|KIT|PDGFRA|PDGFRB|HDAC9	-5.032563250830188	0	12.0	0.0	0.0	-15.46113752130327	10.59561900073837
1	1	-6.539639036023518	-4.876079406252316	GO:0043666	M11	2	0	GO Biological Processes	19	regulation of phosphoprotein phosphatase activity	19_GO:0008152 metabolic process	-6.539639036023518	11.0208	8.688674167659542	4305	25	125	8	6.4	2.189136816190345	801|2475|2932|3326|3551|3717|5159|7124	CALM1|MTOR|GSK3B|HSP90AB1|IKBKB|JAK2|PDGFRB|TNF	-5.029682002866478	0	89.0	0.0	0.0	-7.39964458650371	15.654545454545456
1	1	-4.567401983748453	-6.477090536260967	WP205	M11	2	0	WikiPathways	27	IL-7 signaling pathway		-6.477090536260967	8.50790513833992	7.933985582614613	4305	22	207	9	4.3478260869565215	1.4174192664400747	207|595|598|2932|3716|3718|5594|5604|5605	AKT1|CCND1|BCL2L1|GSK3B|JAK1|JAK3|MAPK1|MAP2K1|MAP2K2	-4.974507100972721	0	15.0	0.0	0.0	-15.119454358829058	25.830000000000002
1	1	-2.1641827296687723	-6.464358960644383	GO:0035601	M11	2	0	GO Biological Processes	19	protein deacylation	19_GO:0008152 metabolic process	-6.464358960644383	5.942028985507246	7.232818951106423	4305	42	207	12	5.797101449275362	1.6242482612208529	3065|3066|8841|9734|9759|10013|10014|23411|51564|55869|79885|83933	HDAC1|HDAC2|HDAC3|HDAC9|HDAC4|HDAC6|HDAC5|SIRT1|HDAC7|HDAC8|HDAC11|HDAC10	-4.9632353401151805	0	26.0	0.0	0.0	-12.021218849938489	14.855072463768115
1	1	-6.444879068546329	-2.0300353312509096	GO:0035307	M11	2	0	GO Biological Processes	19	positive regulation of protein dephosphorylation	19_GO:0048518 positive regulation of biological process	-6.444879068546329	13.393333333333333	9.110676759800597	4305	18	125	7	5.6	2.0564824336716323	801|2475|3326|3717|5159|5580|7040	CALM1|MTOR|HSP90AB1|JAK2|PDGFRB|PRKCD|TGFB1	-4.945936010666201	0	89.0	0.0	0.0	-7.39964458650371	15.654545454545456
1	1	-6.444879068546329	-2.0300353312509096	R-HSA-8863795	M11	2	0	Reactome Gene Sets	6	Downregulation of ERBB2 signaling		-6.444879068546329	13.393333333333333	9.110676759800597	4305	18	125	7	5.6	2.0564824336716323	207|208|1956|2064|2066|3320|10000	AKT1|AKT2|EGFR|ERBB2|ERBB4|HSP90AA1|AKT3	-4.945936010666201	0	41.0	0.0	0.0	-9.833850641327313	17.220000000000002
1	1	-2.074604978615795	-5.604056121379197	GO:0034110	M11	2	0	GO Biological Processes	19	regulation of homotypic cell-cell adhesion	19_GO:0050789 regulation of biological process	-6.4333071566037034	9.606694560669457	8.094774759550967	4305	15	239	8	3.3472803347280333	1.1634671669952383	18|3569|3716|3717|4067|5578|5580|6850	ABAT|IL6|JAK1|JAK2|LYN|PRKCA|PRKCD|SYK	-4.737862252009883	0	102.0	0.0	0.0	-6.759987001856616	10.507322175732218
1	1	-5.668096224769275	-3.3052234541558496	WP5088	M11	2	0	WikiPathways	27	Prostaglandin signaling		-6.4333071566037034	9.606694560669457	8.094774759550967	4305	15	239	8	3.3472803347280333	1.1634671669952383	196|3569|5294|5734|6347|7040|7124|7422	AHR|IL6|PIK3CG|PTGER4|CCL2|TGFB1|TNF|VEGFA	-4.737862252009883	0	107.0	1.0	1.0	-6.4333071566037034	9.606694560669457
1	1	-6.085103941337072	-5.942370164442342	GO:0043065	M11	2	0	GO Biological Processes	19	positive regulation of apoptotic process	19_GO:0048518 positive regulation of biological process	-6.423602606323943	2.4530713250736693	5.823507469944934	4305	257	239	35	14.644351464435147	2.2869267502028463	25|135|301|836|1020|1545|1728|3569|3717|3778|3932|4067|4170|5159|5291|5293|5468|5580|5591|5599|5728|5743|5915|5916|5979|6347|6714|7046|7124|7153|7157|7421|11200|23411|23621	ABL1|ADORA2A|ANXA1|CASP3|CDK5|CYP1B1|NQO1|IL6|JAK2|KCNMA1|LCK|LYN|MCL1|PDGFRB|PIK3CB|PIK3CD|PPARG|PRKCD|PRKDC|MAPK8|PTEN|PTGS2|RARB|RARG|RET|CCL2|SRC|TGFBR1|TNF|TOP2A|TP53|VDR|CHEK2|SIRT1|BACE1	-4.729296088966212	0	54.0	0.0	0.0	-8.979593810782974	3.391818181818182
1	1	-6.390557909162443	-3.791764076577912	R-HSA-389356	M11	2	0	Reactome Gene Sets	6	CD28 co-stimulation		-6.390557909162443	10.596923076923076	8.486928462575783	4305	26	125	8	6.4	2.189136816190345	207|208|2475|3932|5290|6714|7525|10000	AKT1|AKT2|MTOR|LCK|PIK3CA|SRC|YES1|AKT3	-4.896866076393538	0	30.0	0.0	0.0	-11.392796368441784	15.067499999999999
0	1	0.0	-6.383810170362176	R-HSA-112316	M01	1	0	Reactome Gene Sets	6	Neuronal System		-6.383810170362176	3.5857071464267865	6.344369625297869	4305	116	207	20	9.66183574879227	2.05343179799038	18|801|1312|2550|2554|2558|2562|3767|3778|3783|3784|4128|5566|5578|5579|5594|6714|7846|9568|116443	ABAT|CALM1|COMT|GABBR1|GABRA1|GABRA5|GABRB3|KCNJ11|KCNMA1|KCNN4|KCNQ1|MAOA|PRKACA|PRKCA|PRKCB|MAPK1|SRC|TUBA1A|GABBR2|GRIN3A	-4.893481500335291	0	108.0	1.0	1.0	-6.383810170362176	3.5857071464267865
1	1	-2.8754860827181403	-5.025437169495907	GO:0010675	M11	2	0	GO Biological Processes	19	regulation of cellular carbohydrate metabolic process	19_GO:0008152 metabolic process	-6.376050907762398	4.0828451882845185	6.529253926532529	4305	75	239	17	7.112970711297071	1.662662479919971	207|208|2033|2475|2931|2932|3269|3643|4837|5465|5581|6097|6714|7157|8850|9759|23411	AKT1|AKT2|EP300|MTOR|GSK3A|GSK3B|HRH1|INSR|NNMT|PPARA|PRKCE|RORC|SRC|TP53|KAT2B|HDAC4|SIRT1	-4.6883704174876595	0	51.0	0.0	0.0	-9.202407900757258	7.56258234519104
1	1	-4.556044243011451	-5.589954398537089	GO:0043086	M11	2	0	GO Biological Processes	19	negative regulation of catalytic activity	19_GO:0065007 biological regulation	-6.352852053692072	2.3281530185295876	5.719352214638647	4305	294	239	38	15.899581589958158	2.3653367291132956	25|135|207|301|351|836|866|1457|1728|2550|2931|2932|3156|3551|4067|4869|4921|5291|5347|5468|5569|5580|5728|5743|5770|5894|6093|6135|6714|7124|7157|7422|8850|9568|9734|10013|23411|120892	ABL1|ADORA2A|AKT1|ANXA1|APP|CASP3|SERPINA6|CSNK2A1|NQO1|GABBR1|GSK3A|GSK3B|HMGCR|IKBKB|LYN|NPM1|DDR2|PIK3CB|PLK1|PPARG|PKIA|PRKCD|PTEN|PTGS2|PTPN1|RAF1|ROCK1|RPL11|SRC|TNF|TP53|VEGFA|KAT2B|GABBR2|HDAC9|HDAC6|SIRT1|LRRK2	-4.669768240443089	0	81.0	0.0	0.0	-7.724627192578781	3.8796266495011267
1	1	-6.341459298752452	-4.254548616011257	GO:0045785	M11	2	0	GO Biological Processes	19	positive regulation of cell adhesion	19_GO:0048518 positive regulation of biological process	-6.341459298752452	3.4276777251184836	6.252609972468247	4305	211	125	21	16.8	3.3439617222689613	25|207|301|1725|2064|2932|3689|3717|3718|3932|5290|5581|5781|5914|5970|6347|6714|6850|7124|7422|7525	ABL1|AKT1|ANXA1|DHPS|ERBB2|GSK3B|ITGB2|JAK2|JAK3|LCK|PIK3CA|PRKCE|PTPN11|RARA|RELA|CCL2|SRC|SYK|TNF|VEGFA|YES1	-4.856153167318294	0	31.0	0.0	0.0	-11.241922358240952	7.446486486486486
1	1	-2.1205046208939393	-6.340814331681804	GO:0098732	M11	2	0	GO Biological Processes	19	macromolecule deacylation	19_GO:0008152 metabolic process	-6.340814331681804	5.803842264914055	7.114617740486545	4305	43	207	12	5.797101449275362	1.6242482612208529	3065|3066|8841|9734|9759|10013|10014|23411|51564|55869|79885|83933	HDAC1|HDAC2|HDAC3|HDAC9|HDAC4|HDAC6|HDAC5|SIRT1|HDAC7|HDAC8|HDAC11|HDAC10	-4.856153167318294	0	26.0	0.0	0.0	-12.021218849938489	14.855072463768115
1	1	-6.339431447411154	-3.421345035237701	M124	M11	2	0	Canonical Pathways	11	PID CXCR4 PATHWAY		-6.339431447411154	5.989565217391305	7.224574437896608	4305	69	125	12	9.6	2.6349041728305793	207|2475|3717|3932|5290|5291|5293|5294|5728|5781|6714|7525	AKT1|MTOR|JAK2|LCK|PIK3CA|PIK3CB|PIK3CD|PIK3CG|PTEN|PTPN11|SRC|YES1	-4.856153167318294	0	30.0	0.0	0.0	-11.392796368441784	15.067499999999999
1	1	-2.1836778046262024	-6.334506870786988	GO:0060348	M11	2	0	GO Biological Processes	19	bone development	19_GO:0032502 developmental process	-6.334506870786988	4.321475625823451	6.609129629469112	4305	77	207	16	7.729468599033816	1.8561845640053805	1432|2033|2261|2263|3815|4921|5600|5734|5914|5915|5916|6714|6715|7157|79001|79705	MAPK14|EP300|FGFR3|FGFR2|KIT|DDR2|MAPK11|PTGER4|RARA|RARB|RARG|SRC|SRD5A1|TP53|VKORC1|LRRK1	-4.8519273752083665	0	104.0	0.0	0.0	-6.605568836507086	14.760000000000002
0	1	0.0	-6.322652082702358	R-HSA-1980143	M01	1	0	Reactome Gene Sets	6	Signaling by NOTCH1		-6.322652082702358	5.301221938050582	6.944060956422831	4305	51	207	13	6.280193236714976	1.6862308203856435	2033|3065|3066|8841|8850|9734|9759|10013|10014|51564|55869|79885|83933	EP300|HDAC1|HDAC2|HDAC3|KAT2B|HDAC9|HDAC4|HDAC6|HDAC5|HDAC7|HDAC8|HDAC11|HDAC10	-4.841466792115342	0	26.0	0.0	0.0	-12.021218849938489	14.855072463768115
1	1	-2.888624782863246	-6.3206119432155345	M239	M11	2	0	Canonical Pathways	11	PID A6B1 A6B4 INTEGRIN PATHWAY		-6.3206119432155345	7.171414292853573	7.493766897040777	4305	29	207	10	4.830917874396135	1.4903133605747165	207|1956|2064|4233|5290|5578|6198|6256|6257|6258	AKT1|EGFR|ERBB2|MET|PIK3CA|PRKCA|RPS6KB1|RXRA|RXRB|RXRG	-4.840816396156525	0	41.0	0.0	0.0	-9.833850641327313	17.220000000000002
1	1	-2.888624782863246	-6.3206119432155345	WP4874	M11	2	0	WikiPathways	27	CAMKK2 pathway		-6.3206119432155345	7.171414292853573	7.493766897040777	4305	29	207	10	4.830917874396135	1.4903133605747165	801|1131|2033|2475|4780|5594|5894|5970|9759|23411	CALM1|CHRM3|EP300|MTOR|NFE2L2|MAPK1|RAF1|RELA|HDAC4|SIRT1	-4.840816396156525	0	109.0	1.0	1.0	-6.3206119432155345	7.56258234519104
1	1	-6.055352038460983	-6.029955392821096	WP49	M11	2	0	WikiPathways	27	IL-2 signaling pathway		-6.313833252325996	5.688174410922704	7.0369688990267765	4305	38	239	12	5.02092050209205	1.412559337104282	207|596|3716|3718|3932|5594|5604|5605|5781|5894|6198|6850	AKT1|BCL2|JAK1|JAK3|LCK|MAPK1|MAP2K1|MAP2K2|PTPN11|RAF1|RPS6KB1|SYK	-4.632959593882131	0	15.0	0.0	0.0	-15.119454358829058	25.830000000000002
1	1	-2.869501924483082	-4.5455125102853735	GO:0006109	M11	2	0	GO Biological Processes	19	regulation of carbohydrate metabolic process	19_GO:0008152 metabolic process	-6.310315043267074	3.6799838034822514	6.334040807898078	4305	93	239	19	7.949790794979079	1.7498115927437183	207|208|351|2033|2475|2931|2932|3269|3643|4837|5465|5581|6097|6714|7040|7157|8850|9759|23411	AKT1|AKT2|APP|EP300|MTOR|GSK3A|GSK3B|HRH1|INSR|NNMT|PPARA|PRKCE|RORC|SRC|TGFB1|TP53|KAT2B|HDAC4|SIRT1	-4.630542258624094	0	51.0	0.0	0.0	-9.202407900757258	7.56258234519104
1	1	-6.301517776108544	-5.992209041882798	WP3863	M11	2	0	WikiPathways	27	T-cell antigen receptor (TCR) pathway during Staphylococcus aureus infection		-6.301517776108544	7.486956521739131	7.648373355310314	4305	46	125	10	8.0	2.426520142096496	207|801|1019|2932|3551|3932|5290|5604|5605|7124	AKT1|CALM1|CDK4|GSK3B|IKBKB|LCK|PIK3CA|MAP2K1|MAP2K2|TNF	-4.823798541284374	0	110.0	1.0	1.0	-6.301517776108544	7.486956521739131
1	1	-3.5184794057339275	-4.28104576383488	GO:0007623	M11	2	0	GO Biological Processes	19	circadian rhythm	19_GO:0048511 rhythmic process	-6.2879027540074235	4.029123541070248	6.458866890770251	4305	76	239	17	7.112970711297071	1.662662479919971	196|1644|2033|2932|3065|3066|3615|5465|5728|6097|6715|7124|7150|7157|7298|8841|23411	AHR|DDC|EP300|GSK3B|HDAC1|HDAC2|IMPDH2|PPARA|PTEN|RORC|SRD5A1|TNF|TOP1|TP53|TYMS|HDAC3|SIRT1	-4.610323380501099	0	23.0	0.0	0.0	-12.746030417913707	4.305000000000001
1	1	-4.44649672620237	-6.2798295595870135	WP2636	M11	2	0	WikiPathways	27	Common pathways underlying drug addiction		-6.2798295595870135	8.137996219281662	7.713513201520514	4305	23	207	9	4.3478260869565215	1.4174192664400747	801|1812|5566|5578|5579|5594|5604|5605|5894	CALM1|DRD1|PRKACA|PRKCA|PRKCB|MAPK1|MAP2K1|MAP2K2|RAF1	-4.80368479456466	0	15.0	0.0	0.0	-15.119454358829058	25.830000000000002
1	1	-5.946255492747144	-4.980237762134781	GO:0030855	M11	2	0	GO Biological Processes	19	epithelial cell differentiation	19_GO:0032502 developmental process	-6.273420544755949	2.6489047501845926	5.8494786859461065	4305	204	239	30	12.552301255230125	2.143072774114417	25|207|208|231|301|367|613|836|983|1066|2066|2099|2194|2263|3065|3066|3784|3791|4233|5144|5468|5604|5914|5915|5916|6093|6608|6714|7298|7422	ABL1|AKT1|AKT2|AKR1B1|ANXA1|AR|BCR|CASP3|CDK1|CES1|ERBB4|ESR1|FASN|FGFR2|HDAC1|HDAC2|KCNQ1|KDR|MET|PDE4D|PPARG|MAP2K1|RARA|RARB|RARG|ROCK1|SMO|SRC|TYMS|VEGFA	-4.596933736560197	0	38.0	0.0	0.0	-10.392532393301597	5.253559322033899
1	1	-6.264596660613718	-2.8128885068848315	GO:0002683	M11	2	0	GO Biological Processes	19	negative regulation of immune system process	19_GO:0002376 immune system process	-6.264596660613718	3.8745000000000003	6.40712259315357	4305	160	125	18	14.4	3.1402420288888564	135|207|301|695|836|1432|2064|3718|5468|5734|5914|6347|6714|6850|7040|7124|7525|10461	ADORA2A|AKT1|ANXA1|BTK|CASP3|MAPK14|ERBB2|JAK3|PPARG|PTGER4|RARA|CCL2|SRC|SYK|TGFB1|TNF|YES1|MERTK	-4.791000505636254	0	31.0	0.0	0.0	-11.241922358240952	7.446486486486486
1	1	-5.502259734590932	-4.144301976757842	WP4396	M11	2	0	WikiPathways	27	Nonalcoholic fatty liver disease		-6.259726780243157	3.377353556485356	6.180046587089308	4305	112	239	21	8.786610878661088	1.831222191881174	207|208|836|1571|2931|2932|3551|3569|3643|5290|5291|5293|5465|5599|5970|6256|6347|7040|7124|9971|10000	AKT1|AKT2|CASP3|CYP2E1|GSK3A|GSK3B|IKBKB|IL6|INSR|PIK3CA|PIK3CB|PIK3CD|PPARA|MAPK8|RELA|RXRA|CCL2|TGFB1|TNF|NR1H4|AKT3	-4.584329795660466	0	10.0	0.0	0.0	-15.998699473245196	7.770120600541471
1	1	-6.255844145719899	-4.782144831364285	R-HSA-8940973	M11	2	0	Reactome Gene Sets	6	RUNX2 regulates osteoblast differentiation		-6.255844145719899	12.688421052631577	8.828960257331023	4305	19	125	7	5.6	2.0564824336716323	25|367|5594|6714|7525|8841|10013	ABL1|AR|MAPK1|SRC|YES1|HDAC3|HDAC6	-4.782931381098873	0	53.0	0.0	0.0	-9.09255989085379	12.688421052631577
1	1	-5.475208480778486	-4.715749884003846	GO:0031400	M11	2	0	GO Biological Processes	19	negative regulation of protein modification process	19_GO:0048519 negative regulation of biological process	-6.255372522611867	2.497538764459759	5.762100915407	4305	238	239	33	13.807531380753138	2.2314837505699816	25|135|207|801|836|1020|1786|2932|3066|3156|3551|4067|4869|5144|5291|5347|5468|5569|5580|5581|5591|5728|5770|5970|6093|6135|7040|7124|8850|23411|55869|79705|120892	ABL1|ADORA2A|AKT1|CALM1|CASP3|CDK5|DNMT1|GSK3B|HDAC2|HMGCR|IKBKB|LYN|NPM1|PDE4D|PIK3CB|PLK1|PPARG|PKIA|PRKCD|PRKCE|PRKDC|PTEN|PTPN1|RELA|ROCK1|RPL11|TGFB1|TNF|KAT2B|SIRT1|HDAC8|LRRK1|LRRK2	-4.582423746767509	0	81.0	0.0	0.0	-7.724627192578781	3.8796266495011267
1	1	-5.213776140928252	-2.928894104545838	M1315	M11	2	0	Canonical Pathways	11	SIG PIP3 SIGNALING IN B LYMPHOCYTES		-6.253488580895839	6.927904731252012	7.349675094979685	4305	26	239	10	4.184100418410042	1.2951524449935063	207|208|613|695|4067|5290|5728|6198|6850|10000	AKT1|AKT2|BCR|BTK|LYN|PIK3CA|PTEN|RPS6KB1|SYK|AKT3	-4.582423746767509	0	8.0	0.0	0.0	-17.82547596819934	25.830000000000002
1	1	-4.119526963507561	-5.752350824627727	M159	M11	2	0	Canonical Pathways	11	PID AMB2 NEUTROPHILS PATHWAY		-6.253488580895839	6.927904731252012	7.349675094979685	4305	26	239	10	4.184100418410042	1.2951524449935063	207|3569|3689|3932|4067|5327|6093|6714|7124|7525	AKT1|IL6|ITGB2|LCK|LYN|PLAT|ROCK1|SRC|TNF|YES1	-4.582423746767509	0	96.0	0.0	0.0	-7.088027749055452	10.398550724637682
1	1	-4.154105479777281	-6.2534471571497035	GO:0007188	M11	2	0	GO Biological Processes	19	adenylate cyclase-modulating G protein-coupled receptor signaling pathway	19_GO:0023052 signaling	-6.2534471571497035	4.266072092159048	6.54172481614584	4305	78	207	16	7.729468599033816	1.8561845640053805	135|136|150|152|154|776|1128|1131|1812|2550|5144|5734|5737|6915|9568|139760	ADORA2A|ADORA2B|ADRA2A|ADRA2C|ADRB2|CACNA1D|CHRM1|CHRM3|DRD1|GABBR1|PDE4D|PTGER4|PTGFR|TBXA2R|GABBR2|GPR119	-4.781216709215614	0	13.0	0.0	0.0	-15.24979660002607	7.998885172798216
1	1	-3.58656319084661	-4.909050770320225	GO:1900076	M11	2	0	GO Biological Processes	19	regulation of cellular response to insulin stimulus	19_GO:0050896 response to stimulus	-6.250856603505804	6.191814853556485	7.146265282939687	4305	32	239	11	4.602510460251046	1.3553982315394193	2931|4023|5468|5579|5580|5770|5781|6198|6714|9971|23411	GSK3A|LPL|PPARG|PRKCB|PRKCD|PTPN1|PTPN11|RPS6KB1|SRC|NR1H4|SIRT1	-4.581941746451033	0	111.0	1.0	1.0	-6.250856603505804	6.191814853556485
1	1	-6.248566086644254	-2.8372433602425247	GO:0035306	M11	2	0	GO Biological Processes	19	positive regulation of dephosphorylation	19_GO:0048518 positive regulation of biological process	-6.248566086644254	10.204444444444444	8.2958725184836	4305	27	125	8	6.4	2.189136816190345	801|2475|3326|3717|5159|5580|6714|7040	CALM1|MTOR|HSP90AB1|JAK2|PDGFRB|PRKCD|SRC|TGFB1	-4.777697064533214	0	89.0	0.0	0.0	-7.39964458650371	15.654545454545456
1	1	-6.248566086644254	-4.600043478424289	M275	M11	2	0	Canonical Pathways	11	PID ALPHA SYNUCLEIN PATHWAY		-6.248566086644254	10.204444444444444	8.2958725184836	4305	27	125	8	6.4	2.189136816190345	1457|3932|4129|5580|5594|6714|6850|7525	CSNK2A1|LCK|MAOB|PRKCD|MAPK1|SRC|SYK|YES1	-4.777697064533214	0	73.0	0.0	0.0	-8.127752768416299	15.067499999999999
1	1	-6.216498684954764	-5.10003356860217	M164	M11	2	0	Canonical Pathways	11	PID ERBB1 DOWNSTREAM PATHWAY		-6.216498684954764	5.33	6.929834459215202	4305	84	125	13	10.4	2.7303333129857976	207|673|1956|2475|5290|5291|5293|5580|5594|5599|5604|5605|6714	AKT1|BRAF|EGFR|MTOR|PIK3CA|PIK3CB|PIK3CD|PRKCD|MAPK1|MAPK8|MAP2K1|MAP2K2|SRC	-4.748151021884769	0	15.0	0.0	0.0	-15.119454358829058	25.830000000000002
1	1	-4.685739540865173	-6.213061144048115	WP4630	M11	2	0	WikiPathways	27	Measles virus infection		-6.213061144048115	3.8198757763975153	6.3458833653358475	4305	98	207	18	8.695652173913043	1.958446158528047	595|596|598|898|1017|1019|1147|1457|3551|3569|3716|3718|5290|5291|5293|5599|5970|7157	CCND1|BCL2|BCL2L1|CCNE1|CDK2|CDK4|CHUK|CSNK2A1|IKBKB|IL6|JAK1|JAK3|PIK3CA|PIK3CB|PIK3CD|MAPK8|RELA|TP53	-4.745577131138488	0	25.0	0.0	0.0	-12.088790600811304	5.918410041841004
1	1	-5.696651086067206	-6.112689379754675	GO:1903305	M11	2	0	GO Biological Processes	19	regulation of regulated secretory pathway	19_GO:0051179 localization	-6.205854681531703	4.7580326833504385	6.67349369264756	4305	53	239	14	5.857740585774058	1.5190022790896067	135|136|150|613|1020|1812|2932|3689|4067|5579|6850|23621|116443|120892	ADORA2A|ADORA2B|ADRA2A|BCR|CDK5|DRD1|GSK3B|ITGB2|LYN|PRKCB|SYK|BACE1|GRIN3A|LRRK2	-4.5390792104874835	0	29.0	0.0	0.0	-11.4351131761209	17.220000000000002
1	1	-4.203009125026199	-4.219289520126252	GO:1903034	M11	2	0	GO Biological Processes	19	regulation of response to wounding	19_GO:0050896 response to stimulus	-6.201376630801327	3.976797261316089	6.389671414681237	4305	77	239	17	7.112970711297071	1.662662479919971	18|150|301|2147|2475|3480|4780|4921|5156|5327|5580|5581|5604|5728|6915|7124|79001	ABAT|ADRA2A|ANXA1|F2|MTOR|IGF1R|NFE2L2|DDR2|PDGFRA|PLAT|PRKCD|PRKCE|MAP2K1|PTEN|TBXA2R|TNF|VKORC1	-4.538725238125146	0	113.0	1.0	1.0	-6.201376630801327	5.403765690376569
1	1	-4.980683673337442	-4.219289520126252	GO:2000377	M11	2	0	GO Biological Processes	19	regulation of reactive oxygen species metabolic process	19_GO:0008152 metabolic process	-6.201376630801327	3.976797261316089	6.389671414681237	4305	77	239	17	7.112970711297071	1.662662479919971	185|596|613|1432|1545|1719|2147|3689|4780|5159|5465|5580|6850|7040|7124|7157|10013	AGTR1|BCL2|BCR|MAPK14|CYP1B1|DHFR|F2|ITGB2|NFE2L2|PDGFRB|PPARA|PRKCD|SYK|TGFB1|TNF|TP53|HDAC6	-4.538725238125146	0	112.0	1.0	1.0	-6.201376630801327	13.776
1	1	-3.1024788071902756	-4.15867328176159	GO:0043279	M11	2	0	GO Biological Processes	19	response to alkaloid	19_GO:0050896 response to stimulus	-6.175795574969975	5.542323785001609	6.907984602624828	4305	39	239	12	5.02092050209205	1.412559337104282	18|135|598|836|1020|1111|1644|1728|1812|3066|3326|5581	ABAT|ADORA2A|BCL2L1|CASP3|CDK5|CHEK1|DDC|NQO1|DRD1|HDAC2|HSP90AB1|PRKCE	-4.517473791412628	0	114.0	1.0	1.0	-6.175795574969975	12.478260869565217
1	1	-2.728269612351628	-6.173804007855834	GO:0003012	M11	2	0	GO Biological Processes	19	muscle system process	19_GO:0032501 multicellular organismal process	-6.173804007855834	4.2120711796000725	6.475440049969731	4305	79	207	16	7.729468599033816	1.8561845640053805	136|476|775|776|1131|1812|2475|2548|3066|3778|3784|5290|6093|6198|7124|9759	ADORA2B|ATP1A1|CACNA1C|CACNA1D|CHRM3|DRD1|MTOR|GAA|HDAC2|KCNMA1|KCNQ1|PIK3CA|ROCK1|RPS6KB1|TNF|HDAC4	-4.706993842221662	0	103.0	0.0	0.0	-6.636960926351434	15.597826086956522
1	1	-3.5132139744874715	-5.992209041882798	M261	M11	2	0	Canonical Pathways	11	PID P53 REGULATION PATHWAY		-6.168944387052089	5.090503911224304	6.761659588753032	4305	46	239	13	5.439330543933054	1.4669963872189893	25|207|1017|1111|1432|2033|2932|5580|5599|6135|7157|8850|11200	ABL1|AKT1|CDK2|CHEK1|MAPK14|EP300|GSK3B|PRKCD|MAPK8|RPL11|TP53|KAT2B|CHEK2	-4.5119537544523745	0	115.0	1.0	1.0	-6.168944387052089	8.318840579710145
1	1	-6.094654723378437	-4.969730797037965	WP4239	M11	2	0	WikiPathways	27	Epithelial to mesenchymal transition in colorectal cancer		-6.168187579748056	3.7700690863092343	6.290518706981195	4305	86	239	18	7.531380753138075	1.7070079273016225	207|208|1432|2932|5290|5291|5293|5594|5599|5600|5604|5605|5894|6300|7040|7046|7157|10000	AKT1|AKT2|MAPK14|GSK3B|PIK3CA|PIK3CB|PIK3CD|MAPK1|MAPK8|MAPK11|MAP2K1|MAP2K2|RAF1|MAPK12|TGFB1|TGFBR1|TP53|AKT3	-4.5119537544523745	0	10.0	0.0	0.0	-15.998699473245196	7.770120600541471
1	1	-4.695327370858805	-5.528954120878145	WP4864	M11	2	0	WikiPathways	27	Host-pathogen interaction of human coronaviruses - apoptosis		-6.151413516316676	7.719665271966527	7.4831413877364525	4305	21	239	9	3.7656903765690375	1.2313692987799818	207|596|598|836|1432|4170|5600|6300|7124	AKT1|BCL2|BCL2L1|CASP3|MAPK14|MCL1|MAPK11|MAPK12|TNF	-4.504453235149955	0	116.0	1.0	1.0	-6.151413516316676	9.09873188405797
1	1	-6.1175589679221805	-3.424226548364868	GO:0050806	M11	2	0	GO Biological Processes	19	positive regulation of synaptic transmission	19_GO:0023052 signaling	-6.1175589679221805	7.175000000000001	7.438900546124217	4305	48	125	10	8.0	2.426520142096496	135|760|1020|1812|5581|5594|5728|5743|6347|7124	ADORA2A|CA2|CDK5|DRD1|PRKCE|MAPK1|PTEN|PTGS2|CCL2|TNF	-4.662047077092441	0	117.0	1.0	1.0	-6.1175589679221805	9.84
1	1	-6.108174283347733	-2.965738905369086	R-HSA-8939211	M11	2	0	Reactome Gene Sets	6	ESR-mediated signaling		-6.108174283347733	4.492173913043478	6.56357979485164	4305	115	125	15	12.0	2.906544339933592	207|208|596|801|1956|2066|2099|3065|3320|3326|3480|5290|5594|6714|10000	AKT1|AKT2|BCL2|CALM1|EGFR|ERBB4|ESR1|HDAC1|HSP90AA1|HSP90AB1|IGF1R|PIK3CA|MAPK1|SRC|AKT3	-4.655278632248594	0	71.0	0.0	0.0	-8.26894956804309	12.3
1	1	-6.106859747808797	-2.3694180930866984	GO:0043254	M11	2	0	GO Biological Processes	19	regulation of protein-containing complex assembly	19_GO:0050789 regulation of biological process	-6.106859747808797	3.982857142857143	6.362852798160837	4305	147	125	17	13.6	3.065994129152892	25|142|2099|2475|2932|3320|4233|5580|5581|5734|5781|6714|6850|7040|7124|7422|10013	ABL1|PARP1|ESR1|MTOR|GSK3B|HSP90AA1|MET|PRKCD|PRKCE|PTGER4|PTPN11|SRC|SYK|TGFB1|TNF|VEGFA|HDAC6	-4.654615701455906	0	118.0	1.0	1.0	-6.106859747808797	4.677037037037038
1	1	-6.103066048065166	-4.040472058694872	GO:0051051	M11	2	0	GO Biological Processes	19	negative regulation of transport	19_GO:0051179 localization	-6.103066048065166	3.7800000000000002	6.276493763536466	4305	164	125	18	14.4	3.1402420288888564	150|152|207|208|301|596|801|1020|1595|3156|4129|5579|5581|5728|5743|5781|7124|120892	ADRA2A|ADRA2C|AKT1|AKT2|ANXA1|BCL2|CALM1|CDK5|CYP51A1|HMGCR|MAOB|PRKCB|PRKCE|PTEN|PTGS2|PTPN11|TNF|LRRK2	-4.651472630271273	0	119.0	1.0	1.0	-6.103066048065166	9.184
1	1	-4.712384724193096	-5.195349367136098	GO:0048661	M11	2	0	GO Biological Processes	19	positive regulation of smooth muscle cell proliferation	19_GO:0048518 positive regulation of biological process	-6.097275005229291	4.6699209669920965	6.578993143016897	4305	54	239	14	5.857740585774058	1.5190022790896067	207|1786|2263|3065|3480|3569|3717|4921|5159|5290|5743|6198|7040|7124	AKT1|DNMT1|FGFR2|HDAC1|IGF1R|IL6|JAK2|DDR2|PDGFRB|PIK3CA|PTGS2|RPS6KB1|TGFB1|TNF	-4.451332999984875	0	120.0	1.0	1.0	-6.097275005229291	7.048390030925959
1	1	-5.391797949015513	-6.096222778780476	GO:2001233	M11	2	0	GO Biological Processes	19	regulation of apoptotic signaling pathway	19_GO:0023052 signaling	-6.096222778780476	2.7798105897546277	5.822829046044819	4305	202	207	27	13.043478260869565	2.340790878513763	135|142|207|367|596|598|1457|2260|2932|3065|3717|3932|4170|4780|5291|5743|5770|5894|5970|5979|6198|6714|7046|7124|7157|23411|120892	ADORA2A|PARP1|AKT1|AR|BCL2|BCL2L1|CSNK2A1|FGFR1|GSK3B|HDAC1|JAK2|LCK|MCL1|NFE2L2|PIK3CB|PTGS2|PTPN1|RAF1|RELA|RET|RPS6KB1|SRC|TGFBR1|TNF|TP53|SIRT1|LRRK2	-4.645927701211862	0	106.0	0.0	0.0	-6.557897667583271	4.378337147215865
1	1	-6.092852974402312	-3.3354930044317226	GO:0031647	M11	2	0	GO Biological Processes	19	regulation of protein stability	19_GO:0065007 biological regulation	-6.092852974402312	4.206412213740458	6.444389428592414	4305	131	125	16	12.8	2.988190087661761	596|836|3320|3326|5292|5347|5580|5594|5728|6608|6714|6790|8841|10013|55869|120892	BCL2|CASP3|HSP90AA1|HSP90AB1|PIM1|PLK1|PRKCD|MAPK1|PTEN|SMO|SRC|AURKA|HDAC3|HDAC6|HDAC8|LRRK2	-4.64449815835685	0	84.0	0.0	0.0	-7.7024050049262645	7.7490000000000006
1	1	-5.097202503467571	-6.0916498212736405	GO:0030162	M11	2	0	GO Biological Processes	19	regulation of proteolysis	19_GO:0008152 metabolic process	-6.0916498212736405	2.4133155265370725	5.631548194381433	4305	293	207	34	16.42512077294686	2.5751764489883278	135|150|207|351|866|1017|1020|1457|2147|2931|2932|3065|3066|3717|3932|4067|4780|5327|5347|5468|5566|5743|5894|6093|6135|6300|6714|6790|6850|7124|7157|10013|23411|120892	ADORA2A|ADRA2A|AKT1|APP|SERPINA6|CDK2|CDK5|CSNK2A1|F2|GSK3A|GSK3B|HDAC1|HDAC2|JAK2|LCK|LYN|NFE2L2|PLAT|PLK1|PPARG|PRKACA|PTGS2|RAF1|ROCK1|RPL11|MAPK12|SRC|AURKA|SYK|TNF|TP53|HDAC6|SIRT1|LRRK2	-4.643939837539521	0	121.0	1.0	1.0	-6.0916498212736405	6.344210526315789
1	1	-4.465428621585589	-4.90617215552098	GO:0048660	M11	2	0	GO Biological Processes	19	regulation of smooth muscle cell proliferation	19_GO:0050789 regulation of biological process	-6.089336407950436	3.7267349588803924	6.228746547180142	4305	87	239	18	7.531380753138075	1.7070079273016225	207|1786|2263|3065|3480|3569|3717|4921|5159|5290|5467|5468|5591|5728|5743|6198|7040|7124	AKT1|DNMT1|FGFR2|HDAC1|IGF1R|IL6|JAK2|DDR2|PDGFRB|PIK3CA|PPARD|PPARG|PRKDC|PTEN|PTGS2|RPS6KB1|TGFB1|TNF	-4.444410296694169	0	120.0	0.0	0.0	-6.097275005229291	7.048390030925959
1	1	-6.088561541566655	-3.981718007759132	M48	M11	2	0	Canonical Pathways	11	PID MET PATHWAY		-6.088561541566655	6.314000000000001	7.167394761180895	4305	60	125	11	8.8	2.533866610538132	207|208|2475|4233|5290|5594|5599|5604|5605|5781|6714	AKT1|AKT2|MTOR|MET|PIK3CA|MAPK1|MAPK8|MAP2K1|MAP2K2|PTPN11|SRC	-4.64149543412824	0	15.0	0.0	0.0	-15.119454358829058	25.830000000000002
1	1	-6.079292720066696	-5.719052381362042	WP2112	M11	2	0	WikiPathways	27	IL-17 signaling pathway		-6.079292720066696	12.053999999999998	8.56765641585979	4305	20	125	7	5.6	2.0564824336716323	207|2932|3551|3717|5290|5594|5970	AKT1|GSK3B|IKBKB|JAK2|PIK3CA|MAPK1|RELA	-4.6347926140777576	0	49.0	0.0	0.0	-9.247990196915671	12.523636363636363
1	1	-5.938803499864383	-4.5443930637253365	WP4298	M11	2	0	WikiPathways	27	Acute viral myocarditis		-6.07345330339788	4.357875556755297	6.456175398836102	4305	62	239	15	6.2761506276150625	1.5688188079373753	25|142|207|595|596|598|836|2932|3569|3689|3716|5594|6714|7040|7124	ABL1|PARP1|AKT1|CCND1|BCL2|BCL2L1|CASP3|GSK3B|IL6|ITGB2|JAK1|MAPK1|SRC|TGFB1|TNF	-4.430551878708027	0	43.0	0.0	0.0	-9.741603556359403	8.984347826086957
0	1	0.0	-6.068576148671676	GO:0014074	M01	1	0	GO Biological Processes	19	response to purine-containing compound	19_GO:0050896 response to stimulus	-6.068576148671676	4.696119682094436	6.587804178130246	4305	62	207	14	6.763285024154589	1.7453685823899043	135|196|351|1080|1111|1545|3066|3767|3784|5294|5327|5743|6715|7226	ADORA2A|AHR|APP|CFTR|CHEK1|CYP1B1|HDAC2|KCNJ11|KCNQ1|PIK3CG|PLAT|PTGS2|SRD5A1|TRPM2	-4.624715181108473	0	122.0	1.0	1.0	-6.068576148671676	6.065821256038647
1	1	-5.659950664414846	-6.067229462649995	GO:0045932	M11	2	0	GO Biological Processes	19	negative regulation of muscle contraction	19_GO:0048519 negative regulation of biological process	-6.067229462649995	13.864734299516908	8.682109649134455	4305	9	207	6	2.898550724637681	1.1660525840606604	136|150|154|3778|5294|5743	ADORA2B|ADRA2A|ADRB2|KCNMA1|PIK3CG|PTGS2	-4.624501891925616	0	123.0	1.0	1.0	-6.067229462649995	14.855072463768115
1	1	-6.055352038460983	-4.25436755326255	M144	M11	2	0	Canonical Pathways	11	PID CERAMIDE PATHWAY		-6.055352038460983	8.15684210526316	7.662225156811044	4305	38	125	9	7.2	2.3119861591281206	207|596|5580|5594|5599|5604|5605|5970|7124	AKT1|BCL2|PRKCD|MAPK1|MAPK8|MAP2K1|MAP2K2|RELA|TNF	-4.61507369324536	0	15.0	0.0	0.0	-15.119454358829058	25.830000000000002
1	1	-5.852042572843275	-5.78338706342682	M92	M11	2	0	Canonical Pathways	11	PID ANGIOPOIETIN RECEPTOR PATHWAY		-6.042553349561495	5.403765690376568	6.783378899110522	4305	40	239	12	5.02092050209205	1.412559337104282	185|207|1432|2147|5290|5594|5599|5781|5970|6198|7010|7124	AGTR1|AKT1|MAPK14|F2|PIK3CA|MAPK1|MAPK8|PTPN11|RELA|RPS6KB1|TEK|TNF	-4.402671365645421	0	15.0	0.0	0.0	-15.119454358829058	25.830000000000002
1	1	-2.362551911998857	-5.07897804674849	GO:0090330	M11	2	0	GO Biological Processes	19	regulation of platelet aggregation	19_GO:0032501 multicellular organismal process	-6.031628219272119	10.507322175732218	7.995024235724683	4305	12	239	7	2.928870292887029	1.0906770153747272	18|3569|3717|4067|5578|5580|6850	ABAT|IL6|JAK2|LYN|PRKCA|PRKCD|SYK	-4.39274806851519	0	102.0	0.0	0.0	-6.759987001856616	10.507322175732218
1	1	-4.3386575747107265	-5.690867307596536	GO:0050890	M11	2	0	GO Biological Processes	19	cognition	19_GO:0032501 multicellular organismal process	-6.029338486511046	3.3985947738217415	6.061613940721158	4305	106	239	20	8.368200836820083	1.7911840108773895	25|351|836|1020|1128|1812|1956|2033|2558|3156|3269|3643|3815|5594|5728|5743|6198|6446|7124|10769	ABL1|APP|CASP3|CDK5|CHRM1|DRD1|EGFR|EP300|GABRA5|HMGCR|HRH1|INSR|KIT|MAPK1|PTEN|PTGS2|RPS6KB1|SGK1|TNF|PLK2	-4.391457863196243	0	52.0	0.0	0.0	-9.100101388518436	8.318840579710145
1	1	-6.029124484901152	-3.354273696693337	WP195	M11	2	0	WikiPathways	27	IL-1 signaling pathway		-6.029124484901152	7.028571428571429	7.338624023713675	4305	49	125	10	8.0	2.426520142096496	207|1432|3551|5594|5599|5604|5605|5781|5970|6347	AKT1|MAPK14|IKBKB|MAPK1|MAPK8|MAP2K1|MAP2K2|PTPN11|RELA|CCL2	-4.5941140750865666	0	15.0	0.0	0.0	-15.119454358829058	25.830000000000002
1	1	-6.029124484901152	-4.07544598689531	WP3680	M11	2	0	WikiPathways	27	Physico-chemical features and toxicity-associated pathways		-6.029124484901152	7.028571428571429	7.338624023713675	4305	49	125	10	8.0	2.426520142096496	207|1956|2064|2066|2932|5294|5594|5599|5604|6714	AKT1|EGFR|ERBB2|ERBB4|GSK3B|PIK3CG|MAPK1|MAPK8|MAP2K1|SRC	-4.5941140750865666	0	124.0	1.0	1.0	-6.029124484901152	12.478260869565217
1	1	-6.012913351858131	-3.9137850014329665	GO:0045598	M11	2	0	GO Biological Processes	19	regulation of fat cell differentiation	19_GO:0032502 developmental process	-6.012913351858131	6.210491803278689	7.086943067077764	4305	61	125	11	8.8	2.533866610538132	207|1432|3358|4023|5292|5468|5743|6097|7040|7124|10013	AKT1|MAPK14|HTR2C|LPL|PIM1|PPARG|PTGS2|RORC|TGFB1|TNF|HDAC6	-4.57915905982198	0	125.0	1.0	1.0	-6.012913351858131	17.220000000000002
1	1	-2.7532255799682006	-6.012244427181658	GO:0010518	M11	2	0	GO Biological Processes	19	positive regulation of phospholipase activity	19_GO:0065007 biological regulation	-6.012244427181658	6.708742402992052	7.168682759678225	4305	31	207	10	4.830917874396135	1.4903133605747165	185|1956|2099|2260|2261|2263|2321|3815|5156|5159	AGTR1|EGFR|ESR1|FGFR1|FGFR3|FGFR2|FLT1|KIT|PDGFRA|PDGFRB	-4.57915905982198	0	12.0	0.0	0.0	-15.46113752130327	10.59561900073837
1	1	-6.002392970668343	-2.796896416797907	GO:1903039	M11	2	0	GO Biological Processes	19	positive regulation of leukocyte cell-cell adhesion	19_GO:0048518 positive regulation of biological process	-6.002392970668343	4.1431578947368415	6.366824307177825	4305	133	125	16	12.8	2.988190087661761	207|301|1725|3689|3717|3718|3932|5290|5781|5914|5970|6347|6714|6850|7124|7525	AKT1|ANXA1|DHPS|ITGB2|JAK2|JAK3|LCK|PIK3CA|PTPN11|RARA|RELA|CCL2|SRC|SYK|TNF|YES1	-4.571121130413161	0	31.0	0.0	0.0	-11.241922358240952	7.446486486486486
1	1	-4.379868173946035	-5.992209041882798	GO:1903201	M11	2	0	GO Biological Processes	19	regulation of oxidative stress-induced cell death	19_GO:0050896 response to stimulus	-5.992209041882798	5.425330812854442	6.781193928305863	4305	46	207	12	5.797101449275362	1.6242482612208529	25|142|207|4170|4233|4780|4921|7124|7226|10013|23411|120892	ABL1|PARP1|AKT1|MCL1|MET|NFE2L2|DDR2|TNF|TRPM2|HDAC6|SIRT1|LRRK2	-4.562794486633182	0	126.0	1.0	1.0	-5.992209041882798	10.39855072463768
1	1	-3.8061220137499867	-3.634106186939453	WP5055	M11	2	0	WikiPathways	27	Burn wound healing		-5.991448469213466	4.585013313046786	6.486778179561588	4305	55	239	14	5.857740585774058	1.5190022790896067	207|596|836|2260|2261|2263|3569|3791|5159|6347|7040|7124|7157|7422	AKT1|BCL2|CASP3|FGFR1|FGFR3|FGFR2|IL6|KDR|PDGFRB|CCL2|TGFB1|TNF|TP53|VEGFA	-4.355560025914449	0	107.0	0.0	0.0	-6.4333071566037034	9.606694560669457
1	1	-5.983491832635535	-3.470096359770701	GO:0048708	M11	2	0	GO Biological Processes	19	astrocyte differentiation	19_GO:0032502 developmental process	-5.983491832635535	9.500689655172414	7.942135802466102	4305	29	125	8	6.4	2.189136816190345	25|135|1812|5594|5604|5781|6608|7124	ABL1|ADORA2A|DRD1|MAPK1|MAP2K1|PTPN11|SMO|TNF	-4.554694611508207	0	83.0	0.0	0.0	-7.710862262165831	19.68
1	1	-2.6763477805719376	-5.978050837133635	GO:0008217	M11	2	0	GO Biological Processes	19	regulation of blood pressure	19_GO:0032501 multicellular organismal process	-5.978050837133635	4.6215780998389695	6.507559159474916	4305	63	207	14	6.763285024154589	1.7453685823899043	18|154|185|367|476|2931|3784|5144|5465|5468|5743|6446|6915|7124	ABAT|ADRB2|AGTR1|AR|ATP1A1|GSK3A|KCNQ1|PDE4D|PPARA|PPARG|PTGS2|SGK1|TBXA2R|TNF	-4.550485657915999	0	127.0	1.0	1.0	-5.978050837133635	4.6215780998389695
1	1	-3.6356309447173123	-5.629520939695912	GO:1904062	M11	2	0	GO Biological Processes	19	regulation of cation transmembrane transport	19_GO:0051179 localization	-5.961291947153909	3.366832205842099	6.01020847458604	4305	107	239	20	8.368200836820083	1.7911840108773895	25|150|154|351|486|596|775|776|801|1020|1812|2147|3783|3784|4067|5144|5294|5566|5581|6347	ABL1|ADRA2A|ADRB2|APP|FXYD2|BCL2|CACNA1C|CACNA1D|CALM1|CDK5|DRD1|F2|KCNN4|KCNQ1|LYN|PDE4D|PIK3CG|PRKACA|PRKCE|CCL2	-4.327386587126591	0	11.0	0.0	0.0	-15.75993576641762	4.5031380753138075
1	1	-2.693029838519682	-5.374189487537098	WP706	M11	2	0	WikiPathways	27	Sudden infant death syndrome (SIDS) susceptibility pathways		-5.951066313208045	3.827667364016736	6.188869866816998	4305	80	239	17	7.112970711297071	1.662662479919971	367|478|836|1644|2033|2100|2554|2908|3065|3569|3784|4128|5566|5979|7124|7422|9734	AR|ATP1A3|CASP3|DDC|EP300|ESR2|GABRA1|NR3C1|HDAC1|IL6|KCNQ1|MAOA|PRKACA|RET|TNF|VEGFA|HDAC9	-4.319135022406444	0	128.0	1.0	1.0	-5.951066313208045	3.827667364016736
1	1	-4.385202822481347	-5.596733419199466	R-HSA-8986944	M11	2	0	Reactome Gene Sets	6	Transcriptional Regulation by MECP2		-5.948188614156926	5.827590450406103	6.851039744781452	4305	34	239	11	4.602510460251046	1.3553982315394193	801|3065|3066|4233|5468|5566|5728|5770|6446|8841|9212	CALM1|HDAC1|HDAC2|MET|PPARG|PRKACA|PTEN|PTPN1|SGK1|HDAC3|AURKB	-4.317241003236578	0	129.0	1.0	1.0	-5.948188614156926	12.478260869565217
1	1	-5.938318300326776	-2.0021112153250793	GO:0051249	M11	2	0	GO Biological Processes	19	regulation of lymphocyte activation	19_GO:0002376 immune system process	-5.938318300326776	3.2432286995515693	5.948294754844469	4305	223	125	21	16.8	3.3439617222689613	25|135|207|301|596|695|836|1725|2064|3717|3718|3932|5290|5781|5914|6347|6714|6850|7040|7525|10461	ABL1|ADORA2A|AKT1|ANXA1|BCL2|BTK|CASP3|DHPS|ERBB2|JAK2|JAK3|LCK|PIK3CA|PTPN11|RARA|CCL2|SRC|SYK|TGFB1|YES1|MERTK	-4.514428413694192	0	31.0	0.0	0.0	-11.241922358240952	7.446486486486486
1	1	-2.7277672883942854	-5.9227164336591	GO:0045761	M11	2	0	GO Biological Processes	19	regulation of adenylate cyclase activity	19_GO:0065007 biological regulation	-5.9227164336591	8.75667429443173	7.6148543294957385	4305	19	207	8	3.864734299516908	1.3397260855411317	136|154|775|776|1812|2550|5894|9568	ADORA2B|ADRB2|CACNA1C|CACNA1D|DRD1|GABBR1|RAF1|GABBR2	-4.501259575697516	0	78.0	0.0	0.0	-7.791436286107768	11.34387351778656
1	1	-2.7277672883942854	-5.9227164336591	WP3869	M11	2	0	WikiPathways	27	Cannabinoid receptor signaling		-5.9227164336591	8.75667429443173	7.6148543294957385	4305	19	207	8	3.864734299516908	1.3397260855411317	135|196|1432|5566|5594|5599|5600|6300	ADORA2A|AHR|MAPK14|PRKACA|MAPK1|MAPK8|MAPK11|MAPK12	-4.501259575697516	0	72.0	0.0	0.0	-8.152043819649835	11.88405797101449
1	1	-5.914975936590824	-4.1135024027616325	GO:0051129	M11	2	0	GO Biological Processes	19	negative regulation of cellular component organization	19_GO:0048519 negative regulation of biological process	-5.914975936590824	3.1180246913580247	5.8771556529863025	4305	243	125	22	17.6	3.406159127228204	142|207|367|1020|2932|3551|4233|4869|5290|5347|5468|5580|5728|5734|6714|7040|7124|7153|7422|9212|10013|120892	PARP1|AKT1|AR|CDK5|GSK3B|IKBKB|MET|NPM1|PIK3CA|PLK1|PPARG|PRKCD|PTEN|PTGER4|SRC|TGFB1|TNF|TOP2A|VEGFA|AURKB|HDAC6|LRRK2	-4.494730500563684	0	130.0	1.0	1.0	-5.914975936590824	4.920000000000001
1	1	-5.913734441667018	-5.528954120878145	GO:0019229	M11	2	0	GO Biological Processes	19	regulation of vasoconstriction	19_GO:0032501 multicellular organismal process	-5.913734441667018	11.479999999999999	8.324328223888246	4305	21	125	7	5.6	2.0564824336716323	25|150|152|185|1131|3269|5743	ABL1|ADRA2A|ADRA2C|AGTR1|CHRM3|HRH1|PTGS2	-4.494697057828847	0	131.0	1.0	1.0	-5.913734441667018	11.479999999999999
1	1	-5.211459290766796	-5.903005170459451	GO:0017157	M11	2	0	GO Biological Processes	19	regulation of exocytosis	19_GO:0051179 localization	-5.903005170459451	4.273377010125074	6.3389883773388815	4305	73	207	15	7.246376811594203	1.801941658435389	135|136|150|301|613|1020|1080|1812|2932|4067|5579|6850|23621|116443|120892	ADORA2A|ADORA2B|ADRA2A|ANXA1|BCR|CDK5|CFTR|DRD1|GSK3B|LYN|PRKCB|SYK|BACE1|GRIN3A|LRRK2	-4.485321312851959	0	29.0	0.0	0.0	-11.4351131761209	17.220000000000002
1	1	-4.30431902608128	-5.901952626924252	GO:2001234	M11	2	0	GO Biological Processes	19	negative regulation of apoptotic signaling pathway	19_GO:0023052 signaling	-5.901952626924252	3.354371201496026	5.978345672889139	4305	124	207	20	9.66183574879227	2.05343179799038	207|367|596|598|1457|2932|3065|4170|4780|5291|5743|5770|5894|5970|6198|6714|7046|7124|23411|120892	AKT1|AR|BCL2|BCL2L1|CSNK2A1|GSK3B|HDAC1|MCL1|NFE2L2|PIK3CB|PTGS2|PTPN1|RAF1|RELA|RPS6KB1|SRC|TGFBR1|TNF|SIRT1|LRRK2	-4.485321312851959	0	106.0	0.0	0.0	-6.557897667583271	4.378337147215865
1	1	-5.295713710262156	-5.1596825269124915	GO:0070920	M11	2	0	GO Biological Processes	19	regulation of production of small RNA involved in gene silencing by RNA	19_GO:0048519 negative regulation of biological process	-5.898457851361337	8.476495200590696	7.487667071294277	4305	17	239	8	3.3472803347280333	1.1634671669952383	1956|2099|3569|5604|5605|7040|7124|7157	EGFR|ESR1|IL6|MAP2K1|MAP2K2|TGFB1|TNF|TP53	-4.27433431209522	0	132.0	1.0	1.0	-5.898457851361337	10.292887029288703
1	1	-5.295713710262156	-5.1596825269124915	GO:1903798	M11	2	0	GO Biological Processes	19	regulation of production of miRNAs involved in gene silencing by miRNA	19_GO:0048519 negative regulation of biological process	-5.898457851361337	8.476495200590696	7.487667071294277	4305	17	239	8	3.3472803347280333	1.1634671669952383	1956|2099|3569|5604|5605|7040|7124|7157	EGFR|ESR1|IL6|MAP2K1|MAP2K2|TGFB1|TNF|TP53	-4.27433431209522	0	132.0	0.0	0.0	-5.898457851361337	10.292887029288703
1	1	-5.295713710262156	-4.0403806167752085	GO:1904385	M11	2	0	GO Biological Processes	19	cellular response to angiotensin	19_GO:0050896 response to stimulus	-5.898457851361337	8.476495200590696	7.487667071294277	4305	17	239	8	3.3472803347280333	1.1634671669952383	185|760|3480|4780|4921|5580|5970|6714	AGTR1|CA2|IGF1R|NFE2L2|DDR2|PRKCD|RELA|SRC	-4.27433431209522	0	86.0	0.0	0.0	-7.5830455260574094	14.760000000000002
1	1	-5.694807681832464	-4.939859023363839	GO:0090068	M11	2	0	GO Biological Processes	19	positive regulation of cell cycle process	19_GO:0048518 positive regulation of biological process	-5.894169735172223	3.3356578335657834	5.959406470120512	4305	108	239	20	8.368200836820083	1.7911840108773895	207|301|351|595|983|1019|1956|3480|3643|4869|4921|5159|5581|6240|6241|6790|7124|8850|9212|11200	AKT1|ANXA1|APP|CCND1|CDK1|CDK4|EGFR|IGF1R|INSR|NPM1|DDR2|PDGFRB|PRKCE|RRM1|RRM2|AURKA|TNF|KAT2B|AURKB|CHEK2	-4.271012368678128	0	75.0	0.0	0.0	-8.031368548565876	6.61725955204216
1	1	-3.2384721568574135	-5.335041351308302	GO:0032102	M11	2	0	GO Biological Processes	19	negative regulation of response to external stimulus	19_GO:0048519 negative regulation of biological process	-5.89090900522091	2.850087389439119	5.743877424037857	4305	158	239	25	10.460251046025105	1.9796118260474578	18|135|613|1432|1812|2147|4067|5156|5327|5465|5467|5468|5580|5728|5734|6347|6714|6850|7010|7124|7525|9971|10769|23621|116443	ABAT|ADORA2A|BCR|MAPK14|DRD1|F2|LYN|PDGFRA|PLAT|PPARA|PPARD|PPARG|PRKCD|PTEN|PTGER4|CCL2|SRC|SYK|TEK|TNF|YES1|NR1H4|PLK2|BACE1|GRIN3A	-4.269677559762853	0	68.0	0.0	0.0	-8.399833249641697	7.205020920502092
1	1	-5.005546198295704	-3.3131156137574154	R-HSA-9679506	M11	2	0	Reactome Gene Sets	6	SARS-CoV Infections		-5.89090900522091	2.850087389439119	5.743877424037857	4305	158	239	25	10.460251046025105	1.9796118260474578	207|208|476|478|486|1147|1312|2908|2931|2932|3065|3066|3320|3326|3551|3614|3615|3716|3717|3718|4780|5781|6093|7422|10000	AKT1|AKT2|ATP1A1|ATP1A3|FXYD2|CHUK|COMT|NR3C1|GSK3A|GSK3B|HDAC1|HDAC2|HSP90AA1|HSP90AB1|IKBKB|IMPDH1|IMPDH2|JAK1|JAK2|JAK3|NFE2L2|PTPN11|ROCK1|VEGFA|AKT3	-4.269677559762853	0	60.0	0.0	0.0	-8.716863251445368	5.670618317061831
1	1	-4.923952307068002	-5.889459257172162	GO:0001505	M11	2	0	GO Biological Processes	19	regulation of neurotransmitter levels	19_GO:0065007 biological regulation	-5.889459257172162	4.549365942028985	6.4289782352548634	4305	64	207	14	6.763285024154589	1.7453685823899043	18|135|136|150|1020|1312|1812|2932|4128|4129|5579|23621|116443|120892	ABAT|ADORA2A|ADORA2B|ADRA2A|CDK5|COMT|DRD1|GSK3B|MAOA|MAOB|PRKCB|BACE1|GRIN3A|LRRK2	-4.4740259976028165	0	29.0	0.0	0.0	-11.4351131761209	17.220000000000002
1	1	-3.340648653304498	-4.399476437145303	GO:0061041	M11	2	0	GO Biological Processes	19	regulation of wound healing	19_GO:0050896 response to stimulus	-5.882930531361307	4.221691945606694	6.294935097255353	4305	64	239	15	6.2761506276150625	1.5688188079373753	18|150|301|2147|2475|4780|4921|5156|5327|5580|5581|5728|6915|7124|79001	ABAT|ADRA2A|ANXA1|F2|MTOR|NFE2L2|DDR2|PDGFRA|PLAT|PRKCD|PRKCE|PTEN|TBXA2R|TNF|VKORC1	-4.262658853104699	0	113.0	0.0	0.0	-6.201376630801327	5.403765690376569
1	1	-3.45364255430739	-5.882733562599822	WP1982	M11	2	0	WikiPathways	27	Sterol regulatory element-binding proteins (SREBP) signaling		-5.882733562599822	5.3098982423681775	6.676493706187233	4305	47	207	12	5.797101449275362	1.6242482612208529	207|1595|2194|2224|2475|2931|3156|4023|5290|5468|5566|23411	AKT1|CYP51A1|FASN|FDPS|MTOR|GSK3A|HMGCR|LPL|PIK3CA|PPARG|PRKACA|SIRT1	-4.4678980931894205	0	133.0	1.0	1.0	-5.882733562599822	6.932367149758454
0	1	0.0	-5.867944427991892	R-HSA-5576891	M01	1	0	Reactome Gene Sets	6	Cardiac conduction		-5.867944427991892	6.499094202898551	7.016734262506928	4305	32	207	10	4.830917874396135	1.4903133605747165	476|478|486|775|801|3767|3784|5566|6335|8850	ATP1A1|ATP1A3|FXYD2|CACNA1C|CALM1|KCNJ11|KCNQ1|PRKACA|SCN9A|KAT2B	-4.4543020760404275	0	103.0	0.0	0.0	-6.636960926351434	15.597826086956522
1	1	-5.859407367357083	-2.587318062142982	GO:0007173	M11	2	0	GO Biological Processes	19	epidermal growth factor receptor signaling pathway	19_GO:0023052 signaling	-5.859407367357083	9.184	7.777879052060173	4305	30	125	8	6.4	2.189136816190345	25|207|673|1956|5290|5781|6714|7040	ABL1|AKT1|BRAF|EGFR|PIK3CA|PTPN11|SRC|TGFB1	-4.449918695718658	0	90.0	0.0	0.0	-7.39964458650371	13.776
1	1	-5.859407367357083	-3.3725412107138504	GO:0050994	M11	2	0	GO Biological Processes	19	regulation of lipid catabolic process	19_GO:0008152 metabolic process	-5.859407367357083	9.184	7.777879052060173	4305	30	125	8	6.4	2.189136816190345	150|207|208|1019|5294|5580|5581|7124	ADRA2A|AKT1|AKT2|CDK4|PIK3CG|PRKCD|PRKCE|TNF	-4.449918695718658	0	119.0	0.0	0.0	-6.103066048065166	9.184
1	0	-5.859407367357083	0.0	R-HSA-9607240	M10	1	0	Reactome Gene Sets	6	FLT3 Signaling		-5.859407367357083	9.184	7.777879052060173	4305	30	125	8	6.4	2.189136816190345	207|208|2322|3932|5290|5781|6850|10000	AKT1|AKT2|FLT3|LCK|PIK3CA|PTPN11|SYK|AKT3	-4.449918695718658	0	30.0	0.0	0.0	-11.392796368441784	15.067499999999999
1	1	-5.858821088129046	-3.22011197087601	GO:0051341	M11	2	0	GO Biological Processes	19	regulation of oxidoreductase activity	19_GO:0065007 biological regulation	-5.858821088129046	6.752941176470589	7.146267613263616	4305	51	125	10	8.0	2.426520142096496	25|185|207|1719|1956|5291|7124|7421|10013|120892	ABL1|AGTR1|AKT1|DHFR|EGFR|PIK3CB|TNF|VDR|HDAC6|LRRK2	-4.449918695718658	0	134.0	1.0	1.0	-5.858821088129046	27.552
1	1	-4.693959192568385	-4.8566050778637475	GO:0080135	M11	2	0	GO Biological Processes	19	regulation of cellular response to stress	19_GO:0050896 response to stimulus	-5.8580938014148956	2.170187024247618	5.3804231428203195	4305	332	239	40	16.736401673640167	2.4146805417602577	25|142|207|351|596|598|1111|1719|1956|2033|2324|2475|2932|3480|4067|4170|4233|4780|4869|4921|5291|5580|5591|5594|5604|5605|5728|5743|5770|7124|7157|7226|7422|8841|8850|10013|11200|23411|83933|120892	ABL1|PARP1|AKT1|APP|BCL2|BCL2L1|CHEK1|DHFR|EGFR|EP300|FLT4|MTOR|GSK3B|IGF1R|LYN|MCL1|MET|NFE2L2|NPM1|DDR2|PIK3CB|PRKCD|PRKDC|MAPK1|MAP2K1|MAP2K2|PTEN|PTGS2|PTPN1|TNF|TP53|TRPM2|VEGFA|HDAC3|KAT2B|HDAC6|CHEK2|SIRT1|HDAC10|LRRK2	-4.23877977400256	0	106.0	0.0	0.0	-6.557897667583271	4.378337147215865
1	0	-5.852042572843275	0.0	GO:0021766	M10	1	0	GO Biological Processes	19	hippocampus development	19_GO:0032502 developmental process	-5.852042572843275	7.7490000000000006	7.415029838598496	4305	40	125	9	7.2	2.3119861591281206	836|1020|1812|2932|3065|3480|5728|5914|6608	CASP3|CDK5|DRD1|GSK3B|HDAC1|IGF1R|PTEN|RARA|SMO	-4.4443171309686615	0	84.0	0.0	0.0	-7.7024050049262645	7.7490000000000006
1	1	-5.012363754331672	-5.849330909729223	R-HSA-5674499	M11	2	0	Reactome Gene Sets	6	Negative feedback regulation of MAPK pathway		-5.849330909729223	17.330917874396135	8.99575925846082	4305	6	207	5	2.4154589371980677	1.0671001199071612	673|5594|5604|5605|5894	BRAF|MAPK1|MAP2K1|MAP2K2|RAF1	-4.44219274919076	0	15.0	0.0	0.0	-15.119454358829058	25.830000000000002
1	1	-5.072157804070871	-5.67290295285973	GO:1900407	M11	2	0	GO Biological Processes	19	regulation of cellular response to oxidative stress	19_GO:0050896 response to stimulus	-5.8223919473113614	4.778840406455469	6.449219754047771	4305	49	239	13	5.439330543933054	1.4669963872189893	25|142|207|1719|4170|4233|4780|4921|7124|7226|10013|23411|120892	ABL1|PARP1|AKT1|DHFR|MCL1|MET|NFE2L2|DDR2|TNF|TRPM2|HDAC6|SIRT1|LRRK2	-4.208104630492125	0	126.0	0.0	0.0	-5.992209041882798	10.39855072463768
1	1	-3.6531720600808595	-5.169032102238309	GO:0007584	M11	2	0	GO Biological Processes	19	response to nutrient	19_GO:0050896 response to stimulus	-5.820773585371916	3.9479566687682697	6.158303534044756	4305	73	239	16	6.694560669456067	1.616648380102937	595|1545|1728|2475|3480|4023|5292|5467|5468|5743|5914|6198|6915|7298|7421|9971	CCND1|CYP1B1|NQO1|MTOR|IGF1R|LPL|PIM1|PPARD|PPARG|PTGS2|RARA|RPS6KB1|TBXA2R|TYMS|VDR|NR1H4	-4.208104630492125	0	135.0	1.0	1.0	-5.820773585371916	4.156742838751207
1	1	-2.980965628197614	-5.817024628723031	GO:0006936	M11	2	0	GO Biological Processes	19	muscle contraction	19_GO:0032501 multicellular organismal process	-5.817024628723031	4.827898550724638	6.47957310802694	4305	56	207	13	6.280193236714976	1.6862308203856435	476|775|776|1131|1812|2475|2548|3778|3784|5290|6093|6198|7124	ATP1A1|CACNA1C|CACNA1D|CHRM3|DRD1|MTOR|GAA|KCNMA1|KCNQ1|PIK3CA|ROCK1|RPS6KB1|TNF	-4.4139753502689905	0	103.0	0.0	0.0	-6.636960926351434	15.597826086956522
1	1	-3.7497456129715165	-5.817024628723031	M121	M11	2	0	Canonical Pathways	11	PID MTOR 4PATHWAY		-5.817024628723031	4.827898550724638	6.47957310802694	4305	56	207	13	6.280193236714976	1.6862308203856435	207|673|898|1017|2475|3551|5578|5594|5604|5605|5894|6198|6446	AKT1|BRAF|CCNE1|CDK2|MTOR|IKBKB|PRKCA|MAPK1|MAP2K1|MAP2K2|RAF1|RPS6KB1|SGK1	-4.4139753502689905	0	15.0	0.0	0.0	-15.119454358829058	25.830000000000002
1	1	-2.5123237148550723	-3.7194696075140863	WP474	M11	2	0	WikiPathways	27	Endochondral ossification		-5.805912038003152	5.661087866108787	6.7121054249809955	4305	35	239	11	4.602510460251046	1.3553982315394193	207|801|2260|2261|3480|4921|5327|5566|7040|7422|9759	AKT1|CALM1|FGFR1|FGFR3|IGF1R|DDR2|PLAT|PRKACA|TGFB1|VEGFA|HDAC4	-4.195188662439081	0	136.0	1.0	1.0	-5.805912038003152	5.661087866108787
1	1	-2.5123237148550723	-3.7194696075140863	WP4808	M11	2	0	WikiPathways	27	Endochondral ossification with skeletal dysplasias		-5.805912038003152	5.661087866108787	6.7121054249809955	4305	35	239	11	4.602510460251046	1.3553982315394193	207|801|2260|2261|3480|4921|5327|5566|7040|7422|9759	AKT1|CALM1|FGFR1|FGFR3|IGF1R|DDR2|PLAT|PRKACA|TGFB1|VEGFA|HDAC4	-4.195188662439081	0	136.0	0.0	0.0	-5.805912038003152	5.661087866108787
1	1	-5.18608309807428	-5.561030633169506	GO:0000165	M11	2	0	GO Biological Processes	19	MAPK cascade	19_GO:0023052 signaling	-5.80504056215364	3.178685700221511	5.8427842012882705	4305	119	239	21	8.786610878661088	1.831222191881174	673|983|1432|1956|2260|2261|3551|3791|5594|5599|5600|5604|5605|5734|5894|5979|6300|6347|7040|7124|120892	BRAF|CDK1|MAPK14|EGFR|FGFR1|FGFR3|IKBKB|KDR|MAPK1|MAPK8|MAPK11|MAP2K1|MAP2K2|PTGER4|RAF1|RET|MAPK12|CCL2|TGFB1|TNF|LRRK2	-4.195188662439081	0	10.0	0.0	0.0	-15.998699473245196	7.770120600541471
1	1	-2.674443625611994	-5.804359813706141	GO:0055082	M11	2	0	GO Biological Processes	19	cellular chemical homeostasis	19_GO:0065007 biological regulation	-5.804359813706141	2.989583333333333	5.7636179483880765	4305	160	207	23	11.11111111111111	2.1843252763688463	351|476|478|506|523|596|760|1080|2147|3358|3778|3784|3932|5290|5291|5566|5579|5594|5894|7421|9971|23411|120892	APP|ATP1A1|ATP1A3|ATP5F1B|ATP6V1A|BCL2|CA2|CFTR|F2|HTR2C|KCNMA1|KCNQ1|LCK|PIK3CA|PIK3CB|PRKACA|PRKCB|MAPK1|RAF1|VDR|NR1H4|SIRT1|LRRK2	-4.401891531301163	0	92.0	0.0	0.0	-7.314243882416909	5.942028985507246
1	0	-5.7949855352108814	0.0	GO:1905475	M10	1	0	GO Biological Processes	19	regulation of protein localization to membrane	19_GO:0051179 localization	-5.7949855352108814	5.9193750000000005	6.855967930272515	4305	64	125	11	8.8	2.533866610538132	207|208|367|1020|1956|2064|3689|5581|5599|7040|7124	AKT1|AKT2|AR|CDK5|EGFR|ERBB2|ITGB2|PRKCE|MAPK8|TGFB1|TNF	-4.393097472640909	0	119.0	0.0	0.0	-6.103066048065166	9.184
1	1	-5.72517760311574	-4.329349996928902	WP2431	M11	2	0	WikiPathways	27	Spinal cord injury		-5.790765543930157	4.156742838751207	6.216763535449671	4305	65	239	15	6.2761506276150625	1.5688188079373753	301|595|836|983|1017|1019|1956|3569|5578|5594|5743|6347|7040|7124|7157	ANXA1|CCND1|CASP3|CDK1|CDK2|CDK4|EGFR|IL6|PRKCA|MAPK1|PTGS2|CCL2|TGFB1|TNF|TP53	-4.182295384431723	0	132.0	0.0	0.0	-5.898457851361337	10.292887029288703
1	1	-4.682038502458575	-4.6938908286943235	WP1971	M11	2	0	WikiPathways	27	Integrated cancer pathway		-5.78934838413505	5.146443514644351	6.546273215259016	4305	42	239	12	5.02092050209205	1.412559337104282	207|596|836|983|1017|1019|1111|3716|5347|5728|7157|11200	AKT1|BCL2|CASP3|CDK1|CDK2|CDK4|CHEK1|JAK1|PLK1|PTEN|TP53|CHEK2	-4.182295384431723	0	115.0	0.0	0.0	-6.168944387052089	8.318840579710145
1	1	-4.516007618845692	-5.723192421903372	M40	M11	2	0	Canonical Pathways	11	PID E2F PATHWAY		-5.787602354329935	4.424135652939881	6.308811190984874	4305	57	239	14	5.857740585774058	1.5190022790896067	898|983|1017|1066|1719|2033|3065|4170|5422|6240|6241|7298|8850|23411	CCNE1|CDK1|CDK2|CES1|DHFR|EP300|HDAC1|MCL1|POLA1|RRM1|RRM2|TYMS|KAT2B|SIRT1	-4.181478327134619	0	39.0	0.0	0.0	-9.883733203621924	8.984347826086957
1	0	-5.7838940691084115	0.0	GO:0061564	M10	1	0	GO Biological Processes	19	axon development	19_GO:0032502 developmental process	-5.7838940691084115	3.9930434782608693	6.179364528593641	4305	138	125	16	12.8	2.988190087661761	25|596|836|1020|1719|2064|3320|3326|3480|3717|5728|5781|6608|7155|7422|10013	ABL1|BCL2|CASP3|CDK5|DHFR|ERBB2|HSP90AA1|HSP90AB1|IGF1R|JAK2|PTEN|PTPN11|SMO|TOP2B|VEGFA|HDAC6	-4.38381215935808	0	84.0	0.0	0.0	-7.7024050049262645	7.7490000000000006
1	1	-5.776762957163302	-4.588016354378828	M105	M11	2	0	Canonical Pathways	11	PID TELOMERASE PATHWAY		-5.776762957163302	6.6230769230769235	7.0539276683500605	4305	52	125	10	8.0	2.426520142096496	25|207|1956|2099|2475|3065|3320|5594|7040|10038	ABL1|AKT1|EGFR|ESR1|MTOR|HDAC1|HSP90AA1|MAPK1|TGFB1|PARP2	-4.378340028523051	0	137.0	1.0	1.0	-5.776762957163302	6.6230769230769235
1	1	-3.4867202425825323	-5.770260205615972	GO:0010038	M11	2	0	GO Biological Processes	19	response to metal ion	19_GO:0050896 response to stimulus	-5.770260205615972	3.070712965664818	5.781101502243382	4305	149	207	22	10.628019323671497	2.1421095945553446	18|142|207|351|595|596|673|801|983|1147|1728|1956|3778|3815|4129|4780|5594|5599|5743|7226|23621|120892	ABAT|PARP1|AKT1|APP|CCND1|BCL2|BRAF|CALM1|CDK1|CHUK|NQO1|EGFR|KCNMA1|KIT|MAOB|NFE2L2|MAPK1|MAPK8|PTGS2|TRPM2|BACE1|LRRK2	-4.372412120847739	0	32.0	0.0	0.0	-11.191026774403953	5.253661087866109
1	1	-5.610854325392033	-2.3925722127948994	GO:0043491	M11	2	0	GO Biological Processes	19	protein kinase B signaling	19_GO:0023052 signaling	-5.750049161859722	7.048390030925959	7.050692431396008	4305	23	239	9	3.7656903765690375	1.2313692987799818	207|3791|5290|5728|6198|6347|7040|7124|10461	AKT1|KDR|PIK3CA|PTEN|RPS6KB1|CCL2|TGFB1|TNF|MERTK	-4.146700188719178	0	120.0	0.0	0.0	-6.097275005229291	7.048390030925959
1	1	-2.407971650002451	-5.183356873922803	WP5113	M11	2	0	WikiPathways	27	Antiviral and anti-inflammatory effects of Nrf2 on SARS-CoV-2 pathway		-5.750049161859722	7.048390030925959	7.050692431396008	4305	23	239	9	3.7656903765690375	1.2313692987799818	1147|1728|3551|3569|4780|5970|6256|6347|7124	CHUK|NQO1|IKBKB|IL6|NFE2L2|RELA|RXRA|CCL2|TNF	-4.146700188719178	0	48.0	0.0	0.0	-9.520175901267168	12.998188405797102
1	1	-2.1989496127129993	-5.745676213355467	GO:0098771	M11	2	0	GO Biological Processes	19	inorganic ion homeostasis	19_GO:0065007 biological regulation	-5.745676213355467	3.1647763074984248	5.808662535690687	4305	138	207	21	10.144927536231885	2.0985078652280813	351|476|478|506|523|596|760|771|1080|2147|3358|3778|3784|3791|3932|5291|5566|5579|5594|7421|120892	APP|ATP1A1|ATP1A3|ATP5F1B|ATP6V1A|BCL2|CA2|CA12|CFTR|F2|HTR2C|KCNMA1|KCNQ1|KDR|LCK|PIK3CB|PRKACA|PRKCB|MAPK1|VDR|LRRK2	-4.351261304425628	0	92.0	0.0	0.0	-7.314243882416909	5.942028985507246
1	1	-2.888624782863246	-5.301425244223005	GO:0043551	M11	2	0	GO Biological Processes	19	regulation of phosphatidylinositol 3-kinase activity	19_GO:0008152 metabolic process	-5.741505779657908	6.211224931467321	6.826079850779945	4305	29	239	10	4.184100418410042	1.2951524449935063	2261|2321|2322|3815|4067|5156|5159|6714|7010|7040	FGFR3|FLT1|FLT3|KIT|LYN|PDGFRA|PDGFRB|SRC|TEK|TGFB1	-4.1409142410625535	0	12.0	0.0	0.0	-15.46113752130327	10.59561900073837
1	1	-5.740386171762897	-5.034182313498092	GO:0051881	M11	2	0	GO Biological Processes	19	regulation of mitochondrial membrane potential	19_GO:0065007 biological regulation	-5.740386171762897	8.88774193548387	7.621128392883849	4305	31	125	8	6.4	2.189136816190345	25|135|142|207|208|596|6714|120892	ABL1|ADORA2A|PARP1|AKT1|AKT2|BCL2|SRC|LRRK2	-4.3471096500691475	0	138.0	1.0	1.0	-5.740386171762897	15.597826086956522
1	0	-5.740386171762897	0.0	M5193	M10	1	0	Canonical Pathways	11	SIG CHEMOTAXIS		-5.740386171762897	8.88774193548387	7.621128392883849	4305	31	125	8	6.4	2.189136816190345	207|208|695|5290|5293|5294|5728|10000	AKT1|AKT2|BTK|PIK3CA|PIK3CD|PIK3CG|PTEN|AKT3	-4.3471096500691475	0	8.0	0.0	0.0	-17.82547596819934	25.830000000000002
1	1	-5.516094417110883	-5.729581699235366	GO:0046928	M11	2	0	GO Biological Processes	19	regulation of neurotransmitter secretion	19_GO:0023052 signaling	-5.729581699235366	6.3021519543258675	6.8711407524131545	4305	33	207	10	4.830917874396135	1.4903133605747165	135|136|150|1020|1812|2932|5579|23621|116443|120892	ADORA2A|ADORA2B|ADRA2A|CDK5|DRD1|GSK3B|PRKCB|BACE1|GRIN3A|LRRK2	-4.337440588598531	0	29.0	0.0	0.0	-11.4351131761209	17.220000000000002
1	1	-2.934497052316766	-5.723192421903372	M19	M11	2	0	Canonical Pathways	11	PID P73PATHWAY		-5.723192421903372	4.743198576150521	6.393274738766538	4305	57	207	13	6.280193236714976	1.6862308203856435	25|983|1017|1111|1432|2033|2194|3716|5347|5600|5970|7846|23411	ABL1|CDK1|CDK2|CHEK1|MAPK14|EP300|FASN|JAK1|PLK1|MAPK11|RELA|TUBA1A|SIRT1	-4.333313266806414	0	139.0	1.0	1.0	-5.723192421903372	4.743198576150521
1	1	-5.716882613193964	-3.65960116556311	GO:0045321	M11	2	0	GO Biological Processes	19	leukocyte activation	19_GO:0002376 immune system process	-5.716882613193964	3.1445217391304348	5.780076168368074	4305	230	125	21	16.8	3.3439617222689613	25|301|596|695|2322|2475|3615|3689|3717|3718|3932|5293|5294|5579|5580|5581|5734|6097|6850|7124|10461	ABL1|ANXA1|BCL2|BTK|FLT3|MTOR|IMPDH2|ITGB2|JAK2|JAK3|LCK|PIK3CD|PIK3CG|PRKCB|PRKCD|PRKCE|PTGER4|RORC|SYK|TNF|MERTK	-4.32869222684285	0	18.0	0.0	0.0	-13.855315437324869	7.5337499999999995
1	1	-4.691507625877394	-4.82782108246899	GO:0038083	M11	2	0	GO Biological Processes	19	peptidyl-tyrosine autophosphorylation	19_GO:0008152 metabolic process	-5.716784415792514	9.699066623752817	7.614929223318986	4305	13	239	7	2.928870292887029	1.0906770153747272	25|1956|3480|3643|3791|3932|6714	ABL1|EGFR|IGF1R|INSR|KDR|LCK|SRC	-4.118021488243567	0	140.0	1.0	1.0	-5.716784415792514	10.762500000000001
1	1	-4.9966283121760915	-5.57226461297526	GO:1902882	M11	2	0	GO Biological Processes	19	regulation of response to oxidative stress	19_GO:0050896 response to stimulus	-5.713329464902079	4.683263598326359	6.350668090915604	4305	50	239	13	5.439330543933054	1.4669963872189893	25|142|207|1719|4170|4233|4780|4921|7124|7226|10013|23411|120892	ABL1|PARP1|AKT1|DHFR|MCL1|MET|NFE2L2|DDR2|TNF|TRPM2|HDAC6|SIRT1|LRRK2	-4.116387481244759	0	126.0	0.0	0.0	-5.992209041882798	10.39855072463768
1	1	-4.117673137935834	-4.579037822146839	R-HSA-112411	M11	2	0	Reactome Gene Sets	6	MAPK1 (ERK2) activation		-5.697052802864655	12.00836820083682	8.014260597566656	4305	9	239	6	2.510460251046025	1.0119445931227138	3569|3716|3717|5594|5605|5781	IL6|JAK1|JAK2|MAPK1|MAP2K2|PTPN11	-4.101924159970802	0	95.0	0.0	0.0	-7.114798844005152	12.478260869565217
1	1	-5.696651086067206	-4.505446666165837	M81	M11	2	0	Canonical Pathways	11	PID CDC42 PATHWAY		-5.696651086067206	6.498113207547171	6.963987479858657	4305	53	125	10	8.0	2.426520142096496	673|1432|2475|2932|5290|5581|5594|5599|6714|7525	BRAF|MAPK14|MTOR|GSK3B|PIK3CA|PRKCE|MAPK1|MAPK8|SRC|YES1	-4.309582908304077	0	15.0	0.0	0.0	-15.119454358829058	25.830000000000002
1	1	-2.203921679219559	-5.631565489291936	GO:0030183	M11	2	0	GO Biological Processes	19	B cell differentiation	19_GO:0002376 immune system process	-5.689373668637553	4.3478574520271245	6.222877028449067	4305	58	239	14	5.857740585774058	1.5190022790896067	25|596|695|2033|2322|3569|3718|3815|5293|5591|7157|9734|9759|10014	ABL1|BCL2|BTK|EP300|FLT3|IL6|JAK3|KIT|PIK3CD|PRKDC|TP53|HDAC9|HDAC4|HDAC5	-4.095148864741946	0	18.0	0.0	0.0	-13.855315437324869	7.5337499999999995
0	1	0.0	-5.68701577415393	GO:0007214	M01	1	0	GO Biological Processes	19	gamma-aminobutyric acid signaling pathway	19_GO:0023052 signaling	-5.68701577415393	12.478260869565217	8.16638468287655	4305	10	207	6	2.898550724637681	1.1660525840606604	2550|2554|2558|2562|2565|9568	GABBR1|GABRA1|GABRA5|GABRB3|GABRG1|GABBR2	-4.3027404965749705	0	76.0	0.0	0.0	-7.979047334114033	13.864734299516906
0	1	0.0	-5.68701577415393	GO:0051932	M01	1	0	GO Biological Processes	19	synaptic transmission, GABAergic	19_GO:0023052 signaling	-5.68701577415393	12.478260869565217	8.16638468287655	4305	10	207	6	2.898550724637681	1.1660525840606604	2550|2554|2558|2562|2565|9568	GABBR1|GABRA1|GABRA5|GABRB3|GABRG1|GABBR2	-4.3027404965749705	0	76.0	0.0	0.0	-7.979047334114033	13.864734299516906
1	1	-3.9056715725873876	-5.68701577415393	GO:0071875	M11	2	0	GO Biological Processes	19	adrenergic receptor signaling pathway	19_GO:0023052 signaling	-5.68701577415393	12.478260869565217	8.16638468287655	4305	10	207	6	2.898550724637681	1.1660525840606604	150|152|154|1812|3784|5144	ADRA2A|ADRA2C|ADRB2|DRD1|KCNQ1|PDE4D	-4.3027404965749705	0	94.0	0.0	0.0	-7.197230800631509	34.440000000000005
1	1	-4.865863424565719	-3.6356839579454125	GO:0045786	M11	2	0	GO Biological Processes	19	negative regulation of cell cycle	19_GO:0048519 negative regulation of biological process	-5.683817673362087	2.7797148613048197	5.597600017432774	4305	162	239	25	10.460251046025105	1.9796118260474578	25|595|596|836|983|1017|1020|1111|1432|4869|5347|5591|5728|5743|5781|6300|6347|7040|7124|7157|8850|9212|10769|11200|23411	ABL1|CCND1|BCL2|CASP3|CDK1|CDK2|CDK5|CHEK1|MAPK14|NPM1|PLK1|PRKDC|PTEN|PTGS2|PTPN11|MAPK12|CCL2|TGFB1|TNF|TP53|KAT2B|AURKB|PLK2|CHEK2|SIRT1	-4.0904948313314975	0	115.0	0.0	0.0	-6.168944387052089	8.318840579710145
1	1	-5.209560166817067	-5.346102853216865	R-HSA-512988	M11	2	0	Reactome Gene Sets	6	Interleukin-3, Interleukin-5 and GM-CSF signaling		-5.669125041744549	5.503835425383542	6.578427310149099	4305	36	239	11	4.602510460251046	1.3553982315394193	3716|3717|3718|4067|5290|5291|5293|5566|5781|6850|7525	JAK1|JAK2|JAK3|LYN|PIK3CA|PIK3CB|PIK3CD|PRKACA|PTPN11|SYK|YES1	-4.081829670726882	0	55.0	0.0	0.0	-8.888496225042424	25.830000000000002
1	1	-2.8721692999513166	-3.8065494573712932	GO:0010631	M11	2	0	GO Biological Processes	19	epithelial cell migration	19_GO:0040011 locomotion	-5.668890691872702	5.026758781745645	6.43331052016536	4305	43	239	12	5.02092050209205	1.412559337104282	25|207|1545|3791|3815|5290|5467|5728|5781|6093|7046|7422	ABL1|AKT1|CYP1B1|KDR|KIT|PIK3CA|PPARD|PTEN|PTPN11|ROCK1|TGFBR1|VEGFA	-4.081829670726882	0	99.0	0.0	0.0	-6.943209861326338	8.187523773297832
1	1	-2.8721692999513166	-3.8065494573712932	GO:0090130	M11	2	0	GO Biological Processes	19	tissue migration	19_GO:0032501 multicellular organismal process	-5.668890691872702	5.026758781745645	6.43331052016536	4305	43	239	12	5.02092050209205	1.412559337104282	25|207|1545|3791|3815|5290|5467|5728|5781|6093|7046|7422	ABL1|AKT1|CYP1B1|KDR|KIT|PIK3CA|PPARD|PTEN|PTPN11|ROCK1|TGFBR1|VEGFA	-4.081829670726882	0	99.0	0.0	0.0	-6.943209861326338	8.187523773297832
1	1	-2.8721692999513166	-3.8065494573712932	GO:0090132	M11	2	0	GO Biological Processes	19	epithelium migration	19_GO:0032501 multicellular organismal process	-5.668890691872702	5.026758781745645	6.43331052016536	4305	43	239	12	5.02092050209205	1.412559337104282	25|207|1545|3791|3815|5290|5467|5728|5781|6093|7046|7422	ABL1|AKT1|CYP1B1|KDR|KIT|PIK3CA|PPARD|PTEN|PTPN11|ROCK1|TGFBR1|VEGFA	-4.081829670726882	0	99.0	0.0	0.0	-6.943209861326338	8.187523773297832
1	1	-5.668096224769275	-3.3052234541558496	GO:0002431	M11	2	0	GO Biological Processes	19	Fc receptor mediated stimulatory signaling pathway	19_GO:0002376 immune system process	-5.668096224769275	13.776000000000002	8.570672168936136	4305	15	125	6	4.8	1.9119832635250757	25|5580|5581|6714|6850|7525	ABL1|PRKCD|PRKCE|SRC|SYK|YES1	-4.287148890539243	0	73.0	0.0	0.0	-8.127752768416299	15.067499999999999
1	1	-5.668096224769275	-3.3052234541558496	GO:0002433	M11	2	0	GO Biological Processes	19	immune response-regulating cell surface receptor signaling pathway involved in phagocytosis	19_GO:0002376 immune system process	-5.668096224769275	13.776000000000002	8.570672168936136	4305	15	125	6	4.8	1.9119832635250757	25|5580|5581|6714|6850|7525	ABL1|PRKCD|PRKCE|SRC|SYK|YES1	-4.287148890539243	0	73.0	0.0	0.0	-8.127752768416299	15.067499999999999
1	1	-5.668096224769275	-3.3052234541558496	GO:0038096	M11	2	0	GO Biological Processes	19	Fc-gamma receptor signaling pathway involved in phagocytosis	19_GO:0002376 immune system process	-5.668096224769275	13.776000000000002	8.570672168936136	4305	15	125	6	4.8	1.9119832635250757	25|5580|5581|6714|6850|7525	ABL1|PRKCD|PRKCE|SRC|SYK|YES1	-4.287148890539243	0	73.0	0.0	0.0	-8.127752768416299	15.067499999999999
1	1	-3.556380294146413	-4.11481380483404	GO:0051090	M11	2	0	GO Biological Processes	19	regulation of DNA-binding transcription factor activity	19_GO:0008152 metabolic process	-5.666307590081672	2.4383804425280005	5.422827846869169	4305	229	239	31	12.97071129707113	2.1732798980558146	207|351|367|695|1147|1545|2033|2099|2100|3066|3551|3569|3717|3815|4869|4921|5292|5468|5579|5599|5728|5970|6446|6608|6850|7124|7422|9759|9971|10014|23411	AKT1|APP|AR|BTK|CHUK|CYP1B1|EP300|ESR1|ESR2|HDAC2|IKBKB|IL6|JAK2|KIT|NPM1|DDR2|PIM1|PPARG|PRKCB|MAPK8|PTEN|RELA|SGK1|SMO|SYK|TNF|VEGFA|HDAC4|NR1H4|HDAC5|SIRT1	-4.080133789840747	0	36.0	0.0	0.0	-10.468891163399046	3.299328886863582
1	1	-5.130014068566558	-3.881911560305598	GO:0048008	M11	2	0	GO Biological Processes	19	platelet-derived growth factor receptor signaling pathway	19_GO:0023052 signaling	-5.664363743425503	8.00557880055788	7.220294767478606	4305	18	239	8	3.3472803347280333	1.1634671669952383	25|3717|5156|5159|5327|5770|5781|7422	ABL1|JAK2|PDGFRA|PDGFRB|PLAT|PTPN1|PTPN11|VEGFA	-4.0800570975432855	0	141.0	1.0	1.0	-5.664363743425503	20.797101449275363
1	1	-5.130014068566558	-4.96376479167868	R-HSA-112409	M11	2	0	Reactome Gene Sets	6	RAF-independent MAPK1/3 activation		-5.664363743425503	8.00557880055788	7.220294767478606	4305	18	239	8	3.3472803347280333	1.1634671669952383	983|3569|3716|3717|5594|5604|5605|5781	CDK1|IL6|JAK1|JAK2|MAPK1|MAP2K1|MAP2K2|PTPN11	-4.0800570975432855	0	95.0	0.0	0.0	-7.114798844005152	12.478260869565217
1	1	-4.507699704554373	-5.28595382338012	R-HSA-5633007	M11	2	0	Reactome Gene Sets	6	Regulation of TP53 Activity		-5.663580058535495	3.3552793502338174	5.8359855778720275	4305	102	239	19	7.949790794979079	1.7498115927437183	207|208|983|1017|1020|1111|1432|1457|2033|2475|3065|3066|5600|6446|6790|7157|9212|10000|11200	AKT1|AKT2|CDK1|CDK2|CDK5|CHEK1|MAPK14|CSNK2A1|EP300|MTOR|HDAC1|HDAC2|MAPK11|SGK1|AURKA|TP53|AURKB|AKT3|CHEK2	-4.0800570975432855	0	115.0	0.0	0.0	-6.168944387052089	8.318840579710145
1	1	-4.063623826169724	-5.662447598052536	WP366	M11	2	0	WikiPathways	27	TGF-beta signaling pathway		-5.662447598052536	3.6828200483091784	5.974107370646381	4305	96	207	17	8.21256038647343	1.9082960132365834	207|351|595|983|1432|2033|3065|4233|5594|5599|5604|5605|5894|6093|6714|7046|7157	AKT1|APP|CCND1|CDK1|MAPK14|EP300|HDAC1|MET|MAPK1|MAPK8|MAP2K1|MAP2K2|RAF1|ROCK1|SRC|TGFBR1|TP53	-4.282853971463011	0	15.0	0.0	0.0	-15.119454358829058	25.830000000000002
1	0	-5.66100218151725	0.0	GO:1905477	M10	1	0	GO Biological Processes	19	positive regulation of protein localization to membrane	19_GO:0051179 localization	-5.66100218151725	7.380000000000001	7.184402487176254	4305	42	125	9	7.2	2.3119861591281206	207|208|1020|1956|2064|3689|5581|5599|7124	AKT1|AKT2|CDK5|EGFR|ERBB2|ITGB2|PRKCE|MAPK8|TNF	-4.282853971463011	0	119.0	0.0	0.0	-6.103066048065166	9.184
1	1	-4.223582398832991	-5.660618796761667	GO:0010506	M11	2	0	GO Biological Processes	19	regulation of autophagy	19_GO:0008152 metabolic process	-5.660618796761667	2.934560327198364	5.658565654444635	4305	163	207	23	11.11111111111111	2.1843252763688463	25|154|207|523|596|1020|2033|2475|2931|2932|3791|4170|4233|5290|5291|5566|5599|6093|7157|10013|10769|23411|120892	ABL1|ADRB2|AKT1|ATP6V1A|BCL2|CDK5|EP300|MTOR|GSK3A|GSK3B|KDR|MCL1|MET|PIK3CA|PIK3CB|PRKACA|MAPK8|ROCK1|TP53|HDAC6|PLK2|SIRT1|LRRK2	-4.282853971463011	0	142.0	1.0	1.0	-5.660618796761667	3.3378064054392556
1	1	-5.659950664414846	-4.579037822146839	GO:1903649	M11	2	0	GO Biological Processes	19	regulation of cytoplasmic transport	19_GO:0051179 localization	-5.659950664414846	19.133333333333336	9.416071774883541	4305	9	125	5	4.0	1.7527121840165316	5594|5604|5605|6714|120892	MAPK1|MAP2K1|MAP2K2|SRC|LRRK2	-4.282853971463011	0	15.0	0.0	0.0	-15.119454358829058	25.830000000000002
1	1	-3.876901622521031	-4.439981381333703	GO:0022898	M11	2	0	GO Biological Processes	19	regulation of transmembrane transporter activity	19_GO:0051179 localization	-5.637371540234381	3.6453974895397487	5.9357321979181	4305	84	239	17	7.112970711297071	1.662662479919971	150|154|351|486|596|776|801|1020|1080|1131|3784|5144|5243|5292|5566|5581|6347	ADRA2A|ADRB2|APP|FXYD2|BCL2|CACNA1D|CALM1|CDK5|CFTR|CHRM3|KCNQ1|PDE4D|ABCB1|PIM1|PRKACA|PRKCE|CCL2	-4.05560685889851	0	11.0	0.0	0.0	-15.75993576641762	4.5031380753138075
1	1	-5.6260586329906275	-4.015018164208212	GO:0010921	M11	2	0	GO Biological Processes	19	regulation of phosphatase activity	19_GO:0008152 metabolic process	-5.6260586329906275	8.61	7.471300364670498	4305	32	125	8	6.4	2.189136816190345	801|2475|2932|3326|3551|3717|5159|7124	CALM1|MTOR|GSK3B|HSP90AB1|IKBKB|JAK2|PDGFRB|TNF	-4.251691644071918	0	89.0	0.0	0.0	-7.39964458650371	15.654545454545456
1	1	-2.6916397308675717	-5.617934180469643	GO:0006873	M11	2	0	GO Biological Processes	19	cellular ion homeostasis	19_GO:0065007 biological regulation	-5.617934180469643	3.3486858265782367	5.813661979451904	4305	118	207	19	9.178743961352657	2.006782046164386	351|476|478|506|523|596|760|1080|2147|3358|3778|3784|3932|5291|5566|5579|5594|7421|120892	APP|ATP1A1|ATP1A3|ATP5F1B|ATP6V1A|BCL2|CA2|CFTR|F2|HTR2C|KCNMA1|KCNQ1|LCK|PIK3CB|PRKACA|PRKCB|MAPK1|VDR|LRRK2	-4.245196816284441	0	92.0	0.0	0.0	-7.314243882416909	5.942028985507246
1	1	-5.610854325392033	-2.3925722127948994	GO:0071621	M11	2	0	GO Biological Processes	19	granulocyte chemotaxis	19_GO:0040011 locomotion	-5.610854325392033	10.481739130434782	7.883727162588448	4305	23	125	7	5.6	2.0564824336716323	301|3269|3689|5293|5294|6347|6850	ANXA1|HRH1|ITGB2|PIK3CD|PIK3CG|CCL2|SYK	-4.239199990401275	0	88.0	0.0	0.0	-7.4289298562949595	14.760000000000002
1	1	-5.22868152295957	-5.583198977692136	GO:0007596	M11	2	0	GO Biological Processes	19	blood coagulation	19_GO:0032501 multicellular organismal process	-5.583198977692136	3.824754289521905	5.981668519104345	4305	87	207	16	7.729468599033816	1.8561845640053805	135|150|152|1432|2147|2677|3569|3932|5156|5290|5291|5294|5327|6714|6850|79001	ADORA2A|ADRA2A|ADRA2C|MAPK14|F2|GGCX|IL6|LCK|PDGFRA|PIK3CA|PIK3CB|PIK3CG|PLAT|SRC|SYK|VKORC1	-4.214777619034968	0	35.0	0.0	0.0	-10.722763474182353	7.5768
1	1	-5.22868152295957	-5.583198977692136	GO:0050817	M11	2	0	GO Biological Processes	19	coagulation	19_GO:0032501 multicellular organismal process	-5.583198977692136	3.824754289521905	5.981668519104345	4305	87	207	16	7.729468599033816	1.8561845640053805	135|150|152|1432|2147|2677|3569|3932|5156|5290|5291|5294|5327|6714|6850|79001	ADORA2A|ADRA2A|ADRA2C|MAPK14|F2|GGCX|IL6|LCK|PDGFRA|PIK3CA|PIK3CB|PIK3CG|PLAT|SRC|SYK|VKORC1	-4.214777619034968	0	35.0	0.0	0.0	-10.722763474182353	7.5768
1	1	-5.575667641020298	-3.8609178278138963	WP4754	M11	2	0	WikiPathways	27	IL-18 signaling pathway		-5.5803755529725505	2.8971237967053867	5.593247627901485	4305	143	239	23	9.623430962343097	1.90762911488239	142|596|598|836|1147|2932|3551|3569|3932|5578|5579|5580|5594|5728|5743|5970|6198|6257|6347|7124|7157|7422|8841	PARP1|BCL2|BCL2L1|CASP3|CHUK|GSK3B|IKBKB|IL6|LCK|PRKCA|PRKCB|PRKCD|MAPK1|PTEN|PTGS2|RELA|RPS6KB1|RXRB|CCL2|TNF|TP53|VEGFA|HDAC3	-4.003843398570357	0	25.0	0.0	0.0	-12.088790600811304	5.918410041841004
0	1	0.0	-4.955622055517815	GO:0051147	M01	1	0	GO Biological Processes	19	regulation of muscle cell differentiation	19_GO:0032502 developmental process	-5.57349182351432	3.7921162739484693	5.953506719839771	4305	76	239	16	6.694560669456067	1.616648380102937	596|1432|1786|2263|2475|2931|3815|5465|5600|6300|7040|9734|9759|10014|10038|23411	BCL2|MAPK14|DNMT1|FGFR2|MTOR|GSK3A|KIT|PPARA|MAPK11|MAPK12|TGFB1|HDAC9|HDAC4|HDAC5|PARP2|SIRT1	-3.9978256603898994	0	143.0	1.0	1.0	-5.57349182351432	7.827272727272728
1	1	-5.4716181372906325	-5.025421734993445	GO:0060964	M11	2	0	GO Biological Processes	19	regulation of miRNA-mediated gene silencing	19_GO:0048519 negative regulation of biological process	-5.567274731106404	6.754707112970711	6.853424402632889	4305	24	239	9	3.7656903765690375	1.2313692987799818	1956|2099|3569|5468|5604|5605|7040|7124|7157	EGFR|ESR1|IL6|PPARG|MAP2K1|MAP2K2|TGFB1|TNF|TP53	-3.9933353872824897	0	132.0	0.0	0.0	-5.898457851361337	10.292887029288703
1	1	-3.2843175776903597	-4.034878035354708	WP3286	M11	2	0	WikiPathways	27	Copper homeostasis		-5.567274731106404	6.754707112970711	6.853424402632889	4305	24	239	9	3.7656903765690375	1.2313692987799818	207|351|595|836|2932|5290|5728|7157|23621	AKT1|APP|CCND1|CASP3|GSK3B|PIK3CA|PTEN|TP53|BACE1	-3.9933353872824897	0	144.0	1.0	1.0	-5.567274731106404	6.754707112970711
1	1	-2.050461737332842	-5.340173816273161	GO:0045765	M11	2	0	GO Biological Processes	19	regulation of angiogenesis	19_GO:0032502 developmental process	-5.562634401441489	3.075313807531381	5.661033327668824	4305	123	239	21	8.786610878661088	1.831222191881174	25|1545|2064|2321|3569|3716|3791|4780|5291|5293|5468|5578|5579|6093|6915|7010|7124|7422|10000|10769|23411	ABL1|CYP1B1|ERBB2|FLT1|IL6|JAK1|KDR|NFE2L2|PIK3CB|PIK3CD|PPARG|PRKCA|PRKCB|ROCK1|TBXA2R|TEK|TNF|VEGFA|AKT3|PLK2|SIRT1	-3.9904150380118484	0	9.0	0.0	0.0	-17.32319458584094	10.132060669456067
1	1	-2.141998035106521	-5.561030633169506	GO:0030001	M11	2	0	GO Biological Processes	19	metal ion transport	19_GO:0051179 localization	-5.561030633169506	3.3205456095481676	5.768983601583392	4305	119	207	19	9.178743961352657	2.006782046164386	476|478|486|775|776|1017|1020|3358|3767|3778|3783|3784|3932|5579|6335|6446|7226|7421|116443	ATP1A1|ATP1A3|FXYD2|CACNA1C|CACNA1D|CDK2|CDK5|HTR2C|KCNJ11|KCNMA1|KCNN4|KCNQ1|LCK|PRKCB|SCN9A|SGK1|TRPM2|VDR|GRIN3A	-4.195285157789268	0	70.0	0.0	0.0	-8.34226589464037	20.797101449275363
1	1	-2.0781167144117565	-5.336544702937876	GO:0002244	M11	2	0	GO Biological Processes	19	hematopoietic progenitor cell differentiation	19_GO:0002376 immune system process	-5.552233382208437	4.912514263978699	6.323796700955942	4305	44	239	12	5.02092050209205	1.412559337104282	596|1436|2321|2322|2324|3791|3815|5156|5591|7040|7153|7157	BCL2|CSF1R|FLT1|FLT3|FLT4|KDR|KIT|PDGFRA|PRKDC|TGFB1|TOP2A|TP53	-3.9817272142229165	0	145.0	1.0	1.0	-5.552233382208437	15.597826086956522
1	1	-3.6373946362673424	-5.336544702937876	GO:0051282	M11	2	0	GO Biological Processes	19	regulation of sequestering of calcium ion	19_GO:0051179 localization	-5.552233382208437	4.912514263978699	6.323796700955942	4305	44	239	12	5.02092050209205	1.412559337104282	25|775|801|1812|2147|3358|3932|4067|5144|5566|5581|7226	ABL1|CACNA1C|CALM1|DRD1|F2|HTR2C|LCK|LYN|PDE4D|PRKACA|PRKCE|TRPM2	-3.9817272142229165	0	37.0	0.0	0.0	-10.426414588298947	9.243156199677937
1	1	-2.167565554346219	-5.542058396351453	GO:0032526	M11	2	0	GO Biological Processes	19	response to retinoic acid	19_GO:0050896 response to stimulus	-5.542058396351453	4.582412183738639	6.22654155985804	4305	59	207	13	6.280193236714976	1.6862308203856435	2263|2932|3066|4067|5159|5914|5916|5979|6256|6257|6258|7124|7525	FGFR2|GSK3B|HDAC2|LYN|PDGFRB|RARA|RARG|RET|RXRA|RXRB|RXRG|TNF|YES1	-4.178333150821119	0	146.0	1.0	1.0	-5.542058396351453	4.925629290617849
1	1	-5.114360042910903	-5.227672004978685	R-HSA-8848021	M11	2	0	Reactome Gene Sets	6	Signaling by PTK6		-5.537467356468976	5.355083116589393	6.449655221518524	4305	37	239	11	4.602510460251046	1.3553982315394193	207|595|898|1017|1019|1956|2064|2066|2908|5770|120892	AKT1|CCND1|CCNE1|CDK2|CDK4|EGFR|ERBB2|ERBB4|NR3C1|PTPN1|LRRK2	-3.9700576683278768	0	41.0	0.0	0.0	-9.833850641327313	17.220000000000002
1	1	-5.114360042910903	-5.227672004978685	R-HSA-9006927	M11	2	0	Reactome Gene Sets	6	Signaling by Non-Receptor Tyrosine Kinases		-5.537467356468976	5.355083116589393	6.449655221518524	4305	37	239	11	4.602510460251046	1.3553982315394193	207|595|898|1017|1019|1956|2064|2066|2908|5770|120892	AKT1|CCND1|CCNE1|CDK2|CDK4|EGFR|ERBB2|ERBB4|NR3C1|PTPN1|LRRK2	-3.9700576683278768	0	41.0	0.0	0.0	-9.833850641327313	17.220000000000002
1	1	-5.012363754331672	-2.7060666221131213	WP4186	M11	2	0	WikiPathways	27	Somatroph axis (GH) and its relationship to dietary restriction and aging		-5.537157587621485	15.010460251046025	8.325219630636125	4305	6	239	5	2.092050209205021	0.9257550279240406	207|2475|3480|5728|23411	AKT1|MTOR|IGF1R|PTEN|SIRT1	-3.9700576683278768	0	147.0	1.0	1.0	-5.537157587621485	15.010460251046025
1	1	-4.695327370858805	-5.528954120878145	R-HSA-201556	M11	2	0	Reactome Gene Sets	6	Signaling by ALK		-5.528954120878145	7.922705314009661	7.1465442686149085	4305	21	207	8	3.864734299516908	1.3397260855411317	2033|3065|3066|3718|5290|5291|6714|8841	EP300|HDAC1|HDAC2|JAK3|PIK3CA|PIK3CB|SRC|HDAC3	-4.170089750161252	0	129.0	0.0	0.0	-5.948188614156926	12.478260869565217
0	1	0.0	-5.528954120878145	WP3612	M01	1	0	WikiPathways	27	Photodynamic therapy-induced NFE2L2 (NRF2) survival signaling		-5.528954120878145	7.922705314009661	7.1465442686149085	4305	21	207	8	3.864734299516908	1.3397260855411317	1066|1432|1728|4780|5599|5600|6300|9429	CES1|MAPK14|NQO1|NFE2L2|MAPK8|MAPK11|MAPK12|ABCG2	-4.170089750161252	0	72.0	0.0	0.0	-8.152043819649835	11.88405797101449
1	1	-3.8944763244818756	-4.1276828441217885	GO:1905952	M11	2	0	GO Biological Processes	19	regulation of lipid localization	19_GO:0051179 localization	-5.525814472054468	3.9733571252768884	5.99133624611453	4305	68	239	15	6.2761506276150625	1.5688188079373753	185|207|208|1066|3569|4023|5465|5467|5468|5580|5781|6256|6850|7124|23411	AGTR1|AKT1|AKT2|CES1|IL6|LPL|PPARA|PPARD|PPARG|PRKCD|PTPN11|RXRA|SYK|TNF|SIRT1	-3.9595619568968448	0	148.0	1.0	1.0	-5.525814472054468	11.88405797101449
1	1	-3.9833634829517623	-2.5205006040018034	GO:0046620	M11	2	0	GO Biological Processes	19	regulation of organ growth	19_GO:0040007 growth	-5.504007478921988	4.5031380753138075	6.1611620312965885	4305	52	239	13	5.439330543933054	1.4669963872189893	207|983|1432|2066|2263|2931|5292|5465|5600|5728|6608|7046|10038	AKT1|CDK1|MAPK14|ERBB4|FGFR2|GSK3A|PIM1|PPARA|MAPK11|PTEN|SMO|TGFBR1|PARP2	-3.9394448276937393	0	46.0	0.0	0.0	-9.533536063675475	8.036
1	1	-2.8037617032457103	-5.06404494165165	GO:0008406	M11	2	0	GO Biological Processes	19	gonad development	19_GO:0022414 reproductive process	-5.502225443473538	3.4129046465536224	5.765172536584578	4305	95	239	18	7.531380753138075	1.7070079273016225	367|595|596|598|836|1545|2099|3643|3791|3815|5156|5159|5914|6714|6715|7046|7422|23411	AR|CCND1|BCL2|BCL2L1|CASP3|CYP1B1|ESR1|INSR|KDR|KIT|PDGFRA|PDGFRB|RARA|SRC|SRD5A1|TGFBR1|VEGFA|SIRT1	-3.93850526483131	0	59.0	0.0	0.0	-8.726710078652683	7.2505263157894735
1	1	-5.479606600637749	-4.601811561077538	GO:0007210	M11	2	0	GO Biological Processes	19	serotonin receptor signaling pathway	19_GO:0023052 signaling	-5.479606600637749	27.552	10.271905391811407	4305	5	125	4	3.2	1.5741918561598522	1128|1131|3269|3358	CHRM1|CHRM3|HRH1|HTR2C	-4.124402771006048	0	24.0	0.0	0.0	-12.39296669963792	34.44
1	1	-5.479606600637749	-4.601811561077538	GO:0098664	M11	2	0	GO Biological Processes	19	G protein-coupled serotonin receptor signaling pathway	19_GO:0023052 signaling	-5.479606600637749	27.552	10.271905391811407	4305	5	125	4	3.2	1.5741918561598522	1128|1131|3269|3358	CHRM1|CHRM3|HRH1|HTR2C	-4.124402771006048	0	24.0	0.0	0.0	-12.39296669963792	34.44
1	0	-5.479606600637749	0.0	GO:2000010	M10	1	0	GO Biological Processes	19	positive regulation of protein localization to cell surface	19_GO:0051179 localization	-5.479606600637749	27.552	10.271905391811407	4305	5	125	4	3.2	1.5741918561598522	207|2066|3326|7124	AKT1|ERBB4|HSP90AB1|TNF	-4.124402771006048	0	134.0	0.0	0.0	-5.858821088129046	27.552
1	1	-5.367066949750462	-3.081070928413121	GO:0031175	M11	2	0	GO Biological Processes	19	neuron projection development	19_GO:0032502 developmental process	-5.478835188532054	2.4341286893588148	5.318954996093266	4305	222	239	30	12.552301255230125	2.143072774114417	25|135|351|596|836|1020|1436|1719|2064|2263|2932|3066|3320|3326|3480|3569|3717|4067|5728|5781|5979|6093|6446|6608|6790|7155|7422|10013|116443|120892	ABL1|ADORA2A|APP|BCL2|CASP3|CDK5|CSF1R|DHFR|ERBB2|FGFR2|GSK3B|HDAC2|HSP90AA1|HSP90AB1|IGF1R|IL6|JAK2|LYN|PTEN|PTPN11|RET|ROCK1|SGK1|SMO|AURKA|TOP2B|VEGFA|HDAC6|GRIN3A|LRRK2	-3.915955851356557	0	84.0	0.0	0.0	-7.7024050049262645	7.7490000000000006
1	1	-5.474374829133302	-2.2229058356294518	R-HSA-389357	M11	2	0	Reactome Gene Sets	6	CD28 dependent PI3K/Akt signaling		-5.474374829133302	12.915000000000001	8.256177320024547	4305	16	125	6	4.8	1.9119832635250757	207|208|2475|3932|5290|10000	AKT1|AKT2|MTOR|LCK|PIK3CA|AKT3	-4.120211226302878	0	30.0	0.0	0.0	-11.392796368441784	15.067499999999999
1	1	-5.4716181372906325	-3.1269918920365005	GO:0060688	M11	2	0	GO Biological Processes	19	regulation of morphogenesis of a branching structure	19_GO:0032502 developmental process	-5.4716181372906325	10.045	7.683243108378107	4305	24	125	7	5.6	2.0564824336716323	25|367|2099|6608|7124|7422|120892	ABL1|AR|ESR1|SMO|TNF|VEGFA|LRRK2	-4.120044252819105	0	149.0	1.0	1.0	-5.4716181372906325	20.664
1	1	-5.4716181372906325	-5.025421734993445	R-HSA-8941326	M11	2	0	Reactome Gene Sets	6	RUNX2 regulates bone development		-5.4716181372906325	10.045	7.683243108378107	4305	24	125	7	5.6	2.0564824336716323	25|367|5594|6714|7525|8841|10013	ABL1|AR|MAPK1|SRC|YES1|HDAC3|HDAC6	-4.120044252819105	0	53.0	0.0	0.0	-9.09255989085379	12.688421052631577
1	1	-5.4716181372906325	-3.1269918920365005	WP244	M11	2	0	WikiPathways	27	Alpha 6 beta 4 signaling pathway		-5.4716181372906325	10.045	7.683243108378107	4305	24	125	7	5.6	2.0564824336716323	207|1432|2475|5580|5594|5781|6714	AKT1|MAPK14|MTOR|PRKCD|MAPK1|PTPN11|SRC	-4.120044252819105	0	15.0	0.0	0.0	-15.119454358829058	25.830000000000002
1	1	-5.4716181372906325	-5.025421734993445	WP581	M11	2	0	WikiPathways	27	EPO receptor signaling		-5.4716181372906325	10.045	7.683243108378107	4305	24	125	7	5.6	2.0564824336716323	207|3717|5294|5594|5604|5605|6714	AKT1|JAK2|PIK3CG|MAPK1|MAP2K1|MAP2K2|SRC	-4.120044252819105	0	15.0	0.0	0.0	-15.119454358829058	25.830000000000002
1	1	-2.5123237148550723	-5.46902074196081	GO:0030004	M11	2	0	GO Biological Processes	19	cellular monovalent inorganic cation homeostasis	19_GO:0065007 biological regulation	-5.46902074196081	5.942028985507246	6.597215944672151	4305	35	207	10	4.830917874396135	1.4903133605747165	476|478|506|523|596|760|1080|3778|5594|120892	ATP1A1|ATP1A3|ATP5F1B|ATP6V1A|BCL2|CA2|CFTR|KCNMA1|MAPK1|LRRK2	-4.118478436316113	0	92.0	0.0	0.0	-7.314243882416909	5.942028985507246
1	1	-2.132023160854386	-5.454590595527287	GO:0008016	M11	2	0	GO Biological Processes	19	regulation of heart contraction	19_GO:0032501 multicellular organismal process	-5.454590595527287	4.5060386473429945	6.145946903850437	4305	60	207	13	6.280193236714976	1.6862308203856435	476|478|775|776|801|2548|2931|3717|3784|5144|5294|5566|7124	ATP1A1|ATP1A3|CACNA1C|CACNA1D|CALM1|GAA|GSK3A|JAK2|KCNQ1|PDE4D|PIK3CG|PRKACA|TNF	-4.105591078296871	0	37.0	0.0	0.0	-10.426414588298947	9.243156199677937
1	1	-5.123550983263507	-5.447269828124826	GO:0007599	M11	2	0	GO Biological Processes	19	hemostasis	19_GO:0065007 biological regulation	-5.447269828124826	3.738804754925907	5.867337933465675	4305	89	207	16	7.729468599033816	1.8561845640053805	135|150|152|1432|2147|2677|3569|3932|5156|5290|5291|5294|5327|6714|6850|79001	ADORA2A|ADRA2A|ADRA2C|MAPK14|F2|GGCX|IL6|LCK|PDGFRA|PIK3CA|PIK3CB|PIK3CG|PLAT|SRC|SYK|VKORC1	-4.098783358186093	0	35.0	0.0	0.0	-10.722763474182353	7.5768
1	1	-2.0063574426040747	-5.233633741236653	GO:1901342	M11	2	0	GO Biological Processes	19	regulation of vasculature development	19_GO:0032502 developmental process	-5.445813838790786	3.026108786610879	5.572897049521373	4305	125	239	21	8.786610878661088	1.831222191881174	25|1545|2064|2321|3569|3716|3791|4780|5291|5293|5468|5578|5579|6093|6915|7010|7124|7422|10000|10769|23411	ABL1|CYP1B1|ERBB2|FLT1|IL6|JAK1|KDR|NFE2L2|PIK3CB|PIK3CD|PPARG|PRKCA|PRKCB|ROCK1|TBXA2R|TEK|TNF|VEGFA|AKT3|PLK2|SIRT1	-3.886281681820871	0	9.0	0.0	0.0	-17.32319458584094	10.132060669456067
1	1	-2.960717399210238	-5.4444859455164885	GO:0035637	M11	2	0	GO Biological Processes	19	multicellular organismal signaling	19_GO:0023052 signaling	-5.4444859455164885	6.684782608695651	6.782012393713851	4305	28	207	9	4.3478260869565215	1.4174192664400747	476|478|775|776|1812|2475|3784|5566|6335	ATP1A1|ATP1A3|CACNA1C|CACNA1D|DRD1|MTOR|KCNQ1|PRKACA|SCN9A	-4.096511917503762	0	103.0	0.0	0.0	-6.636960926351434	15.597826086956522
1	1	-2.1205046208939393	-5.442996724861809	GO:0055067	M11	2	0	GO Biological Processes	19	monovalent inorganic cation homeostasis	19_GO:0065007 biological regulation	-5.442996724861809	5.320188742837883	6.398314053010351	4305	43	207	11	5.314009661835748	1.5590816501310376	476|478|506|523|596|760|1080|3778|3784|5594|120892	ATP1A1|ATP1A3|ATP5F1B|ATP6V1A|BCL2|CA2|CFTR|KCNMA1|KCNQ1|MAPK1|LRRK2	-4.095534534836322	0	92.0	0.0	0.0	-7.314243882416909	5.942028985507246
1	1	-5.2787808956531155	-4.3335617450344355	GO:0010564	M11	2	0	GO Biological Processes	19	regulation of cell cycle process	19_GO:0050789 regulation of biological process	-5.438522175093296	2.1708939255584485	5.1607965724005735	4305	307	239	37	15.481171548117155	2.339805165072496	207|301|351|595|596|598|801|983|1017|1019|1111|1432|1457|1956|3480|3643|4869|4921|5159|5347|5569|5581|5591|5728|5781|6240|6241|6347|6790|7124|7157|8850|9212|10769|11200|23411|55869	AKT1|ANXA1|APP|CCND1|BCL2|BCL2L1|CALM1|CDK1|CDK2|CDK4|CHEK1|MAPK14|CSNK2A1|EGFR|IGF1R|INSR|NPM1|DDR2|PDGFRB|PLK1|PKIA|PRKCE|PRKDC|PTEN|PTPN11|RRM1|RRM2|CCL2|AURKA|TNF|TP53|KAT2B|AURKB|PLK2|CHEK2|SIRT1|HDAC8	-3.8823115982298138	0	75.0	0.0	0.0	-8.031368548565876	6.61725955204216
1	1	-2.7716040290620088	-5.003506816661564	GO:0045137	M11	2	0	GO Biological Processes	19	development of primary sexual characteristics	19_GO:0022414 reproductive process	-5.433869085107162	3.3773535564853554	5.710725989417834	4305	96	239	18	7.531380753138075	1.7070079273016225	367|595|596|598|836|1545|2099|3643|3791|3815|5156|5159|5914|6714|6715|7046|7422|23411	AR|CCND1|BCL2|BCL2L1|CASP3|CYP1B1|ESR1|INSR|KDR|KIT|PDGFRA|PDGFRB|RARA|SRC|SRD5A1|TGFBR1|VEGFA|SIRT1	-3.8793098200502687	0	59.0	0.0	0.0	-8.726710078652683	7.2505263157894735
1	1	-3.9169284507367905	-5.290902323497097	GO:0007346	M11	2	0	GO Biological Processes	19	regulation of mitotic cell cycle	19_GO:0050789 regulation of biological process	-5.423367995780264	2.3761239205911155	5.259514602886505	4305	235	239	31	12.97071129707113	2.1732798980558146	25|207|301|351|595|596|983|1017|1019|1111|1956|3643|4921|5159|5347|5569|5578|5591|5728|5781|6198|6240|6241|6347|6790|7124|7157|9212|10769|11200|23411	ABL1|AKT1|ANXA1|APP|CCND1|BCL2|CDK1|CDK2|CDK4|CHEK1|EGFR|INSR|DDR2|PDGFRB|PLK1|PKIA|PRKCA|PRKDC|PTEN|PTPN11|RPS6KB1|RRM1|RRM2|CCL2|AURKA|TNF|TP53|AURKB|PLK2|CHEK2|SIRT1	-3.869632038044637	0	75.0	0.0	0.0	-8.031368548565876	6.61725955204216
1	1	-3.3988538812653935	-5.417437856178506	GO:0016570	M11	2	0	GO Biological Processes	19	histone modification	19_GO:0008152 metabolic process	-5.417437856178506	2.6939250581962906	5.4110509235725806	4305	193	207	25	12.077294685990339	2.264905988884942	983|1017|1020|1111|1812|2033|3065|3066|3717|5578|5579|6790|8841|8850|9212|9734|9759|9971|10013|10014|23411|51564|55869|79885|83933	CDK1|CDK2|CDK5|CHEK1|DRD1|EP300|HDAC1|HDAC2|JAK2|PRKCA|PRKCB|AURKA|HDAC3|KAT2B|AURKB|HDAC9|HDAC4|NR1H4|HDAC6|HDAC5|SIRT1|HDAC7|HDAC8|HDAC11|HDAC10	-4.071507570675767	0	26.0	0.0	0.0	-12.021218849938489	14.855072463768115
1	1	-4.0568671281455835	-3.45601891905727	GO:2000379	M11	2	0	GO Biological Processes	19	positive regulation of reactive oxygen species metabolic process	19_GO:0048518 positive regulation of biological process	-5.410613334753707	5.214159876679145	6.325471151121514	4305	38	239	11	4.602510460251046	1.3553982315394193	185|1432|1545|2147|3689|4780|5159|5580|6850|7040|7157	AGTR1|MAPK14|CYP1B1|F2|ITGB2|NFE2L2|PDGFRB|PRKCD|SYK|TGFB1|TP53	-3.8609706635108396	0	112.0	0.0	0.0	-6.201376630801327	13.776
1	1	-2.3531973497629286	-5.11344934053001	R-HSA-211945	M11	2	0	Reactome Gene Sets	6	Phase I - Functionalization of compounds		-5.410613334753707	5.214159876679145	6.325471151121514	4305	38	239	11	4.602510460251046	1.3553982315394193	196|1066|1545|1571|1577|1595|3326|4128|4129|6256|9971	AHR|CES1|CYP1B1|CYP2E1|CYP3A5|CYP51A1|HSP90AB1|MAOA|MAOB|RXRA|NR1H4	-3.8609706635108396	0	150.0	1.0	1.0	-5.410613334753707	10.398550724637682
1	1	-5.410197062651882	-3.8141037266728617	M161	M11	2	0	Canonical Pathways	11	PID IFNG PATHWAY		-5.410197062651882	8.103529411764706	7.190380165118097	4305	34	125	8	6.4	2.189136816190345	207|2475|3717|5290|5580|5594|5604|5781	AKT1|MTOR|JAK2|PIK3CA|PRKCD|MAPK1|MAP2K1|PTPN11	-4.064776213549965	0	15.0	0.0	0.0	-15.119454358829058	25.830000000000002
1	1	-5.0468898574998375	-3.326128168782216	GO:0045927	M11	2	0	GO Biological Processes	19	positive regulation of growth	19_GO:0040007 growth	-5.402226814613401	3.2286650351306547	5.6321756361626125	4305	106	239	19	7.949790794979079	1.7498115927437183	207|596|983|1432|1457|1956|2064|2066|2147|2263|2475|3643|5292|5467|6198|6608|7046|7422|10038	AKT1|BCL2|CDK1|MAPK14|CSNK2A1|EGFR|ERBB2|ERBB4|F2|FGFR2|MTOR|INSR|PIM1|PPARD|RPS6KB1|SMO|TGFBR1|VEGFA|PARP2	-3.8542107163651904	0	46.0	0.0	0.0	-9.533536063675475	8.036
1	1	-3.2976703453847334	-4.689719362862487	GO:0001525	M11	2	0	GO Biological Processes	19	angiogenesis	19_GO:0032502 developmental process	-5.399939831813048	2.9137952252030517	5.4979447091294364	4305	136	239	22	9.205020920502092	1.8700118383973248	207|506|1432|1545|2263|2321|2324|3791|5156|5159|5290|5291|5294|5578|5728|5743|6347|6850|7010|7046|7422|23411	AKT1|ATP5F1B|MAPK14|CYP1B1|FGFR2|FLT1|FLT4|KDR|PDGFRA|PDGFRB|PIK3CA|PIK3CB|PIK3CG|PRKCA|PTEN|PTGS2|CCL2|SYK|TEK|TGFBR1|VEGFA|SIRT1	-3.852734741236378	0	9.0	0.0	0.0	-17.32319458584094	10.132060669456067
1	1	-3.0749682968356282	-5.394957511228483	GO:0050728	M11	2	0	GO Biological Processes	19	negative regulation of inflammatory response	19_GO:0048519 negative regulation of biological process	-5.394957511228483	4.159420289855072	5.989147963337825	4305	70	207	14	6.763285024154589	1.7453685823899043	135|613|1432|4067|5465|5467|5468|5734|6714|6850|7010|7525|9971|10769	ADORA2A|BCR|MAPK14|LYN|PPARA|PPARD|PPARG|PTGER4|SRC|SYK|TEK|YES1|NR1H4|PLK2	-4.052259345542488	0	68.0	0.0	0.0	-8.399833249641697	7.205020920502092
1	1	-3.1975250597745375	-3.9101024211605417	GO:0046324	M11	2	0	GO Biological Processes	19	regulation of glucose import	19_GO:0051179 localization	-5.39479222355016	6.484518828451883	6.667116534817027	4305	25	239	9	3.7656903765690375	1.2313692987799818	207|208|1432|2931|3643|4780|5781|6198|7124	AKT1|AKT2|MAPK14|GSK3A|INSR|NFE2L2|PTPN11|RPS6KB1|TNF	-3.850816103103689	0	101.0	0.0	0.0	-6.759987001856616	12.00836820083682
1	1	-5.339474436974385	-4.876079406252316	GO:0060147	M11	2	0	GO Biological Processes	19	regulation of post-transcriptional gene silencing	19_GO:0048519 negative regulation of biological process	-5.39479222355016	6.484518828451883	6.667116534817027	4305	25	239	9	3.7656903765690375	1.2313692987799818	1956|2099|3569|5468|5604|5605|7040|7124|7157	EGFR|ESR1|IL6|PPARG|MAP2K1|MAP2K2|TGFB1|TNF|TP53	-3.850816103103689	0	132.0	0.0	0.0	-5.898457851361337	10.292887029288703
1	1	-5.339474436974385	-4.876079406252316	GO:1900368	M11	2	0	GO Biological Processes	19	regulation of post-transcriptional gene silencing by RNA	19_GO:0048519 negative regulation of biological process	-5.39479222355016	6.484518828451883	6.667116534817027	4305	25	239	9	3.7656903765690375	1.2313692987799818	1956|2099|3569|5468|5604|5605|7040|7124|7157	EGFR|ESR1|IL6|PPARG|MAP2K1|MAP2K2|TGFB1|TNF|TP53	-3.850816103103689	0	132.0	0.0	0.0	-5.898457851361337	10.292887029288703
1	1	-3.2285051169000205	-3.9715259750641305	GO:0042326	M11	2	0	GO Biological Processes	19	negative regulation of phosphorylation	19_GO:0048519 negative regulation of biological process	-5.384910332098384	2.6163483789532735	5.354861842233788	4305	179	239	26	10.878661087866108	2.0140934833085833	25|135|207|801|836|3156|4067|4869|4921|5144|5291|5347|5465|5468|5569|5580|5591|5728|5770|6093|7040|8850|9759|23411|79705|120892	ABL1|ADORA2A|AKT1|CALM1|CASP3|HMGCR|LYN|NPM1|DDR2|PDE4D|PIK3CB|PLK1|PPARA|PPARG|PKIA|PRKCD|PRKDC|PTEN|PTPN1|ROCK1|TGFB1|KAT2B|HDAC4|SIRT1|LRRK1|LRRK2	-3.841737716935514	0	81.0	0.0	0.0	-7.724627192578781	3.8796266495011267
1	1	-2.693029838519682	-5.374189487537098	WP179	M11	2	0	WikiPathways	27	Cell cycle		-5.374189487537098	3.8994565217391304	5.8827929682002775	4305	80	207	15	7.246376811594203	1.801941658435389	25|595|898|983|1017|1019|1111|2033|2932|3065|3066|5347|5591|7157|11200	ABL1|CCND1|CCNE1|CDK1|CDK2|CDK4|CHEK1|EP300|GSK3B|HDAC1|HDAC2|PLK1|PRKDC|TP53|CHEK2	-4.033830402982868	0	115.0	0.0	0.0	-6.168944387052089	8.318840579710145
1	1	-4.191322120381282	-5.372159783593459	WP3872	M11	2	0	WikiPathways	27	Regulation of apoptosis by parathyroid hormone-related protein		-5.372159783593459	9.09873188405797	7.293471944655641	4305	16	207	7	3.3816425120772946	1.256343796466174	207|596|598|2931|2932|4170|5294	AKT1|BCL2|BCL2L1|GSK3A|GSK3B|MCL1|PIK3CG	-4.032806010788834	0	116.0	0.0	0.0	-6.151413516316676	9.09873188405797
1	1	-2.4814891515995767	-3.706123417049785	GO:0097190	M11	2	0	GO Biological Processes	19	apoptotic signaling pathway	19_GO:0023052 signaling	-5.3686654033525345	2.818290496114764	5.437898389716622	4305	147	239	23	9.623430962343097	1.90762911488239	25|596|598|695|836|1545|2033|2261|2931|2932|3717|4170|5467|5578|5580|5591|5894|7040|7124|7157|10038|11200|23411	ABL1|BCL2|BCL2L1|BTK|CASP3|CYP1B1|EP300|FGFR3|GSK3A|GSK3B|JAK2|MCL1|PPARD|PRKCA|PRKCD|PRKDC|RAF1|TGFB1|TNF|TP53|PARP2|CHEK2|SIRT1	-3.8262948096214817	0	116.0	0.0	0.0	-6.151413516316676	9.09873188405797
1	1	-3.719216164811263	-5.3623068963755225	GO:0045762	M11	2	0	GO Biological Processes	19	positive regulation of adenylate cyclase activity	19_GO:0065007 biological regulation	-5.3623068963755225	11.34387351778656	7.71940542926791	4305	11	207	6	2.898550724637681	1.1660525840606604	136|154|775|776|1812|5894	ADORA2B|ADRB2|CACNA1C|CACNA1D|DRD1|RAF1	-4.026951259811653	0	78.0	0.0	0.0	-7.791436286107768	11.34387351778656
0	1	0.0	-5.3623068963755225	GO:0086065	M01	1	0	GO Biological Processes	19	cell communication involved in cardiac conduction	19_GO:0023052 signaling	-5.3623068963755225	11.34387351778656	7.71940542926791	4305	11	207	6	2.898550724637681	1.1660525840606604	476|478|775|776|3784|5566	ATP1A1|ATP1A3|CACNA1C|CACNA1D|KCNQ1|PRKACA	-4.026951259811653	0	103.0	0.0	0.0	-6.636960926351434	15.597826086956522
0	1	0.0	-5.3623068963755225	GO:1902476	M01	1	0	GO Biological Processes	19	chloride transmembrane transport	19_GO:0051179 localization	-5.3623068963755225	11.34387351778656	7.71940542926791	4305	11	207	6	2.898550724637681	1.1660525840606604	1080|2554|2558|2562|2565|2568	CFTR|GABRA1|GABRA5|GABRB3|GABRG1|GABRP	-4.026951259811653	0	76.0	0.0	0.0	-7.979047334114033	13.864734299516906
1	1	-2.4782515186770526	-5.3623068963755225	GO:2000108	M11	2	0	GO Biological Processes	19	positive regulation of leukocyte apoptotic process	19_GO:0048518 positive regulation of biological process	-5.3623068963755225	11.34387351778656	7.71940542926791	4305	11	207	6	2.898550724637681	1.1660525840606604	301|4067|5291|5293|7157|23411	ANXA1|LYN|PIK3CB|PIK3CD|TP53|SIRT1	-4.026951259811653	0	151.0	1.0	1.0	-5.3623068963755225	34.440000000000005
1	1	-5.116072082822524	-5.3623068963755225	R-HSA-9027276	M11	2	0	Reactome Gene Sets	6	Erythropoietin activates Phosphoinositide-3-kinase (PI3K)		-5.3623068963755225	11.34387351778656	7.71940542926791	4305	11	207	6	2.898550724637681	1.1660525840606604	3717|4067|5290|5291|5293|5294	JAK2|LYN|PIK3CA|PIK3CB|PIK3CD|PIK3CG	-4.026951259811653	0	55.0	0.0	0.0	-8.888496225042424	25.830000000000002
1	1	-2.4812064993760745	-5.350830056823035	GO:0051339	M11	2	0	GO Biological Processes	19	regulation of lyase activity	19_GO:0065007 biological regulation	-5.350830056823035	7.56258234519104	6.935014861279878	4305	22	207	8	3.864734299516908	1.3397260855411317	136|154|775|776|1812|2550|5894|9568	ADORA2B|ADRB2|CACNA1C|CACNA1D|DRD1|GABBR1|RAF1|GABBR2	-4.016964282721677	0	78.0	0.0	0.0	-7.791436286107768	11.34387351778656
1	1	-2.4812064993760745	-5.350830056823035	WP4767	M11	2	0	WikiPathways	27	FGFR3 signaling in chondrocyte proliferation and terminal differentiation		-5.350830056823035	7.56258234519104	6.935014861279878	4305	22	207	8	3.864734299516908	1.3397260855411317	1432|2261|5594|5600|5604|5605|5894|6300	MAPK14|FGFR3|MAPK1|MAPK11|MAP2K1|MAP2K2|RAF1|MAPK12	-4.016964282721677	0	15.0	0.0	0.0	-15.119454358829058	25.830000000000002
1	1	-4.870966830154578	-4.099127558160112	GO:0009411	M11	2	0	GO Biological Processes	19	response to UV	19_GO:0050896 response to stimulus	-5.339727489605135	3.6481118584820718	5.758859990190544	4305	79	239	16	6.694560669456067	1.616648380102937	142|207|595|596|836|1111|1956|2033|4869|5580|5599|5743|5970|7157|9212|23411	PARP1|AKT1|CCND1|BCL2|CASP3|CHEK1|EGFR|EP300|NPM1|PRKCD|MAPK8|PTGS2|RELA|TP53|AURKB|SIRT1	-3.799754111612338	0	98.0	0.0	0.0	-7.026023371474933	3.6481118584820718
1	1	-5.339474436974385	-3.0253288385774217	GO:0051966	M11	2	0	GO Biological Processes	19	regulation of synaptic transmission, glutamatergic	19_GO:0023052 signaling	-5.339474436974385	9.6432	7.494206906226544	4305	25	125	7	5.6	2.0564824336716323	135|1020|1812|5743|6347|7124|120892	ADORA2A|CDK5|DRD1|PTGS2|CCL2|TNF|LRRK2	-4.011028176536672	0	117.0	0.0	0.0	-6.1175589679221805	9.84
1	1	-5.339474436974385	-2.2281956244400787	GO:0097530	M11	2	0	GO Biological Processes	19	granulocyte migration	19_GO:0040011 locomotion	-5.339474436974385	9.6432	7.494206906226544	4305	25	125	7	5.6	2.0564824336716323	301|3269|3689|5293|5294|6347|6850	ANXA1|HRH1|ITGB2|PIK3CD|PIK3CG|CCL2|SYK	-4.011028176536672	0	88.0	0.0	0.0	-7.4289298562949595	14.760000000000002
1	1	-5.339474436974385	-3.0253288385774217	M13	M11	2	0	Canonical Pathways	11	PID ERBB4 PATHWAY		-5.339474436974385	9.6432	7.494206906226544	4305	25	125	7	5.6	2.0564824336716323	2064|2066|3717|5290|5291|5293|5594	ERBB2|ERBB4|JAK2|PIK3CA|PIK3CB|PIK3CD|MAPK1	-4.011028176536672	0	55.0	0.0	0.0	-8.888496225042424	25.830000000000002
1	1	-5.339474436974385	-4.876079406252316	M213	M11	2	0	Canonical Pathways	11	PID AR NONGENOMIC PATHWAY		-5.339474436974385	9.6432	7.494206906226544	4305	25	125	7	5.6	2.0564824336716323	207|367|5290|5594|5604|5605|6714	AKT1|AR|PIK3CA|MAPK1|MAP2K1|MAP2K2|SRC	-4.011028176536672	0	15.0	0.0	0.0	-15.119454358829058	25.830000000000002
1	1	-5.339474436974385	-3.0253288385774217	M55	M11	2	0	Canonical Pathways	11	PID S1P S1P3 PATHWAY		-5.339474436974385	9.6432	7.494206906226544	4305	25	125	7	5.6	2.0564824336716323	207|3717|5159|5594|6714|7422|10000	AKT1|JAK2|PDGFRB|MAPK1|SRC|VEGFA|AKT3	-4.011028176536672	0	152.0	1.0	1.0	-5.339474436974385	9.6432
1	1	-3.6373946362673424	-5.336544702937876	WP363	M11	2	0	WikiPathways	27	Wnt signaling pathway		-5.336544702937876	5.19927536231884	6.291877406543851	4305	44	207	11	5.314009661835748	1.5590816501310376	207|595|2475|2931|2932|5468|5578|5579|5594|5599|7010	AKT1|CCND1|MTOR|GSK3A|GSK3B|PPARG|PRKCA|PRKCB|MAPK1|MAPK8|TEK	-4.009564829313349	0	3.0	0.0	0.0	-24.555648469585673	6.454272863568216
1	1	-2.7165096459187525	-4.32485888645972	GO:0045913	M11	2	0	GO Biological Processes	19	positive regulation of carbohydrate metabolic process	19_GO:0048518 positive regulation of biological process	-5.329535371515027	4.698926687283973	6.114377017105041	4305	46	239	12	5.02092050209205	1.412559337104282	207|208|351|2475|3269|3643|4837|5465|5581|6714|8850|23411	AKT1|AKT2|APP|MTOR|HRH1|INSR|NNMT|PPARA|PRKCE|SRC|KAT2B|SIRT1	-3.7919460497299564	0	51.0	0.0	0.0	-9.202407900757258	7.56258234519104
0	1	0.0	-5.322588946955576	GO:0034983	M01	1	0	GO Biological Processes	19	peptidyl-lysine deacetylation	19_GO:0008152 metabolic process	-5.322588946955576	14.855072463768115	8.24441686433019	4305	7	207	5	2.4154589371980677	1.0671001199071612	9734|9759|10013|23411|83933	HDAC9|HDAC4|HDAC6|SIRT1|HDAC10	-3.9994954033534404	0	26.0	0.0	0.0	-12.021218849938489	14.855072463768115
1	1	-4.65425765549428	-5.322588946955576	GO:0045986	M11	2	0	GO Biological Processes	19	negative regulation of smooth muscle contraction	19_GO:0048519 negative regulation of biological process	-5.322588946955576	14.855072463768115	8.24441686433019	4305	7	207	5	2.4154589371980677	1.0671001199071612	136|150|154|3778|5743	ADORA2B|ADRA2A|ADRB2|KCNMA1|PTGS2	-3.9994954033534404	0	123.0	0.0	0.0	-6.067229462649995	14.855072463768115
1	1	-3.114586958545875	-5.322588946955576	WP4269	M11	2	0	WikiPathways	27	Ethanol metabolism production of ROS by CYP2E1		-5.322588946955576	14.855072463768115	8.24441686433019	4305	7	207	5	2.4154589371980677	1.0671001199071612	1571|4780|5599|5604|5605	CYP2E1|NFE2L2|MAPK8|MAP2K1|MAP2K2	-3.9994954033534404	0	15.0	0.0	0.0	-15.119454358829058	25.830000000000002
1	1	-3.9056715725873876	-4.295281494600905	R-HSA-110056	M11	2	0	Reactome Gene Sets	6	MAPK3 (ERK1) activation		-5.319719800642125	10.807531380753137	7.5271317371506985	4305	10	239	6	2.510460251046025	1.0119445931227138	983|3569|3716|3717|5604|5781	CDK1|IL6|JAK1|JAK2|MAP2K1|PTPN11	-3.7852889981018842	0	95.0	0.0	0.0	-7.114798844005152	12.478260869565217
1	1	-4.101054666605041	-3.668462683036756	GO:0051091	M11	2	0	GO Biological Processes	19	positive regulation of DNA-binding transcription factor activity	19_GO:0008152 metabolic process	-5.317121996075768	2.7992479927626372	5.3998695337225575	4305	148	239	23	9.623430962343097	1.90762911488239	207|351|367|695|1147|2033|2099|2100|3551|3569|3717|3815|4869|4921|5468|5579|5728|5970|6608|7124|7422|9759|10014	AKT1|APP|AR|BTK|CHUK|EP300|ESR1|ESR2|IKBKB|IL6|JAK2|KIT|NPM1|DDR2|PPARG|PRKCB|PTEN|RELA|SMO|TNF|VEGFA|HDAC4|HDAC5	-3.784261880534758	0	36.0	0.0	0.0	-10.468891163399046	3.299328886863582
1	1	-2.9372145908842517	-5.315566835047301	GO:0071241	M11	2	0	GO Biological Processes	19	cellular response to inorganic substance	19_GO:0050896 response to stimulus	-5.315566835047301	3.656633221850613	5.756259401396636	4305	91	207	16	7.729468599033816	1.8561845640053805	142|207|351|498|673|1017|1147|1728|1956|4780|5594|5599|5743|7226|23621|120892	PARP1|AKT1|APP|ATP5F1A|BRAF|CDK2|CHUK|NQO1|EGFR|NFE2L2|MAPK1|MAPK8|PTGS2|TRPM2|BACE1|LRRK2	-3.9944034923198033	0	32.0	0.0	0.0	-11.191026774403953	5.253661087866109
1	1	-2.9372145908842517	-5.315566835047301	R-HSA-1852241	M11	2	0	Reactome Gene Sets	6	Organelle biogenesis and maintenance		-5.315566835047301	3.656633221850613	5.756259401396636	4305	91	207	16	7.729468599033816	1.8561845640053805	498|506|509|801|983|1432|3320|5347|5465|5566|5600|6256|6300|7846|8841|10013	ATP5F1A|ATP5F1B|ATP5F1C|CALM1|CDK1|MAPK14|HSP90AA1|PLK1|PPARA|PRKACA|MAPK11|RXRA|MAPK12|TUBA1A|HDAC3|HDAC6	-3.9944034923198033	0	153.0	1.0	1.0	-5.315566835047301	4.159420289855072
1	1	-2.2658603098349266	-5.308317602601403	GO:0055080	M11	2	0	GO Biological Processes	19	cation homeostasis	19_GO:0065007 biological regulation	-5.308317602601403	3.081052066559313	5.520992153252837	4305	135	207	20	9.66183574879227	2.05343179799038	351|476|478|506|523|596|760|1080|2147|3358|3778|3784|3791|3932|5291|5566|5579|5594|7421|120892	APP|ATP1A1|ATP1A3|ATP5F1B|ATP6V1A|BCL2|CA2|CFTR|F2|HTR2C|KCNMA1|KCNQ1|KDR|LCK|PIK3CB|PRKACA|PRKCB|MAPK1|VDR|LRRK2	-3.988857795471312	0	92.0	0.0	0.0	-7.314243882416909	5.942028985507246
1	1	-2.888624782863246	-5.301425244223005	GO:0006941	M11	2	0	GO Biological Processes	19	striated muscle contraction	19_GO:0032501 multicellular organismal process	-5.301425244223005	6.454272863568216	6.622963147971741	4305	29	207	9	4.3478260869565215	1.4174192664400747	476|775|776|2475|2548|3784|5290|6198|7124	ATP1A1|CACNA1C|CACNA1D|MTOR|GAA|KCNQ1|PIK3CA|RPS6KB1|TNF	-3.9836192471755334	0	103.0	0.0	0.0	-6.636960926351434	15.597826086956522
1	1	-3.8360416943216458	-5.301425244223005	WP3972	M11	2	0	WikiPathways	27	PDGFR-beta pathway		-5.301425244223005	6.454272863568216	6.622963147971741	4305	29	207	9	4.3478260869565215	1.4174192664400747	3716|3717|5159|5290|5578|5579|5599|5604|5894	JAK1|JAK2|PDGFRB|PIK3CA|PRKCA|PRKCB|MAPK8|MAP2K1|RAF1	-3.9836192471755334	0	45.0	0.0	0.0	-9.631720524811598	6.454272863568216
1	1	-3.321066675265516	-4.885093390076047	GO:0007611	M11	2	0	GO Biological Processes	19	learning or memory	19_GO:0032501 multicellular organismal process	-5.300228848420601	3.3084279736999402	5.603953267650485	4305	98	239	18	7.531380753138075	1.7070079273016225	25|351|836|1020|1812|1956|2033|2558|3156|3269|3643|3815|5594|5728|5743|6198|6446|10769	ABL1|APP|CASP3|CDK5|DRD1|EGFR|EP300|GABRA5|HMGCR|HRH1|INSR|KIT|MAPK1|PTEN|PTGS2|RPS6KB1|SGK1|PLK2	-3.7689932683519185	0	52.0	0.0	0.0	-9.100101388518436	8.318840579710145
1	1	-5.3000034035562	-2.6933941978740052	GO:0022409	M11	2	0	GO Biological Processes	19	positive regulation of cell-cell adhesion	19_GO:0048518 positive regulation of biological process	-5.3000034035562	3.6736	5.763144979426817	4305	150	125	16	12.8	2.988190087661761	207|301|1725|3689|3717|3718|3932|5290|5781|5914|5970|6347|6714|6850|7124|7525	AKT1|ANXA1|DHPS|ITGB2|JAK2|JAK3|LCK|PIK3CA|PTPN11|RARA|RELA|CCL2|SRC|SYK|TNF|YES1	-3.9826749156078542	0	31.0	0.0	0.0	-11.241922358240952	7.446486486486486
1	1	-2.689515526061027	-4.015018164208212	GO:0010676	M11	2	0	GO Biological Processes	19	positive regulation of cellular carbohydrate metabolic process	19_GO:0048518 positive regulation of biological process	-5.297951340734935	5.628922594142259	6.371473129338172	4305	32	239	10	4.184100418410042	1.2951524449935063	207|208|3269|3643|4837|5465|5581|6714|8850|23411	AKT1|AKT2|HRH1|INSR|NNMT|PPARA|PRKCE|SRC|KAT2B|SIRT1	-3.7689932683519185	0	51.0	0.0	0.0	-9.202407900757258	7.56258234519104
1	1	-2.689515526061027	-4.015018164208212	GO:0046626	M11	2	0	GO Biological Processes	19	regulation of insulin receptor signaling pathway	19_GO:0023052 signaling	-5.297951340734935	5.628922594142259	6.371473129338172	4305	32	239	10	4.184100418410042	1.2951524449935063	1019|2931|5579|5580|5770|5781|6198|6714|9971|23411	CDK4|GSK3A|PRKCB|PRKCD|PTPN1|PTPN11|RPS6KB1|SRC|NR1H4|SIRT1	-3.7689932683519185	0	111.0	0.0	0.0	-6.250856603505804	6.191814853556485
1	1	-2.689515526061027	-4.909050770320225	WP2873	M11	2	0	WikiPathways	27	Aryl hydrocarbon receptor pathway		-5.297951340734935	5.628922594142259	6.371473129338172	4305	32	239	10	4.184100418410042	1.2951524449935063	196|1545|1728|1956|2033|3320|4780|6714|7040|7124	AHR|CYP1B1|NQO1|EGFR|EP300|HSP90AA1|NFE2L2|SRC|TGFB1|TNF	-3.7689932683519185	0	20.0	0.0	0.0	-13.495876722851644	8.555962343096235
1	1	-2.0109297895618146	-5.29228391542644	GO:0050801	M11	2	0	GO Biological Processes	19	ion homeostasis	19_GO:0065007 biological regulation	-5.29228391542644	2.9710144927536235	5.464388510794464	4305	147	207	21	10.144927536231885	2.0985078652280813	351|476|478|506|523|596|760|771|1080|2147|3358|3778|3784|3791|3932|5291|5566|5579|5594|7421|120892	APP|ATP1A1|ATP1A3|ATP5F1B|ATP6V1A|BCL2|CA2|CA12|CFTR|F2|HTR2C|KCNMA1|KCNQ1|KDR|LCK|PIK3CB|PRKACA|PRKCB|MAPK1|VDR|LRRK2	-3.9773351292234485	0	92.0	0.0	0.0	-7.314243882416909	5.942028985507246
1	1	-3.82093792300934	-4.064229497440236	GO:0051348	M11	2	0	GO Biological Processes	19	negative regulation of transferase activity	19_GO:0065007 biological regulation	-5.292129850276094	2.871566308895761	5.417318954770104	4305	138	239	22	9.205020920502092	1.8700118383973248	25|135|207|836|2931|2932|3156|4067|4869|4921|5291|5347|5468|5569|5580|5728|5770|6135|6714|7157|8850|23411	ABL1|ADORA2A|AKT1|CASP3|GSK3A|GSK3B|HMGCR|LYN|NPM1|DDR2|PIK3CB|PLK1|PPARG|PKIA|PRKCD|PTEN|PTPN1|RPL11|SRC|TP53|KAT2B|SIRT1	-3.763947997012855	0	81.0	0.0	0.0	-7.724627192578781	3.8796266495011267
1	1	-5.2917067917157565	-3.081045225927789	GO:0060322	M11	2	0	GO Biological Processes	19	head development	19_GO:0032502 developmental process	-5.2917067917157565	2.625	5.294384625070305	4305	328	125	25	20.0	3.577708763999664	25|596|801|836|1020|1812|1956|2066|2932|3065|3480|4129|5156|5594|5604|5728|5781|5914|5915|5916|6608|6714|7155|10000|120892	ABL1|BCL2|CALM1|CASP3|CDK5|DRD1|EGFR|ERBB4|GSK3B|HDAC1|IGF1R|MAOB|PDGFRA|MAPK1|MAP2K1|PTEN|PTPN11|RARA|RARB|RARG|SMO|SRC|TOP2B|AKT3|LRRK2	-3.9772323851141675	0	84.0	0.0	0.0	-7.7024050049262645	7.7490000000000006
1	1	-2.30364429243263	-5.003181362443391	GO:0043550	M11	2	0	GO Biological Processes	19	regulation of lipid kinase activity	19_GO:0008152 metabolic process	-5.2882676139974505	5.080463469584808	6.205585544680619	4305	39	239	11	4.602510460251046	1.3553982315394193	2147|2261|2321|2322|3815|4067|5156|5159|6714|7010|7040	F2|FGFR3|FLT1|FLT3|KIT|LYN|PDGFRA|PDGFRB|SRC|TEK|TGFB1	-3.761634049297072	0	12.0	0.0	0.0	-15.46113752130327	10.59561900073837
1	1	-3.1024788071902756	-2.65432428596827	GO:0055021	M11	2	0	GO Biological Processes	19	regulation of cardiac muscle tissue growth	19_GO:0040007 growth	-5.2882676139974505	5.080463469584808	6.205585544680619	4305	39	239	11	4.602510460251046	1.3553982315394193	983|1432|2066|2263|2931|5292|5465|5600|5728|7046|10038	CDK1|MAPK14|ERBB4|FGFR2|GSK3A|PIM1|PPARA|MAPK11|PTEN|TGFBR1|PARP2	-3.761634049297072	0	46.0	0.0	0.0	-9.533536063675475	8.036
1	1	-2.8342075578403993	-5.277962401713453	GO:0030003	M11	2	0	GO Biological Processes	19	cellular cation homeostasis	19_GO:0065007 biological regulation	-5.277962401713453	3.312812620238553	5.598921264844091	4305	113	207	18	8.695652173913043	1.958446158528047	351|476|478|506|523|596|760|1080|2147|3358|3778|3932|5291|5566|5579|5594|7421|120892	APP|ATP1A1|ATP1A3|ATP5F1B|ATP6V1A|BCL2|CA2|CFTR|F2|HTR2C|KCNMA1|LCK|PIK3CB|PRKACA|PRKCB|MAPK1|VDR|LRRK2	-3.965380348789569	0	92.0	0.0	0.0	-7.314243882416909	5.942028985507246
1	1	-4.514711081911087	-3.938121586794454	GO:0032355	M11	2	0	GO Biological Processes	19	response to estradiol	19_GO:0050896 response to stimulus	-5.276867916054535	3.805468796039837	5.778439688697282	4305	71	239	15	6.2761506276150625	1.5688188079373753	301|595|836|1545|1728|1956|2099|2100|3480|5159|5737|5743|5914|6715|7040	ANXA1|CCND1|CASP3|CYP1B1|NQO1|EGFR|ESR1|ESR2|IGF1R|PDGFRB|PTGFR|PTGS2|RARA|SRD5A1|TGFB1	-3.7510064306364415	0	154.0	1.0	1.0	-5.276867916054535	4.043880837359098
1	1	-3.006992171284314	-4.782108154533906	GO:0046883	M11	2	0	GO Biological Processes	19	regulation of hormone secretion	19_GO:0023052 signaling	-5.274163143034073	3.4405998777678524	5.640176335499252	4305	89	239	17	7.112970711297071	1.662662479919971	18|150|185|301|1080|2550|3358|3569|3717|3767|5467|5468|5581|5781|7124|7226|9971	ABAT|ADRA2A|AGTR1|ANXA1|CFTR|GABBR1|HTR2C|IL6|JAK2|KCNJ11|PPARD|PPARG|PRKCE|PTPN11|TNF|TRPM2|NR1H4	-3.749841710584072	0	34.0	0.0	0.0	-10.766334233256577	3.70846665025843
1	1	-5.252674570356131	-2.749216664543579	GO:0002274	M11	2	0	GO Biological Processes	19	myeloid leukocyte activation	19_GO:0002376 immune system process	-5.252674570356131	5.837288135593221	6.4690568091248775	4305	59	125	10	8.0	2.426520142096496	301|695|3689|3717|5293|5294|5580|5581|6850|7124	ANXA1|BTK|ITGB2|JAK2|PIK3CD|PIK3CG|PRKCD|PRKCE|SYK|TNF	-3.9415063911126036	0	18.0	0.0	0.0	-13.855315437324869	7.5337499999999995
1	1	-4.8310744726292	-3.597402603174405	GO:0043114	M11	2	0	GO Biological Processes	19	regulation of vascular permeability	19_GO:0032501 multicellular organismal process	-5.24747990393114	7.205020920502092	6.742706089200356	4305	20	239	8	3.3472803347280333	1.1634671669952383	135|613|3269|6714|7010|7040|7422|7525	ADORA2A|BCR|HRH1|SRC|TEK|TGFB1|VEGFA|YES1	-3.7277461319075487	0	68.0	0.0	0.0	-8.399833249641697	7.205020920502092
1	1	-5.234928762458439	-2.0842437035348347	GO:0000904	M11	2	0	GO Biological Processes	19	cell morphogenesis involved in differentiation	19_GO:0032502 developmental process	-5.234928762458439	3.2974468085106388	5.569766045326431	4305	188	125	18	14.4	3.1402420288888564	25|367|596|836|1020|2064|3320|3326|3480|4233|5728|5781|6608|6714|7155|7422|10013|10461	ABL1|AR|BCL2|CASP3|CDK5|ERBB2|HSP90AA1|HSP90AB1|IGF1R|MET|PTEN|PTPN11|SMO|SRC|TOP2B|VEGFA|HDAC6|MERTK	-3.9245441192816504	0	84.0	0.0	0.0	-7.7024050049262645	7.7490000000000006
1	1	-3.2854857075847734	-4.216851449214548	GO:0050708	M11	2	0	GO Biological Processes	19	regulation of protein secretion	19_GO:0051179 localization	-5.234898834279746	3.2750095093191325	5.5515924195369815	4305	99	239	18	7.531380753138075	1.7070079273016225	18|135|150|1080|1595|3156|3569|3717|3767|3783|5467|5468|5581|5781|7040|7124|7226|9971	ABAT|ADORA2A|ADRA2A|CFTR|CYP51A1|HMGCR|IL6|JAK2|KCNJ11|KCNN4|PPARD|PPARG|PRKCE|PTPN11|TGFB1|TNF|TRPM2|NR1H4	-3.716322237921679	0	34.0	0.0	0.0	-10.766334233256577	3.70846665025843
1	1	-5.213776140928252	-4.734519872014592	GO:0060966	M11	2	0	GO Biological Processes	19	regulation of gene silencing by RNA	19_GO:0048519 negative regulation of biological process	-5.231597173283099	6.23511425812681	6.490723219534806	4305	26	239	9	3.7656903765690375	1.2313692987799818	1956|2099|3569|5468|5604|5605|7040|7124|7157	EGFR|ESR1|IL6|PPARG|MAP2K1|MAP2K2|TGFB1|TNF|TP53	-3.716322237921679	0	132.0	0.0	0.0	-5.898457851361337	10.292887029288703
1	1	-4.119526963507561	-4.734519872014592	GO:1904646	M11	2	0	GO Biological Processes	19	cellular response to amyloid-beta	19_GO:0050896 response to stimulus	-5.231597173283099	6.23511425812681	6.490723219534806	4305	26	239	9	3.7656903765690375	1.2313692987799818	142|154|351|478|1020|2932|3480|7124|23621	PARP1|ADRB2|APP|ATP1A3|CDK5|GSK3B|IGF1R|TNF|BACE1	-3.716322237921679	0	155.0	1.0	1.0	-5.231597173283099	10.398550724637682
1	1	-5.114360042910903	-5.227672004978685	GO:0051588	M11	2	0	GO Biological Processes	19	regulation of neurotransmitter transport	19_GO:0051179 localization	-5.227672004978685	5.620838229533882	6.343730845860262	4305	37	207	10	4.830917874396135	1.4903133605747165	135|136|150|1020|1812|2932|5579|23621|116443|120892	ADORA2A|ADORA2B|ADRA2A|CDK5|DRD1|GSK3B|PRKCB|BACE1|GRIN3A|LRRK2	-3.9211837684557453	0	29.0	0.0	0.0	-11.4351131761209	17.220000000000002
1	1	-3.45364255430739	-3.4962129964394215	GO:0097306	M11	2	0	GO Biological Processes	19	cellular response to alcohol	19_GO:0050896 response to stimulus	-5.223139517729076	4.598949523724739	6.0141360819384175	4305	47	239	12	5.02092050209205	1.412559337104282	196|207|1019|1066|1080|1545|3480|5581|5734|5737|6446|6608	AHR|AKT1|CDK4|CES1|CFTR|CYP1B1|IGF1R|PRKCE|PTGER4|PTGFR|SGK1|SMO	-3.709448201187073	0	21.0	0.0	0.0	-13.423511449375228	6.636203479409822
0	1	0.0	-5.221980437278356	GO:0008202	M01	1	0	GO Biological Processes	19	steroid metabolic process	19_GO:0008152 metabolic process	-5.221980437278356	3.2837528604118993	5.553643865167725	4305	114	207	18	8.695652173913043	1.958446158528047	231|351|866|1066|1080|1545|1571|1577|1595|2099|2224|3156|5156|5467|6256|6646|6715|9971	AKR1B1|APP|SERPINA6|CES1|CFTR|CYP1B1|CYP2E1|CYP3A5|CYP51A1|ESR1|FDPS|HMGCR|PDGFRA|PPARD|RXRA|SOAT1|SRD5A1|NR1H4	-3.9159574332390097	0	156.0	1.0	1.0	-5.221980437278356	4.991304347826087
1	1	-4.123424599599498	-4.460369529454922	GO:0030098	M11	2	0	GO Biological Processes	19	lymphocyte differentiation	19_GO:0002376 immune system process	-5.220435318376067	2.932275956018293	5.401758383613482	4305	129	239	21	8.786610878661088	1.831222191881174	25|301|596|695|2033|2322|2475|3569|3718|3815|3932|5293|5591|5734|6097|6850|7157|9734|9759|10014|10461	ABL1|ANXA1|BCL2|BTK|EP300|FLT3|MTOR|IL6|JAK3|KIT|LCK|PIK3CD|PRKDC|PTGER4|RORC|SYK|TP53|HDAC9|HDAC4|HDAC5|MERTK	-3.707493431669565	0	18.0	0.0	0.0	-13.855315437324869	7.5337499999999995
1	1	-5.213776140928252	-3.791764076577912	GO:0045600	M11	2	0	GO Biological Processes	19	positive regulation of fat cell differentiation	19_GO:0032502 developmental process	-5.213776140928252	9.272307692307692	7.315520093502723	4305	26	125	7	5.6	2.0564824336716323	207|1432|3358|4023|5292|5468|5743	AKT1|MAPK14|HTR2C|LPL|PIM1|PPARG|PTGS2	-3.909145851546591	0	125.0	0.0	0.0	-6.012913351858131	17.220000000000002
1	1	-3.232201368046867	-3.8233729498770046	GO:0007548	M11	2	0	GO Biological Processes	19	sex differentiation	19_GO:0022414 reproductive process	-5.211815165221275	3.0273197144966772	5.436851950520953	4305	119	239	20	8.368200836820083	1.7911840108773895	367|595|596|598|836|1545|2099|3643|3791|3815|5156|5159|5781|5914|6714|6715|7046|7422|10461|23411	AR|CCND1|BCL2|BCL2L1|CASP3|CYP1B1|ESR1|INSR|KDR|KIT|PDGFRA|PDGFRB|PTPN11|RARA|SRC|SRD5A1|TGFBR1|VEGFA|MERTK|SIRT1	-3.6996214173421667	0	59.0	0.0	0.0	-8.726710078652683	7.2505263157894735
1	1	-5.209560166817067	-3.628386924664349	GO:0046889	M11	2	0	GO Biological Processes	19	positive regulation of lipid biosynthetic process	19_GO:0048518 positive regulation of biological process	-5.209560166817067	7.653333333333332	6.931551465750583	4305	36	125	8	6.4	2.189136816190345	207|301|2475|3358|3480|5580|5743|7124	AKT1|ANXA1|MTOR|HTR2C|IGF1R|PRKCD|PTGS2|TNF	-3.9063181401473255	0	147.0	0.0	0.0	-5.537157587621485	15.010460251046025
1	1	-2.0300020554342817	-5.2036832893779765	GO:0008584	M11	2	0	GO Biological Processes	19	male gonad development	19_GO:0022414 reproductive process	-5.2036832893779765	4.2914653784219	5.91438458068774	4305	63	207	13	6.280193236714976	1.6862308203856435	367|595|596|598|1545|2099|3643|3815|5156|5159|5914|6715|7046	AR|CCND1|BCL2|BCL2L1|CYP1B1|ESR1|INSR|KIT|PDGFRA|PDGFRB|RARA|SRD5A1|TGFBR1	-3.9013643119014145	0	59.0	0.0	0.0	-8.726710078652683	7.2505263157894735
1	1	-2.0300020554342817	-5.2036832893779765	GO:0046546	M11	2	0	GO Biological Processes	19	development of primary male sexual characteristics	19_GO:0022414 reproductive process	-5.2036832893779765	4.2914653784219	5.91438458068774	4305	63	207	13	6.280193236714976	1.6862308203856435	367|595|596|598|1545|2099|3643|3815|5156|5159|5914|6715|7046	AR|CCND1|BCL2|BCL2L1|CYP1B1|ESR1|INSR|KIT|PDGFRA|PDGFRB|RARA|SRD5A1|TGFBR1	-3.9013643119014145	0	59.0	0.0	0.0	-8.726710078652683	7.2505263157894735
0	1	0.0	-5.195349367136098	GO:1901796	M01	1	0	GO Biological Processes	19	regulation of signal transduction by p53 class mediator	19_GO:0023052 signaling	-5.195349367136098	4.6215780998389695	6.018447960933705	4305	54	207	12	5.797101449275362	1.6242482612208529	207|596|1111|2033|2475|6135|6446|6790|7157|9212|11200|23411	AKT1|BCL2|CHEK1|EP300|MTOR|RPL11|SGK1|AURKA|TP53|AURKB|CHEK2|SIRT1	-3.893951481164727	0	115.0	0.0	0.0	-6.168944387052089	8.318840579710145
1	1	-5.186949691522106	-3.4569093775194544	R-HSA-416476	M11	2	0	Reactome Gene Sets	6	G alpha (q) signalling events		-5.186949691522106	4.346796116504855	5.944602799046439	4305	103	125	13	10.4	2.7303333129857976	185|301|695|1128|1131|1956|3269|3358|5290|5580|5581|5594|5737	AGTR1|ANXA1|BTK|CHRM1|CHRM3|EGFR|HRH1|HTR2C|PIK3CA|PRKCD|PRKCE|MAPK1|PTGFR	-3.8860631968081143	0	24.0	0.0	0.0	-12.39296669963792	34.44
1	0	-5.18608309807428	0.0	GO:0007162	M10	1	0	GO Biological Processes	19	negative regulation of cell adhesion	19_GO:0048519 negative regulation of biological process	-5.18608309807428	4.051764705882353	5.837513684647585	4305	119	125	14	11.2	2.8207233114929937	25|135|207|301|836|2064|3717|3718|5580|5728|5781|6714|7040|7422	ABL1|ADORA2A|AKT1|ANXA1|CASP3|ERBB2|JAK2|JAK3|PRKCD|PTEN|PTPN11|SRC|TGFB1|VEGFA	-3.8860631968081143	0	31.0	0.0	0.0	-11.241922358240952	7.446486486486486
1	1	-5.184185876947688	-3.981718007759132	GO:0050851	M11	2	0	GO Biological Processes	19	antigen receptor-mediated signaling pathway	19_GO:0002376 immune system process	-5.184185876947688	5.74	6.393197434700309	4305	60	125	10	8.0	2.426520142096496	25|596|695|3551|3932|5290|5293|5579|5594|6850	ABL1|BCL2|BTK|IKBKB|LCK|PIK3CA|PIK3CD|PRKCB|MAPK1|SYK	-3.8847105989422115	0	73.0	0.0	0.0	-8.127752768416299	15.067499999999999
1	1	-3.375651993521541	-5.183356873922803	GO:1900274	M11	2	0	GO Biological Processes	19	regulation of phospholipase C activity	19_GO:0065007 biological regulation	-5.183356873922803	7.233774417139256	6.736386485049651	4305	23	207	8	3.864734299516908	1.3397260855411317	25|1956|2099|2260|2321|3815|5156|5159	ABL1|EGFR|ESR1|FGFR1|FLT1|KIT|PDGFRA|PDGFRB	-3.8847105989422115	0	12.0	0.0	0.0	-15.46113752130327	10.59561900073837
1	1	-3.908381144197768	-4.06621783394097	GO:0030595	M11	2	0	GO Biological Processes	19	leukocyte chemotaxis	19_GO:0040011 locomotion	-5.170161443250985	4.953451882845188	6.089734097194351	4305	40	239	11	4.602510460251046	1.3553982315394193	301|2321|3269|3569|3689|3815|5293|5294|6347|6850|7226	ANXA1|FLT1|HRH1|IL6|ITGB2|KIT|PIK3CD|PIK3CG|CCL2|SYK|TRPM2	-3.6624296642291596	0	88.0	0.0	0.0	-7.4289298562949595	14.760000000000002
1	1	-2.255678577067613	-4.896636927672984	GO:0071384	M11	2	0	GO Biological Processes	19	cellular response to corticosteroid stimulus	19_GO:0050896 response to stimulus	-5.170161443250985	4.953451882845188	6.089734097194351	4305	40	239	11	4.602510460251046	1.3553982315394193	301|498|1545|2322|2908|3480|3717|5327|6198|6446|6715	ANXA1|ATP5F1A|CYP1B1|FLT3|NR3C1|IGF1R|JAK2|PLAT|RPS6KB1|SGK1|SRD5A1	-3.6624296642291596	0	21.0	0.0	0.0	-13.423511449375228	6.636203479409822
0	1	0.0	-5.166706514614807	R-HSA-157118	M01	1	0	Reactome Gene Sets	6	Signaling by NOTCH		-5.166706514614807	3.2551984877126654	5.508863448052564	4305	115	207	18	8.695652173913043	1.958446158528047	207|595|1956|2033|2324|3065|3066|7157|8841|8850|9734|9759|10013|10014|51564|55869|79885|83933	AKT1|CCND1|EGFR|EP300|FLT4|HDAC1|HDAC2|TP53|HDAC3|KAT2B|HDAC9|HDAC4|HDAC6|HDAC5|HDAC7|HDAC8|HDAC11|HDAC10	-3.868973582729842	0	26.0	0.0	0.0	-12.021218849938489	14.855072463768115
1	1	-3.509748385712769	-4.789032960807875	R-HSA-1433557	M11	2	0	Reactome Gene Sets	6	Signaling by SCF-KIT		-5.162621336817128	5.458349182198554	6.232565084987171	4305	33	239	10	4.184100418410042	1.2951524449935063	1111|3717|3815|3932|4067|5290|5578|5781|6714|7525	CHEK1|JAK2|KIT|LCK|LYN|PIK3CA|PRKCA|PTPN11|SRC|YES1	-3.6571034681898325	0	30.0	0.0	0.0	-11.392796368441784	15.067499999999999
1	1	-3.509748385712769	-3.912530856121289	R-HSA-74751	M11	2	0	Reactome Gene Sets	6	Insulin receptor signalling cascade		-5.162621336817128	5.458349182198554	6.232565084987171	4305	33	239	10	4.184100418410042	1.2951524449935063	208|2260|2261|2263|2322|3643|5290|5291|5594|5781	AKT2|FGFR1|FGFR3|FGFR2|FLT3|INSR|PIK3CA|PIK3CB|MAPK1|PTPN11	-3.6571034681898325	0	157.0	1.0	1.0	-5.162621336817128	9.84
1	1	-5.152279260989074	-3.15306460190428	GO:0030879	M11	2	0	GO Biological Processes	19	mammary gland development	19_GO:0032502 developmental process	-5.152279260989074	5.11945945945946	6.180698763765859	4305	74	125	11	8.8	2.533866610538132	207|208|367|2066|2099|3717|5594|6608|6714|7421|7422	AKT1|AKT2|AR|ERBB4|ESR1|JAK2|MAPK1|SMO|SRC|VDR|VEGFA	-3.855912752303381	0	93.0	0.0	0.0	-7.269157687352649	10.596923076923076
1	1	-5.15071267201166	-2.103271427882034	GO:0050863	M11	2	0	GO Biological Processes	19	regulation of T cell activation	19_GO:0002376 immune system process	-5.15071267201166	3.403953488372093	5.563659954229729	4305	172	125	17	13.6	3.065994129152892	25|135|207|301|836|1725|2064|3717|3718|3932|5290|5781|5914|6347|6714|6850|7525	ABL1|ADORA2A|AKT1|ANXA1|CASP3|DHPS|ERBB2|JAK2|JAK3|LCK|PIK3CA|PTPN11|RARA|CCL2|SRC|SYK|YES1	-3.8548006840183207	0	31.0	0.0	0.0	-11.241922358240952	7.446486486486486
1	1	-5.1496362676855725	-2.7485698025272156	M15	M11	2	0	Canonical Pathways	11	PID LYSOPHOSPHOLIPID PATHWAY		-5.1496362676855725	6.4575000000000005	6.574542466473346	4305	48	125	9	7.2	2.3119861591281206	207|836|1956|2932|5291|5580|5581|5970|6714	AKT1|CASP3|EGFR|GSK3B|PIK3CB|PRKCD|PRKCE|RELA|SRC	-3.8546318964946775	0	158.0	1.0	1.0	-5.1496362676855725	6.4575000000000005
1	1	-5.1496362676855725	-2.133298190996963	R-HSA-388841	M11	2	0	Reactome Gene Sets	6	Costimulation by the CD28 family		-5.1496362676855725	6.4575000000000005	6.574542466473346	4305	48	125	9	7.2	2.3119861591281206	207|208|2475|3932|5290|5781|6714|7525|10000	AKT1|AKT2|MTOR|LCK|PIK3CA|PTPN11|SRC|YES1|AKT3	-3.8546318964946775	0	30.0	0.0	0.0	-11.392796368441784	15.067499999999999
1	1	-3.625186746133874	-5.1366162938962425	GO:0008283	M11	2	0	GO Biological Processes	19	cell population proliferation	19_GO:0009987 cellular process	-5.1366162938962425	2.484609465178915	5.152582083096728	4305	226	207	27	13.043478260869565	2.340790878513763	25|207|595|596|598|983|1111|1436|2099|2261|2263|2322|3569|3815|4921|5159|5243|5291|5294|5467|5594|5604|6714|7010|7124|7157|9212	ABL1|AKT1|CCND1|BCL2|BCL2L1|CDK1|CHEK1|CSF1R|ESR1|FGFR3|FGFR2|FLT3|IL6|KIT|DDR2|PDGFRB|ABCB1|PIK3CB|PIK3CG|PPARD|MAPK1|MAP2K1|SRC|TEK|TNF|TP53|AURKB	-3.8420650207974667	0	159.0	1.0	1.0	-5.1366162938962425	4.399386845039018
1	1	-5.130014068566558	-2.9013330919248617	R-HSA-9634638	M11	2	0	Reactome Gene Sets	6	Estrogen-dependent nuclear events downstream of ESR-membrane signaling		-5.130014068566558	11.48	7.704133333193405	4305	18	125	6	4.8	1.9119832635250757	207|208|596|1956|5594|10000	AKT1|AKT2|BCL2|EGFR|MAPK1|AKT3	-3.837721222199949	0	8.0	0.0	0.0	-17.82547596819934	25.830000000000002
1	1	-5.130014068566558	-4.96376479167868	WP4141	M11	2	0	WikiPathways	27	PI3K/AKT/mTOR - vitamin D3 signaling		-5.130014068566558	11.48	7.704133333193405	4305	18	125	6	4.8	1.9119832635250757	207|2475|2932|5290|5970|7421	AKT1|MTOR|GSK3B|PIK3CA|RELA|VDR	-3.837721222199949	0	49.0	0.0	0.0	-9.247990196915671	12.523636363636363
1	1	-5.116072082822524	-2.8820380908426877	GO:0032516	M11	2	0	GO Biological Processes	19	positive regulation of phosphoprotein phosphatase activity	19_GO:0048518 positive regulation of biological process	-5.116072082822524	15.654545454545456	8.414739421978622	4305	11	125	5	4.0	1.7527121840165316	801|2475|3326|3717|5159	CALM1|MTOR|HSP90AB1|JAK2|PDGFRB	-3.826084075959107	0	89.0	0.0	0.0	-7.39964458650371	15.654545454545456
1	1	-2.3531973497629286	-5.11344934053001	GO:0060193	M11	2	0	GO Biological Processes	19	positive regulation of lipase activity	19_GO:0065007 biological regulation	-5.11344934053001	5.472921434019832	6.223820716216371	4305	38	207	10	4.830917874396135	1.4903133605747165	185|1956|2099|2260|2261|2263|2321|3815|5156|5159	AGTR1|EGFR|ESR1|FGFR1|FGFR3|FGFR2|FLT1|KIT|PDGFRA|PDGFRB	-3.826084075959107	0	12.0	0.0	0.0	-15.46113752130327	10.59561900073837
1	1	-5.0939614477143405	-2.080408099709662	GO:0031663	M11	2	0	GO Biological Processes	19	lipopolysaccharide-mediated signaling pathway	19_GO:0044419 biological process involved in interspecies interaction between organisms	-5.0939614477143405	8.928888888888888	7.14622722017129	4305	27	125	7	5.6	2.0564824336716323	207|1432|5581|5594|6347|7040|7124	AKT1|MAPK14|PRKCE|MAPK1|CCL2|TGFB1|TNF	-3.8092605748248496	0	119.0	0.0	0.0	-6.103066048065166	9.184
1	1	-5.0939614477143405	-3.6793011060257625	GO:2000273	M11	2	0	GO Biological Processes	19	positive regulation of signaling receptor activity	19_GO:0023052 signaling	-5.0939614477143405	8.928888888888888	7.14622722017129	4305	27	125	7	5.6	2.0564824336716323	150|152|154|3065|3717|6347|10013	ADRA2A|ADRA2C|ADRB2|HDAC1|JAK2|CCL2|HDAC6	-3.8092605748248496	0	94.0	0.0	0.0	-7.197230800631509	34.440000000000005
1	1	-5.0939614477143405	-2.8372433602425247	WP3844	M11	2	0	WikiPathways	27	PI3K-AKT-mTOR signaling pathway and therapeutic opportunities		-5.0939614477143405	8.928888888888888	7.14622722017129	4305	27	125	7	5.6	2.0564824336716323	207|2475|2932|5290|5291|5294|5728	AKT1|MTOR|GSK3B|PIK3CA|PIK3CB|PIK3CG|PTEN	-3.8092605748248496	0	55.0	0.0	0.0	-8.888496225042424	25.830000000000002
1	1	-2.362551911998857	-5.07897804674849	GO:0002209	M11	2	0	GO Biological Processes	19	behavioral defense response	19_GO:0032501 multicellular organismal process	-5.07897804674849	10.398550724637682	7.326666027690991	4305	12	207	6	2.898550724637681	1.1660525840606604	596|1812|2033|2558|3358|6198	BCL2|DRD1|EP300|GABRA5|HTR2C|RPS6KB1	-3.7964850814202613	0	105.0	0.0	0.0	-6.580926587789976	10.398550724637682
1	1	-2.362551911998857	-5.07897804674849	GO:0003416	M11	2	0	GO Biological Processes	19	endochondral bone growth	19_GO:0040007 growth	-5.07897804674849	10.398550724637682	7.326666027690991	4305	12	207	6	2.898550724637681	1.1660525840606604	2261|2263|4921|5914|5915|5916	FGFR3|FGFR2|DDR2|RARA|RARB|RARG	-3.7964850814202613	0	104.0	0.0	0.0	-6.605568836507086	14.760000000000002
1	1	-2.362551911998857	-5.07897804674849	GO:0098868	M11	2	0	GO Biological Processes	19	bone growth	19_GO:0040007 growth	-5.07897804674849	10.398550724637682	7.326666027690991	4305	12	207	6	2.898550724637681	1.1660525840606604	2261|2263|4921|5914|5915|5916	FGFR3|FGFR2|DDR2|RARA|RARB|RARG	-3.7964850814202613	0	104.0	0.0	0.0	-6.605568836507086	14.760000000000002
0	1	0.0	-5.07897804674849	WP2436	M01	1	0	WikiPathways	27	Dopamine metabolism		-5.07897804674849	10.398550724637682	7.326666027690991	4305	12	207	6	2.898550724637681	1.1660525840606604	1312|1644|1728|4128|4129|5566	COMT|DDC|NQO1|MAOA|MAOB|PRKACA	-3.7964850814202613	0	160.0	1.0	1.0	-5.07897804674849	15.597826086956522
1	1	-4.020741220952149	-4.600043478424289	GO:1904645	M11	2	0	GO Biological Processes	19	response to amyloid-beta	19_GO:0050896 response to stimulus	-5.076827038694852	6.00418410041841	6.3233346313472545	4305	27	239	9	3.7656903765690375	1.2313692987799818	142|154|351|478|1020|2932|3480|7124|23621	PARP1|ADRB2|APP|ATP1A3|CDK5|GSK3B|IGF1R|TNF|BACE1	-3.580774470565564	0	155.0	0.0	0.0	-5.231597173283099	10.398550724637682
1	1	-5.072157804070871	-2.6891014177510777	GO:0021782	M11	2	0	GO Biological Processes	19	glial cell development	19_GO:0032502 developmental process	-5.072157804070871	6.3257142857142865	6.483030891091133	4305	49	125	9	7.2	2.3119861591281206	135|207|208|1020|1812|5728|6608|7124|79885	ADORA2A|AKT1|AKT2|CDK5|DRD1|PTEN|SMO|TNF|HDAC11	-3.7909486833481196	0	83.0	0.0	0.0	-7.710862262165831	19.68
1	0	-5.07212227202038	0.0	R-HSA-69206	M10	1	0	Reactome Gene Sets	6	G1/S Transition		-5.07212227202038	4.5920000000000005	5.954726102455857	4305	90	125	12	9.6	2.6349041728305793	207|208|983|1017|1019|1719|3065|5422|5689|6241|7298|10000	AKT1|AKT2|CDK1|CDK2|CDK4|DHFR|HDAC1|POLA1|PSMB1|RRM2|TYMS|AKT3	-3.7909486833481196	0	39.0	0.0	0.0	-9.883733203621924	8.984347826086957
1	1	-4.862091689497437	-5.045320307253288	GO:0048167	M11	2	0	GO Biological Processes	19	regulation of synaptic plasticity	19_GO:0023052 signaling	-5.062428895679747	3.8796266495011267	5.671021956736155	4305	65	239	14	5.857740585774058	1.5190022790896067	25|135|351|1020|1812|2932|3269|3815|5327|5594|5728|5743|5914|10769	ABL1|ADORA2A|APP|CDK5|DRD1|GSK3B|HRH1|KIT|PLAT|MAPK1|PTEN|PTGS2|RARA|PLK2	-3.57002245226717	0	29.0	0.0	0.0	-11.4351131761209	17.220000000000002
1	1	-4.050535757795682	-3.6568692630024455	GO:0071901	M11	2	0	GO Biological Processes	19	negative regulation of protein serine/threonine kinase activity	19_GO:0048519 negative regulation of biological process	-5.062428895679747	3.8796266495011267	5.671021956736155	4305	65	239	14	5.857740585774058	1.5190022790896067	25|207|836|3156|4067|5291|5347|5468|5569|5580|5728|5770|8850|23411	ABL1|AKT1|CASP3|HMGCR|LYN|PIK3CB|PLK1|PPARG|PKIA|PRKCD|PTEN|PTPN1|KAT2B|SIRT1	-3.57002245226717	0	81.0	0.0	0.0	-7.724627192578781	3.8796266495011267
1	1	-2.5586086474191063	-4.4548422026124666	WP1601	M11	2	0	WikiPathways	27	Fluoropyrimidine activity		-5.060351122294056	6.861924686192468	6.527945880584539	4305	21	239	8	3.3472803347280333	1.1634671669952383	1066|1719|5471|6240|6241|7157|7298|9429	CES1|DHFR|PPAT|RRM1|RRM2|TP53|TYMS|ABCG2	-3.57002245226717	0	161.0	1.0	1.0	-5.060351122294056	17.220000000000002
1	1	-4.763213334220071	-3.219217920022463	GO:2000106	M11	2	0	GO Biological Processes	19	regulation of leukocyte apoptotic process	19_GO:0050789 regulation of biological process	-5.056049554567897	4.832635983263598	5.977674979611288	4305	41	239	11	4.602510460251046	1.3553982315394193	301|695|3718|4067|5291|5293|5728|7157|9212|10461|23411	ANXA1|BTK|JAK3|LYN|PIK3CB|PIK3CD|PTEN|TP53|AURKB|MERTK|SIRT1	-3.567140148816873	0	151.0	0.0	0.0	-5.3623068963755225	34.440000000000005
1	1	-2.983790922944402	-3.9768204972624175	R-HSA-74752	M11	2	0	Reactome Gene Sets	6	Signaling by Insulin receptor		-5.056049554567897	4.832635983263598	5.977674979611288	4305	41	239	11	4.602510460251046	1.3553982315394193	208|523|2260|2261|2263|2322|3643|5290|5291|5594|5781	AKT2|ATP6V1A|FGFR1|FGFR3|FGFR2|FLT3|INSR|PIK3CA|PIK3CB|MAPK1|PTPN11	-3.567140148816873	0	157.0	0.0	0.0	-5.162621336817128	9.84
0	1	0.0	-5.0520806046361395	GO:0098662	M01	1	0	GO Biological Processes	19	inorganic cation transmembrane transport	19_GO:0051179 localization	-5.0520806046361395	3.335384194695105	5.471087480430454	4305	106	207	17	8.21256038647343	1.9082960132365834	476|478|486|498|506|523|775|776|3358|3767|3778|3783|3784|3932|6335|7226|116443	ATP1A1|ATP1A3|FXYD2|ATP5F1A|ATP5F1B|ATP6V1A|CACNA1C|CACNA1D|HTR2C|KCNJ11|KCNMA1|KCNN4|KCNQ1|LCK|SCN9A|TRPM2|GRIN3A	-3.7717843788519754	0	70.0	0.0	0.0	-8.34226589464037	20.797101449275363
1	0	-5.036919680057481	0.0	GO:0051146	M10	1	0	GO Biological Processes	19	striated muscle cell differentiation	19_GO:0032502 developmental process	-5.036919680057481	4.984736842105264	6.060250774576045	4305	76	125	11	8.8	2.533866610538132	207|836|983|1432|2475|5156|5159|5914|5915|6608|7422	AKT1|CASP3|CDK1|MAPK14|MTOR|PDGFRA|PDGFRB|RARA|RARB|SMO|VEGFA	-3.7579361841853545	0	162.0	1.0	1.0	-5.036919680057481	34.440000000000005
1	1	-3.66640047659728	-5.034182313498092	WP4877	M11	2	0	WikiPathways	27	Host-pathogen interaction of human coronaviruses - MAPK signaling		-5.034182313498092	6.037868162692847	6.326240718884002	4305	31	207	9	4.3478260869565215	1.4174192664400747	596|1432|5594|5599|5600|5604|5605|5894|6300	BCL2|MAPK14|MAPK1|MAPK8|MAPK11|MAP2K1|MAP2K2|RAF1|MAPK12	-3.7560717716523513	0	15.0	0.0	0.0	-15.119454358829058	25.830000000000002
1	1	-2.5692127265943414	-4.673773158053407	GO:0071385	M11	2	0	GO Biological Processes	19	cellular response to glucocorticoid stimulus	19_GO:0050896 response to stimulus	-5.032803240172525	5.297809500369185	6.099204977102333	4305	34	239	10	4.184100418410042	1.2951524449935063	301|498|1545|2322|2908|3480|3717|5327|6198|6715	ANXA1|ATP5F1A|CYP1B1|FLT3|NR3C1|IGF1R|JAK2|PLAT|RPS6KB1|SRD5A1	-3.546718523936327	0	21.0	0.0	0.0	-13.423511449375228	6.636203479409822
1	1	-2.5692127265943414	-3.8141037266728617	GO:1903036	M11	2	0	GO Biological Processes	19	positive regulation of response to wounding	19_GO:0048518 positive regulation of biological process	-5.032803240172525	5.297809500369185	6.099204977102333	4305	34	239	10	4.184100418410042	1.2951524449935063	150|301|2147|2475|3480|4780|4921|5327|5581|6915	ADRA2A|ANXA1|F2|MTOR|IGF1R|NFE2L2|DDR2|PLAT|PRKCE|TBXA2R	-3.546718523936327	0	113.0	0.0	0.0	-6.201376630801327	5.403765690376569
0	1	0.0	-4.195310140848645	GO:0010906	M01	1	0	GO Biological Processes	19	regulation of glucose metabolic process	19_GO:0008152 metabolic process	-5.026384062592293	4.108125963444175	5.726577988909931	4305	57	239	13	5.439330543933054	1.4669963872189893	207|208|2033|2931|2932|3643|4837|5465|6097|6714|7157|8850|23411	AKT1|AKT2|EP300|GSK3A|GSK3B|INSR|NNMT|PPARA|RORC|SRC|TP53|KAT2B|SIRT1	-3.543105782499434	0	51.0	0.0	0.0	-9.202407900757258	7.56258234519104
1	1	-3.694635278679647	-4.195310140848645	GO:1901216	M11	2	0	GO Biological Processes	19	positive regulation of neuron death	19_GO:0048518 positive regulation of biological process	-5.026384062592293	4.108125963444175	5.726577988909931	4305	57	239	13	5.439330543933054	1.4669963872189893	25|142|836|1020|1728|2932|3689|4170|4921|7124|7157|7226|23621	ABL1|PARP1|CASP3|CDK5|NQO1|GSK3B|ITGB2|MCL1|DDR2|TNF|TP53|TRPM2|BACE1	-3.543105782499434	0	163.0	1.0	1.0	-5.026384062592293	12.478260869565217
1	1	-3.694635278679647	-4.936660669796807	GO:1902749	M11	2	0	GO Biological Processes	19	regulation of cell cycle G2/M phase transition	19_GO:0050789 regulation of biological process	-5.026384062592293	4.108125963444175	5.726577988909931	4305	57	239	13	5.439330543933054	1.4669963872189893	351|595|983|1017|1019|1111|4869|5347|5569|6240|6790|7157|9212	APP|CCND1|CDK1|CDK2|CDK4|CHEK1|NPM1|PLK1|PKIA|RRM1|AURKA|TP53|AURKB	-3.543105782499434	0	69.0	0.0	0.0	-8.348178731379889	16.63768115942029
0	1	0.0	-5.025421734993445	GO:0006813	M01	1	0	GO Biological Processes	19	potassium ion transport	19_GO:0051179 localization	-5.025421734993445	6.932367149758453	6.54932218245227	4305	24	207	8	3.864734299516908	1.3397260855411317	476|478|486|1017|3767|3778|3783|3784	ATP1A1|ATP1A3|FXYD2|CDK2|KCNJ11|KCNMA1|KCNN4|KCNQ1	-3.7507855675330064	0	103.0	0.0	0.0	-6.636960926351434	15.597826086956522
1	1	-3.114586958545875	-3.7900714649516978	GO:0060134	M11	2	0	GO Biological Processes	19	prepulse inhibition	19_GO:0048519 negative regulation of biological process	-5.013220912210643	12.866108786610878	7.616852308172858	4305	7	239	5	2.092050209205021	0.9257550279240406	135|1812|5728|23621|116443	ADORA2A|DRD1|PTEN|BACE1|GRIN3A	-3.532731049285278	0	29.0	0.0	0.0	-11.4351131761209	17.220000000000002
1	1	-3.719216164811263	-4.049295878590501	GO:1903800	M11	2	0	GO Biological Processes	19	positive regulation of production of miRNAs involved in gene silencing by miRNA	19_GO:0048519 negative regulation of biological process	-4.997886278050311	9.825028527957398	7.104488819800074	4305	11	239	6	2.510460251046025	1.0119445931227138	1956|3569|5604|5605|7040|7157	EGFR|IL6|MAP2K1|MAP2K2|TGFB1|TP53	-3.521545757025006	0	132.0	0.0	0.0	-5.898457851361337	10.292887029288703
1	1	-3.110104389412064	-4.185592761789708	GO:0030099	M11	2	0	GO Biological Processes	19	myeloid cell differentiation	19_GO:0002376 immune system process	-4.98665612250263	2.928870292887029	5.261565250111548	4305	123	239	20	8.368200836820083	1.7911840108773895	142|351|836|1432|1436|2033|2194|3717|3718|3784|3815|4067|5293|5468|5781|6714|7124|7422|23411|79705	PARP1|APP|CASP3|MAPK14|CSF1R|EP300|FASN|JAK2|JAK3|KCNQ1|KIT|LYN|PIK3CD|PPARG|PTPN11|SRC|TNF|VEGFA|SIRT1|LRRK1	-3.511003320515576	0	164.0	1.0	1.0	-4.98665612250263	8.00557880055788
1	1	-4.980683673337442	-2.461611370214477	GO:0032147	M11	2	0	GO Biological Processes	19	activation of protein kinase activity	19_GO:0048518 positive regulation of biological process	-4.980683673337442	4.920000000000001	6.00159848580385	4305	77	125	11	8.8	2.533866610538132	25|150|152|154|2475|3717|5290|5580|5604|6714|7422	ABL1|ADRA2A|ADRA2C|ADRB2|MTOR|JAK2|PIK3CA|PRKCD|MAP2K1|SRC|VEGFA	-3.7098900556591383	0	94.0	0.0	0.0	-7.197230800631509	34.440000000000005
1	1	-4.97953938714529	-2.011899885997218	GO:1905330	M11	2	0	GO Biological Processes	19	regulation of morphogenesis of an epithelium	19_GO:0032502 developmental process	-4.97953938714529	8.61	6.9854927179825745	4305	28	125	7	5.6	2.0564824336716323	25|367|2099|5293|6608|7124|7422	ABL1|AR|ESR1|PIK3CD|SMO|TNF|VEGFA	-3.7098900556591383	0	149.0	0.0	0.0	-5.4716181372906325	20.664
1	1	-4.97953938714529	-3.5722224443599746	M127	M11	2	0	Canonical Pathways	11	PID ERBB1 RECEPTOR PROXIMAL PATHWAY		-4.97953938714529	8.61	6.9854927179825745	4305	28	125	7	5.6	2.0564824336716323	1956|5290|5291|5293|5594|5781|6714	EGFR|PIK3CA|PIK3CB|PIK3CD|MAPK1|PTPN11|SRC	-3.7098900556591383	0	90.0	0.0	0.0	-7.39964458650371	13.776
1	1	-4.9789389830058335	-2.6125864080647716	GO:0032989	M11	2	0	GO Biological Processes	19	cellular component morphogenesis	19_GO:0032502 developmental process	-4.9789389830058335	3.1628571428571433	5.359086872384498	4305	196	125	18	14.4	3.1402420288888564	25|135|596|1020|2064|3320|3326|3480|5156|5159|5728|5781|6608|6790|7155|7422|10013|120892	ABL1|ADORA2A|BCL2|CDK5|ERBB2|HSP90AA1|HSP90AB1|IGF1R|PDGFRA|PDGFRB|PTEN|PTPN11|SMO|AURKA|TOP2B|VEGFA|HDAC6|LRRK2	-3.7098900556591383	0	84.0	0.0	0.0	-7.7024050049262645	7.7490000000000006
1	1	-3.7902118932933426	-4.969730797037965	GO:0019932	M11	2	0	GO Biological Processes	19	second-messenger-mediated signaling	19_GO:0023052 signaling	-4.969730797037965	3.6274014155712844	5.531032616579611	4305	86	207	15	7.246376811594203	1.801941658435389	185|196|775|801|1131|3269|3358|3791|5144|5566|5737|6915|7124|7226|120892	AGTR1|AHR|CACNA1C|CALM1|CHRM3|HRH1|HTR2C|KDR|PDE4D|PRKACA|PTGFR|TBXA2R|TNF|TRPM2|LRRK2	-3.7015351007749517	0	37.0	0.0	0.0	-10.426414588298947	9.243156199677937
1	1	-2.246296188756013	-4.343962161501015	GO:0090087	M11	2	0	GO Biological Processes	19	regulation of peptide transport	19_GO:0051179 localization	-4.9672897821332285	3.602510460251046	5.511938032441956	4305	75	239	15	6.2761506276150625	1.5688188079373753	18|150|760|1080|2550|3358|3569|3717|3767|5467|5581|5781|7124|7226|9971	ABAT|ADRA2A|CA2|CFTR|GABBR1|HTR2C|IL6|JAK2|KCNJ11|PPARD|PRKCE|PTPN11|TNF|TRPM2|NR1H4	-3.4930091597455215	0	34.0	0.0	0.0	-10.766334233256577	3.70846665025843
0	1	0.0	-4.96376479167868	R-HSA-211897	M01	1	0	Reactome Gene Sets	6	Cytochrome P450 - arranged by substrate type		-4.96376479167868	8.087761674718196	6.771797205336879	4305	18	207	7	3.3816425120772946	1.256343796466174	196|1545|1571|1577|1595|6256|9971	AHR|CYP1B1|CYP2E1|CYP3A5|CYP51A1|RXRA|NR1H4	-3.697270545121401	0	150.0	0.0	0.0	-5.410613334753707	10.398550724637682
1	1	-2.8206560300475543	-4.96376479167868	WP3599	M11	2	0	WikiPathways	27	Transcription factor regulation in adipogenesis		-4.96376479167868	8.087761674718196	6.771797205336879	4305	18	207	7	3.3816425120772946	1.256343796466174	2908|3569|3643|5468|5599|6256|7124	NR3C1|IL6|INSR|PPARG|MAPK8|RXRA|TNF	-3.697270545121401	0	165.0	1.0	1.0	-4.96376479167868	20.797101449275363
1	1	-3.743598104739294	-4.17000410153501	GO:0060284	M11	2	0	GO Biological Processes	19	regulation of cell development	19_GO:0032502 developmental process	-4.961445752715727	2.4316945606694564	5.026436341920157	4305	200	239	27	11.297071129707113	2.047636965303672	25|207|596|1020|2147|2475|2931|2932|3065|3066|3551|3569|3815|4067|5591|5604|5728|5979|6093|6608|6790|7040|7124|7157|7422|9734|120892	ABL1|AKT1|BCL2|CDK5|F2|MTOR|GSK3A|GSK3B|HDAC1|HDAC2|IKBKB|IL6|KIT|LYN|PRKDC|MAP2K1|PTEN|RET|ROCK1|SMO|AURKA|TGFB1|TNF|TP53|VEGFA|HDAC9|LRRK2	-3.4878495977382635	0	166.0	1.0	1.0	-4.961445752715727	7.41693330051686
1	1	-3.0267337051592236	-4.2118011301148846	WP3657	M11	2	0	WikiPathways	27	Hematopoietic stem cell gene regulation by GABP alpha/beta complex		-4.9556398956480905	7.880491631799163	6.684252295170863	4305	16	239	7	2.928870292887029	1.0906770153747272	596|598|1786|2033|2322|4170|5728	BCL2|BCL2L1|DNMT1|EP300|FLT3|MCL1|PTEN	-3.4840906940998133	0	116.0	0.0	0.0	-6.151413516316676	9.09873188405797
1	1	-2.8377087865985926	-4.955622055517815	GO:0071248	M11	2	0	GO Biological Processes	19	cellular response to metal ion	19_GO:0050896 response to stimulus	-4.955622055517815	3.8310450038138826	5.595901402435712	4305	76	207	14	6.763285024154589	1.7453685823899043	142|207|351|673|1147|1728|1956|4780|5594|5599|5743|7226|23621|120892	PARP1|AKT1|APP|BRAF|CHUK|NQO1|EGFR|NFE2L2|MAPK1|MAPK8|PTGS2|TRPM2|BACE1|LRRK2	-3.6899760406401487	0	32.0	0.0	0.0	-11.191026774403953	5.253661087866109
1	1	-3.7688587866653296	-3.890315303061492	M183	M11	2	0	Canonical Pathways	11	PID IL6 7 PATHWAY		-4.945707484131293	4.717573221757322	5.869186429624254	4305	42	239	11	4.602510460251046	1.3553982315394193	207|598|1432|3569|3716|3717|4170|5290|5580|5600|5781	AKT1|BCL2L1|MAPK14|IL6|JAK1|JAK2|MCL1|PIK3CA|PRKCD|MAPK11|PTPN11	-3.4748384620202533	0	63.0	0.0	0.0	-8.64449995615189	7.719665271966527
1	1	-2.173715716476991	-4.943862987484642	R-HSA-112315	M11	2	0	Reactome Gene Sets	6	Transmission across Chemical Synapses		-4.943862987484642	3.430449723591812	5.440890307058137	4305	97	207	16	7.729468599033816	1.8561845640053805	18|801|1312|2550|2554|2558|2562|4128|5566|5578|5579|5594|6714|7846|9568|116443	ABAT|CALM1|COMT|GABBR1|GABRA1|GABRA5|GABRB3|MAOA|PRKACA|PRKCA|PRKCB|MAPK1|SRC|TUBA1A|GABBR2|GRIN3A	-3.679486221874459	0	108.0	0.0	0.0	-6.383810170362176	3.5857071464267865
1	1	-3.694635278679647	-4.936660669796807	GO:2001243	M11	2	0	GO Biological Processes	19	negative regulation of intrinsic apoptotic signaling pathway	19_GO:0023052 signaling	-4.936660669796807	4.378337147215865	5.770101987093533	4305	57	207	12	5.797101449275362	1.6242482612208529	207|596|598|3065|4170|4780|5291|5743|5770|6714|23411|120892	AKT1|BCL2|BCL2L1|HDAC1|MCL1|NFE2L2|PIK3CB|PTGS2|PTPN1|SRC|SIRT1|LRRK2	-3.673549454810884	0	106.0	0.0	0.0	-6.557897667583271	4.378337147215865
1	1	-4.933197250062077	-4.15867328176159	M272	M11	2	0	Canonical Pathways	11	PID CD8 TCR DOWNSTREAM PATHWAY		-4.933197250062077	7.064615384615384	6.578519073473737	4305	39	125	8	6.4	2.189136816190345	673|5579|5581|5594|5599|5604|5605|7124	BRAF|PRKCB|PRKCE|MAPK1|MAPK8|MAP2K1|MAP2K2|TNF	-3.6709276913122575	0	15.0	0.0	0.0	-15.119454358829058	25.830000000000002
1	1	-2.092501524691428	-4.472041583520235	GO:0071548	M11	2	0	GO Biological Processes	19	response to dexamethasone	19_GO:0050896 response to stimulus	-4.929735370157767	5.789748953974895	6.164154797948019	4305	28	239	9	3.7656903765690375	1.2313692987799818	498|1545|2908|3480|3717|5290|5327|6198|6715	ATP5F1A|CYP1B1|NR3C1|IGF1R|JAK2|PIK3CA|PLAT|RPS6KB1|SRD5A1	-3.461576462812549	0	21.0	0.0	0.0	-13.423511449375228	6.636203479409822
1	1	-2.960717399210238	-4.472041583520235	WP4331	M11	2	0	WikiPathways	27	Neovascularisation processes		-4.929735370157767	5.789748953974895	6.164154797948019	4305	28	239	9	3.7656903765690375	1.2313692987799818	207|2324|3791|3815|5594|5599|5970|7040|7046	AKT1|FLT4|KDR|KIT|MAPK1|MAPK8|RELA|TGFB1|TGFBR1	-3.461576462812549	0	77.0	0.0	0.0	-7.804279143971557	6.932367149758454
1	1	-4.922170821217279	-3.3658158533792344	GO:0051099	M11	2	0	GO Biological Processes	19	positive regulation of binding	19_GO:0065007 biological regulation	-4.922170821217279	4.443870967741936	5.805600684083419	4305	93	125	12	9.6	2.6349041728305793	25|142|801|1020|2932|3326|3717|4233|5468|5914|7040|120892	ABL1|PARP1|CALM1|CDK5|GSK3B|HSP90AB1|JAK2|MET|PPARG|RARA|TGFB1|LRRK2	-3.661160696357053	0	66.0	0.0	0.0	-8.583070450914386	4.443870967741936
0	1	0.0	-4.913929012813303	GO:1990573	M01	1	0	GO Biological Processes	19	potassium ion import across plasma membrane	19_GO:0051179 localization	-4.913929012813303	12.998188405797102	7.633317398173465	4305	8	207	5	2.4154589371980677	1.0671001199071612	476|478|486|3767|3784	ATP1A1|ATP1A3|FXYD2|KCNJ11|KCNQ1	-3.6537564860563023	0	103.0	0.0	0.0	-6.636960926351434	15.597826086956522
1	1	-2.9197555268274527	-4.913929012813303	WP4480	M11	2	0	WikiPathways	27	Altered glycosylation of MUC1 in tumor microenvironment		-4.913929012813303	12.998188405797102	7.633317398173465	4305	8	207	5	2.4154589371980677	1.0671001199071612	1147|3551|3569|5970|7124	CHUK|IKBKB|IL6|RELA|TNF	-3.6537564860563023	0	48.0	0.0	0.0	-9.520175901267168	12.998188405797102
0	1	0.0	-4.56295171108368	GO:0042531	M01	1	0	GO Biological Processes	19	positive regulation of tyrosine phosphorylation of STAT protein	19_GO:0023052 signaling	-4.908118169596159	5.146443514644351	5.971002222761371	4305	35	239	10	4.184100418410042	1.2951524449935063	1436|2066|2261|2322|3066|3569|3717|3815|4067|7124	CSF1R|ERBB4|FGFR3|FLT3|HDAC2|IL6|JAK2|KIT|LYN|TNF	-3.4413080039619874	0	47.0	0.0	0.0	-9.533536063675475	6.550019018638266
1	1	-4.900335220701161	-2.007035647418923	GO:0051251	M11	2	0	GO Biological Processes	19	positive regulation of lymphocyte activation	19_GO:0002376 immune system process	-4.900335220701161	3.4226086956521735	5.417380414824668	4305	161	125	16	12.8	2.988190087661761	207|301|596|695|1725|3717|3718|3932|5290|5781|5914|6347|6714|6850|7040|7525	AKT1|ANXA1|BCL2|BTK|DHPS|JAK2|JAK3|LCK|PIK3CA|PTPN11|RARA|CCL2|SRC|SYK|TGFB1|YES1	-3.6422496488582516	0	31.0	0.0	0.0	-11.241922358240952	7.446486486486486
1	1	-4.892177546190246	-3.832450450538979	WP5074	M11	2	0	WikiPathways	27	Kallmann syndrome		-4.892177546190246	14.350000000000001	8.00745379637274	4305	12	125	5	4.0	1.7527121840165316	207|5290|5594|5605|5781	AKT1|PIK3CA|MAPK1|MAP2K2|PTPN11	-3.635339350452062	0	15.0	0.0	0.0	-15.119454358829058	25.830000000000002
1	1	-2.4812064993760745	-3.348119249708826	GO:1904894	M11	2	0	GO Biological Processes	19	positive regulation of receptor signaling pathway via STAT	19_GO:0023052 signaling	-4.885192955717772	6.550019018638266	6.326786353681822	4305	22	239	8	3.3472803347280333	1.1634671669952383	1545|2066|2147|3569|3717|3815|7040|7124	CYP1B1|ERBB4|F2|IL6|JAK2|KIT|TGFB1|TNF	-3.4210677722487013	0	47.0	0.0	0.0	-9.533536063675475	6.550019018638266
1	1	-4.567401983748453	-4.306433435040151	WP2870	M11	2	0	WikiPathways	27	Extracellular vesicle-mediated signaling in recipient cells		-4.885192955717772	6.550019018638266	6.326786353681822	4305	22	239	8	3.3472803347280333	1.1634671669952383	207|1956|2064|2475|4233|5894|7040|7046	AKT1|EGFR|ERBB2|MTOR|MET|RAF1|TGFB1|TGFBR1	-3.4210677722487013	0	28.0	0.0	0.0	-11.629927355724018	8.187523773297832
1	0	-4.870966830154578	0.0	GO:0022408	M10	1	0	GO Biological Processes	19	negative regulation of cell-cell adhesion	19_GO:0048519 negative regulation of biological process	-4.870966830154578	4.7954430379746835	5.887274343506175	4305	79	125	11	8.8	2.533866610538132	25|135|207|301|836|2064|3717|3718|5580|7040|7422	ABL1|ADORA2A|AKT1|ANXA1|CASP3|ERBB2|JAK2|JAK3|PRKCD|TGFB1|VEGFA	-3.617025321070625	0	31.0	0.0	0.0	-11.241922358240952	7.446486486486486
1	1	-4.3921892863170635	-4.774292920260103	GO:1903169	M11	2	0	GO Biological Processes	19	regulation of calcium ion transmembrane transport	19_GO:0051179 localization	-4.851435891286574	3.968867456208779	5.566448747476905	4305	59	239	13	5.439330543933054	1.4669963872189893	25|150|596|775|801|1020|1812|2147|4067|5144|5294|5566|5581	ABL1|ADRA2A|BCL2|CACNA1C|CALM1|CDK5|DRD1|F2|LYN|PDE4D|PIK3CG|PRKACA|PRKCE	-3.391307311008917	0	37.0	0.0	0.0	-10.426414588298947	9.243156199677937
1	0	-4.851082881054534	0.0	GO:0021761	M10	1	0	GO Biological Processes	19	limbic system development	19_GO:0032502 developmental process	-4.851082881054534	5.960769230769231	6.223088855429486	4305	52	125	9	7.2	2.3119861591281206	836|1020|1812|2932|3065|3480|5728|5914|6608	CASP3|CDK5|DRD1|GSK3B|HDAC1|IGF1R|PTEN|RARA|SMO	-3.5996089608925796	0	84.0	0.0	0.0	-7.7024050049262645	7.7490000000000006
0	1	0.0	-4.849259850011947	R-HSA-397014	M01	1	0	Reactome Gene Sets	6	Muscle contraction		-4.849259850011947	4.668737060041407	5.804290550806178	4305	49	207	11	5.314009661835748	1.5590816501310376	301|476|478|486|775|801|3767|3784|5566|6335|8850	ANXA1|ATP1A1|ATP1A3|FXYD2|CACNA1C|CALM1|KCNJ11|KCNQ1|PRKACA|SCN9A|KAT2B	-3.5981958350072776	0	103.0	0.0	0.0	-6.636960926351434	15.597826086956522
1	1	-2.4935244875925604	-4.321843446062645	GO:0042113	M11	2	0	GO Biological Processes	19	B cell activation	19_GO:0002376 immune system process	-4.8407641968714	3.3511725211637637	5.3392512124766975	4305	86	239	16	6.694560669456067	1.616648380102937	25|596|695|2033|2322|3569|3718|3815|5293|5579|5580|5591|7157|9734|9759|10014	ABL1|BCL2|BTK|EP300|FLT3|IL6|JAK3|KIT|PIK3CD|PRKCB|PRKCD|PRKDC|TP53|HDAC9|HDAC4|HDAC5	-3.3819596861617414	0	18.0	0.0	0.0	-13.855315437324869	7.5337499999999995
1	1	-3.7021706069843296	-3.8065494573712932	GO:1904892	M11	2	0	GO Biological Processes	19	regulation of receptor signaling pathway via STAT	19_GO:0023052 signaling	-4.838929267277451	4.607862216600175	5.76406465134696	4305	43	239	11	4.602510460251046	1.3553982315394193	1020|1545|2066|2147|3569|3717|3718|3815|5468|7040|7124	CDK5|CYP1B1|ERBB4|F2|IL6|JAK2|JAK3|KIT|PPARG|TGFB1|TNF	-3.3814448016020213	0	47.0	0.0	0.0	-9.533536063675475	6.550019018638266
1	1	-4.831684444898598	-2.3276299591349825	GO:0048812	M11	2	0	GO Biological Processes	19	neuron projection morphogenesis	19_GO:0032502 developmental process	-4.831684444898598	3.380613496932515	5.3577277744481	4305	163	125	16	12.8	2.988190087661761	25|135|596|1020|2064|3320|3326|3480|5728|5781|6608|6790|7155|7422|10013|120892	ABL1|ADORA2A|BCL2|CDK5|ERBB2|HSP90AA1|HSP90AB1|IGF1R|PTEN|PTPN11|SMO|AURKA|TOP2B|VEGFA|HDAC6|LRRK2	-3.5824617970503136	0	84.0	0.0	0.0	-7.7024050049262645	7.7490000000000006
1	1	-4.8310744726292	-3.597402603174405	R-HSA-114604	M11	2	0	Reactome Gene Sets	6	GPVI-mediated activation cascade		-4.8310744726292	10.332	7.232980791822287	4305	20	125	6	4.8	1.9119832635250757	3932|5290|5291|5294|5781|6850	LCK|PIK3CA|PIK3CB|PIK3CG|PTPN11|SYK	-3.5824617970503136	0	55.0	0.0	0.0	-8.888496225042424	25.830000000000002
1	1	-4.8310744726292	-3.597402603174405	WP1528	M11	2	0	WikiPathways	27	Physiological and pathological hypertrophy of the heart		-4.8310744726292	10.332	7.232980791822287	4305	20	125	6	4.8	1.9119832635250757	801|1432|5579|5581|5594|5599	CALM1|MAPK14|PRKCB|PRKCE|MAPK1|MAPK8	-3.5824617970503136	0	50.0	0.0	0.0	-9.227354401588357	10.332
1	1	-4.830131332366898	-2.8488956691465095	GO:0051054	M11	2	0	GO Biological Processes	19	positive regulation of DNA metabolic process	19_GO:0048518 positive regulation of biological process	-4.830131332366898	3.5627586206896553	5.4281024487222345	4305	145	125	15	12.0	2.906544339933592	142|207|983|1017|1956|3320|3326|3480|5159|5580|5594|6714|7040|7124|9212	PARP1|AKT1|CDK1|CDK2|EGFR|HSP90AA1|HSP90AB1|IGF1R|PDGFRB|PRKCD|MAPK1|SRC|TGFB1|TNF|AURKB	-3.5820509241655016	0	167.0	1.0	1.0	-4.830131332366898	6.15
0	1	0.0	-4.82782108246899	GO:0010888	M01	1	0	GO Biological Processes	19	negative regulation of lipid storage	19_GO:0051179 localization	-4.82782108246899	9.59866220735786	6.977631579142712	4305	13	207	6	2.898550724637681	1.1660525840606604	1066|3569|5465|5467|5468|7124	CES1|IL6|PPARA|PPARD|PPARG|TNF	-3.5820509241655016	0	148.0	0.0	0.0	-5.525814472054468	11.88405797101449
1	1	-3.4030784695702803	-4.82782108246899	GO:0042596	M11	2	0	GO Biological Processes	19	fear response	19_GO:0032501 multicellular organismal process	-4.82782108246899	9.59866220735786	6.977631579142712	4305	13	207	6	2.898550724637681	1.1660525840606604	150|596|1812|2558|3358|6198	ADRA2A|BCL2|DRD1|GABRA5|HTR2C|RPS6KB1	-3.5820509241655016	0	105.0	0.0	0.0	-6.580926587789976	10.398550724637682
1	1	-3.4030784695702803	-4.82782108246899	GO:0051349	M11	2	0	GO Biological Processes	19	positive regulation of lyase activity	19_GO:0065007 biological regulation	-4.82782108246899	9.59866220735786	6.977631579142712	4305	13	207	6	2.898550724637681	1.1660525840606604	136|154|775|776|1812|5894	ADORA2B|ADRB2|CACNA1C|CACNA1D|DRD1|RAF1	-3.5820509241655016	0	78.0	0.0	0.0	-7.791436286107768	11.34387351778656
1	1	-3.4030784695702803	-4.82782108246899	M134	M11	2	0	Canonical Pathways	11	PID TCR RAS PATHWAY		-4.82782108246899	9.59866220735786	6.977631579142712	4305	13	207	6	2.898550724637681	1.1660525840606604	673|5578|5579|5594|5604|5894	BRAF|PRKCA|PRKCB|MAPK1|MAP2K1|RAF1	-3.5820509241655016	0	15.0	0.0	0.0	-15.119454358829058	25.830000000000002
1	1	-2.257835140272743	-4.82782108246899	R-HSA-1433559	M11	2	0	Reactome Gene Sets	6	Regulation of KIT signaling		-4.82782108246899	9.59866220735786	6.977631579142712	4305	13	207	6	2.898550724637681	1.1660525840606604	3815|3932|4067|5578|6714|7525	KIT|LCK|LYN|PRKCA|SRC|YES1	-3.5820509241655016	0	30.0	0.0	0.0	-11.392796368441784	15.067499999999999
0	1	0.0	-3.92043990751312	GO:0001938	M01	1	0	GO Biological Processes	19	positive regulation of endothelial cell proliferation	19_GO:0048518 positive regulation of biological process	-4.827010221651879	4.238247600295348	5.639593382742755	4305	51	239	12	5.02092050209205	1.412559337104282	185|207|2260|2324|3791|5293|5578|7010|7046|7422|10000|23411	AGTR1|AKT1|FGFR1|FLT4|KDR|PIK3CD|PRKCA|TEK|TGFBR1|VEGFA|AKT3|SIRT1	-3.371498330822139	0	9.0	0.0	0.0	-17.32319458584094	10.132060669456067
0	1	0.0	-3.92043990751312	GO:0043255	M01	1	0	GO Biological Processes	19	regulation of carbohydrate biosynthetic process	19_GO:0008152 metabolic process	-4.827010221651879	4.238247600295348	5.639593382742755	4305	51	239	12	5.02092050209205	1.412559337104282	207|208|2033|2931|2932|3269|3643|4837|5465|7040|8850|23411	AKT1|AKT2|EP300|GSK3A|GSK3B|HRH1|INSR|NNMT|PPARA|TGFB1|KAT2B|SIRT1	-3.371498330822139	0	51.0	0.0	0.0	-9.202407900757258	7.56258234519104
1	1	-4.04533617595178	-4.672775432300118	WP1403	M11	2	0	WikiPathways	27	AMP-activated protein kinase (AMPK) signaling		-4.827010221651879	4.238247600295348	5.639593382742755	4305	51	239	12	5.02092050209205	1.412559337104282	207|208|2194|2475|3156|3643|5290|5291|5293|5294|6198|7157	AKT1|AKT2|FASN|MTOR|HMGCR|INSR|PIK3CA|PIK3CB|PIK3CD|PIK3CG|RPS6KB1|TP53	-3.371498330822139	0	101.0	0.0	0.0	-6.759987001856616	12.00836820083682
1	1	-2.484796470659076	-4.819947280299072	GO:0043467	M11	2	0	GO Biological Processes	19	regulation of generation of precursor metabolites and energy	19_GO:0008152 metabolic process	-4.822155252091469	3.70846665025843	5.45758001120521	4305	68	239	14	5.857740585774058	1.5190022790896067	207|208|351|983|2033|2475|2931|2932|3643|5290|5465|7124|7157|9759	AKT1|AKT2|APP|CDK1|EP300|MTOR|GSK3A|GSK3B|INSR|PIK3CA|PPARA|TNF|TP53|HDAC4	-3.3683332311405567	0	51.0	0.0	0.0	-9.202407900757258	7.56258234519104
1	1	-3.1601092747167683	-4.819947280299072	WP138	M11	2	0	WikiPathways	27	Androgen receptor signaling pathway		-4.822155252091469	3.70846665025843	5.45758001120521	4305	68	239	14	5.857740585774058	1.5190022790896067	207|367|595|898|1956|2033|2932|3065|5728|5970|6093|6714|8850|23411	AKT1|AR|CCND1|CCNE1|EGFR|EP300|GSK3B|HDAC1|PTEN|RELA|ROCK1|SRC|KAT2B|SIRT1	-3.3683332311405567	0	158.0	0.0	0.0	-5.1496362676855725	6.4575000000000005
[truncated: 1,529 more rows]
