# Supplementary material for: Drug target prediction through deep learning functional representation of gene signatures
Source: Nat Commun. 2024 Feb 29;15:1853. doi: 10.1038/s41467-024-46089-y (PMC10904399; doi:10.1038/s41467-024-46089-y)
Supplement: Supplementary file 9 — Source Data [file 41467_2024_46089_MOESM9_ESM.zip › SourceData/SupplFig.5e.csv]

_MEMBER_L1000	_MEMBER_pQSAR	_LogP_L1000	_LogP_pQSAR	GO	_PATTERN_	_RANK_	GiniIndex	Category	CategoryID	Description	PARENT_GO	LogP	Enrichment	Z-score	#TotalGeneInLibrary	#GeneInGO	#GeneInHitList	#GeneInGOAndHitList	%InGO	STDV %InGO	GeneID	Hits	Log(q-value)	EvidenceCutoff	GROUP_ID	FirstInGroupByGini	FirstInGroupByEnrichment	FirstInGroupByLogP	BestLogPInGroup	BestEnrichmentInGroup	BestGiniInGroup	URL
1	1	-2.4812064993760745	-2.4820012404333682	GO:1902751	M11	2	8.00632472945928e-05	GO Biological Processes	19	positive regulation of cell cycle G2/M phase transition	19_GO:0048518 positive regulation of biological process	-3.014952362146881	4.912514263978699	4.460100365565843	4305	22	239	6	2.510460251046025	1.0119445931227138	351|595|983|1019|4869|6240	APP|CCND1|CDK1|CDK4|NPM1|RRM1	-1.884089653287104	0	0.0
1	1	-2.4812064993760745	-2.4820012404333682	R-HSA-1538133	M11	2	8.00632472945928e-05	Reactome Gene Sets	6	G0 and Early G1		-2.4820012404333682	4.7266139657444	3.9381026972756747	4305	22	207	5	2.4154589371980677	1.0671001199071612	898|983|1017|3065|7153	CCNE1|CDK1|CDK2|HDAC1|TOP2A	-1.6782784651329432	0	0.0
1	1	-2.4812064993760745	-2.4820012404333682	R-HSA-380259	M11	2	8.00632472945928e-05	Reactome Gene Sets	6	Loss of Nlp from mitotic centrosomes		-2.4820012404333682	4.7266139657444	3.9381026972756747	4305	22	207	5	2.4154589371980677	1.0671001199071612	983|3320|5347|5566|7846	CDK1|HSP90AA1|PLK1|PRKACA|TUBA1A	-1.6782784651329432	0	0.0
1	1	-2.4812064993760745	-2.4820012404333682	R-HSA-380284	M11	2	8.00632472945928e-05	Reactome Gene Sets	6	Loss of proteins required for interphase microtubule organization from the centrosome		-2.4820012404333682	4.7266139657444	3.9381026972756747	4305	22	207	5	2.4154589371980677	1.0671001199071612	983|3320|5347|5566|7846	CDK1|HSP90AA1|PLK1|PRKACA|TUBA1A	-1.6782784651329432	0	0.0
1	1	-8.423980928681637	-8.417923832127837	GO:0071902	M11	2	0.00017982219469314664	GO Biological Processes	19	positive regulation of protein serine/threonine kinase activity	19_GO:0048518 positive regulation of biological process	-9.317247957875592	4.00278940027894	7.982995108794764	4305	117	239	26	10.878661087866108	2.0140934833085833	150|154|207|595|801|1436|1956|2064|2260|2321|2322|3326|3643|3815|5159|5294|5604|5605|5770|6714|6850|7040|7124|7422|23411|120892	ADRA2A|ADRB2|AKT1|CCND1|CALM1|CSF1R|EGFR|ERBB2|FGFR1|FLT1|FLT3|HSP90AB1|INSR|KIT|PDGFRB|PIK3CG|MAP2K1|MAP2K2|PTPN1|SRC|SYK|TGFB1|TNF|VEGFA|SIRT1|LRRK2	-7.271326998984427	0	0.0
1	1	-7.664650418635375	-7.647307533053945	R-HSA-422475	M11	2	0.0005663183518447301	Reactome Gene Sets	6	Axon guidance		-7.712562624899061	2.7530101770477424	6.609011164829221	4305	229	239	35	14.644351464435147	2.2869267502028463	25|775|776|1020|1432|1457|1956|2064|2260|2932|3320|3326|4067|4233|5290|5291|5293|5566|5578|5594|5599|5600|5604|5605|5689|5781|5979|6093|6135|6143|6300|6335|6714|7525|7846	ABL1|CACNA1C|CACNA1D|CDK5|MAPK14|CSNK2A1|EGFR|ERBB2|FGFR1|GSK3B|HSP90AA1|HSP90AB1|LYN|MET|PIK3CA|PIK3CB|PIK3CD|PRKACA|PRKCA|MAPK1|MAPK8|MAPK11|MAP2K1|MAP2K2|PSMB1|PTPN11|RET|ROCK1|RPL11|RPL19|MAPK12|SCN9A|SRC|YES1|TUBA1A	-5.861074381260688	0	0.0
1	1	-4.682038502458575	-4.6938908286943235	WP1971	M11	2	0.0006320614105082001	WikiPathways	27	Integrated cancer pathway		-5.78934838413505	5.146443514644351	6.546273215259016	4305	42	239	12	5.02092050209205	1.412559337104282	207|596|836|983|1017|1019|1111|3716|5347|5728|7157|11200	AKT1|BCL2|CASP3|CDK1|CDK2|CDK4|CHEK1|JAK1|PLK1|PTEN|TP53|CHEK2	-4.182295384431723	0	0.0
1	1	-5.87954294785265	-5.859066895609232	WP1584	M11	2	0.0008721668288014239	WikiPathways	27	Type II diabetes mellitus		-6.7430919308594035	10.292887029288703	8.442806052838641	4305	14	239	8	3.3472803347280333	1.1634671669952383	2475|3551|3643|3767|5580|5594|5599|7124	MTOR|IKBKB|INSR|KCNJ11|PRKCD|MAPK1|MAPK8|TNF	-5.015725312615752	0	0.0
1	1	-2.909437695178528	-2.898373886555952	GO:0048871	M11	2	0.0009524937635176922	GO Biological Processes	19	multicellular organismal homeostasis	19_GO:0032501 multicellular organismal process	-4.097075863417135	2.6326037978757646	4.582216800870545	4305	130	239	19	7.949790794979079	1.7498115927437183	154|231|596|1080|1812|3569|3791|4233|5290|5566|5743|5781|6608|6714|7226|7422|10000|23411|79705	ADRB2|AKR1B1|BCL2|CFTR|DRD1|IL6|KDR|MET|PIK3CA|PRKACA|PTGS2|PTPN11|SMO|SRC|TRPM2|VEGFA|AKT3|SIRT1|LRRK1	-2.7582238751650423	0	0.0
1	1	-4.203009125026199	-4.219289520126252	GO:1903034	M11	2	0.000966505450945121	GO Biological Processes	19	regulation of response to wounding	19_GO:0050896 response to stimulus	-6.201376630801327	3.976797261316089	6.389671414681237	4305	77	239	17	7.112970711297071	1.662662479919971	18|150|301|2147|2475|3480|4780|4921|5156|5327|5580|5581|5604|5728|6915|7124|79001	ABAT|ADRA2A|ANXA1|F2|MTOR|IGF1R|NFE2L2|DDR2|PDGFRA|PLAT|PRKCD|PRKCE|MAP2K1|PTEN|TBXA2R|TNF|VKORC1	-4.538725238125146	0	0.0
1	1	-6.055352038460983	-6.029955392821096	WP49	M11	2	0.00105072402105999	WikiPathways	27	IL-2 signaling pathway		-6.313833252325996	5.688174410922704	7.0369688990267765	4305	38	239	12	5.02092050209205	1.412559337104282	207|596|3716|3718|3932|5594|5604|5605|5781|5894|6198|6850	AKT1|BCL2|JAK1|JAK3|LCK|MAPK1|MAP2K1|MAP2K2|PTPN11|RAF1|RPS6KB1|SYK	-4.632959593882131	0	0.0
1	1	-3.010086614956237	-3.023471805965923	GO:0052547	M11	2	0.0011092285908156363	GO Biological Processes	19	regulation of peptidase activity	19_GO:0008152 metabolic process	-3.023471805965923	2.2416037490236915	3.6777426372027735	4305	167	207	18	8.695652173913043	1.958446158528047	135|207|351|866|1457|3065|3717|3932|4067|5468|5743|5894|6093|6300|6714|6850|7124|23411	ADORA2A|AKT1|APP|SERPINA6|CSNK2A1|HDAC1|JAK2|LCK|LYN|PPARG|PTGS2|RAF1|ROCK1|MAPK12|SRC|SYK|TNF|SIRT1	-2.1077193034545725	0	0.0
1	1	-4.191322120381282	-4.2118011301148846	R-HSA-445144	M11	2	0.0012185356041514162	Reactome Gene Sets	6	Signal transduction by L1		-4.2118011301148846	7.798913043478261	6.122894577405798	4305	16	207	6	2.898550724637681	1.1660525840606604	1457|1956|2260|5594|5604|5605	CSNK2A1|EGFR|FGFR1|MAPK1|MAP2K1|MAP2K2	-3.0556760453918104	0	0.0
1	1	-2.407971650002451	-2.3925722127948994	R-HSA-6804758	M11	2	0.0016039263099845158	Reactome Gene Sets	6	Regulation of TP53 Activity through Acetylation		-3.7705788170889694	5.482081135164635	5.224824354088512	4305	23	239	7	2.928870292887029	1.0906770153747272	207|208|2033|3065|3066|7157|10000	AKT1|AKT2|EP300|HDAC1|HDAC2|TP53|AKT3	-2.500246891816847	0	0.0
1	1	-2.5586086474191063	-2.5769284600937157	M252	M11	2	0.001783631613508252	Canonical Pathways	11	PID IL8 CXCR1 PATHWAY		-3.1328771478632986	5.146443514644351	4.617554866280712	4305	21	239	6	2.510460251046025	1.0119445931227138	207|4067|5294|5578|5579|5581	AKT1|LYN|PIK3CG|PRKCA|PRKCB|PRKCE	-1.9813374170077183	0	0.0
1	1	-2.5586086474191063	-2.5769284600937157	R-HSA-373752	M11	2	0.001783631613508252	Reactome Gene Sets	6	Netrin-1 signaling		-3.1328771478632986	5.146443514644351	4.617554866280712	4305	21	239	6	2.510460251046025	1.0119445931227138	1432|5599|5600|5781|6300|6714	MAPK14|MAPK8|MAPK11|PTPN11|MAPK12|SRC	-1.9813374170077183	0	0.0
1	1	-5.952075189381653	-5.904550373504037	WP364	M11	2	0.0020041459361919145	WikiPathways	27	IL6 signaling pathway		-7.114798844005152	6.004184100418409	7.610383660569037	4305	39	239	13	5.439330543933054	1.4669963872189893	207|598|2932|3065|3569|3716|3717|5580|5594|5604|5605|5781|6198	AKT1|BCL2L1|GSK3B|HDAC1|IL6|JAK1|JAK2|PRKCD|MAPK1|MAP2K1|MAP2K2|PTPN11|RPS6KB1	-5.348973973942325	0	0.0
1	1	-8.647365194039045	-8.717429322633059	WP2324	M11	2	0.0020174188795252235	WikiPathways	27	AGE/RAGE pathway		-9.667336003745127	6.00418410041841	8.97089969488648	4305	54	239	18	7.531380753138075	1.7070079273016225	207|836|1147|1432|1956|3551|3643|3717|5578|5579|5580|5594|5599|5604|5894|5970|6093|6714	AKT1|CASP3|CHUK|MAPK14|EGFR|IKBKB|INSR|JAK2|PRKCA|PRKCB|PRKCD|MAPK1|MAPK8|MAP2K1|RAF1|RELA|ROCK1|SRC	-7.564152391887962	0	0.0
1	1	-3.051139133839593	-3.0762037083193357	GO:0032970	M11	2	0.0020453053734228455	GO Biological Processes	19	regulation of actin filament-based process	19_GO:0050789 regulation of biological process	-3.336717394498674	2.449707112970711	3.98748011258501	4305	125	239	17	7.112970711297071	1.662662479919971	25|775|1020|1436|2475|4233|5144|5156|5159|5290|5580|5581|5734|6093|7010|7046|7226	ABL1|CACNA1C|CDK5|CSF1R|MTOR|MET|PDE4D|PDGFRA|PDGFRB|PIK3CA|PRKCD|PRKCE|PTGER4|ROCK1|TEK|TGFBR1|TRPM2	-2.1454371932607375	0	0.0
1	1	-3.9190441309079715	-3.881911560305598	GO:1901031	M11	2	0.0023800013788179974	GO Biological Processes	19	regulation of response to reactive oxygen species	19_GO:0050896 response to stimulus	-4.553085041361273	7.004881450488146	6.188926761174425	4305	18	239	7	2.928870292887029	1.0906770153747272	25|1719|4233|4780|4921|10013|120892	ABL1|DHFR|MET|NFE2L2|DDR2|HDAC6|LRRK2	-3.140632538049694	0	0.0
1	1	-3.9190441309079715	-3.881911560305598	R-HSA-912526	M11	2	0.0023800013788179974	Reactome Gene Sets	6	Interleukin receptor SHC signaling		-3.9190441309079715	9.566666666666668	6.297589906586212	4305	18	125	5	4.0	1.7527121840165316	3717|3718|5290|5291|5293	JAK2|JAK3|PIK3CA|PIK3CB|PIK3CD	-2.81963323122544	0	0.0
1	1	-3.9190441309079715	-3.881911560305598	WP3879	M11	2	0.0023800013788179974	WikiPathways	27	4-hydroxytamoxifen, dexamethasone, and retinoic acids regulation of p27 expression		-3.9190441309079715	9.566666666666668	6.297589906586212	4305	18	125	5	4.0	1.7527121840165316	207|2475|5594|5604|5605	AKT1|MTOR|MAPK1|MAP2K1|MAP2K2	-2.81963323122544	0	0.0
1	1	-9.740916861298262	-9.647737706826168	R-HSA-375280	M11	2	0.002402929871814896	Reactome Gene Sets	6	Amine ligand-binding receptors		-9.740916861298262	22.959999999999997	13.171811638078305	4305	12	125	8	6.4	2.189136816190345	150|152|154|1128|1131|1812|3269|3358	ADRA2A|ADRA2C|ADRB2|CHRM1|CHRM3|DRD1|HRH1|HTR2C	-7.750104290036596	0	0.0
1	1	-12.349384098485748	-12.226214149898098	WP4659	M11	2	0.0025059399845077657	WikiPathways	27	Gastrin signaling pathway		-15.119454358829058	5.474403150381491	11.086817473527825	4305	102	239	31	12.97071129707113	2.1732798980558146	207|595|598|836|1147|1432|1956|2475|2932|3551|3717|3815|5290|5468|5566|5578|5580|5581|5594|5599|5604|5743|5781|5894|5970|6093|6198|6714|7422|7525|51564	AKT1|CCND1|BCL2L1|CASP3|CHUK|MAPK14|EGFR|MTOR|GSK3B|IKBKB|JAK2|KIT|PIK3CA|PPARG|PRKACA|PRKCA|PRKCD|PRKCE|MAPK1|MAPK8|MAP2K1|PTGS2|PTPN11|RAF1|RELA|ROCK1|RPS6KB1|SRC|VEGFA|YES1|HDAC7	-12.411286202626613	0	0.0
1	1	-2.273047544041082	-2.296016317795854	GO:0034248	M11	2	0.0025135098183477478	GO Biological Processes	19	regulation of cellular amide metabolic process	19_GO:0008152 metabolic process	-3.5183535660228498	2.213833243729693	4.021354185965934	4305	179	239	22	9.205020920502092	1.8700118383973248	207|208|351|836|1545|1719|2064|2475|2931|3569|4780|4869|5580|5591|5914|5970|6093|6198|7124|7157|7298|9971	AKT1|AKT2|APP|CASP3|CYP1B1|DHFR|ERBB2|MTOR|GSK3A|IL6|NFE2L2|NPM1|PRKCD|PRKDC|RARA|RELA|ROCK1|RPS6KB1|TNF|TP53|TYMS|NR1H4	-2.2981259478124625	0	0.0
1	1	-8.262820047216294	-8.348178731379889	GO:0035924	M11	2	0.002569342316537382	GO Biological Processes	19	cellular response to vascular endothelial growth factor stimulus	19_GO:0050896 response to stimulus	-8.75050953410416	7.8054393305439325	9.067762342393163	4305	30	239	13	5.439330543933054	1.4669963872189893	207|301|1432|2321|2322|2324|3791|5156|5159|5290|5293|5970|7422	AKT1|ANXA1|MAPK14|FLT1|FLT3|FLT4|KDR|PDGFRA|PDGFRB|PIK3CA|PIK3CD|RELA|VEGFA	-6.762127785538238	0	0.0
1	1	-9.520859699660704	-9.419466621522675	WP4155	M11	2	0.0026766454922326766	WikiPathways	27	Endometrial cancer		-11.333693929007161	6.433054393305439	9.920786319895443	4305	56	239	20	8.368200836820083	1.7911840108773895	207|208|595|673|1956|2064|2260|2261|2263|2932|5290|5291|5293|5594|5604|5605|5728|5894|7157|10000	AKT1|AKT2|CCND1|BRAF|EGFR|ERBB2|FGFR1|FGFR3|FGFR2|GSK3B|PIK3CA|PIK3CB|PIK3CD|MAPK1|MAP2K1|MAP2K2|PTEN|RAF1|TP53|AKT3	-9.01884663256798	0	0.0
1	1	-5.852042572843275	-5.78338706342682	M92	M11	2	0.0029502782261876526	Canonical Pathways	11	PID ANGIOPOIETIN RECEPTOR PATHWAY		-6.042553349561495	5.403765690376568	6.783378899110522	4305	40	239	12	5.02092050209205	1.412559337104282	185|207|1432|2147|5290|5594|5599|5781|5970|6198|7010|7124	AGTR1|AKT1|MAPK14|F2|PIK3CA|MAPK1|MAPK8|PTPN11|RELA|RPS6KB1|TEK|TNF	-4.402671365645421	0	0.0
1	1	-3.45364255430739	-3.4962129964394215	GO:0097306	M11	2	0.0030626853911703833	GO Biological Processes	19	cellular response to alcohol	19_GO:0050896 response to stimulus	-5.223139517729076	4.598949523724739	6.0141360819384175	4305	47	239	12	5.02092050209205	1.412559337104282	196|207|1019|1066|1080|1545|3480|5581|5734|5737|6446|6608	AHR|AKT1|CDK4|CES1|CFTR|CYP1B1|IGF1R|PRKCE|PTGER4|PTGFR|SGK1|SMO	-3.709448201187073	0	0.0
1	1	-3.191138439567648	-3.232487062674332	GO:0071453	M11	2	0.003218480209677077	GO Biological Processes	19	cellular response to oxygen levels	19_GO:0050896 response to stimulus	-4.350438644283581	3.216527196652719	4.973434767650634	4305	84	239	15	6.2761506276150625	1.5688188079373753	207|523|596|2475|4780|4921|5467|5468|5581|5728|5743|6714|7157|7422|23411	AKT1|ATP6V1A|BCL2|MTOR|NFE2L2|DDR2|PPARD|PPARG|PRKCE|PTEN|PTGS2|SRC|TP53|VEGFA|SIRT1	-2.9727939456036347	0	0.0
1	1	-2.6406224101439904	-2.677961202154185	GO:0045923	M11	2	0.003510219518205515	GO Biological Processes	19	positive regulation of fatty acid metabolic process	19_GO:0048518 positive regulation of biological process	-3.2586068995572424	5.403765690376568	4.785366256833024	4305	20	239	6	2.510460251046025	1.0119445931227138	208|301|5465|5467|5468|5743	AKT2|ANXA1|PPARA|PPARD|PPARG|PTGS2	-2.086724130600198	0	0.0
1	1	-2.6406224101439904	-2.677961202154185	GO:0032148	M11	2	0.003510219518205515	GO Biological Processes	19	activation of protein kinase B activity	19_GO:0048518 positive regulation of biological process	-2.677961202154185	5.199275362318841	4.230086669271345	4305	20	207	5	2.4154589371980677	1.0671001199071612	150|152|2475|3643|6714	ADRA2A|ADRA2C|MTOR|INSR|SRC	-1.8358977310238587	0	0.0
1	1	-2.6406224101439904	-2.677961202154185	WP2876	M11	2	0.003510219518205515	WikiPathways	27	Pregnane X receptor pathway		-2.677961202154185	5.199275362318841	4.230086669271345	4305	20	207	5	2.4154589371980677	1.0671001199071612	1577|3320|5243|6256|6714	CYP3A5|HSP90AA1|ABCB1|RXRA|SRC	-1.8358977310238587	0	0.0
1	1	-8.428209906412679	-8.551444175381192	WP3981	M11	2	0.0036288804346329417	WikiPathways	27	miRNA regulation of prostate cancer signaling pathways		-8.975432149864027	8.074592410907517	9.266867836959602	4305	29	239	13	5.439330543933054	1.4669963872189893	367|595|596|2475|2932|5159|5290|5594|5604|5605|5894|7157|10000	AR|CCND1|BCL2|MTOR|GSK3B|PDGFRB|PIK3CA|MAPK1|MAP2K1|MAP2K2|RAF1|TP53|AKT3	-6.966233997997601	0	0.0
1	1	-2.2791963626751923	-2.316143806013016	GO:0042177	M11	2	0.0040200988372500746	GO Biological Processes	19	negative regulation of protein catabolic process	19_GO:0048519 negative regulation of biological process	-2.482458789101633	2.8948744769874475	3.460050908450249	4305	56	239	9	3.7656903765690375	1.2313692987799818	1457|1595|1728|1956|3156|3326|5970|6093|6135	CSNK2A1|CYP51A1|NQO1|EGFR|HMGCR|HSP90AB1|RELA|ROCK1|RPL11	-1.4533254583389577	0	0.0
1	1	-3.5132139744874715	-3.5703302121513305	WP2637	M11	2	0.004031614412146389	WikiPathways	27	Interleukin-1 (IL-1) structural pathway		-3.5703302121513305	4.068998109640831	4.702805784965642	4305	46	207	9	4.3478260869565215	1.4174192664400747	1147|1432|3551|5594|5599|5600|5604|5605|5970	CHUK|MAPK14|IKBKB|MAPK1|MAPK8|MAPK11|MAP2K1|MAP2K2|RELA	-2.5458417864344187	0	0.0
1	1	-6.339431447411154	-6.237621731437855	GO:0043406	M11	2	0.0040474391944416155	GO Biological Processes	19	positive regulation of MAP kinase activity	19_GO:0023052 signaling	-6.941952015812848	4.437875204657085	6.978917621607547	4305	69	239	17	7.112970711297071	1.662662479919971	150|1956|2064|2260|2321|2322|3643|3815|5159|5294|5770|6714|6850|7040|7124|7422|120892	ADRA2A|EGFR|ERBB2|FGFR1|FLT1|FLT3|INSR|KIT|PDGFRB|PIK3CG|PTPN1|SRC|SYK|TGFB1|TNF|VEGFA|LRRK2	-5.19578183374649	0	0.0
1	1	-19.4663249443589	-19.785493743458453	WP4806	M11	2	0.004065656188290356	WikiPathways	27	EGFR tyrosine kinase inhibitor resistance		-23.895988641287246	8.505927475592747	15.570331981925742	4305	72	239	34	14.225941422594142	2.259537417853314	207|208|595|596|598|673|1956|2064|2261|2263|2475|2932|3480|3569|3716|3717|3791|4233|5156|5159|5290|5291|5293|5578|5579|5594|5604|5605|5728|5894|6198|6714|7422|10000	AKT1|AKT2|CCND1|BCL2|BCL2L1|BRAF|EGFR|ERBB2|FGFR3|FGFR2|MTOR|GSK3B|IGF1R|IL6|JAK1|JAK2|KDR|MET|PDGFRA|PDGFRB|PIK3CA|PIK3CB|PIK3CD|PRKCA|PRKCB|MAPK1|MAP2K1|MAP2K2|PTEN|RAF1|RPS6KB1|SRC|VEGFA|AKT3	-20.318588765353827	0	0.0
1	1	-3.7965697956205977	-3.7347098460451855	R-HSA-912631	M11	2	0.004106868455207913	Reactome Gene Sets	6	Regulation of signaling by CBL		-3.7965697956205977	9.063157894736843	6.090583174635774	4305	19	125	5	4.0	1.7527121840165316	5290|5291|5293|6850|7525	PIK3CA|PIK3CB|PIK3CD|SYK|YES1	-2.7259454562938203	0	0.0
1	1	-3.7965697956205977	-3.7347098460451855	WP5121	M11	2	0.004106868455207913	WikiPathways	27	Sphingolipid metabolism in senescence		-3.7965697956205977	9.063157894736843	6.090583174635774	4305	19	125	5	4.0	1.7527121840165316	1017|1019|2475|5579|5594	CDK2|CDK4|MTOR|PRKCB|MAPK1	-2.7259454562938203	0	0.0
1	1	-9.192819259570014	-9.023264869548058	M237	M11	2	0.0046539747187193115	Canonical Pathways	11	PID VEGFR1 2 PATHWAY		-11.847183974282743	6.411247429260336	10.145764982502335	4305	59	239	21	8.786610878661088	1.831222191881174	207|673|1432|2321|3320|3326|3791|5290|5566|5578|5579|5580|5594|5600|5604|5605|5781|5894|6093|6714|7422	AKT1|BRAF|MAPK14|FLT1|HSP90AA1|HSP90AB1|KDR|PIK3CA|PRKACA|PRKCA|PRKCB|PRKCD|MAPK1|MAPK11|MAP2K1|MAP2K2|PTPN11|RAF1|ROCK1|SRC|VEGFA	-9.491582617383004	0	0.0
1	1	-5.66100218151725	-5.552825423016824	WP3646	M11	2	0.004823364613554704	WikiPathways	27	Hepatitis C and hepatocellular carcinoma		-8.61217682406625	6.433054393305438	8.577533572163302	4305	42	239	15	6.2761506276150625	1.5688188079373753	207|595|598|836|1432|3569|3716|5599|5743|5781|6241|7040|7046|7157|7422	AKT1|CCND1|BCL2L1|CASP3|MAPK14|IL6|JAK1|MAPK8|PTGS2|PTPN11|RRM2|TGFB1|TGFBR1|TP53|VEGFA	-6.649674164165964	0	0.0
1	1	-2.272522298398074	-2.2281956244400787	GO:0106027	M11	2	0.004924400364335835	GO Biological Processes	19	neuron projection organization	19_GO:0009987 cellular process	-3.519717989626122	5.043514644351465	4.915396261250515	4305	25	239	7	2.928870292887029	1.0906770153747272	351|478|2932|3480|3643|5728|10013	APP|ATP1A3|GSK3B|IGF1R|INSR|PTEN|HDAC6	-2.2991085740444173	0	0.0
1	1	-2.272522298398074	-2.2281956244400787	WP4312	M11	2	0.004924400364335835	WikiPathways	27	Rett syndrome causing genes		-2.700557384632194	4.323012552301255	4.039536124467259	4305	25	239	6	2.510460251046025	1.0119445931227138	673|3065|3615|9568|10014|55869	BRAF|HDAC1|IMPDH2|GABBR2|HDAC5|HDAC8	-1.625311401570134	0	0.0
1	1	-2.272522298398074	-2.2281956244400787	M156	M11	2	0.004924400364335835	Canonical Pathways	11	PID ECADHERIN NASCENT AJ PATHWAY		-2.272522298398074	5.5104	3.91080512192755	4305	25	125	4	3.2	1.5741918561598522	207|1457|5290|6714	AKT1|CSNK2A1|PIK3CA|SRC	-1.5069654286411307	0	0.0
1	1	-2.272522298398074	-2.2281956244400787	R-HSA-380270	M11	2	0.004924400364335835	Reactome Gene Sets	6	Recruitment of mitotic centrosome proteins and complexes		-2.272522298398074	5.5104	3.91080512192755	4305	25	125	4	3.2	1.5741918561598522	983|3320|5347|7846	CDK1|HSP90AA1|PLK1|TUBA1A	-1.5069654286411307	0	0.0
1	1	-2.272522298398074	-2.2281956244400787	R-HSA-380287	M11	2	0.004924400364335835	Reactome Gene Sets	6	Centrosome maturation		-2.272522298398074	5.5104	3.91080512192755	4305	25	125	4	3.2	1.5741918561598522	983|3320|5347|7846	CDK1|HSP90AA1|PLK1|TUBA1A	-1.5069654286411307	0	0.0
1	1	-11.932562986207348	-12.172012944911362	GO:0033674	M11	2	0.004966898388676588	GO Biological Processes	19	positive regulation of kinase activity	19_GO:0048518 positive regulation of biological process	-14.54580498980718	3.4722992387961886	9.743233937191262	4305	249	239	48	20.0836820083682	2.591435780628092	25|150|152|154|207|595|801|1020|1436|1956|2064|2066|2147|2260|2261|2263|2321|2322|2324|2475|3320|3326|3480|3643|3717|3791|3815|4067|4233|4921|5156|5159|5290|5294|5580|5604|5605|5770|5979|6714|6850|7010|7040|7124|7422|10461|23411|120892	ABL1|ADRA2A|ADRA2C|ADRB2|AKT1|CCND1|CALM1|CDK5|CSF1R|EGFR|ERBB2|ERBB4|F2|FGFR1|FGFR3|FGFR2|FLT1|FLT3|FLT4|MTOR|HSP90AA1|HSP90AB1|IGF1R|INSR|JAK2|KDR|KIT|LYN|MET|DDR2|PDGFRA|PDGFRB|PIK3CA|PIK3CG|PRKCD|MAP2K1|MAP2K2|PTPN1|RET|SRC|SYK|TEK|TGFB1|TNF|VEGFA|MERTK|SIRT1|LRRK2	-11.902903565117327	0	0.0
1	1	-3.5744378816532514	-3.646682492071465	R-HSA-381340	M11	2	0.005002313123119162	Reactome Gene Sets	6	Transcriptional regulation of white adipocyte differentiation		-3.8821708991404216	4.00278940027894	4.908826993859304	4305	45	239	10	4.184100418410042	1.2951524449935063	1019|2033|4023|5465|5468|5970|6256|7040|7124|8841	CDK4|EP300|LPL|PPARA|PPARG|RELA|RXRA|TGFB1|TNF|HDAC3	-2.589878052773813	0	0.0
1	1	-4.509800279210977	-4.602458441615967	GO:0060079	M11	2	0.005084258757557469	GO Biological Processes	19	excitatory postsynaptic potential	19_GO:0023052 signaling	-4.602458441615967	8.91304347826087	6.664439650237712	4305	14	207	6	2.898550724637681	1.1660525840606604	135|207|1020|2931|2932|120892	ADORA2A|AKT1|CDK5|GSK3A|GSK3B|LRRK2	-3.385005098709366	0	0.0
1	1	-4.509800279210977	-4.602458441615967	GO:0099565	M11	2	0.005084258757557469	GO Biological Processes	19	chemical synaptic transmission, postsynaptic	19_GO:0023052 signaling	-4.602458441615967	8.91304347826087	6.664439650237712	4305	14	207	6	2.898550724637681	1.1660525840606604	135|207|1020|2931|2932|120892	ADORA2A|AKT1|CDK5|GSK3A|GSK3B|LRRK2	-3.385005098709366	0	0.0
1	1	-2.7277672883942854	-2.785813543496735	GO:0050805	M11	2	0.005263934353397337	GO Biological Processes	19	negative regulation of synaptic transmission	19_GO:0023052 signaling	-3.3930904436362384	5.688174410922704	4.964847026434402	4305	19	239	6	2.510460251046025	1.0119445931227138	1812|2550|5728|5743|10769|120892	DRD1|GABBR1|PTEN|PTGS2|PLK2|LRRK2	-2.1919024179854905	0	0.0
1	1	-2.7277672883942854	-2.785813543496735	GO:0009409	M11	2	0.005263934353397337	GO Biological Processes	19	response to cold	19_GO:0050896 response to stimulus	-2.785813543496735	5.472921434019832	4.391140307617564	4305	19	207	5	2.4154589371980677	1.0671001199071612	154|3320|4023|5566|6335	ADRB2|HSP90AA1|LPL|PRKACA|SCN9A	-1.9175139491144808	0	0.0
1	1	-2.7277672883942854	-2.785813543496735	GO:1901099	M11	2	0.005263934353397337	GO Biological Processes	19	negative regulation of signal transduction in absence of ligand	19_GO:0023052 signaling	-2.785813543496735	5.472921434019832	4.391140307617564	4305	19	207	5	2.4154589371980677	1.0671001199071612	207|596|598|4170|7124	AKT1|BCL2|BCL2L1|MCL1|TNF	-1.9175139491144808	0	0.0
1	1	-2.7277672883942854	-2.785813543496735	GO:2001240	M11	2	0.005263934353397337	GO Biological Processes	19	negative regulation of extrinsic apoptotic signaling pathway in absence of ligand	19_GO:0023052 signaling	-2.785813543496735	5.472921434019832	4.391140307617564	4305	19	207	5	2.4154589371980677	1.0671001199071612	207|596|598|4170|7124	AKT1|BCL2|BCL2L1|MCL1|TNF	-1.9175139491144808	0	0.0
1	1	-3.308846851458443	-3.3806108514524236	GO:0030217	M11	2	0.0053639624601224956	GO Biological Processes	19	T cell differentiation	19_GO:0002376 immune system process	-3.3806108514524236	3.081052066559313	4.249118352163646	4305	81	207	12	5.797101449275362	1.6242482612208529	25|301|596|2475|3569|3815|3932|5293|5591|5734|6850|7157	ABL1|ANXA1|BCL2|MTOR|IL6|KIT|LCK|PIK3CD|PRKDC|PTGER4|SYK|TP53	-2.3861829046238086	0	0.0
1	1	-5.114360042910903	-5.227672004978685	R-HSA-8848021	M11	2	0.005478225243505497	Reactome Gene Sets	6	Signaling by PTK6		-5.537467356468976	5.355083116589393	6.449655221518524	4305	37	239	11	4.602510460251046	1.3553982315394193	207|595|898|1017|1019|1956|2064|2066|2908|5770|120892	AKT1|CCND1|CCNE1|CDK2|CDK4|EGFR|ERBB2|ERBB4|NR3C1|PTPN1|LRRK2	-3.9700576683278768	0	0.0
1	1	-5.114360042910903	-5.227672004978685	R-HSA-9006927	M11	2	0.005478225243505497	Reactome Gene Sets	6	Signaling by Non-Receptor Tyrosine Kinases		-5.537467356468976	5.355083116589393	6.449655221518524	4305	37	239	11	4.602510460251046	1.3553982315394193	207|595|898|1017|1019|1956|2064|2066|2908|5770|120892	AKT1|CCND1|CCNE1|CDK2|CDK4|EGFR|ERBB2|ERBB4|NR3C1|PTPN1|LRRK2	-3.9700576683278768	0	0.0
1	1	-5.114360042910903	-5.227672004978685	GO:0051588	M11	2	0.005478225243505497	GO Biological Processes	19	regulation of neurotransmitter transport	19_GO:0051179 localization	-5.227672004978685	5.620838229533882	6.343730845860262	4305	37	207	10	4.830917874396135	1.4903133605747165	135|136|150|1020|1812|2932|5579|23621|116443|120892	ADORA2A|ADORA2B|ADRA2A|CDK5|DRD1|GSK3B|PRKCB|BACE1|GRIN3A|LRRK2	-3.9211837684557453	0	0.0
1	1	-10.340623218388656	-10.578012307835836	GO:0099177	M11	2	0.0056741054919566825	GO Biological Processes	19	regulation of trans-synaptic signaling	19_GO:0023052 signaling	-11.340528086326447	4.221691945606694	8.970324486070124	4305	128	239	30	12.552301255230125	2.143072774114417	25|135|136|150|154|351|613|760|1020|1812|2550|2932|3269|3717|3815|5327|5566|5579|5581|5594|5728|5743|5914|6347|6714|7124|10769|23621|116443|120892	ABL1|ADORA2A|ADORA2B|ADRA2A|ADRB2|APP|BCR|CA2|CDK5|DRD1|GABBR1|GSK3B|HRH1|JAK2|KIT|PLAT|PRKACA|PRKCB|PRKCE|MAPK1|PTEN|PTGS2|RARA|CCL2|SRC|TNF|PLK2|BACE1|GRIN3A|LRRK2	-9.01884663256798	0	0.0
1	1	-2.710935032548841	-2.6489876306353994	GO:2000112	M11	2	0.005778758930510719	GO Biological Processes	19	regulation of cellular macromolecule biosynthetic process	19_GO:0008152 metabolic process	-3.075110890286791	2.1014644351464438	3.659705592373704	4305	180	239	21	8.786610878661088	1.831222191881174	207|208|351|596|1545|1719|2064|2475|2931|2932|3569|3643|3718|4869|5591|5914|6093|6198|6646|7124|7298	AKT1|AKT2|APP|BCL2|CYP1B1|DHFR|ERBB2|MTOR|GSK3A|GSK3B|IL6|INSR|JAK3|NPM1|PRKDC|RARA|ROCK1|RPS6KB1|SOAT1|TNF|TYMS	-1.9290747785123574	0	0.0
1	1	-6.085103941337072	-5.942370164442342	GO:0043065	M11	2	0.005933655547266881	GO Biological Processes	19	positive regulation of apoptotic process	19_GO:0048518 positive regulation of biological process	-6.423602606323943	2.4530713250736693	5.823507469944934	4305	257	239	35	14.644351464435147	2.2869267502028463	25|135|301|836|1020|1545|1728|3569|3717|3778|3932|4067|4170|5159|5291|5293|5468|5580|5591|5599|5728|5743|5915|5916|5979|6347|6714|7046|7124|7153|7157|7421|11200|23411|23621	ABL1|ADORA2A|ANXA1|CASP3|CDK5|CYP1B1|NQO1|IL6|JAK2|KCNMA1|LCK|LYN|MCL1|PDGFRB|PIK3CB|PIK3CD|PPARG|PRKCD|PRKDC|MAPK8|PTEN|PTGS2|RARB|RARG|RET|CCL2|SRC|TGFBR1|TNF|TOP2A|TP53|VDR|CHEK2|SIRT1|BACE1	-4.729296088966212	0	0.0
1	1	-10.408081429458417	-10.662611970273012	GO:0050804	M11	2	0.006039918477904527	GO Biological Processes	19	modulation of chemical synaptic transmission	19_GO:0023052 signaling	-11.4351131761209	4.254933614469739	9.026329284153409	4305	127	239	30	12.552301255230125	2.143072774114417	25|135|136|150|154|351|613|760|1020|1812|2550|2932|3269|3717|3815|5327|5566|5579|5581|5594|5728|5743|5914|6347|6714|7124|10769|23621|116443|120892	ABL1|ADORA2A|ADORA2B|ADRA2A|ADRB2|APP|BCR|CA2|CDK5|DRD1|GABBR1|GSK3B|HRH1|JAK2|KIT|PLAT|PRKACA|PRKCB|PRKCE|MAPK1|PTEN|PTGS2|RARA|CCL2|SRC|TNF|PLK2|BACE1|GRIN3A|LRRK2	-9.108133302496373	0	0.0
1	1	-11.843342512356951	-12.140461114488671	WP4255	M11	2	0.006194150993613423	WikiPathways	27	Non-small cell lung cancer		-13.90791581992991	6.650788542001931	11.128437743871316	4305	65	239	24	10.0418410041841	1.9441420752199599	207|208|595|673|836|1019|1956|2064|3718|5290|5291|5293|5578|5579|5594|5604|5605|5894|5915|6256|6257|6258|7157|10000	AKT1|AKT2|CCND1|BRAF|CASP3|CDK4|EGFR|ERBB2|JAK3|PIK3CA|PIK3CB|PIK3CD|PRKCA|PRKCB|MAPK1|MAP2K1|MAP2K2|RAF1|RARB|RXRA|RXRB|RXRG|TP53|AKT3	-11.339116115758406	0	0.0
1	1	-8.496201111937193	-8.712504520807684	R-HSA-9675108	M11	2	0.006284708841172382	Reactome Gene Sets	6	Nervous system development		-8.712504520807684	2.9954672869326657	7.196363908181848	4305	243	207	35	16.908212560386474	2.605209945503791	25|775|776|1020|1432|1457|1595|1956|2064|2260|2932|3066|3156|3320|4067|4233|5290|5291|5293|5566|5578|5594|5599|5600|5604|5605|5979|6093|6135|6143|6300|6335|6714|7525|7846	ABL1|CACNA1C|CACNA1D|CDK5|MAPK14|CSNK2A1|CYP51A1|EGFR|ERBB2|FGFR1|GSK3B|HDAC2|HMGCR|HSP90AA1|LYN|MET|PIK3CA|PIK3CB|PIK3CD|PRKACA|PRKCA|MAPK1|MAPK8|MAPK11|MAP2K1|MAP2K2|RET|ROCK1|RPL11|RPL19|MAPK12|SCN9A|SRC|YES1|TUBA1A	-6.880179436456321	0	0.0
1	1	-5.209560166817067	-5.346102853216865	R-HSA-512988	M11	2	0.006467745613925491	Reactome Gene Sets	6	Interleukin-3, Interleukin-5 and GM-CSF signaling		-5.669125041744549	5.503835425383542	6.578427310149099	4305	36	239	11	4.602510460251046	1.3553982315394193	3716|3717|3718|4067|5290|5291|5293|5566|5781|6850|7525	JAK1|JAK2|JAK3|LYN|PIK3CA|PIK3CB|PIK3CD|PRKACA|PTPN11|SYK|YES1	-4.081829670726882	0	0.0
1	1	-5.295713710262156	-5.1596825269124915	GO:0070920	M11	2	0.006505309806719595	GO Biological Processes	19	regulation of production of small RNA involved in gene silencing by RNA	19_GO:0048519 negative regulation of biological process	-5.898457851361337	8.476495200590696	7.487667071294277	4305	17	239	8	3.3472803347280333	1.1634671669952383	1956|2099|3569|5604|5605|7040|7124|7157	EGFR|ESR1|IL6|MAP2K1|MAP2K2|TGFB1|TNF|TP53	-4.27433431209522	0	0.0
1	1	-5.295713710262156	-5.1596825269124915	GO:1903798	M11	2	0.006505309806719595	GO Biological Processes	19	regulation of production of miRNAs involved in gene silencing by miRNA	19_GO:0048519 negative regulation of biological process	-5.898457851361337	8.476495200590696	7.487667071294277	4305	17	239	8	3.3472803347280333	1.1634671669952383	1956|2099|3569|5604|5605|7040|7124|7157	EGFR|ESR1|IL6|MAP2K1|MAP2K2|TGFB1|TNF|TP53	-4.27433431209522	0	0.0
1	1	-2.209684734939712	-2.15240591435462	GO:0051893	M11	2	0.006565523872636536	GO Biological Processes	19	regulation of focal adhesion assembly	19_GO:0050789 regulation of biological process	-3.4042596516946277	4.849533311876408	4.772819468645049	4305	26	239	7	2.928870292887029	1.0906770153747272	25|3791|5728|6093|6714|7010|7422	ABL1|KDR|PTEN|ROCK1|SRC|TEK|VEGFA	-2.199035061876271	0	0.0
1	1	-2.209684734939712	-2.15240591435462	GO:0090109	M11	2	0.006565523872636536	GO Biological Processes	19	regulation of cell-substrate junction assembly	19_GO:0050789 regulation of biological process	-3.4042596516946277	4.849533311876408	4.772819468645049	4305	26	239	7	2.928870292887029	1.0906770153747272	25|3791|5728|6093|6714|7010|7422	ABL1|KDR|PTEN|ROCK1|SRC|TEK|VEGFA	-2.199035061876271	0	0.0
1	1	-2.209684734939712	-2.15240591435462	GO:0002067	M11	2	0.006565523872636536	GO Biological Processes	19	glandular epithelial cell differentiation	19_GO:0032502 developmental process	-2.606908021720751	4.156742838751207	3.913867593200171	4305	26	239	6	2.510460251046025	1.0119445931227138	2194|2263|5914|5915|5916|6608	FASN|FGFR2|RARA|RARB|RARG|SMO	-1.5506462294913668	0	0.0
1	1	-2.209684734939712	-2.15240591435462	GO:0006112	M11	2	0.006565523872636536	GO Biological Processes	19	energy reserve metabolic process	19_GO:0008152 metabolic process	-2.606908021720751	4.156742838751207	3.913867593200171	4305	26	239	6	2.510460251046025	1.0119445931227138	207|208|2475|2548|2931|2932	AKT1|AKT2|MTOR|GAA|GSK3A|GSK3B	-1.5506462294913668	0	0.0
1	1	-2.209684734939712	-2.15240591435462	R-HSA-5620912	M11	2	0.006565523872636536	Reactome Gene Sets	6	Anchoring of the basal body to the plasma membrane		-2.209684734939712	5.298461538461538	3.801294986283543	4305	26	125	4	3.2	1.5741918561598522	983|3320|5347|7846	CDK1|HSP90AA1|PLK1|TUBA1A	-1.4578407912966482	0	0.0
1	1	-2.934497052316766	-2.85810451426398	GO:0097191	M11	2	0.006593974846597295	GO Biological Processes	19	extrinsic apoptotic signaling pathway	19_GO:0023052 signaling	-3.6336953267852072	3.4761065844527637	4.562111584760044	4305	57	239	11	4.602510460251046	1.3553982315394193	596|598|2261|2931|2932|3717|4170|5894|7040|7124|10038	BCL2|BCL2L1|FGFR3|GSK3A|GSK3B|JAK2|MCL1|RAF1|TGFB1|TNF|PARP2	-2.3903468911986785	0	0.0
1	1	-3.7021706069843296	-3.8065494573712932	GO:1904892	M11	2	0.006950508841210956	GO Biological Processes	19	regulation of receptor signaling pathway via STAT	19_GO:0023052 signaling	-4.838929267277451	4.607862216600175	5.76406465134696	4305	43	239	11	4.602510460251046	1.3553982315394193	1020|1545|2066|2147|3569|3717|3718|3815|5468|7040|7124	CDK5|CYP1B1|ERBB4|F2|IL6|JAK2|JAK3|KIT|PPARG|TGFB1|TNF	-3.3814448016020213	0	0.0
1	1	-2.8206560300475543	-2.9013330919248617	GO:0009262	M11	2	0.007049739186632431	GO Biological Processes	19	deoxyribonucleotide metabolic process	19_GO:0008152 metabolic process	-3.5374623820171633	6.00418410041841	5.157558754870244	4305	18	239	6	2.510460251046025	1.0119445931227138	132|4860|6240|6241|7298|22978	ADK|PNP|RRM1|RRM2|TYMS|NT5C2	-2.3121712837827864	0	0.0
1	1	-2.8206560300475543	-2.9013330919248617	GO:0019692	M11	2	0.007049739186632431	GO Biological Processes	19	deoxyribose phosphate metabolic process	19_GO:0008152 metabolic process	-3.5374623820171633	6.00418410041841	5.157558754870244	4305	18	239	6	2.510460251046025	1.0119445931227138	132|4860|6240|6241|7298|22978	ADK|PNP|RRM1|RRM2|TYMS|NT5C2	-2.3121712837827864	0	0.0
1	1	-2.8206560300475543	-2.9013330919248617	GO:0051385	M11	2	0.007049739186632431	GO Biological Processes	19	response to mineralocorticoid	19_GO:0050896 response to stimulus	-3.5374623820171633	6.00418410041841	5.157558754870244	4305	18	239	6	2.510460251046025	1.0119445931227138	142|595|3480|4129|6446|6714	PARP1|CCND1|IGF1R|MAOB|SGK1|SRC	-2.3121712837827864	0	0.0
1	1	-2.8206560300475543	-2.9013330919248617	GO:0071276	M11	2	0.007049739186632431	GO Biological Processes	19	cellular response to cadmium ion	19_GO:0050896 response to stimulus	-2.9013330919248617	5.776972624798712	4.564020540641112	4305	18	207	5	2.4154589371980677	1.0671001199071612	207|1147|1956|5594|5599	AKT1|CHUK|EGFR|MAPK1|MAPK8	-2.0103907264605527	0	0.0
1	1	-4.691507625877394	-4.82782108246899	GO:0038083	M11	2	0.007159825065820025	GO Biological Processes	19	peptidyl-tyrosine autophosphorylation	19_GO:0008152 metabolic process	-5.716784415792514	9.699066623752817	7.614929223318986	4305	13	239	7	2.928870292887029	1.0906770153747272	25|1956|3480|3643|3791|3932|6714	ABL1|EGFR|IGF1R|INSR|KDR|LCK|SRC	-4.118021488243567	0	0.0
1	1	-6.165805100976072	-6.352490207413707	GO:0010469	M11	2	0.007456490753677825	GO Biological Processes	19	regulation of signaling receptor activity	19_GO:0023052 signaling	-7.197230800631509	4.884759946103113	7.283692335611441	4305	59	239	16	6.694560669456067	1.616648380102937	150|152|154|351|2100|3065|3066|3717|5144|5465|5468|5580|6347|6714|7124|10013	ADRA2A|ADRA2C|ADRB2|APP|ESR2|HDAC1|HDAC2|JAK2|PDE4D|PPARA|PPARG|PRKCD|CCL2|SRC|TNF|HDAC6	-5.4136213093889065	0	0.0
1	1	-5.308099478063938	-5.46902074196081	GO:0010827	M11	2	0.0074658749559957105	GO Biological Processes	19	regulation of glucose transmembrane transport	19_GO:0051179 localization	-6.759987001856616	6.175732217573222	7.45320862720062	4305	35	239	12	5.02092050209205	1.412559337104282	207|208|673|1432|2931|3643|4780|5579|5781|6198|7124|7525	AKT1|AKT2|BRAF|MAPK14|GSK3A|INSR|NFE2L2|PRKCB|PTPN11|RPS6KB1|TNF|YES1	-5.027685165937452	0	0.0
1	1	-2.8890723441950374	-2.8029895365867885	GO:0046660	M11	2	0.007561654231034609	GO Biological Processes	19	female sex differentiation	19_GO:0022414 reproductive process	-4.22867117334649	3.726734958880392	5.068356876429017	4305	58	239	12	5.02092050209205	1.412559337104282	596|598|836|2099|3791|3815|5156|6714|6715|7422|10461|23411	BCL2|BCL2L1|CASP3|ESR1|KDR|KIT|PDGFRA|SRC|SRD5A1|VEGFA|MERTK|SIRT1	-2.876063253905751	0	0.0
1	1	-2.8890723441950374	-2.8029895365867885	GO:2000278	M11	2	0.007561654231034609	GO Biological Processes	19	regulation of DNA biosynthetic process	19_GO:0008152 metabolic process	-2.9455796325995256	3.1056124657336603	3.9138367244089673	4305	58	239	10	4.184100418410042	1.2951524449935063	1111|1545|3320|3326|5159|5594|6714|7124|7157|9212	CHEK1|CYP1B1|HSP90AA1|HSP90AB1|PDGFRB|MAPK1|SRC|TNF|TP53|AURKB	-1.8224146524143703	0	0.0
1	1	-2.677858403705798	-2.5959469617126754	GO:1901988	M11	2	0.007765876470359867	GO Biological Processes	19	negative regulation of cell cycle phase transition	19_GO:0048519 negative regulation of biological process	-3.513806496535924	2.729174591099277	4.219618648924112	4305	99	239	15	6.2761506276150625	1.5688188079373753	595|596|983|1017|1111|1432|5347|5591|5728|5781|6347|7157|9212|10769|11200	CCND1|BCL2|CDK1|CDK2|CHEK1|MAPK14|PLK1|PRKDC|PTEN|PTPN11|CCL2|TP53|AURKB|PLK2|CHEK2	-2.293960340345585	0	0.0
1	1	-5.459191388353104	-5.634190288790401	GO:0040008	M11	2	0.007887536259473471	GO Biological Processes	19	regulation of growth	19_GO:0040007 growth	-7.452888932795464	2.517883655014172	6.355578619839821	4305	279	239	39	16.317991631799163	2.3902892038783947	25|154|185|207|351|367|596|598|983|1019|1020|1432|1457|1956|2064|2066|2100|2147|2261|2263|2475|2931|2932|3643|5290|5292|5465|5467|5600|5728|6198|6446|6608|7040|7046|7157|7422|10038|23411	ABL1|ADRB2|AGTR1|AKT1|APP|AR|BCL2|BCL2L1|CDK1|CDK4|CDK5|MAPK14|CSNK2A1|EGFR|ERBB2|ERBB4|ESR2|F2|FGFR3|FGFR2|MTOR|GSK3A|GSK3B|INSR|PIK3CA|PIM1|PPARA|PPARD|MAPK11|PTEN|RPS6KB1|SGK1|SMO|TGFB1|TGFBR1|TP53|VEGFA|PARP2|SIRT1	-5.635911540285255	0	0.0
1	1	-3.7688587866653296	-3.890315303061492	M183	M11	2	0.007928825939540252	Canonical Pathways	11	PID IL6 7 PATHWAY		-4.945707484131293	4.717573221757322	5.869186429624254	4305	42	239	11	4.602510460251046	1.3553982315394193	207|598|1432|3569|3716|3717|4170|5290|5580|5600|5781	AKT1|BCL2L1|MAPK14|IL6|JAK1|JAK2|MCL1|PIK3CA|PRKCD|MAPK11|PTPN11	-3.4748384620202533	0	0.0
1	1	-6.604434856923111	-6.818922591045837	GO:0045787	M11	2	0.007989347484566034	GO Biological Processes	19	positive regulation of cell cycle	19_GO:0048518 positive regulation of biological process	-8.031368548565876	3.318101739704911	7.053825568721305	4305	152	239	28	11.715481171548117	2.0802876551916407	25|207|301|351|595|983|1019|1111|1956|2263|3480|3643|4869|4921|5159|5578|5581|5781|5914|6198|6240|6241|6714|6790|7124|8850|9212|11200	ABL1|AKT1|ANXA1|APP|CCND1|CDK1|CDK4|CHEK1|EGFR|FGFR2|IGF1R|INSR|NPM1|DDR2|PDGFRB|PRKCA|PRKCE|PTPN11|RARA|RPS6KB1|RRM1|RRM2|SRC|AURKA|TNF|KAT2B|AURKB|CHEK2	-6.12974701430654	0	0.0
1	1	-7.170886284112477	-7.404659595647651	GO:1903350	M11	2	0.008019367283519596	GO Biological Processes	19	response to dopamine	19_GO:0050896 response to stimulus	-7.404659595647651	7.888555722138929	8.364570646109811	4305	29	207	11	5.314009661835748	1.5590816501310376	25|1128|1131|1812|2931|2932|3066|3269|3358|5594|120892	ABL1|CHRM1|CHRM3|DRD1|GSK3A|GSK3B|HDAC2|HRH1|HTR2C|MAPK1|LRRK2	-5.764777611731577	0	0.0
1	1	-7.891153105005521	-8.152043819649835	WP4538	M11	2	0.008130883011333356	WikiPathways	27	Regulatory circuits of the STAT3 signaling pathway		-8.152043819649835	6.116794543904518	8.260753275723408	4305	51	207	15	7.246376811594203	1.801941658435389	185|1432|1956|2475|3716|3717|3718|5156|5159|5579|5594|5599|5600|6300|6714	AGTR1|MAPK14|EGFR|MTOR|JAK1|JAK2|JAK3|PDGFRA|PDGFRB|PRKCB|MAPK1|MAPK8|MAPK11|MAPK12|SRC	-6.403303840251734	0	0.0
1	1	-2.1497530305216848	-2.080408099709662	R-HSA-380320	M11	2	0.008196488109689204	Reactome Gene Sets	6	Recruitment of NuMA to mitotic centrosomes		-2.1497530305216848	5.102222222222222	3.6972913252343615	4305	27	125	4	3.2	1.5741918561598522	983|3320|5347|7846	CDK1|HSP90AA1|PLK1|TUBA1A	-1.4094363054114498	0	0.0
1	1	-6.523914087427063	-6.741780115624155	GO:0032103	M11	2	0.008211633136657959	GO Biological Processes	19	positive regulation of response to external stimulus	19_GO:0048518 positive regulation of biological process	-7.650633265006233	2.970154900738894	6.6963825976753135	4305	188	239	31	12.97071129707113	2.1732798980558146	136|185|351|695|1436|2033|2147|2260|3320|3480|3551|3569|3717|3791|4023|4067|4233|5159|5294|5327|5578|5591|5594|5734|5743|6714|6850|7040|7124|7422|120892	ADORA2B|AGTR1|APP|BTK|CSF1R|EP300|F2|FGFR1|HSP90AA1|IGF1R|IKBKB|IL6|JAK2|KDR|LPL|LYN|MET|PDGFRB|PIK3CG|PLAT|PRKCA|PRKDC|MAPK1|PTGER4|PTGS2|SRC|SYK|TGFB1|TNF|VEGFA|LRRK2	-5.802398178765582	0	0.0
1	1	-5.130014068566558	-4.96376479167868	R-HSA-112409	M11	2	0.00823523475150889	Reactome Gene Sets	6	RAF-independent MAPK1/3 activation		-5.664363743425503	8.00557880055788	7.220294767478606	4305	18	239	8	3.3472803347280333	1.1634671669952383	983|3569|3716|3717|5594|5604|5605|5781	CDK1|IL6|JAK1|JAK2|MAPK1|MAP2K1|MAP2K2|PTPN11	-4.0800570975432855	0	0.0
1	1	-5.130014068566558	-4.96376479167868	WP4141	M11	2	0.00823523475150889	WikiPathways	27	PI3K/AKT/mTOR - vitamin D3 signaling		-5.130014068566558	11.48	7.704133333193405	4305	18	125	6	4.8	1.9119832635250757	207|2475|2932|5290|5970|7421	AKT1|MTOR|GSK3B|PIK3CA|RELA|VDR	-3.837721222199949	0	0.0
1	1	-4.693959192568385	-4.8566050778637475	GO:0080135	M11	2	0.008514988260898138	GO Biological Processes	19	regulation of cellular response to stress	19_GO:0050896 response to stimulus	-5.8580938014148956	2.170187024247618	5.3804231428203195	4305	332	239	40	16.736401673640167	2.4146805417602577	25|142|207|351|596|598|1111|1719|1956|2033|2324|2475|2932|3480|4067|4170|4233|4780|4869|4921|5291|5580|5591|5594|5604|5605|5728|5743|5770|7124|7157|7226|7422|8841|8850|10013|11200|23411|83933|120892	ABL1|PARP1|AKT1|APP|BCL2|BCL2L1|CHEK1|DHFR|EGFR|EP300|FLT4|MTOR|GSK3B|IGF1R|LYN|MCL1|MET|NFE2L2|NPM1|DDR2|PIK3CB|PRKCD|PRKDC|MAPK1|MAP2K1|MAP2K2|PTEN|PTGS2|PTPN1|TNF|TP53|TRPM2|VEGFA|HDAC3|KAT2B|HDAC6|CHEK2|SIRT1|HDAC10|LRRK2	-4.23877977400256	0	0.0
1	1	-4.412387467521468	-4.568442103222758	GO:0042176	M11	2	0.008688208281429244	GO Biological Processes	19	regulation of protein catabolic process	19_GO:0008152 metabolic process	-4.568442103222758	2.59963768115942	4.869572603022755	4305	176	207	22	10.628019323671497	2.1421095945553446	150|207|1017|1457|1595|1728|1956|2931|2932|3156|3320|4780|5347|5566|5970|6093|6135|6790|7124|10769|11200|120892	ADRA2A|AKT1|CDK2|CSNK2A1|CYP51A1|NQO1|EGFR|GSK3A|GSK3B|HMGCR|HSP90AA1|NFE2L2|PLK1|PRKACA|RELA|ROCK1|RPL11|AURKA|TNF|PLK2|CHEK2|LRRK2	-3.3603301155945426	0	0.0
1	1	-2.920018492184774	-3.0255368086221264	GO:0009394	M11	2	0.008873714152741075	GO Biological Processes	19	2'-deoxyribonucleotide metabolic process	19_GO:0008152 metabolic process	-3.693095671968354	6.3573714004430215	5.365376737033365	4305	17	239	6	2.510460251046025	1.0119445931227138	132|4860|6240|6241|7298|22978	ADK|PNP|RRM1|RRM2|TYMS|NT5C2	-2.439566402575442	0	0.0
1	1	-2.920018492184774	-3.0255368086221264	GO:0016242	M11	2	0.008873714152741075	GO Biological Processes	19	negative regulation of macroautophagy	19_GO:0048519 negative regulation of biological process	-3.0255368086221264	6.116794543904518	4.75040216678306	4305	17	207	5	2.4154589371980677	1.0671001199071612	207|2475|5290|7157|120892	AKT1|MTOR|PIK3CA|TP53|LRRK2	-2.109363013037921	0	0.0
1	1	-3.4719784128745013	-3.348119249708826	GO:0060135	M11	2	0.00908045377745803	GO Biological Processes	19	maternal process involved in female pregnancy	19_GO:0022414 reproductive process	-3.4719784128745013	7.827272727272728	5.551208660170463	4305	22	125	5	4.0	1.7527121840165316	207|367|2099|5743|7421	AKT1|AR|ESR1|PTGS2|VDR	-2.4634839519239593	0	0.0
1	1	-7.321580333124655	-7.5932573208741125	M143	M11	2	0.009107607942236307	Canonical Pathways	11	PID IL2 PI3K PATHWAY		-8.046406294271643	7.719665271966527	8.647855519112921	4305	28	239	12	5.02092050209205	1.412559337104282	207|596|598|2475|3320|3716|3718|3932|5290|5781|5970|6198	AKT1|BCL2|BCL2L1|MTOR|HSP90AA1|JAK1|JAK3|LCK|PIK3CA|PTPN11|RELA|RPS6KB1	-6.141104276273939	0	0.0
1	1	-7.321580333124655	-7.5932573208741125	GO:1903351	M11	2	0.009107607942236307	GO Biological Processes	19	cellular response to dopamine	19_GO:0050896 response to stimulus	-7.5932573208741125	8.170289855072463	8.554239979069287	4305	28	207	11	5.314009661835748	1.5590816501310376	25|1128|1131|1812|2931|2932|3066|3269|3358|5594|120892	ABL1|CHRM1|CHRM3|DRD1|GSK3A|GSK3B|HDAC2|HRH1|HTR2C|MAPK1|LRRK2	-5.922192486745782	0	0.0
1	1	-4.862091689497437	-5.045320307253288	GO:0048167	M11	2	0.009247047453761814	GO Biological Processes	19	regulation of synaptic plasticity	19_GO:0023052 signaling	-5.062428895679747	3.8796266495011267	5.671021956736155	4305	65	239	14	5.857740585774058	1.5190022790896067	25|135|351|1020|1812|2932|3269|3815|5327|5594|5728|5743|5914|10769	ABL1|ADORA2A|APP|CDK5|DRD1|GSK3B|HRH1|KIT|PLAT|MAPK1|PTEN|PTGS2|RARA|PLK2	-3.57002245226717	0	0.0
1	1	-5.516094417110883	-5.729581699235366	GO:0046928	M11	2	0.009491971843923697	GO Biological Processes	19	regulation of neurotransmitter secretion	19_GO:0023052 signaling	-5.729581699235366	6.3021519543258675	6.8711407524131545	4305	33	207	10	4.830917874396135	1.4903133605747165	135|136|150|1020|1812|2932|5579|23621|116443|120892	ADORA2A|ADORA2B|ADRA2A|CDK5|DRD1|GSK3B|PRKCB|BACE1|GRIN3A|LRRK2	-4.337440588598531	0	0.0
1	1	-11.925058199566715	-12.386590072657128	R-HSA-2219530	M11	2	0.009491990586621757	Reactome Gene Sets	6	Constitutive Signaling by Aberrant PI3K in Cancer		-13.753967293035046	8.775345992919215	11.824778008234295	4305	39	239	19	7.949790794979079	1.7498115927437183	1956|2064|2066|2099|2100|2260|2261|2263|2322|3815|3932|4233|5156|5159|5290|5291|5293|5781|6714	EGFR|ERBB2|ERBB4|ESR1|ESR2|FGFR1|FGFR3|FGFR2|FLT3|KIT|LCK|MET|PDGFRA|PDGFRB|PIK3CA|PIK3CB|PIK3CD|PTPN11|SRC	-11.233472268438097	0	0.0
1	1	-2.801204905053709	-2.696736835683436	GO:0050680	M11	2	0.00950065263480493	GO Biological Processes	19	negative regulation of epithelial cell proliferation	19_GO:0048519 negative regulation of biological process	-4.076166583692925	3.602510460251046	4.921309247593484	4305	60	239	12	5.02092050209205	1.412559337104282	367|498|2263|2321|5467|5468|5728|6347|7040|7046|7124|7421	AR|ATP5F1A|FGFR2|FLT1|PPARD|PPARG|PTEN|CCL2|TGFB1|TGFBR1|TNF|VDR	-2.740810947129055	0	0.0
1	1	-2.092501524691428	-2.011899885997218	GO:0002028	M11	2	0.009818927369568353	GO Biological Processes	19	regulation of sodium ion transport	19_GO:0051179 localization	-2.4335511281793796	3.8598326359832633	3.6804540767831146	4305	28	239	6	2.510460251046025	1.0119445931227138	154|207|476|486|3784|5581	ADRB2|AKT1|ATP1A1|FXYD2|KCNQ1|PRKCE	-1.4114875802412257	0	0.0
1	1	-3.908381144197768	-4.06621783394097	GO:0030595	M11	2	0.009896214855185104	GO Biological Processes	19	leukocyte chemotaxis	19_GO:0040011 locomotion	-5.170161443250985	4.953451882845188	6.089734097194351	4305	40	239	11	4.602510460251046	1.3553982315394193	301|2321|3269|3569|3689|3815|5293|5294|6347|6850|7226	ANXA1|FLT1|HRH1|IL6|ITGB2|KIT|PIK3CD|PIK3CG|CCL2|SYK|TRPM2	-3.6624296642291596	0	0.0
1	1	-3.908381144197768	-4.06621783394097	M281	M11	2	0.009896214855185104	Canonical Pathways	11	PID FAK PATHWAY		-4.06621783394097	4.679347826086956	5.253837676437199	4305	40	207	9	4.3478260869565215	1.4174192664400747	595|673|5290|5594|5599|5604|5894|6714|7525	CCND1|BRAF|PIK3CA|MAPK1|MAPK8|MAP2K1|RAF1|SRC|YES1	-2.9334871889460734	0	0.0
1	1	-6.5969965918830535	-6.340814331681804	M231	M11	2	0.009900525742521316	Canonical Pathways	11	PID KIT PATHWAY		-7.474956240961335	5.864551912036586	7.771802257802162	4305	43	239	14	5.857740585774058	1.5190022790896067	207|596|2932|3717|3815|4067|5290|5599|5604|5605|5728|5781|5894|6198	AKT1|BCL2|GSK3B|JAK2|KIT|LYN|PIK3CA|MAPK8|MAP2K1|MAP2K2|PTEN|PTPN11|RAF1|RPS6KB1	-5.652192482449941	0	0.0
1	1	-7.05325172148173	-7.338786795400714	R-HSA-9658195	M11	2	0.009919896809060136	Reactome Gene Sets	6	Leishmania infection		-7.588137223396557	3.6990062761506275	7.016198528803074	4305	112	239	23	9.623430962343097	1.90762911488239	25|135|136|154|351|695|801|1432|1812|3326|3569|4067|5566|5594|5599|5734|5970|6714|6850|7525|10769|134864|151306	ABL1|ADORA2A|ADORA2B|ADRB2|APP|BTK|CALM1|MAPK14|DRD1|HSP90AB1|IL6|LYN|PRKACA|MAPK1|MAPK8|PTGER4|RELA|SRC|SYK|YES1|PLK2|TAAR1|GPBAR1	-5.755812139045194	0	0.0
1	1	-3.4945002715660496	-3.63992182783193	GO:0031330	M11	2	0.010191544195159885	GO Biological Processes	19	negative regulation of cellular catabolic process	19_GO:0048519 negative regulation of biological process	-3.63992182783193	2.810419114766941	4.342719008823258	4305	111	207	15	7.246376811594203	1.801941658435389	207|596|1432|1457|1728|2475|2931|4170|4233|5290|5294|6093|6135|7157|120892	AKT1|BCL2|MAPK14|CSNK2A1|NQO1|MTOR|GSK3A|MCL1|MET|PIK3CA|PIK3CG|ROCK1|RPL11|TP53|LRRK2	-2.602995997622761	0	0.0
1	1	-7.918393304349963	-8.252703152364484	GO:0009611	M11	2	0.01033664751519403	GO Biological Processes	19	response to wounding	19_GO:0050896 response to stimulus	-9.643100962060775	3.1631799163179917	7.69359000737576	4305	205	239	36	15.06276150627615	2.3136753409673223	135|150|152|596|836|983|1020|1432|1719|2064|2147|2263|2677|3569|3717|3791|3932|4067|5156|5159|5290|5291|5294|5327|5465|5467|5894|6198|6714|6790|6850|7040|7046|7422|10461|79001	ADORA2A|ADRA2A|ADRA2C|BCL2|CASP3|CDK1|CDK5|MAPK14|DHFR|ERBB2|F2|FGFR2|GGCX|IL6|JAK2|KDR|LCK|LYN|PDGFRA|PDGFRB|PIK3CA|PIK3CB|PIK3CG|PLAT|PPARA|PPARD|RAF1|RPS6KB1|SRC|AURKA|SYK|TGFB1|TGFBR1|VEGFA|MERTK|VKORC1	-7.545708029084505	0	0.0
1	1	-9.149975007179934	-9.537335280520544	WP4658	M11	2	0.01036425968684096	WikiPathways	27	Small cell lung cancer		-12.088790600811304	5.918410041841004	10.057694498651585	4305	70	239	23	9.623430962343097	1.90762911488239	207|208|595|596|598|836|898|1017|1019|1147|3551|5290|5291|5293|5728|5743|5915|5970|6256|6257|6258|7157|10000	AKT1|AKT2|CCND1|BCL2|BCL2L1|CASP3|CCNE1|CDK2|CDK4|CHUK|IKBKB|PIK3CA|PIK3CB|PIK3CD|PTEN|PTGS2|RARB|RELA|RXRA|RXRB|RXRG|TP53|AKT3	-9.698911445714346	0	0.0
1	1	-11.639348733733513	-12.144580543765299	GO:0043408	M11	2	0.010621285577689932	GO Biological Processes	19	regulation of MAPK cascade	19_GO:0023052 signaling	-15.276278716781757	3.2270044839382335	9.815677455109862	4305	307	239	55	23.01255230125523	2.7226599616108222	25|150|152|154|351|367|673|1436|1956|2064|2066|2260|2261|2263|2321|2322|2324|3156|3358|3480|3569|3643|3717|3791|3815|4067|4921|5156|5159|5291|5294|5468|5578|5580|5581|5594|5604|5605|5728|5770|5781|5894|5979|6093|6347|6714|6850|7010|7040|7046|7124|7422|8841|120892|151306	ABL1|ADRA2A|ADRA2C|ADRB2|APP|AR|BRAF|CSF1R|EGFR|ERBB2|ERBB4|FGFR1|FGFR3|FGFR2|FLT1|FLT3|FLT4|HMGCR|HTR2C|IGF1R|IL6|INSR|JAK2|KDR|KIT|LYN|DDR2|PDGFRA|PDGFRB|PIK3CB|PIK3CG|PPARG|PRKCA|PRKCD|PRKCE|MAPK1|MAP2K1|MAP2K2|PTEN|PTPN1|PTPN11|RAF1|RET|ROCK1|CCL2|SRC|SYK|TEK|TGFB1|TGFBR1|TNF|VEGFA|HDAC3|LRRK2|GPBAR1	-12.518422776390205	0	0.0
1	1	-3.375651993521541	-3.234392694410054	R-HSA-109704	M11	2	0.010685200008510698	Reactome Gene Sets	6	PI3K Cascade		-4.72068203791925	6.265235583045297	6.137758392742261	4305	23	239	8	3.3472803347280333	1.1634671669952383	208|2260|2261|2263|2322|5290|5291|5781	AKT2|FGFR1|FGFR3|FGFR2|FLT3|PIK3CA|PIK3CB|PTPN11	-3.2812688947093607	0	0.0
1	1	-3.375651993521541	-3.234392694410054	GO:0034405	M11	2	0.010685200008510698	GO Biological Processes	19	response to fluid shear stress	19_GO:0050896 response to stimulus	-3.375651993521541	7.486956521739131	5.393672471836925	4305	23	125	5	4.0	1.7527121840165316	207|5159|5743|6714|8841	AKT1|PDGFRB|PTGS2|SRC|HDAC3	-2.384900246351731	0	0.0
1	1	-3.375651993521541	-3.234392694410054	R-HSA-9006335	M11	2	0.010685200008510698	Reactome Gene Sets	6	Signaling by Erythropoietin		-3.375651993521541	7.486956521739131	5.393672471836925	4305	23	125	5	4.0	1.7527121840165316	3717|5290|5291|5293|5294	JAK2|PIK3CA|PIK3CB|PIK3CD|PIK3CG	-2.384900246351731	0	0.0
1	1	-3.0267337051592236	-3.1596598296015794	GO:0003254	M11	2	0.010743426173541737	GO Biological Processes	19	regulation of membrane depolarization	19_GO:0050789 regulation of biological process	-3.1596598296015794	6.499094202898551	4.952317210155956	4305	16	207	5	2.4154589371980677	1.0671001199071612	142|596|3791|6714|120892	PARP1|BCL2|KDR|SRC|LRRK2	-2.2128911976886587	0	0.0
1	1	-3.0267337051592236	-3.1596598296015794	GO:2000209	M11	2	0.010743426173541737	GO Biological Processes	19	regulation of anoikis	19_GO:0050789 regulation of biological process	-3.1596598296015794	6.499094202898551	4.952317210155956	4305	16	207	5	2.4154589371980677	1.0671001199071612	596|4170|5290|6714|11200	BCL2|MCL1|PIK3CA|SRC|CHEK2	-2.2128911976886587	0	0.0
1	1	-3.0267337051592236	-3.1596598296015794	WP4969	M11	2	0.010743426173541737	WikiPathways	27	RAS and bradykinin pathways in COVID-19		-3.1596598296015794	6.499094202898551	4.952317210155956	4305	16	207	5	2.4154589371980677	1.0671001199071612	185|5594|6093|7124|7421	AGTR1|MAPK1|ROCK1|TNF|VDR	-2.2128911976886587	0	0.0
1	1	-3.0267337051592236	-3.1596598296015794	WP732	M11	2	0.010743426173541737	WikiPathways	27	Serotonin receptor 2 and ELK-SRF/GATA4 signaling		-3.1596598296015794	6.499094202898551	4.952317210155956	4305	16	207	5	2.4154589371980677	1.0671001199071612	3358|5594|5604|5605|5894	HTR2C|MAPK1|MAP2K1|MAP2K2|RAF1	-2.2128911976886587	0	0.0
1	1	-6.578191288458584	-6.871913354076591	WP5130	M11	2	0.010918950945895789	WikiPathways	27	Th17 cell differentiation pathway		-7.804279143971557	5.337052533705253	7.774946418951688	4305	54	239	16	6.694560669456067	1.616648380102937	196|1432|2475|3320|3551|3569|3716|3717|3932|5594|5599|5914|6097|6256|7040|7046	AHR|MAPK14|MTOR|HSP90AA1|IKBKB|IL6|JAK1|JAK2|LCK|MAPK1|MAPK8|RARA|RORC|RXRA|TGFB1|TGFBR1	-5.939528969665347	0	0.0
1	1	-2.573291199088588	-2.6891014177510777	GO:0046545	M11	2	0.011003570722934564	GO Biological Processes	19	development of primary female sexual characteristics	19_GO:0022414 reproductive process	-3.55663865621109	3.6760310818888224	4.567092192165751	4305	49	239	10	4.184100418410042	1.2951524449935063	596|598|836|2099|3791|3815|5156|6714|7422|23411	BCL2|BCL2L1|CASP3|ESR1|KDR|KIT|PDGFRA|SRC|VEGFA|SIRT1	-2.319286097939062	0	0.0
1	1	-14.077003942836296	-13.463241670477519	GO:0018105	M11	2	0.011143006510843767	GO Biological Processes	19	peptidyl-serine phosphorylation	19_GO:0008152 metabolic process	-15.691773009077293	4.726698121605983	10.907615114263056	4305	141	239	37	15.481171548117155	2.339805165072496	207|208|596|983|1017|1020|1147|1432|1457|1812|2475|2932|3551|5347|5566|5578|5579|5580|5581|5591|5594|5599|5605|6093|6198|6300|6446|6714|6790|6850|7046|7150|9212|10000|10769|11200|120892	AKT1|AKT2|BCL2|CDK1|CDK2|CDK5|CHUK|MAPK14|CSNK2A1|DRD1|MTOR|GSK3B|IKBKB|PLK1|PRKACA|PRKCA|PRKCB|PRKCD|PRKCE|PRKDC|MAPK1|MAPK8|MAP2K2|ROCK1|RPS6KB1|MAPK12|SGK1|SRC|AURKA|SYK|TGFBR1|TOP1|AURKB|AKT3|PLK2|CHEK2|LRRK2	-12.892524383527515	0	0.0
1	1	-3.2976703453847334	-3.152416928589758	GO:0034330	M11	2	0.0112598024356243	GO Biological Processes	19	cell junction organization	19_GO:0009987 cellular process	-4.3263825821408854	2.6489047501845926	4.736968212559902	4305	136	239	20	8.368200836820083	1.7911840108773895	351|596|613|1020|1436|1812|2064|2066|2554|2562|3480|3643|5578|5728|6714|7040|9971|10013|51564|120892	APP|BCL2|BCR|CDK5|CSF1R|DRD1|ERBB2|ERBB4|GABRA1|GABRB3|IGF1R|INSR|PRKCA|PTEN|SRC|TGFB1|NR1H4|HDAC6|HDAC7|LRRK2	-2.9503928647752806	0	0.0
1	1	-3.8061220137499867	-3.634106186939453	WP5055	M11	2	0.011559848849433951	WikiPathways	27	Burn wound healing		-5.991448469213466	4.585013313046786	6.486778179561588	4305	55	239	14	5.857740585774058	1.5190022790896067	207|596|836|2260|2261|2263|3569|3791|5159|6347|7040|7124|7157|7422	AKT1|BCL2|CASP3|FGFR1|FGFR3|FGFR2|IL6|KDR|PDGFRB|CCL2|TGFB1|TNF|TP53|VEGFA	-4.355560025914449	0	0.0
1	1	-5.116072082822524	-5.3623068963755225	R-HSA-9027276	M11	2	0.011749661567014735	Reactome Gene Sets	6	Erythropoietin activates Phosphoinositide-3-kinase (PI3K)		-5.3623068963755225	11.34387351778656	7.71940542926791	4305	11	207	6	2.898550724637681	1.1660525840606604	3717|4067|5290|5291|5293|5294	JAK2|LYN|PIK3CA|PIK3CB|PIK3CD|PIK3CG	-4.026951259811653	0	0.0
1	1	-2.619751623290458	-2.7485698025272156	GO:0008585	M11	2	0.01199799425358905	GO Biological Processes	19	female gonad development	19_GO:0022414 reproductive process	-3.6344299389314925	3.7526150627615062	4.649065557714031	4305	48	239	10	4.184100418410042	1.2951524449935063	596|598|836|2099|3791|3815|5156|6714|7422|23411	BCL2|BCL2L1|CASP3|ESR1|KDR|KIT|PDGFRA|SRC|VEGFA|SIRT1	-2.3903468911986785	0	0.0
1	1	-11.843880314487366	-11.281469525047685	WP4666	M11	2	0.012160049325571354	WikiPathways	27	Hepatitis B infection		-12.947865459360617	4.6532426778242675	9.839494992053568	4305	120	239	31	12.97071129707113	2.1732798980558146	207|208|596|673|836|1147|1432|2033|3551|3569|3716|3717|3718|5290|5291|5293|5578|5579|5594|5599|5600|5604|5605|5894|5970|6300|6714|7040|7046|7124|10000	AKT1|AKT2|BCL2|BRAF|CASP3|CHUK|MAPK14|EP300|IKBKB|IL6|JAK1|JAK2|JAK3|PIK3CA|PIK3CB|PIK3CD|PRKCA|PRKCB|MAPK1|MAPK8|MAPK11|MAP2K1|MAP2K2|RAF1|RELA|MAPK12|SRC|TGFB1|TGFBR1|TNF|AKT3	-10.510344669828433	0	0.0
1	1	-3.2843175776903597	-3.1269918920365005	WP2583	M11	2	0.012269387899361606	WikiPathways	27	T cell receptor and co-stimulatory signaling		-3.641608629404333	5.253661087866109	5.065791208453448	4305	24	239	7	2.928870292887029	1.0906770153747272	207|801|2931|2932|3932|5578|5728	AKT1|CALM1|GSK3A|GSK3B|LCK|PRKCA|PTEN	-2.3950282199667488	0	0.0
1	1	-3.2843175776903597	-3.1269918920365005	R-HSA-6802948	M11	2	0.012269387899361606	Reactome Gene Sets	6	Signaling by high-kinase activity BRAF mutants		-3.2843175776903597	7.175000000000001	5.2453318069911345	4305	24	125	5	4.0	1.7527121840165316	673|5594|5604|5605|6714	BRAF|MAPK1|MAP2K1|MAP2K2|SRC	-2.3154587291689688	0	0.0
1	1	-3.2843175776903597	-3.1269918920365005	R-HSA-8854518	M11	2	0.012269387899361606	Reactome Gene Sets	6	AURKA Activation by TPX2		-3.2843175776903597	7.175000000000001	5.2453318069911345	4305	24	125	5	4.0	1.7527121840165316	983|3320|5347|6790|7846	CDK1|HSP90AA1|PLK1|AURKA|TUBA1A	-2.3154587291689688	0	0.0
1	1	-16.34876748828395	-17.174857689189242	R-HSA-5663202	M11	2	0.012321015351591358	Reactome Gene Sets	6	Diseases of signal transduction by growth factor receptors and second messengers		-21.068667209210123	4.018184744126167	12.170954118148416	4305	260	239	58	24.267782426778243	2.7730419069001053	207|208|598|613|673|801|1147|1956|2033|2064|2066|2099|2100|2260|2261|2263|2322|2475|2931|2932|3065|3066|3320|3717|3791|3815|3932|4067|4233|4869|5156|5159|5290|5291|5292|5293|5594|5604|5605|5689|5728|5781|5894|6714|7040|7046|7525|8841|8850|9734|9759|10000|10013|10014|51564|55869|79885|83933	AKT1|AKT2|BCL2L1|BCR|BRAF|CALM1|CHUK|EGFR|EP300|ERBB2|ERBB4|ESR1|ESR2|FGFR1|FGFR3|FGFR2|FLT3|MTOR|GSK3A|GSK3B|HDAC1|HDAC2|HSP90AA1|JAK2|KDR|KIT|LCK|LYN|MET|NPM1|PDGFRA|PDGFRB|PIK3CA|PIK3CB|PIM1|PIK3CD|MAPK1|MAP2K1|MAP2K2|PSMB1|PTEN|PTPN11|RAF1|SRC|TGFB1|TGFBR1|YES1|HDAC3|KAT2B|HDAC9|HDAC4|AKT3|HDAC6|HDAC5|HDAC7|HDAC8|HDAC11|HDAC10	-17.792297328940684	0	0.0
1	1	-5.829930245138084	-6.129323550892187	GO:0009314	M11	2	0.01251722351830531	GO Biological Processes	19	response to radiation	19_GO:0050896 response to stimulus	-7.026023371474933	2.859135285913528	6.336589997215964	4305	189	239	30	12.552301255230125	2.143072774114417	142|207|208|301|351|595|596|598|836|1020|1111|1432|1812|1956|2033|3156|3269|3815|4869|5580|5591|5599|5743|5970|7124|7157|9212|11200|23411|23621	PARP1|AKT1|AKT2|ANXA1|APP|CCND1|BCL2|BCL2L1|CASP3|CDK5|CHEK1|MAPK14|DRD1|EGFR|EP300|HMGCR|HRH1|KIT|NPM1|PRKCD|PRKDC|MAPK8|PTGS2|RELA|TNF|TP53|AURKB|CHEK2|SIRT1|BACE1	-5.269481484981212	0	0.0
1	1	-7.818574626900406	-8.220494907018413	WP2643	M11	2	0.012529413856210203	WikiPathways	27	Nanoparticle-mediated activation of receptor signaling		-8.748463054445159	8.64602510460251	9.294696945166796	4305	25	239	12	5.02092050209205	1.412559337104282	1432|1956|5293|5594|5599|5600|5604|5605|5894|6300|6714|10000	MAPK14|EGFR|PIK3CD|MAPK1|MAPK8|MAPK11|MAP2K1|MAP2K2|RAF1|MAPK12|SRC|AKT3	-6.762127785538238	0	0.0
1	1	-6.301517776108544	-5.992209041882798	WP3863	M11	2	0.012579941737971723	WikiPathways	27	T-cell antigen receptor (TCR) pathway during Staphylococcus aureus infection		-6.301517776108544	7.486956521739131	7.648373355310314	4305	46	125	10	8.0	2.426520142096496	207|801|1019|2932|3551|3932|5290|5604|5605|7124	AKT1|CALM1|CDK4|GSK3B|IKBKB|LCK|PIK3CA|MAP2K1|MAP2K2|TNF	-4.823798541284374	0	0.0
1	1	-3.179853468515649	-3.023306493850732	GO:0044089	M11	2	0.012618324822724514	GO Biological Processes	19	positive regulation of cellular component biogenesis	19_GO:0048518 positive regulation of biological process	-3.4491503613283276	2.1893709979426244	3.9632247198470676	4305	181	239	22	9.205020920502092	1.8700118383973248	25|1017|1786|2099|2475|2932|3320|3791|3815|4233|5290|5578|5581|6093|6714|6850|7010|7040|7046|7124|7157|7422	ABL1|CDK2|DNMT1|ESR1|MTOR|GSK3B|HSP90AA1|KDR|KIT|MET|PIK3CA|PRKCA|PRKCE|ROCK1|SRC|SYK|TEK|TGFB1|TGFBR1|TNF|TP53|VEGFA	-2.2376127007974618	0	0.0
1	1	-5.859407367357083	-6.162955660914615	GO:0033555	M11	2	0.012624319064551193	GO Biological Processes	19	multicellular organismal response to stress	19_GO:0032501 multicellular organismal process	-6.580926587789976	6.604602510460251	7.467732958890649	4305	30	239	11	4.602510460251046	1.3553982315394193	150|207|596|1812|2475|2558|3358|5728|5979|6198|6335	ADRA2A|AKT1|BCL2|DRD1|MTOR|GABRA5|HTR2C|PTEN|RET|RPS6KB1|SCN9A	-4.870404526194053	0	0.0
1	1	-3.1418737949009037	-3.3052234541558496	GO:0032418	M11	2	0.012668465585721211	GO Biological Processes	19	lysosome localization	19_GO:0051179 localization	-4.045297907943004	7.205020920502092	5.835950884012681	4305	15	239	6	2.510460251046025	1.0119445931227138	695|3815|4067|5293|5294|10013	BTK|KIT|LYN|PIK3CD|PIK3CG|HDAC6	-2.7226877194067933	0	0.0
1	1	-3.1418737949009037	-3.3052234541558496	GO:0060148	M11	2	0.012668465585721211	GO Biological Processes	19	positive regulation of post-transcriptional gene silencing	19_GO:0048519 negative regulation of biological process	-4.045297907943004	7.205020920502092	5.835950884012681	4305	15	239	6	2.510460251046025	1.0119445931227138	1956|3569|5604|5605|7040|7157	EGFR|IL6|MAP2K1|MAP2K2|TGFB1|TP53	-2.7226877194067933	0	0.0
1	1	-3.1418737949009037	-3.3052234541558496	GO:1900370	M11	2	0.012668465585721211	GO Biological Processes	19	positive regulation of post-transcriptional gene silencing by RNA	19_GO:0048519 negative regulation of biological process	-4.045297907943004	7.205020920502092	5.835950884012681	4305	15	239	6	2.510460251046025	1.0119445931227138	1956|3569|5604|5605|7040|7157	EGFR|IL6|MAP2K1|MAP2K2|TGFB1|TP53	-2.7226877194067933	0	0.0
1	1	-3.1418737949009037	-3.3052234541558496	GO:1990849	M11	2	0.012668465585721211	GO Biological Processes	19	vacuolar localization	19_GO:0051179 localization	-4.045297907943004	7.205020920502092	5.835950884012681	4305	15	239	6	2.510460251046025	1.0119445931227138	695|3815|4067|5293|5294|10013	BTK|KIT|LYN|PIK3CD|PIK3CG|HDAC6	-2.7226877194067933	0	0.0
1	1	-3.1418737949009037	-3.3052234541558496	GO:2000637	M11	2	0.012668465585721211	GO Biological Processes	19	positive regulation of miRNA-mediated gene silencing	19_GO:0048519 negative regulation of biological process	-4.045297907943004	7.205020920502092	5.835950884012681	4305	15	239	6	2.510460251046025	1.0119445931227138	1956|3569|5604|5605|7040|7157	EGFR|IL6|MAP2K1|MAP2K2|TGFB1|TP53	-2.7226877194067933	0	0.0
1	1	-3.1418737949009037	-3.3052234541558496	R-HSA-5668599	M11	2	0.012668465585721211	Reactome Gene Sets	6	RHO GTPases Activate NADPH Oxidases		-4.045297907943004	7.205020920502092	5.835950884012681	4305	15	239	6	2.510460251046025	1.0119445931227138	1432|5578|5579|5580|5594|5600	MAPK14|PRKCA|PRKCB|PRKCD|MAPK1|MAPK11	-2.7226877194067933	0	0.0
1	1	-3.1418737949009037	-3.3052234541558496	WP3668	M11	2	0.012668465585721211	WikiPathways	27	Hypothesized pathways in pathogenesis of cardiovascular disease		-3.3052234541558496	6.932367149758454	5.172259807858098	4305	15	207	5	2.4154589371980677	1.0671001199071612	185|1432|5594|5599|7046	AGTR1|MAPK14|MAPK1|MAPK8|TGFBR1	-2.332913040104009	0	0.0
1	1	-11.429314052777857	-12.026984370654851	R-HSA-6811558	M11	2	0.01274008172747143	Reactome Gene Sets	6	PI5P, PP2A and IER3 Regulate PI3K/AKT Signaling		-12.879772789973277	6.71654492589178	10.718179511880514	4305	59	239	22	9.205020920502092	1.8700118383973248	207|1956|2064|2066|2099|2100|2260|2261|2263|2322|3643|3815|3932|4233|5156|5159|5290|5291|5293|5594|5781|6714	AKT1|EGFR|ERBB2|ERBB4|ESR1|ESR2|FGFR1|FGFR3|FGFR2|FLT3|INSR|KIT|LCK|MET|PDGFRA|PDGFRB|PIK3CA|PIK3CB|PIK3CD|MAPK1|PTPN11|SRC	-10.448500949718094	0	0.0
1	1	-9.22697262781632	-8.75677924084137	WP2332	M11	2	0.013072727827011743	WikiPathways	27	Interleukin-11 signaling pathway		-10.024851250298408	7.205020920502092	9.557958106775207	4305	40	239	16	6.694560669456067	1.616648380102937	207|596|1147|3551|3716|3717|5594|5604|5605|5781|5894|5970|6198|6714|7040|7525	AKT1|BCL2|CHUK|IKBKB|JAK1|JAK2|MAPK1|MAP2K1|MAP2K2|PTPN11|RAF1|RELA|RPS6KB1|SRC|TGFB1|YES1	-7.869055301234818	0	0.0
1	1	-4.695327370858805	-4.4548422026124666	WP262	M11	2	0.013141022486816256	WikiPathways	27	Ebstein-Barr virus LMP1 signaling		-4.695327370858805	9.84	7.021666173585123	4305	21	125	6	4.8	1.9119832635250757	3320|3551|5594|5599|5970|7124	HSP90AA1|IKBKB|MAPK1|MAPK8|RELA|TNF	-3.4642804693760225	0	0.0
1	1	-11.197708461071043	-10.617512725798568	WP5087	M11	2	0.013297956740903727	WikiPathways	27	Malignant pleural mesothelioma		-13.438345495687171	3.2626509828688715	9.217246829233297	4305	265	239	48	20.0836820083682	2.591435780628092	207|208|595|596|898|1017|1019|1432|1436|1457|1956|2260|2261|2263|2321|2322|2324|2475|2932|3480|3569|3643|3689|3716|3791|3815|4170|4233|5156|5159|5290|5291|5293|5294|5594|5599|5604|5605|5728|5894|6198|6347|6714|7010|7040|7157|7422|10000	AKT1|AKT2|CCND1|BCL2|CCNE1|CDK2|CDK4|MAPK14|CSF1R|CSNK2A1|EGFR|FGFR1|FGFR3|FGFR2|FLT1|FLT3|FLT4|MTOR|GSK3B|IGF1R|IL6|INSR|ITGB2|JAK1|KDR|KIT|MCL1|MET|PDGFRA|PDGFRB|PIK3CA|PIK3CB|PIK3CD|PIK3CG|MAPK1|MAPK8|MAP2K1|MAP2K2|PTEN|RAF1|RPS6KB1|CCL2|SRC|TEK|TGFB1|TP53|VEGFA|AKT3	-10.955723904451721	0	0.0
1	1	-3.694635278679647	-3.501526678886021	GO:0019722	M11	2	0.013417471767057876	GO Biological Processes	19	calcium-mediated signaling	19_GO:0023052 signaling	-3.694635278679647	4.833684210526315	5.038073590762145	4305	57	125	8	6.4	2.189136816190345	185|695|775|801|1131|5737|7124|120892	AGTR1|BTK|CACNA1C|CALM1|CHRM3|PTGFR|TNF|LRRK2	-2.646236192666097	0	0.0
1	1	-7.898093542227055	-7.479957495323109	GO:0051896	M11	2	0.01359522236865196	GO Biological Processes	19	regulation of protein kinase B signaling	19_GO:0023052 signaling	-9.831225209827293	5.181693127758354	8.735588226174583	4305	73	239	21	8.786610878661088	1.831222191881174	1956|2260|2475|3320|3326|3480|3643|4233|5290|5291|5293|5294|5465|5728|5979|6714|7010|7040|7046|7124|23411	EGFR|FGFR1|MTOR|HSP90AA1|HSP90AB1|IGF1R|INSR|MET|PIK3CA|PIK3CB|PIK3CD|PIK3CG|PPARA|PTEN|RET|SRC|TEK|TGFB1|TGFBR1|TNF|SIRT1	-7.7071436739409105	0	0.0
1	1	-13.188119292068595	-12.486470804864846	GO:0051347	M11	2	0.013664258797408513	GO Biological Processes	19	positive regulation of transferase activity	19_GO:0065007 biological regulation	-15.145294398288433	3.3033400414066687	9.827917935992254	4305	289	239	53	22.175732217573223	2.6871849313197935	25|150|152|154|207|595|801|1020|1436|1956|2064|2066|2147|2260|2261|2263|2321|2322|2324|2475|2931|3320|3326|3480|3643|3717|3791|3815|4067|4233|4921|5156|5159|5290|5294|5347|5580|5594|5604|5605|5728|5770|5979|6714|6850|7010|7040|7124|7422|9212|10461|23411|120892	ABL1|ADRA2A|ADRA2C|ADRB2|AKT1|CCND1|CALM1|CDK5|CSF1R|EGFR|ERBB2|ERBB4|F2|FGFR1|FGFR3|FGFR2|FLT1|FLT3|FLT4|MTOR|GSK3A|HSP90AA1|HSP90AB1|IGF1R|INSR|JAK2|KDR|KIT|LYN|MET|DDR2|PDGFRA|PDGFRB|PIK3CA|PIK3CG|PLK1|PRKCD|MAPK1|MAP2K1|MAP2K2|PTEN|PTPN1|RET|SRC|SYK|TEK|TGFB1|TNF|VEGFA|AURKB|MERTK|SIRT1|LRRK2	-12.412992562369269	0	0.0
1	1	-8.530982718246221	-9.012528947113598	GO:0062197	M11	2	0.013724339746021386	GO Biological Processes	19	cellular response to chemical stress	19_GO:0050896 response to stimulus	-9.505808383500591	3.511881266282466	7.824100402544429	4305	159	239	31	12.97071129707113	2.1732798980558146	25|142|207|231|301|596|695|836|983|1147|1545|1728|1956|2475|3066|3569|3717|4780|5156|5290|5580|5594|5599|5743|5970|6714|7157|7226|10013|23411|120892	ABL1|PARP1|AKT1|AKR1B1|ANXA1|BCL2|BTK|CASP3|CDK1|CHUK|CYP1B1|NQO1|EGFR|MTOR|HDAC2|IL6|JAK2|NFE2L2|PDGFRA|PIK3CA|PRKCD|MAPK1|MAPK8|PTGS2|RELA|SRC|TP53|TRPM2|HDAC6|SIRT1|LRRK2	-7.44428235127885	0	0.0
1	1	-3.1975250597745375	-3.0253288385774217	M234	M11	2	0.013835791745224535	Canonical Pathways	11	PID IL2 STAT5 PATHWAY		-3.519717989626122	5.043514644351465	4.915396261250515	4305	25	239	7	2.928870292887029	1.0906770153747272	596|598|3716|3718|3932|5290|5781	BCL2|BCL2L1|JAK1|JAK3|LCK|PIK3CA|PTPN11	-2.2991085740444173	0	0.0
1	1	-3.1975250597745375	-3.0253288385774217	M257	M11	2	0.013835791745224535	Canonical Pathways	11	PID EPHRINB REV PATHWAY		-3.1975250597745375	6.888000000000001	5.105272383360548	4305	25	125	5	4.0	1.7527121840165316	3932|5290|5599|6714|7525	LCK|PIK3CA|MAPK8|SRC|YES1	-2.2442009149867994	0	0.0
1	1	-3.1975250597745375	-3.0253288385774217	R-HSA-5674135	M11	2	0.013835791745224535	Reactome Gene Sets	6	MAP2K and MAPK activation		-3.1975250597745375	6.888000000000001	5.105272383360548	4305	25	125	5	4.0	1.7527121840165316	673|5594|5604|5605|6714	BRAF|MAPK1|MAP2K1|MAP2K2|SRC	-2.2442009149867994	0	0.0
1	1	-7.833971242040381	-7.405371614343984	GO:0032496	M11	2	0.014062273935809388	GO Biological Processes	19	response to lipopolysaccharide	19_GO:0044419 biological process involved in interspecies interaction between organisms	-8.730153058878964	3.5517708763038485	7.496076980557828	4305	142	239	28	11.715481171548117	2.0802876551916407	25|207|613|836|1019|1432|2263|3066|3569|3717|4067|4129|5467|5581|5594|5599|5734|5737|5743|5914|5970|6198|6347|6714|6915|7040|7124|9971	ABL1|AKT1|BCR|CASP3|CDK4|MAPK14|FGFR2|HDAC2|IL6|JAK2|LYN|MAOB|PPARD|PRKCE|MAPK1|MAPK8|PTGER4|PTGFR|PTGS2|RARA|RELA|RPS6KB1|CCL2|SRC|TBXA2R|TGFB1|TNF|NR1H4	-6.747005388644775	0	0.0
1	1	-6.471611406008116	-6.85137782987008	GO:0034764	M11	2	0.014252297931731217	GO Biological Processes	19	positive regulation of transmembrane transport	19_GO:0051179 localization	-8.202891196995543	4.5031380753138075	7.667261697575188	4305	80	239	20	8.368200836820083	1.7911840108773895	25|154|207|208|486|673|760|801|1020|1080|1432|1812|2147|3643|3783|3784|4780|5243|5781|6347	ABL1|ADRB2|AKT1|AKT2|FXYD2|BRAF|CA2|CALM1|CDK5|CFTR|MAPK14|DRD1|F2|INSR|KCNN4|KCNQ1|NFE2L2|ABCB1|PTPN11|CCL2	-6.290133296618247	0	0.0
1	1	-6.036228257163781	-6.393344046597148	GO:1902532	M11	2	0.014365570299040176	GO Biological Processes	19	negative regulation of intracellular signal transduction	19_GO:0023052 signaling	-6.557897667583271	2.6200076074553063	5.979760066596507	4305	220	239	32	13.389121338912133	2.2027403659826303	25|207|596|598|1432|2099|2475|2931|2932|3065|3156|3480|4067|4170|4233|4780|5144|5291|5465|5468|5580|5728|5743|5770|5970|6714|8841|9971|11200|23411|51564|120892	ABL1|AKT1|BCL2|BCL2L1|MAPK14|ESR1|MTOR|GSK3A|GSK3B|HDAC1|HMGCR|IGF1R|LYN|MCL1|MET|NFE2L2|PDE4D|PIK3CB|PPARA|PPARG|PRKCD|PTEN|PTGS2|PTPN1|RELA|SRC|HDAC3|NR1H4|CHEK2|SIRT1|HDAC7|LRRK2	-4.848554153472892	0	0.0
1	1	-7.460026359191058	-7.041051243447446	GO:0051098	M11	2	0.014446344169186887	GO Biological Processes	19	regulation of binding	19_GO:0065007 biological regulation	-7.998046010896391	3.068072095268748	6.911082795811983	4305	182	239	31	12.97071129707113	2.1732798980558146	25|142|154|207|351|801|1020|2033|2932|3066|3326|3717|4233|5347|5465|5468|5566|5580|5599|5914|6093|6135|6608|6714|6790|7040|7046|9212|9759|10014|120892	ABL1|PARP1|ADRB2|AKT1|APP|CALM1|CDK5|EP300|GSK3B|HDAC2|HSP90AB1|JAK2|MET|PLK1|PPARA|PPARG|PRKACA|PRKCD|MAPK8|RARA|ROCK1|RPL11|SMO|SRC|AURKA|TGFB1|TGFBR1|AURKB|HDAC4|HDAC5|LRRK2	-6.101887372338558	0	0.0
1	1	-3.8944763244818756	-4.1276828441217885	GO:1905952	M11	2	0.014535146631882823	GO Biological Processes	19	regulation of lipid localization	19_GO:0051179 localization	-5.525814472054468	3.9733571252768884	5.99133624611453	4305	68	239	15	6.2761506276150625	1.5688188079373753	185|207|208|1066|3569|4023|5465|5467|5468|5580|5781|6256|6850|7124|23411	AGTR1|AKT1|AKT2|CES1|IL6|LPL|PPARA|PPARD|PPARG|PRKCD|PTPN11|RXRA|SYK|TNF|SIRT1	-3.9595619568968448	0	0.0
1	1	-3.2667654890010667	-3.4641322199688833	GO:1903209	M11	2	0.014661248729481935	GO Biological Processes	19	positive regulation of oxidative stress-induced cell death	19_GO:0048518 positive regulation of biological process	-3.4641322199688833	7.427536231884058	5.413331474139973	4305	14	207	5	2.4154589371980677	1.0671001199071612	25|4170|7124|7226|10013	ABL1|MCL1|TNF|TRPM2|HDAC6	-2.4598361271994538	0	0.0
1	1	-4.567401983748453	-4.306433435040151	WP2870	M11	2	0.014704382963636853	WikiPathways	27	Extracellular vesicle-mediated signaling in recipient cells		-4.885192955717772	6.550019018638266	6.326786353681822	4305	22	239	8	3.3472803347280333	1.1634671669952383	207|1956|2064|2475|4233|5894|7040|7046	AKT1|EGFR|ERBB2|MTOR|MET|RAF1|TGFB1|TGFBR1	-3.4210677722487013	0	0.0
1	1	-6.113054998712914	-6.485817607265007	WP2038	M11	2	0.014793490664205322	WikiPathways	27	Microtubule cytoskeleton regulation		-6.943209861326338	7.0763598326359824	7.8199552787246205	4305	28	239	11	4.602510460251046	1.3553982315394193	25|207|983|2932|5290|5566|5578|5728|6093|6714|9212	ABL1|AKT1|CDK1|GSK3B|PIK3CA|PRKACA|PRKCA|PTEN|ROCK1|SRC|AURKB	-5.19578183374649	0	0.0
1	1	-5.660968202365501	-5.335041351308302	GO:1901214	M11	2	0.014820233170327768	GO Biological Processes	19	regulation of neuron death	19_GO:0050789 regulation of biological process	-7.038559169279057	3.0780943805942487	6.451759774079594	4305	158	239	27	11.297071129707113	2.047636965303672	25|135|142|207|596|598|836|1020|1728|2558|2932|3326|3689|3717|4170|4921|5290|5465|6093|6347|7124|7157|7226|10038|23411|23621|120892	ABL1|ADORA2A|PARP1|AKT1|BCL2|BCL2L1|CASP3|CDK5|NQO1|GABRA5|GSK3B|HSP90AB1|ITGB2|JAK2|MCL1|DDR2|PIK3CA|PPARA|ROCK1|CCL2|TNF|TP53|TRPM2|PARP2|SIRT1|BACE1|LRRK2	-5.280703228887504	0	0.0
1	1	-3.0179425844948624	-3.203239803551592	GO:0009896	M11	2	0.014892443871503014	GO Biological Processes	19	positive regulation of catabolic process	19_GO:0048518 positive regulation of biological process	-3.804087255989524	2.0962884143702207	4.161625601385604	4305	232	239	27	11.297071129707113	2.047636965303672	150|154|207|208|351|1457|2475|2931|2932|3320|3569|3643|3791|4780|5291|5347|5465|5580|5581|5728|5770|6093|6790|7124|10769|23411|120892	ADRA2A|ADRB2|AKT1|AKT2|APP|CSNK2A1|MTOR|GSK3A|GSK3B|HSP90AA1|IL6|INSR|KDR|NFE2L2|PIK3CB|PLK1|PPARA|PRKCD|PRKCE|PTEN|PTPN1|ROCK1|AURKA|TNF|PLK2|SIRT1|LRRK2	-2.5215942906612954	0	0.0
1	1	-2.766926831531789	-2.9378692891270504	GO:0009791	M11	2	0.014982345905073302	GO Biological Processes	19	post-embryonic development	19_GO:0032502 developmental process	-3.182429845481705	3.602510460251046	4.254468727608668	4305	45	239	9	3.7656903765690375	1.2313692987799818	25|596|2263|2475|3717|3791|6335|7046|7422	ABL1|BCL2|FGFR2|MTOR|JAK2|KDR|SCN9A|TGFBR1|VEGFA	-2.0228881505824843	0	0.0
1	1	-2.766926831531789	-2.9378692891270504	GO:0048145	M11	2	0.014982345905073302	GO Biological Processes	19	regulation of fibroblast proliferation	19_GO:0050789 regulation of biological process	-2.9378692891270504	3.697262479871175	4.087520987362852	4305	45	207	8	3.864734299516908	1.3397260855411317	25|1019|1956|2099|4921|5156|5159|7157	ABL1|CDK4|EGFR|ESR1|DDR2|PDGFRA|PDGFRB|TP53	-2.037528590585791	0	0.0
1	1	-7.140924947551548	-7.5880867905519995	M100	M11	2	0.015179628170288284	Canonical Pathways	11	PID SHP2 PATHWAY		-9.631720524811598	6.37944560669456	9.0856856914056	4305	48	239	17	7.112970711297071	1.662662479919971	1956|3480|3569|3716|3717|3718|3791|3932|5159|5290|5566|5604|5605|5781|5894|7010|7422	EGFR|IGF1R|IL6|JAK1|JAK2|JAK3|KDR|LCK|PDGFRB|PIK3CA|PRKACA|MAP2K1|MAP2K2|PTPN11|RAF1|TEK|VEGFA	-7.537194232486931	0	0.0
1	1	-3.94549668922535	-4.193501288749716	GO:0002064	M11	2	0.01523557323613356	GO Biological Processes	19	epithelial cell development	19_GO:0032502 developmental process	-4.227570030222779	3.49497283457191	4.9896966247445524	4305	67	239	13	5.439330543933054	1.4669963872189893	231|367|2099|2194|4233|5144|5914|5915|5916|6093|6608|6714|7298	AKR1B1|AR|ESR1|FASN|MET|PDE4D|RARA|RARB|RARG|ROCK1|SMO|SRC|TYMS	-2.8759961457512517	0	0.0
1	1	-6.079292720066696	-5.719052381362042	GO:1990776	M11	2	0.015266562200364264	GO Biological Processes	19	response to angiotensin	19_GO:0050896 response to stimulus	-7.5830455260574094	9.006276150627615	8.700045921567687	4305	20	239	10	4.184100418410042	1.2951524449935063	185|760|3480|4780|4921|5580|5743|5970|6093|6714	AGTR1|CA2|IGF1R|NFE2L2|DDR2|PRKCD|PTGS2|RELA|ROCK1|SRC	-5.75538196569305	0	0.0
1	1	-6.079292720066696	-5.719052381362042	WP2112	M11	2	0.015266562200364264	WikiPathways	27	IL-17 signaling pathway		-6.079292720066696	12.053999999999998	8.56765641585979	4305	20	125	7	5.6	2.0564824336716323	207|2932|3551|3717|5290|5594|5970	AKT1|GSK3B|IKBKB|JAK2|PIK3CA|MAPK1|RELA	-4.6347926140777576	0	0.0
1	1	-5.123550983263507	-5.447269828124826	GO:0007599	M11	2	0.015311906740135495	GO Biological Processes	19	hemostasis	19_GO:0065007 biological regulation	-5.447269828124826	3.738804754925907	5.867337933465675	4305	89	207	16	7.729468599033816	1.8561845640053805	135|150|152|1432|2147|2677|3569|3932|5156|5290|5291|5294|5327|6714|6850|79001	ADORA2A|ADRA2A|ADRA2C|MAPK14|F2|GGCX|IL6|LCK|PDGFRA|PIK3CA|PIK3CB|PIK3CG|PLAT|SRC|SYK|VKORC1	-4.098783358186093	0	0.0
1	1	-3.114882728399568	-2.928894104545838	WP2447	M11	2	0.01538678784761549	WikiPathways	27	Amyotrophic lateral sclerosis (ALS)		-3.4042596516946277	4.849533311876408	4.772819468645049	4305	26	239	7	2.928870292887029	1.0906770153747272	596|598|836|1432|5605|7124|7157	BCL2|BCL2L1|CASP3|MAPK14|MAP2K2|TNF|TP53	-2.199035061876271	0	0.0
1	1	-3.82093792300934	-4.064229497440236	GO:0051348	M11	2	0.015427166061175779	GO Biological Processes	19	negative regulation of transferase activity	19_GO:0065007 biological regulation	-5.292129850276094	2.871566308895761	5.417318954770104	4305	138	239	22	9.205020920502092	1.8700118383973248	25|135|207|836|2931|2932|3156|4067|4869|4921|5291|5347|5468|5569|5580|5728|5770|6135|6714|7157|8850|23411	ABL1|ADORA2A|AKT1|CASP3|GSK3A|GSK3B|HMGCR|LYN|NPM1|DDR2|PIK3CB|PLK1|PPARG|PKIA|PRKCD|PTEN|PTPN1|RPL11|SRC|TP53|KAT2B|SIRT1	-3.763947997012855	0	0.0
1	1	-6.673775456239456	-7.111211056231428	R-HSA-194138	M11	2	0.015866377511368324	Reactome Gene Sets	6	Signaling by VEGF		-9.351837034598203	4.912514263978699	8.398180446129722	4305	77	239	21	8.786610878661088	1.831222191881174	207|208|801|1432|2321|2324|2475|3320|3791|5290|5291|5566|5578|5579|5580|5600|6093|6300|6714|7422|10000	AKT1|AKT2|CALM1|MAPK14|FLT1|FLT4|MTOR|HSP90AA1|KDR|PIK3CA|PIK3CB|PRKACA|PRKCA|PRKCB|PRKCD|MAPK11|ROCK1|MAPK12|SRC|VEGFA|AKT3	-7.300776436054626	0	0.0
1	1	-8.749915816018639	-8.210324153763331	GO:0010942	M11	2	0.015907547983303738	GO Biological Processes	19	positive regulation of cell death	19_GO:0048518 positive regulation of biological process	-8.979593810782974	2.6616486218349653	7.116204119023702	4305	291	239	43	17.99163179916318	2.4846510957167145	25|135|142|301|836|1020|1545|1728|2932|3569|3689|3717|3778|3932|4067|4170|4921|5159|5291|5293|5468|5580|5591|5599|5728|5743|5915|5916|5979|6347|6714|6850|7046|7124|7153|7157|7226|7421|10013|11200|23411|23621|120892	ABL1|ADORA2A|PARP1|ANXA1|CASP3|CDK5|CYP1B1|NQO1|GSK3B|IL6|ITGB2|JAK2|KCNMA1|LCK|LYN|MCL1|DDR2|PDGFRB|PIK3CB|PIK3CD|PPARG|PRKCD|PRKDC|MAPK8|PTEN|PTGS2|RARB|RARG|RET|CCL2|SRC|SYK|TGFBR1|TNF|TOP2A|TP53|TRPM2|VDR|HDAC6|CHEK2|SIRT1|BACE1|LRRK2	-6.966233997997601	0	0.0
1	1	-2.8187896690117973	-3.0048981049705215	GO:0032411	M11	2	0.015978572614261388	GO Biological Processes	19	positive regulation of transporter activity	19_GO:0051179 localization	-3.969943808452592	4.093761886648916	5.000447255223134	4305	44	239	10	4.184100418410042	1.2951524449935063	154|486|801|1020|1080|5243|5580|6256|6347|6446	ADRB2|FXYD2|CALM1|CDK5|CFTR|ABCB1|PRKCD|RXRA|CCL2|SGK1	-2.6620568767370876	0	0.0
1	1	-2.8187896690117973	-3.0048981049705215	GO:1902893	M11	2	0.015978572614261388	GO Biological Processes	19	regulation of miRNA transcription	19_GO:0008152 metabolic process	-3.2581872450294345	3.684385697984024	4.33877253235673	4305	44	239	9	3.7656903765690375	1.2313692987799818	2908|5465|5467|5468|5914|5970|7040|7124|7157	NR3C1|PPARA|PPARD|PPARG|RARA|RELA|TGFB1|TNF|TP53	-2.0866457684136503	0	0.0
1	1	-2.728269612351628	-2.909976683119287	GO:0032886	M11	2	0.016113793300730928	GO Biological Processes	19	regulation of microtubule-based process	19_GO:0050789 regulation of biological process	-2.9217053940400772	2.736083893861554	3.7754689417479517	4305	79	239	12	5.02092050209205	1.412559337104282	25|2064|2932|4233|4869|5347|6093|6790|8850|10013|10769|23411	ABL1|ERBB2|GSK3B|MET|NPM1|PLK1|ROCK1|AURKA|KAT2B|HDAC6|PLK2|SIRT1	-1.7991503781151668	0	0.0
1	1	-3.536440978803624	-3.3144029657387364	GO:0001101	M11	2	0.016205157704823447	GO Biological Processes	19	response to acid chemical	19_GO:0050896 response to stimulus	-4.76705839990001	3.9027196652719662	5.489000467070707	4305	60	239	13	5.439330543933054	1.4669963872189893	598|836|1728|1786|1956|2475|3480|4067|5156|5290|6198|7124|7422	BCL2L1|CASP3|NQO1|DNMT1|EGFR|MTOR|IGF1R|LYN|PDGFRA|PIK3CA|RPS6KB1|TNF|VEGFA	-3.3212771883157144	0	0.0
1	1	-4.44649672620237	-4.166738095998501	GO:0002861	M11	2	0.016240044302680667	GO Biological Processes	19	regulation of inflammatory response to antigenic stimulus	19_GO:0002376 immune system process	-4.72068203791925	6.265235583045297	6.137758392742261	4305	23	239	8	3.3472803347280333	1.1634671669952383	695|1432|4067|6714|6850|7124|7525|10769	BTK|MAPK14|LYN|SRC|SYK|TNF|YES1|PLK2	-3.2812688947093607	0	0.0
1	1	-4.44649672620237	-4.166738095998501	GO:0060324	M11	2	0.016240044302680667	GO Biological Processes	19	face development	19_GO:0032502 developmental process	-4.72068203791925	6.265235583045297	6.137758392742261	4305	23	239	8	3.3472803347280333	1.1634671669952383	2033|5156|5594|5604|5781|5894|5914|5916	EP300|PDGFRA|MAPK1|MAP2K1|PTPN11|RAF1|RARA|RARG	-3.2812688947093607	0	0.0
1	1	-4.44649672620237	-4.166738095998501	M79	M11	2	0.016240044302680667	Canonical Pathways	11	PID TRAIL PATHWAY		-4.44649672620237	8.984347826086957	6.638699817212686	4305	23	125	6	4.8	1.9119832635250757	3551|5290|5291|5293|5594|5599	IKBKB|PIK3CA|PIK3CB|PIK3CD|MAPK1|MAPK8	-3.257553302969216	0	0.0
1	1	-5.22868152295957	-5.583198977692136	GO:0007596	M11	2	0.016394810075416322	GO Biological Processes	19	blood coagulation	19_GO:0032501 multicellular organismal process	-5.583198977692136	3.824754289521905	5.981668519104345	4305	87	207	16	7.729468599033816	1.8561845640053805	135|150|152|1432|2147|2677|3569|3932|5156|5290|5291|5294|5327|6714|6850|79001	ADORA2A|ADRA2A|ADRA2C|MAPK14|F2|GGCX|IL6|LCK|PDGFRA|PIK3CA|PIK3CB|PIK3CG|PLAT|SRC|SYK|VKORC1	-4.214777619034968	0	0.0
1	1	-5.22868152295957	-5.583198977692136	GO:0050817	M11	2	0.016394810075416322	GO Biological Processes	19	coagulation	19_GO:0032501 multicellular organismal process	-5.583198977692136	3.824754289521905	5.981668519104345	4305	87	207	16	7.729468599033816	1.8561845640053805	135|150|152|1432|2147|2677|3569|3932|5156|5290|5291|5294|5327|6714|6850|79001	ADORA2A|ADRA2A|ADRA2C|MAPK14|F2|GGCX|IL6|LCK|PDGFRA|PIK3CA|PIK3CB|PIK3CG|PLAT|SRC|SYK|VKORC1	-4.214777619034968	0	0.0
1	1	-13.413953199172882	-14.340569190856481	WP1544	M11	2	0.01669306318195707	WikiPathways	27	MicroRNAs in cardiomyocyte hypertrophy		-15.998699473245196	6.8498438328717075	12.048955890816796	4305	71	239	27	11.297071129707113	2.047636965303672	207|208|801|1147|1432|2263|2475|2932|3480|3551|5290|5291|5293|5294|5579|5594|5599|5604|5605|5894|6093|7040|7124|9734|9759|10014|51564	AKT1|AKT2|CALM1|CHUK|MAPK14|FGFR2|MTOR|GSK3B|IGF1R|IKBKB|PIK3CA|PIK3CB|PIK3CD|PIK3CG|PRKCB|MAPK1|MAPK8|MAP2K1|MAP2K2|RAF1|ROCK1|TGFB1|TNF|HDAC9|HDAC4|HDAC5|HDAC7	-13.169487624317975	0	0.0
1	1	-3.4030784695702803	-3.6388166296096007	GO:1902894	M11	2	0.016738261271939114	GO Biological Processes	19	negative regulation of miRNA transcription	19_GO:0048519 negative regulation of biological process	-4.469134863040444	8.313485677502413	6.40202888639475	4305	13	239	6	2.510460251046025	1.0119445931227138	5465|5467|5468|5914|5970|7040	PPARA|PPARD|PPARG|RARA|RELA|TGFB1	-3.0689828233626466	0	0.0
1	1	-3.4030784695702803	-3.6388166296096007	WP22	M11	2	0.016738261271939114	WikiPathways	27	IL-9 signaling pathway		-3.6388166296096007	7.998885172798216	5.679446525847005	4305	13	207	5	2.4154589371980677	1.0671001199071612	3716|3718|5594|5604|5605	JAK1|JAK3|MAPK1|MAP2K1|MAP2K2	-2.602995997622761	0	0.0
1	1	-5.913734441667018	-5.528954120878145	M226	M11	2	0.016813370331880018	Canonical Pathways	11	PID VEGFR1 PATHWAY		-7.323746371373963	8.577405857740585	8.438336894888366	4305	21	239	10	4.184100418410042	1.2951524449935063	207|2321|3320|5290|5566|5578|5579|5594|5781|7422	AKT1|FLT1|HSP90AA1|PIK3CA|PRKACA|PRKCA|PRKCB|MAPK1|PTPN11|VEGFA	-5.520132940421735	0	0.0
1	1	-5.913734441667018	-5.528954120878145	GO:0019229	M11	2	0.016813370331880018	GO Biological Processes	19	regulation of vasoconstriction	19_GO:0032501 multicellular organismal process	-5.913734441667018	11.479999999999999	8.324328223888246	4305	21	125	7	5.6	2.0564824336716323	25|150|152|185|1131|3269|5743	ABL1|ADRA2A|ADRA2C|AGTR1|CHRM3|HRH1|PTGS2	-4.494697057828847	0	0.0
1	1	-3.120816636148337	-3.3386451100316363	GO:0001944	M11	2	0.016861193892209414	GO Biological Processes	19	vasculature development	19_GO:0032502 developmental process	-4.384419636423244	2.221812618657033	4.58506311920089	4305	227	239	28	11.715481171548117	2.0802876551916407	196|207|506|1432|1545|2263|2321|2324|3791|5156|5159|5290|5291|5294|5578|5594|5604|5728|5743|6347|6608|6850|7010|7040|7046|7422|23411|51564	AHR|AKT1|ATP5F1B|MAPK14|CYP1B1|FGFR2|FLT1|FLT4|KDR|PDGFRA|PDGFRB|PIK3CA|PIK3CB|PIK3CG|PRKCA|MAPK1|MAP2K1|PTEN|PTGS2|CCL2|SMO|SYK|TEK|TGFB1|TGFBR1|VEGFA|SIRT1|HDAC7	-2.9960228128894326	0	0.0
1	1	-5.618405154472481	-6.0116735174682585	R-HSA-9679191	M11	2	0.016907381888335626	Reactome Gene Sets	6	Potential therapeutics for SARS		-8.716863251445368	5.670618317061831	8.372923056919085	4305	54	239	17	7.112970711297071	1.662662479919971	476|478|486|1312|2908|3065|3066|3320|3326|3614|3615|3716|3717|3718|4780|6093|7422	ATP1A1|ATP1A3|FXYD2|COMT|NR3C1|HDAC1|HDAC2|HSP90AA1|HSP90AB1|IMPDH1|IMPDH2|JAK1|JAK2|JAK3|NFE2L2|ROCK1|VEGFA	-6.7415233668399095	0	0.0
1	1	-3.036047550105066	-2.8372433602425247	R-HSA-112399	M11	2	0.016924428986846873	Reactome Gene Sets	6	IRS-mediated signalling		-4.1491803386877715	5.337052533705253	5.480340837591838	4305	27	239	8	3.3472803347280333	1.1634671669952383	208|2260|2261|2263|2322|5290|5291|5781	AKT2|FGFR1|FGFR3|FGFR2|FLT3|PIK3CA|PIK3CB|PTPN11	-2.808317724243045	0	0.0
1	1	-3.036047550105066	-2.8372433602425247	GO:0070371	M11	2	0.016924428986846873	GO Biological Processes	19	ERK1 and ERK2 cascade	19_GO:0023052 signaling	-3.036047550105066	6.377777777777778	4.846936623546671	4305	27	125	5	4.0	1.7527121840165316	983|5594|5604|5605|5734	CDK1|MAPK1|MAP2K1|MAP2K2|PTGER4	-2.113401607424575	0	0.0
1	1	-3.036047550105066	-2.8372433602425247	M71	M11	2	0.016924428986846873	Canonical Pathways	11	PID ILK PATHWAY		-3.036047550105066	6.377777777777778	4.846936623546671	4305	27	125	5	4.0	1.7527121840165316	142|207|2932|3320|6790	PARP1|AKT1|GSK3B|HSP90AA1|AURKA	-2.113401607424575	0	0.0
1	1	-4.1057698579438355	-3.835531967716005	R-HSA-166520	M11	2	0.017014709688695895	Reactome Gene Sets	6	Signaling by NTRKs		-4.1057698579438355	3.9877894736842108	5.091828229879118	4305	95	125	11	8.8	2.533866610538132	135|673|1020|1432|5290|5291|5594|5604|5605|5781|6714	ADORA2A|BRAF|CDK5|MAPK14|PIK3CA|PIK3CB|MAPK1|MAP2K1|MAP2K2|PTPN11|SRC	-2.9702221577837067	0	0.0
1	1	-4.774841972258484	-4.460369529454922	GO:0031349	M11	2	0.017025730420208385	GO Biological Processes	19	positive regulation of defense response	19_GO:0048518 positive regulation of biological process	-4.774841972258484	3.737674418604651	5.458827930032823	4305	129	125	14	11.2	2.8207233114929937	136|185|695|3320|3551|3717|4023|5294|5734|5743|6714|6850|7124|120892	ADORA2B|AGTR1|BTK|HSP90AA1|IKBKB|JAK2|LPL|PIK3CG|PTGER4|PTGS2|SRC|SYK|TNF|LRRK2	-3.5339018301735927	0	0.0
1	1	-2.8910074257630693	-3.096372657792285	GO:0030036	M11	2	0.017149840929028493	GO Biological Processes	19	actin cytoskeleton organization	19_GO:0009987 cellular process	-3.096372657792285	2.3413955274018616	3.7709207776617526	4305	151	207	17	8.21256038647343	1.9082960132365834	25|150|301|596|613|1020|3551|3717|3815|5156|5159|5290|5770|6093|6714|7124|11188	ABL1|ADRA2A|ANXA1|BCL2|BCR|CDK5|IKBKB|JAK2|KIT|PDGFRA|PDGFRB|PIK3CA|PTPN1|ROCK1|SRC|TNF|NISCH	-2.1638051106845007	0	0.0
1	1	-5.659950664414846	-6.067229462649995	GO:0045932	M11	2	0.017364737039179623	GO Biological Processes	19	negative regulation of muscle contraction	19_GO:0048519 negative regulation of biological process	-6.067229462649995	13.864734299516908	8.682109649134455	4305	9	207	6	2.898550724637681	1.1660525840606604	136|150|154|3778|5294|5743	ADORA2B|ADRA2A|ADRB2|KCNMA1|PIK3CG|PTGS2	-4.624501891925616	0	0.0
1	1	-5.18608309807428	-5.561030633169506	GO:0000165	M11	2	0.017444103806456557	GO Biological Processes	19	MAPK cascade	19_GO:0023052 signaling	-5.80504056215364	3.178685700221511	5.8427842012882705	4305	119	239	21	8.786610878661088	1.831222191881174	673|983|1432|1956|2260|2261|3551|3791|5594|5599|5600|5604|5605|5734|5894|5979|6300|6347|7040|7124|120892	BRAF|CDK1|MAPK14|EGFR|FGFR1|FGFR3|IKBKB|KDR|MAPK1|MAPK8|MAPK11|MAP2K1|MAP2K2|PTGER4|RAF1|RET|MAPK12|CCL2|TGFB1|TNF|LRRK2	-4.195188662439081	0	0.0
1	1	-7.435438996013912	-6.931681452628273	GO:0002237	M11	2	0.017531611333892805	GO Biological Processes	19	response to molecule of bacterial origin	19_GO:0044419 biological process involved in interspecies interaction between organisms	-8.165661316584991	3.3623430962343095	7.13928111482023	4305	150	239	28	11.715481171548117	2.0802876551916407	25|207|613|836|1019|1432|2263|3066|3569|3717|4067|4129|5467|5581|5594|5599|5734|5737|5743|5914|5970|6198|6347|6714|6915|7040|7124|9971	ABL1|AKT1|BCR|CASP3|CDK4|MAPK14|FGFR2|HDAC2|IL6|JAK2|LYN|MAOB|PPARD|PRKCE|MAPK1|MAPK8|PTGER4|PTGFR|PTGS2|RARA|RELA|RPS6KB1|CCL2|SRC|TBXA2R|TGFB1|TNF|NR1H4	-6.256647357341571	0	0.0
1	1	-7.725300390701315	-7.200955160554273	GO:0043068	M11	2	0.017564526761131738	GO Biological Processes	19	positive regulation of programmed cell death	19_GO:0048518 positive regulation of biological process	-7.725300390701315	3.391818181818182	6.935674422244279	4305	264	125	26	20.8	3.6302727170282956	25|135|301|836|1020|3717|3932|4170|5159|5291|5293|5468|5580|5599|5728|5743|5915|5916|6347|6714|6850|7124|7153|7421|10013|120892	ABL1|ADORA2A|ANXA1|CASP3|CDK5|JAK2|LCK|MCL1|PDGFRB|PIK3CB|PIK3CD|PPARG|PRKCD|MAPK8|PTEN|PTGS2|RARB|RARG|CCL2|SRC|SYK|TNF|TOP2A|VDR|HDAC6|LRRK2	-6.032129284400498	0	0.0
1	1	-5.696651086067206	-6.112689379754675	GO:1903305	M11	2	0.017614798002121512	GO Biological Processes	19	regulation of regulated secretory pathway	19_GO:0051179 localization	-6.205854681531703	4.7580326833504385	6.67349369264756	4305	53	239	14	5.857740585774058	1.5190022790896067	135|136|150|613|1020|1812|2932|3689|4067|5579|6850|23621|116443|120892	ADORA2A|ADORA2B|ADRA2A|BCR|CDK5|DRD1|GSK3B|ITGB2|LYN|PRKCB|SYK|BACE1|GRIN3A|LRRK2	-4.5390792104874835	0	0.0
1	1	-8.61788391943804	-9.247990196915671	WP712	M11	2	0.017634353443161555	WikiPathways	27	Estrogen signaling pathway		-9.247990196915671	10.893719806763283	10.213623630232613	4305	21	207	11	5.314009661835748	1.5590816501310376	207|596|673|1147|1432|2099|3551|5290|5566|5594|5604	AKT1|BCL2|BRAF|CHUK|MAPK14|ESR1|IKBKB|PIK3CA|PRKACA|MAPK1|MAP2K1	-7.321868334980394	0	0.0
1	1	-9.229760441413763	-9.91672447484043	GO:0048511	M11	2	0.017939690664668273	GO Biological Processes	19	rhythmic process	19_GO:0048511 rhythmic process	-12.746030417913707	4.194703960566286	9.520592623295256	4305	146	239	34	14.225941422594142	2.259537417853314	196|836|983|1020|1457|1545|1644|2033|2099|2475|2932|3065|3066|3480|3615|5156|5465|5468|5591|5599|5728|6097|6714|6715|7124|7150|7153|7157|7226|7298|8841|8850|23411|116443	AHR|CASP3|CDK1|CDK5|CSNK2A1|CYP1B1|DDC|EP300|ESR1|MTOR|GSK3B|HDAC1|HDAC2|IGF1R|IMPDH2|PDGFRA|PPARA|PPARG|PRKDC|MAPK8|PTEN|RORC|SRC|SRD5A1|TNF|TOP1|TOP2A|TP53|TRPM2|TYMS|HDAC3|KAT2B|SIRT1|GRIN3A	-10.320918886363343	0	0.0
1	1	-6.539639036023518	-7.034133151624542	GO:2000300	M11	2	0.018215058745829404	GO Biological Processes	19	regulation of synaptic vesicle exocytosis	19_GO:0023052 signaling	-7.034133151624542	8.318840579710145	8.247564758451048	4305	25	207	10	4.830917874396135	1.4903133605747165	135|136|150|1020|1812|2932|5579|23621|116443|120892	ADORA2A|ADORA2B|ADRA2A|CDK5|DRD1|GSK3B|PRKCB|BACE1|GRIN3A|LRRK2	-5.4576009972223485	0	0.0
1	1	-7.808928639170583	-8.399833249641697	GO:0050727	M11	2	0.018227937905577196	GO Biological Processes	19	regulation of inflammatory response	19_GO:0050896 response to stimulus	-8.399833249641697	3.553935057787562	7.350327714103555	4305	158	207	27	13.043478260869565	2.340790878513763	135|136|185|301|351|613|1432|2099|3569|3717|4023|4067|5294|5465|5467|5468|5734|5743|5970|6714|6850|7010|7124|7525|9971|10769|120892	ADORA2A|ADORA2B|AGTR1|ANXA1|APP|BCR|MAPK14|ESR1|IL6|JAK2|LPL|LYN|PIK3CG|PPARA|PPARD|PPARG|PTGER4|PTGS2|RELA|SRC|SYK|TEK|TNF|YES1|NR1H4|PLK2|LRRK2	-6.612014085872701	0	0.0
1	1	-2.960717399210238	-2.7499866833490962	GO:0030518	M11	2	0.018450502146024172	GO Biological Processes	19	intracellular steroid hormone receptor signaling pathway	19_GO:0023052 signaling	-2.960717399210238	6.15	4.727370236216854	4305	28	125	5	4.0	1.7527121840165316	367|2099|2908|3717|6714	AR|ESR1|NR3C1|JAK2|SRC	-2.057259521910905	0	0.0
1	1	-2.960717399210238	-2.7499866833490962	M214	M11	2	0.018450502146024172	Canonical Pathways	11	PID ERBB1 INTERNALIZATION PATHWAY		-2.960717399210238	6.15	4.727370236216854	4305	28	125	5	4.0	1.7527121840165316	1956|5290|5291|5293|6714	EGFR|PIK3CA|PIK3CB|PIK3CD|SRC	-2.057259521910905	0	0.0
1	1	-2.960717399210238	-2.7499866833490962	M63	M11	2	0.018450502146024172	Canonical Pathways	11	PID AVB3 OPN PATHWAY		-2.960717399210238	6.15	4.727370236216854	4305	28	125	5	4.0	1.7527121840165316	5290|5594|5599|5970|6850	PIK3CA|MAPK1|MAPK8|RELA|SYK	-2.057259521910905	0	0.0
1	1	-3.552956139437613	-3.832450450538979	GO:0050995	M11	2	0.018922066625329137	GO Biological Processes	19	negative regulation of lipid catabolic process	19_GO:0048519 negative regulation of biological process	-3.832450450538979	8.665458937198068	5.975629565375832	4305	12	207	5	2.4154589371980677	1.0671001199071612	150|207|5294|7124|27198	ADRA2A|AKT1|PIK3CG|TNF|HCAR1	-2.752533111972929	0	0.0
1	1	-3.552956139437613	-3.832450450538979	WP1434	M11	2	0.018922066625329137	WikiPathways	27	Osteopontin signaling		-3.832450450538979	8.665458937198068	5.975629565375832	4305	12	207	5	2.4154589371980677	1.0671001199071612	1147|3551|5594|5604|5970	CHUK|IKBKB|MAPK1|MAP2K1|RELA	-2.752533111972929	0	0.0
1	1	-3.081874035601501	-2.8570539088943008	GO:1903532	M11	2	0.01892766916927857	GO Biological Processes	19	positive regulation of secretion by cell	19_GO:0051179 localization	-4.288045240690523	2.9163179916317987	4.819355642118148	4305	105	239	17	7.112970711297071	1.662662479919971	18|135|136|1020|1080|2550|3689|3717|3783|5467|5468|5581|5781|6850|7040|7226|9971	ABAT|ADORA2A|ADORA2B|CDK5|CFTR|GABBR1|ITGB2|JAK2|KCNN4|PPARD|PPARG|PRKCE|PTPN11|SYK|TGFB1|TRPM2|NR1H4	-2.9169314091695346	0	0.0
1	1	-2.8754860827181403	-3.1025487816041544	GO:0061008	M11	2	0.018991416413540296	GO Biological Processes	19	hepaticobiliary system development	19_GO:0032502 developmental process	-3.1025487816041544	3.0502415458937193	4.025323649198217	4305	75	207	11	5.314009661835748	1.5590816501310376	301|595|3569|4233|5290|5914|5970|6715|6790|7124|7298	ANXA1|CCND1|IL6|MET|PIK3CA|RARA|RELA|SRD5A1|AURKA|TNF|TYMS	-2.169714435025008	0	0.0
1	1	-3.1083717514475455	-3.3552139703727186	GO:0048514	M11	2	0.01909483602049744	GO Biological Processes	19	blood vessel morphogenesis	19_GO:0032502 developmental process	-4.674280894969763	2.4473576496270697	4.8644624992115855	4305	184	239	25	10.460251046025105	1.9796118260474578	207|506|1432|1545|2263|2321|2324|3791|5156|5159|5290|5291|5294|5578|5728|5743|6347|6608|6850|7010|7040|7046|7422|23411|51564	AKT1|ATP5F1B|MAPK14|CYP1B1|FGFR2|FLT1|FLT4|KDR|PDGFRA|PDGFRB|PIK3CA|PIK3CB|PIK3CG|PRKCA|PTEN|PTGS2|CCL2|SMO|SYK|TEK|TGFB1|TGFBR1|VEGFA|SIRT1|HDAC7	-3.2405202543108853	0	0.0
1	1	-3.249065099526449	-3.508268741137813	GO:0001568	M11	2	0.019179431394341417	GO Biological Processes	19	blood vessel development	19_GO:0032502 developmental process	-4.600868789685185	2.2821333232359566	4.743925418211206	4305	221	239	28	11.715481171548117	2.0802876551916407	196|207|506|1432|1545|2263|2321|2324|3791|5156|5159|5290|5291|5294|5578|5594|5604|5728|5743|6347|6608|6850|7010|7040|7046|7422|23411|51564	AHR|AKT1|ATP5F1B|MAPK14|CYP1B1|FGFR2|FLT1|FLT4|KDR|PDGFRA|PDGFRB|PIK3CA|PIK3CB|PIK3CG|PRKCA|MAPK1|MAP2K1|PTEN|PTGS2|CCL2|SMO|SYK|TEK|TGFB1|TGFBR1|VEGFA|SIRT1|HDAC7	-3.1769789030526017	0	0.0
1	1	-4.223107808912749	-3.9101024211605417	WP3676	M11	2	0.019242425739521618	WikiPathways	27	BDNF-TrkB signaling		-4.223107808912749	8.265600000000001	6.299739644793546	4305	25	125	6	4.8	1.9119832635250757	207|673|2475|5294|5594|5604	AKT1|BRAF|MTOR|PIK3CG|MAPK1|MAP2K1	-3.0630135162238536	0	0.0
1	1	-4.123424599599498	-4.460369529454922	GO:0030098	M11	2	0.019626806327689872	GO Biological Processes	19	lymphocyte differentiation	19_GO:0002376 immune system process	-5.220435318376067	2.932275956018293	5.401758383613482	4305	129	239	21	8.786610878661088	1.831222191881174	25|301|596|695|2033|2322|2475|3569|3718|3815|3932|5293|5591|5734|6097|6850|7157|9734|9759|10014|10461	ABL1|ANXA1|BCL2|BTK|EP300|FLT3|MTOR|IL6|JAK3|KIT|LCK|PIK3CD|PRKDC|PTGER4|RORC|SYK|TP53|HDAC9|HDAC4|HDAC5|MERTK	-3.707493431669565	0	0.0
1	1	-13.857363842708994	-14.992347727323494	GO:0007169	M11	2	0.019670627934344154	GO Biological Processes	19	transmembrane receptor protein tyrosine kinase signaling pathway	19_GO:0023052 signaling	-18.88358237052373	4.366679345758843	11.75772756348063	4305	198	239	48	20.0836820083682	2.591435780628092	25|154|207|208|673|836|1432|1436|1956|2064|2066|2260|2261|2263|2321|2322|2324|2931|2932|3480|3643|3716|3717|3718|3791|3815|3932|4067|4233|4921|5156|5159|5290|5291|5293|5327|5594|5770|5781|5894|5979|6714|6850|7010|7040|7422|7525|10461	ABL1|ADRB2|AKT1|AKT2|BRAF|CASP3|MAPK14|CSF1R|EGFR|ERBB2|ERBB4|FGFR1|FGFR3|FGFR2|FLT1|FLT3|FLT4|GSK3A|GSK3B|IGF1R|INSR|JAK1|JAK2|JAK3|KDR|KIT|LCK|LYN|MET|DDR2|PDGFRA|PDGFRB|PIK3CA|PIK3CB|PIK3CD|PLAT|MAPK1|PTPN1|PTPN11|RAF1|RET|SRC|SYK|TEK|TGFB1|VEGFA|YES1|MERTK	-15.753340525932527	0	0.0
1	1	-2.9139428005756334	-3.15306460190428	GO:0001889	M11	2	0.01970673393532585	GO Biological Processes	19	liver development	19_GO:0032502 developmental process	-3.15306460190428	3.091461026243634	4.078302638034981	4305	74	207	11	5.314009661835748	1.5590816501310376	301|595|3569|4233|5290|5914|5970|6715|6790|7124|7298	ANXA1|CCND1|IL6|MET|PIK3CA|RARA|RELA|SRD5A1|AURKA|TNF|TYMS	-2.207716892676669	0	0.0
1	1	-9.992433340571045	-9.227159185385435	WP4262	M11	2	0.01990869874457757	WikiPathways	27	Breast cancer pathway		-11.04281401936902	4.545223477886834	9.002552922215203	4305	107	239	27	11.297071129707113	2.047636965303672	142|207|208|595|673|1019|1457|1956|2064|2099|2100|2260|2324|2475|2932|3480|3815|5290|5293|5594|5604|5605|5728|5894|6198|7157|10000	PARP1|AKT1|AKT2|CCND1|BRAF|CDK4|CSNK2A1|EGFR|ERBB2|ESR1|ESR2|FGFR1|FLT4|MTOR|GSK3B|IGF1R|KIT|PIK3CA|PIK3CD|MAPK1|MAP2K1|MAP2K2|PTEN|RAF1|RPS6KB1|TP53|AKT3	-8.753215873365825	0	0.0
1	1	-2.888624782863246	-2.666779984118664	GO:0042698	M11	2	0.0199665738186261	GO Biological Processes	19	ovulation cycle	19_GO:0048511 rhythmic process	-3.9050008468531745	4.9689799451738565	5.198887859993508	4305	29	239	8	3.3472803347280333	1.1634671669952383	836|1545|2099|3480|5156|6714|7226|23411	CASP3|CYP1B1|ESR1|IGF1R|PDGFRA|SRC|TRPM2|SIRT1	-2.6058971790110275	0	0.0
1	1	-4.3921892863170635	-4.0512424045553015	GO:0022612	M11	2	0.020190065736561902	GO Biological Processes	19	gland morphogenesis	19_GO:0032502 developmental process	-4.3921892863170635	5.253559322033899	5.688417998661455	4305	59	125	9	7.2	2.3119861591281206	367|596|1956|2099|5916|6714|7040|7124|7421	AR|BCL2|EGFR|ESR1|RARG|SRC|TGFB1|TNF|VDR	-3.208540050731723	0	0.0
1	1	-4.3921892863170635	-4.774292920260103	GO:1903169	M11	2	0.02084243580753742	GO Biological Processes	19	regulation of calcium ion transmembrane transport	19_GO:0051179 localization	-4.851435891286574	3.968867456208779	5.566448747476905	4305	59	239	13	5.439330543933054	1.4669963872189893	25|150|596|775|801|1020|1812|2147|4067|5144|5294|5566|5581	ABL1|ADRA2A|BCL2|CACNA1C|CALM1|CDK5|DRD1|F2|LYN|PDE4D|PIK3CG|PRKACA|PRKCE	-3.391307311008917	0	0.0
1	1	-12.063685262876989	-11.083480162171515	R-HSA-1257604	M11	2	0.021173329060083512	Reactome Gene Sets	6	PIP3 activates AKT signaling		-13.62584822806125	4.026335220280581	9.760119398659263	4305	170	239	38	15.899581589958158	2.3653367291132956	207|208|1147|1457|1956|2064|2066|2099|2100|2260|2261|2263|2322|2475|2931|2932|3065|3066|3643|3815|3932|4233|5156|5159|5290|5291|5293|5468|5594|5689|5728|5781|6714|7157|8841|10000|10014|51564	AKT1|AKT2|CHUK|CSNK2A1|EGFR|ERBB2|ERBB4|ESR1|ESR2|FGFR1|FGFR3|FGFR2|FLT3|MTOR|GSK3A|GSK3B|HDAC1|HDAC2|INSR|KIT|LCK|MET|PDGFRA|PDGFRB|PIK3CA|PIK3CB|PIK3CD|PPARG|MAPK1|PSMB1|PTEN|PTPN11|SRC|TP53|HDAC3|AKT3|HDAC5|HDAC7	-11.120330359433954	0	0.0
1	1	-2.185705122954258	-2.0077991720800323	GO:0120035	M11	2	0.021212086402879304	GO Biological Processes	19	regulation of plasma membrane bounded cell projection organization	19_GO:0050789 regulation of biological process	-2.659437060349973	1.9143775392638407	3.268708104803064	4305	207	239	22	9.205020920502092	1.8700118383973248	25|207|1020|2033|2475|2931|2932|3066|3480|3815|4067|4780|5290|5580|5604|5728|5979|6714|7046|7226|7422|120892	ABL1|AKT1|CDK5|EP300|MTOR|GSK3A|GSK3B|HDAC2|IGF1R|KIT|LYN|NFE2L2|PIK3CA|PRKCD|MAP2K1|PTEN|RET|SRC|TGFBR1|TRPM2|VEGFA|LRRK2	-1.5863720962190164	0	0.0
1	1	-3.719216164811263	-4.049295878590501	GO:1903800	M11	2	0.021244719190439465	GO Biological Processes	19	positive regulation of production of miRNAs involved in gene silencing by miRNA	19_GO:0048519 negative regulation of biological process	-4.997886278050311	9.825028527957398	7.104488819800074	4305	11	239	6	2.510460251046025	1.0119445931227138	1956|3569|5604|5605|7040|7157	EGFR|IL6|MAP2K1|MAP2K2|TGFB1|TP53	-3.521545757025006	0	0.0
1	1	-3.719216164811263	-4.049295878590501	GO:0051899	M11	2	0.021244719190439465	GO Biological Processes	19	membrane depolarization	19_GO:0065007 biological regulation	-4.049295878590501	9.4532279314888	6.308458188024826	4305	11	207	5	2.4154589371980677	1.0671001199071612	25|135|775|776|6335	ABL1|ADORA2A|CACNA1C|CACNA1D|SCN9A	-2.9230681601696196	0	0.0
1	1	-3.719216164811263	-4.049295878590501	GO:1900221	M11	2	0.021244719190439465	GO Biological Processes	19	regulation of amyloid-beta clearance	19_GO:0032501 multicellular organismal process	-4.049295878590501	9.4532279314888	6.308458188024826	4305	11	207	5	2.4154589371980677	1.0671001199071612	1595|3065|3156|6093|7124	CYP51A1|HDAC1|HMGCR|ROCK1|TNF	-2.9230681601696196	0	0.0
1	1	-3.719216164811263	-4.049295878590501	WP5200	M11	2	0.021244719190439465	WikiPathways	27	Dravet syndrome		-4.049295878590501	9.4532279314888	6.308458188024826	4305	11	207	5	2.4154589371980677	1.0671001199071612	207|801|2475|5290|5600	AKT1|CALM1|MTOR|PIK3CA|MAPK11	-2.9230681601696196	0	0.0
1	1	-5.4716181372906325	-5.025421734993445	GO:0060964	M11	2	0.021253439432734833	GO Biological Processes	19	regulation of miRNA-mediated gene silencing	19_GO:0048519 negative regulation of biological process	-5.567274731106404	6.754707112970711	6.853424402632889	4305	24	239	9	3.7656903765690375	1.2313692987799818	1956|2099|3569|5468|5604|5605|7040|7124|7157	EGFR|ESR1|IL6|PPARG|MAP2K1|MAP2K2|TGFB1|TNF|TP53	-3.9933353872824897	0	0.0
1	1	-5.4716181372906325	-5.025421734993445	R-HSA-8941326	M11	2	0.021253439432734833	Reactome Gene Sets	6	RUNX2 regulates bone development		-5.4716181372906325	10.045	7.683243108378107	4305	24	125	7	5.6	2.0564824336716323	25|367|5594|6714|7525|8841|10013	ABL1|AR|MAPK1|SRC|YES1|HDAC3|HDAC6	-4.120044252819105	0	0.0
1	1	-5.4716181372906325	-5.025421734993445	WP581	M11	2	0.021253439432734833	WikiPathways	27	EPO receptor signaling		-5.4716181372906325	10.045	7.683243108378107	4305	24	125	7	5.6	2.0564824336716323	207|3717|5294|5594|5604|5605|6714	AKT1|JAK2|PIK3CG|MAPK1|MAP2K1|MAP2K2|SRC	-4.120044252819105	0	0.0
1	1	-2.3446486154959194	-2.153073786453346	GO:0032434	M11	2	0.021296871163007713	GO Biological Processes	19	regulation of proteasomal ubiquitin-dependent protein catabolic process	19_GO:0008152 metabolic process	-2.3446486154959194	3.348333333333333	3.474600306685573	4305	72	125	7	5.6	2.0564824336716323	207|1017|2932|3326|5347|6790|120892	AKT1|CDK2|GSK3B|HSP90AB1|PLK1|AURKA|LRRK2	-1.5641004886123855	0	0.0
1	1	-6.947932183786414	-6.369724972762481	GO:0071222	M11	2	0.02170829314147049	GO Biological Processes	19	cellular response to lipopolysaccharide	19_GO:0044419 biological process involved in interspecies interaction between organisms	-7.619761776456899	4.188965651454705	7.241786201485693	4305	86	239	20	8.368200836820083	1.7911840108773895	25|207|613|1019|1432|3569|3717|4067|5467|5581|5594|5599|5914|5970|6347|6714|6915|7040|7124|9971	ABL1|AKT1|BCR|CDK4|MAPK14|IL6|JAK2|LYN|PPARD|PRKCE|MAPK1|MAPK8|RARA|RELA|CCL2|SRC|TBXA2R|TGFB1|TNF|NR1H4	-5.779585309058414	0	0.0
1	1	-11.941006983531258	-10.940215366991989	WP3932	M11	2	0.021869277812345045	WikiPathways	27	Focal adhesion: PI3K-Akt-mTOR-signaling pathway		-14.209024191792807	4.084241510168337	10.007631223040915	4305	172	239	39	16.317991631799163	2.3902892038783947	207|208|1128|1436|1956|2260|2261|2263|2321|2324|2475|2932|3320|3326|3480|3551|3643|3689|3716|3717|3718|3791|3815|4233|5156|5159|5290|5291|5293|5294|5594|5604|5605|5728|5894|6198|7010|7422|10000	AKT1|AKT2|CHRM1|CSF1R|EGFR|FGFR1|FGFR3|FGFR2|FLT1|FLT4|MTOR|GSK3B|HSP90AA1|HSP90AB1|IGF1R|IKBKB|INSR|ITGB2|JAK1|JAK2|JAK3|KDR|KIT|MET|PDGFRA|PDGFRB|PIK3CA|PIK3CB|PIK3CD|PIK3CG|MAPK1|MAP2K1|MAP2K2|PTEN|RAF1|RPS6KB1|TEK|VEGFA|AKT3	-11.58586682529871	0	0.0
1	1	-2.9548589601344037	-2.706992891585011	GO:0043010	M11	2	0.02188913407140136	GO Biological Processes	19	camera-type eye development	19_GO:0032502 developmental process	-3.5510577361793207	2.6440443744961803	4.214639560206723	4305	109	239	16	6.694560669456067	1.616648380102937	775|1545|1956|2321|3065|3066|3615|3791|5156|5159|5914|5916|5979|7046|7422|10461	CACNA1C|CYP1B1|EGFR|FLT1|HDAC1|HDAC2|IMPDH2|KDR|PDGFRA|PDGFRB|RARA|RARG|RET|TGFBR1|VEGFA|MERTK	-2.314491453567448	0	0.0
1	1	-4.020741220952149	-3.6793011060257625	WP4496	M11	2	0.022171314158242694	WikiPathways	27	Signal transduction through IL1R		-4.1491803386877715	5.337052533705253	5.480340837591838	4305	27	239	8	3.3472803347280333	1.1634671669952383	1147|1432|3551|3569|5599|5970|7040|7124	CHUK|MAPK14|IKBKB|IL6|MAPK8|RELA|TGFB1|TNF	-2.808317724243045	0	0.0
1	1	-4.020741220952149	-3.6793011060257625	R-HSA-5673000	M11	2	0.022171314158242694	Reactome Gene Sets	6	RAF activation		-4.020741220952149	7.653333333333334	5.99658192185898	4305	27	125	6	4.8	1.9119832635250757	673|801|3717|5604|5605|6714	BRAF|CALM1|JAK2|MAP2K1|MAP2K2|SRC	-2.90333660106612	0	0.0
1	1	-6.882422519086139	-6.293947646406324	GO:0051924	M11	2	0.02233068991265008	GO Biological Processes	19	regulation of calcium ion transport	19_GO:0051179 localization	-6.882422519086139	5.542068965517241	7.400534024965395	4305	87	125	14	11.2	2.8207233114929937	25|135|150|596|775|801|1020|1812|3718|5159|5294|5581|5743|6347	ABL1|ADORA2A|ADRA2A|BCL2|CACNA1C|CALM1|CDK5|DRD1|JAK3|PDGFRB|PIK3CG|PRKCE|PTGS2|CCL2	-5.322890362116223	0	0.0
1	1	-7.594188397183017	-8.30693655196145	WP5098	M11	2	0.022411878312319722	WikiPathways	27	T-cell activation SARS-CoV-2		-8.30693655196145	5.439241917502787	8.104344424140928	4305	65	207	17	8.21256038647343	1.9082960132365834	207|595|598|1147|2475|2932|3551|3717|3932|5293|5594|5604|5605|5894|5970|7124|7157	AKT1|CCND1|BCL2L1|CHUK|MTOR|GSK3B|IKBKB|JAK2|LCK|PIK3CD|MAPK1|MAP2K1|MAP2K2|RAF1|RELA|TNF|TP53	-6.52887722548161	0	0.0
1	1	-10.84875240980366	-11.869208617486603	GO:0045834	M11	2	0.022459238451397745	GO Biological Processes	19	positive regulation of lipid metabolic process	19_GO:0048518 positive regulation of biological process	-15.46113752130327	6.572147461268801	11.721099236895967	4305	74	239	27	11.297071129707113	2.047636965303672	185|207|208|301|1066|2147|2261|2321|2322|2475|3358|3480|3815|4067|5156|5159|5465|5467|5468|5580|5581|5743|6714|7010|7040|7124|9971	AGTR1|AKT1|AKT2|ANXA1|CES1|F2|FGFR3|FLT1|FLT3|MTOR|HTR2C|IGF1R|KIT|LYN|PDGFRA|PDGFRB|PPARA|PPARD|PPARG|PRKCD|PRKCE|PTGS2|SRC|TEK|TGFB1|TNF|NR1H4	-12.689917619353736	0	0.0
1	1	-3.0749682968356282	-3.365487722491658	WP536	M11	2	0.022554258951866357	WikiPathways	27	Calcium regulation in cardiac cells		-4.020471291483506	3.3451882845188283	4.795693548697757	4305	70	239	13	5.439330543933054	1.4669963872189893	154|486|775|776|801|1128|1131|5566|5569|5578|5579|5580|5581	ADRB2|FXYD2|CACNA1C|CACNA1D|CALM1|CHRM1|CHRM3|PRKACA|PKIA|PRKCA|PRKCB|PRKCD|PRKCE	-2.7026652944360343	0	0.0
1	1	-5.339474436974385	-4.876079406252316	GO:0060147	M11	2	0.022680856947825623	GO Biological Processes	19	regulation of post-transcriptional gene silencing	19_GO:0048519 negative regulation of biological process	-5.39479222355016	6.484518828451883	6.667116534817027	4305	25	239	9	3.7656903765690375	1.2313692987799818	1956|2099|3569|5468|5604|5605|7040|7124|7157	EGFR|ESR1|IL6|PPARG|MAP2K1|MAP2K2|TGFB1|TNF|TP53	-3.850816103103689	0	0.0
1	1	-5.339474436974385	-4.876079406252316	GO:1900368	M11	2	0.022680856947825623	GO Biological Processes	19	regulation of post-transcriptional gene silencing by RNA	19_GO:0048519 negative regulation of biological process	-5.39479222355016	6.484518828451883	6.667116534817027	4305	25	239	9	3.7656903765690375	1.2313692987799818	1956|2099|3569|5468|5604|5605|7040|7124|7157	EGFR|ESR1|IL6|PPARG|MAP2K1|MAP2K2|TGFB1|TNF|TP53	-3.850816103103689	0	0.0
1	1	-5.339474436974385	-4.876079406252316	M213	M11	2	0.022680856947825623	Canonical Pathways	11	PID AR NONGENOMIC PATHWAY		-5.339474436974385	9.6432	7.494206906226544	4305	25	125	7	5.6	2.0564824336716323	207|367|5290|5594|5604|5605|6714	AKT1|AR|PIK3CA|MAPK1|MAP2K1|MAP2K2|SRC	-4.011028176536672	0	0.0
1	1	-5.931908200662724	-6.501044371155127	WP4787	M11	2	0.02288821449309153	WikiPathways	27	Osteoblast differentiation and related diseases		-7.918678109644981	4.563179916317992	7.546569820623102	4305	75	239	19	7.949790794979079	1.7498115927437183	1432|2260|2261|2263|5290|5291|5293|5294|5468|5578|5579|5580|5581|5591|5594|5599|5600|6300|6608	MAPK14|FGFR1|FGFR3|FGFR2|PIK3CA|PIK3CB|PIK3CD|PIK3CG|PPARG|PRKCA|PRKCB|PRKCD|PRKCE|PRKDC|MAPK1|MAPK8|MAPK11|MAPK12|SMO	-6.04198195085658	0	0.0
1	1	-2.7532255799682006	-2.511328934592808	GO:0008286	M11	2	0.022974084958788055	GO Biological Processes	19	insulin receptor signaling pathway	19_GO:0023052 signaling	-3.6827483945751167	4.648400593872317	4.942167954890342	4305	31	239	8	3.3472803347280333	1.1634671669952383	207|208|2931|2932|3480|3643|5290|5770	AKT1|AKT2|GSK3A|GSK3B|IGF1R|INSR|PIK3CA|PTPN1	-2.430864182004844	0	0.0
1	1	-2.7532255799682006	-2.511328934592808	M41	M11	2	0.022974084958788055	Canonical Pathways	11	PID ER NONGENOMIC PATHWAY		-2.906036560543951	4.0673505196382775	4.15507043553098	4305	31	239	7	2.928870292887029	1.0906770153747272	207|2099|2100|3480|5290|5600|6714	AKT1|ESR1|ESR2|IGF1R|PIK3CA|MAPK11|SRC	-1.7875287136034128	0	0.0
1	1	-3.5448354325247737	-3.231550547943033	GO:0046903	M11	2	0.023115926799679887	GO Biological Processes	19	secretion	19_GO:0051179 localization	-4.325849677307051	2.573221757322176	4.70497980333141	4305	147	239	21	8.786610878661088	1.831222191881174	301|595|695|760|1020|1080|1128|1131|2066|3569|3783|3784|3815|4067|5293|5294|5894|6850|7421|7422|10461	ANXA1|CCND1|BTK|CA2|CDK5|CFTR|CHRM1|CHRM3|ERBB4|IL6|KCNN4|KCNQ1|KIT|LYN|PIK3CD|PIK3CG|RAF1|SYK|VDR|VEGFA|MERTK	-2.9503928647752806	0	0.0
1	1	-7.253477482297088	-6.60621412487804	GO:0048638	M11	2	0.023350568532273908	GO Biological Processes	19	regulation of developmental growth	19_GO:0040007 growth	-9.533536063675475	3.95397489539749	8.05784179301248	4305	123	239	27	11.297071129707113	2.047636965303672	25|154|207|351|367|596|983|1019|1020|1432|2066|2261|2263|2931|2932|3643|5290|5292|5465|5467|5600|5728|6198|6608|7046|7422|10038	ABL1|ADRB2|AKT1|APP|AR|BCL2|CDK1|CDK4|CDK5|MAPK14|ERBB4|FGFR3|FGFR2|GSK3A|GSK3B|INSR|PIK3CA|PIM1|PPARA|PPARD|MAPK11|PTEN|RPS6KB1|SMO|TGFBR1|VEGFA|PARP2	-7.463992059437886	0	0.0
1	1	-7.200045622052344	-7.9063400271962925	GO:0010959	M11	2	0.023377345896736124	GO Biological Processes	19	regulation of metal ion transport	19_GO:0051179 localization	-8.039906015515722	3.6315629639627485	7.208350887923682	4305	124	239	25	10.460251046025105	1.9796118260474578	25|135|150|154|207|476|486|596|775|776|801|1020|1812|2147|3718|3783|3784|4067|5144|5159|5294|5566|5581|5743|6347	ABL1|ADORA2A|ADRA2A|ADRB2|AKT1|ATP1A1|FXYD2|BCL2|CACNA1C|CACNA1D|CALM1|CDK5|DRD1|F2|JAK3|KCNN4|KCNQ1|LYN|PDE4D|PDGFRB|PIK3CG|PRKACA|PRKCE|PTGS2|CCL2	-6.136448138216389	0	0.0
1	1	-4.465428621585589	-4.90617215552098	GO:0048660	M11	2	0.023514847912218917	GO Biological Processes	19	regulation of smooth muscle cell proliferation	19_GO:0050789 regulation of biological process	-6.089336407950436	3.7267349588803924	6.228746547180142	4305	87	239	18	7.531380753138075	1.7070079273016225	207|1786|2263|3065|3480|3569|3717|4921|5159|5290|5467|5468|5591|5728|5743|6198|7040|7124	AKT1|DNMT1|FGFR2|HDAC1|IGF1R|IL6|JAK2|DDR2|PDGFRB|PIK3CA|PPARD|PPARG|PRKDC|PTEN|PTGS2|RPS6KB1|TGFB1|TNF	-4.444410296694169	0	0.0
1	1	-6.754218782277829	-6.14595521341429	GO:0071219	M11	2	0.02357578932914639	GO Biological Processes	19	cellular response to molecule of bacterial origin	19_GO:0044419 biological process involved in interspecies interaction between organisms	-7.34919342253831	4.047764562079827	7.043321486575509	4305	89	239	20	8.368200836820083	1.7911840108773895	25|207|613|1019|1432|3569|3717|4067|5467|5581|5594|5599|5914|5970|6347|6714|6915|7040|7124|9971	ABL1|AKT1|BCR|CDK4|MAPK14|IL6|JAK2|LYN|PPARD|PRKCE|MAPK1|MAPK8|RARA|RELA|CCL2|SRC|TBXA2R|TGFB1|TNF|NR1H4	-5.5396911626229794	0	0.0
1	1	-9.426833083606873	-8.57196259059133	WP481	M11	2	0.023747991490370213	WikiPathways	27	Insulin signaling		-11.031617848303092	4.385664908131709	8.921487585829796	4305	115	239	28	11.715481171548117	2.0802876551916407	207|208|1432|2475|2931|2932|3480|3551|3643|5290|5291|5293|5294|5578|5579|5580|5594|5599|5600|5604|5605|5728|5770|5781|5894|6198|6300|6446	AKT1|AKT2|MAPK14|MTOR|GSK3A|GSK3B|IGF1R|IKBKB|INSR|PIK3CA|PIK3CB|PIK3CD|PIK3CG|PRKCA|PRKCB|PRKCD|MAPK1|MAPK8|MAPK11|MAP2K1|MAP2K2|PTEN|PTPN1|PTPN11|RAF1|RPS6KB1|MAPK12|SGK1	-8.746474043726147	0	0.0
1	1	-3.9056715725873876	-4.295281494600905	R-HSA-110056	M11	2	0.023753941695650482	Reactome Gene Sets	6	MAPK3 (ERK1) activation		-5.319719800642125	10.807531380753137	7.5271317371506985	4305	10	239	6	2.510460251046025	1.0119445931227138	983|3569|3716|3717|5604|5781	CDK1|IL6|JAK1|JAK2|MAP2K1|PTPN11	-3.7852889981018842	0	0.0
1	1	-7.687130925383421	-6.9836223511709505	GO:0051897	M11	2	0.0239765661977549	GO Biological Processes	19	positive regulation of protein kinase B signaling	19_GO:0023052 signaling	-8.85924761580463	5.77761111549696	8.48405544380911	4305	53	239	17	7.112970711297071	1.662662479919971	1956|2260|3320|3326|3480|3643|4233|5290|5291|5293|5294|5979|6714|7010|7040|7046|7124	EGFR|FGFR1|HSP90AA1|HSP90AB1|IGF1R|INSR|MET|PIK3CA|PIK3CB|PIK3CD|PIK3CG|RET|SRC|TEK|TGFB1|TGFBR1|TNF	-6.86163133648802	0	0.0
1	1	-3.295558145367998	-3.628386924664349	M276	M11	2	0.024034620142848517	Canonical Pathways	11	PID FGF PATHWAY		-3.9654166157939743	4.5031380753138075	5.116780923207246	4305	36	239	9	3.7656903765690375	1.2313692987799818	207|2260|2261|2263|4233|5290|5594|5781|6714	AKT1|FGFR1|FGFR3|FGFR2|MET|PIK3CA|MAPK1|PTPN11|SRC	-2.6584626478785163	0	0.0
1	1	-5.213776140928252	-4.734519872014592	GO:0060966	M11	2	0.024087354673109074	GO Biological Processes	19	regulation of gene silencing by RNA	19_GO:0048519 negative regulation of biological process	-5.231597173283099	6.23511425812681	6.490723219534806	4305	26	239	9	3.7656903765690375	1.2313692987799818	1956|2099|3569|5468|5604|5605|7040|7124|7157	EGFR|ESR1|IL6|PPARG|MAP2K1|MAP2K2|TGFB1|TNF|TP53	-3.716322237921679	0	0.0
1	1	-7.492704754979009	-8.251737177592476	R-HSA-373076	M11	2	0.02410477379459275	Reactome Gene Sets	6	Class A/1 (Rhodopsin-like receptors)		-8.251737177592476	4.570791527313267	7.7370116922674885	4305	91	207	20	9.66183574879227	2.05343179799038	135|136|150|152|154|185|301|351|1128|1131|1812|2147|3269|3358|5734|5737|6915|27198|134864|151306	ADORA2A|ADORA2B|ADRA2A|ADRA2C|ADRB2|AGTR1|ANXA1|APP|CHRM1|CHRM3|DRD1|F2|HRH1|HTR2C|PTGER4|PTGFR|TBXA2R|HCAR1|TAAR1|GPBAR1	-6.485912307529649	0	0.0
1	1	-7.24641761540216	-7.984393743994767	WP382	M11	2	0.02422642205916703	WikiPathways	27	MAPK signaling pathway		-9.876362300529943	3.6259033853176112	8.044779249473208	4305	154	239	31	12.97071129707113	2.1732798980558146	207|208|673|775|776|836|1147|1432|1956|2260|2261|2263|3551|5159|5566|5578|5580|5594|5599|5600|5604|5605|5894|5970|6300|7040|7046|7124|7157|10000|120892	AKT1|AKT2|BRAF|CACNA1C|CACNA1D|CASP3|CHUK|MAPK14|EGFR|FGFR1|FGFR3|FGFR2|IKBKB|PDGFRB|PRKACA|PRKCA|PRKCD|MAPK1|MAPK8|MAPK11|MAP2K1|MAP2K2|RAF1|RELA|MAPK12|TGFB1|TGFBR1|TNF|TP53|AKT3|LRRK2	-7.743007220514598	0	0.0
1	1	-4.712384724193096	-5.195349367136098	GO:0048661	M11	2	0.024373112887924098	GO Biological Processes	19	positive regulation of smooth muscle cell proliferation	19_GO:0048518 positive regulation of biological process	-6.097275005229291	4.6699209669920965	6.578993143016897	4305	54	239	14	5.857740585774058	1.5190022790896067	207|1786|2263|3065|3480|3569|3717|4921|5159|5290|5743|6198|7040|7124	AKT1|DNMT1|FGFR2|HDAC1|IGF1R|IL6|JAK2|DDR2|PDGFRB|PIK3CA|PTGS2|RPS6KB1|TGFB1|TNF	-4.451332999984875	0	0.0
1	1	-8.587692966493401	-9.468519621280722	WP286	M11	2	0.024391235163672365	WikiPathways	27	IL-3 signaling pathway		-10.872163928402589	8.00557880055788	10.23254327750373	4305	36	239	16	6.694560669456067	1.616648380102937	207|596|598|3716|3717|4067|5293|5566|5594|5599|5604|5781|5894|6714|6850|7040	AKT1|BCL2|BCL2L1|JAK1|JAK2|LYN|PIK3CD|PRKACA|MAPK1|MAPK8|MAP2K1|PTPN11|RAF1|SRC|SYK|TGFB1	-8.5914292427307	0	0.0
1	1	-2.689515526061027	-2.4385691655055006	R-HSA-2565942	M11	2	0.024467844785035053	Reactome Gene Sets	6	Regulation of PLK1 Activity at G2/M Transition		-2.689515526061027	5.3812500000000005	4.301397466847913	4305	32	125	5	4.0	1.7527121840165316	983|3320|5347|6790|7846	CDK1|HSP90AA1|PLK1|AURKA|TUBA1A	-1.8450593297432423	0	0.0
1	1	-3.2039213074255652	-3.5366094143220046	GO:0048565	M11	2	0.024678183412402355	GO Biological Processes	19	digestive tract development	19_GO:0032502 developmental process	-3.5950662105067352	3.226128770374071	4.452035331955072	4305	67	239	12	5.02092050209205	1.412559337104282	596|1956|2263|3784|3815|5156|5915|5979|6608|6714|7124|7298	BCL2|EGFR|FGFR2|KCNQ1|KIT|PDGFRA|RARB|RET|SMO|SRC|TNF|TYMS	-2.3537256124396637	0	0.0
1	1	-2.8342075578403993	-2.5654286280779823	GO:0051047	M11	2	0.02488861476106141	GO Biological Processes	19	positive regulation of secretion	19_GO:0051179 localization	-3.875898576320448	2.7098530010737956	4.465177774633087	4305	113	239	17	7.112970711297071	1.662662479919971	18|135|136|1020|1080|2550|3689|3717|3783|5467|5468|5581|5781|6850|7040|7226|9971	ABAT|ADORA2A|ADORA2B|CDK5|CFTR|GABBR1|ITGB2|JAK2|KCNN4|PPARD|PPARG|PRKCE|PTPN11|SYK|TGFB1|TRPM2|NR1H4	-2.585852473101774	0	0.0
1	1	-2.8342075578403993	-2.5654286280779823	GO:1903362	M11	2	0.02488861476106141	GO Biological Processes	19	regulation of cellular protein catabolic process	19_GO:0008152 metabolic process	-2.8928500274446973	2.391046765653349	3.6326345583917847	4305	113	239	15	6.2761506276150625	1.5688188079373753	207|1017|1457|1728|2931|2932|3320|3326|4780|5347|5566|5728|6135|6790|120892	AKT1|CDK2|CSNK2A1|NQO1|GSK3A|GSK3B|HSP90AA1|HSP90AB1|NFE2L2|PLK1|PRKACA|PTEN|RPL11|AURKA|LRRK2	-1.7766484401337697	0	0.0
1	1	-10.874654913344934	-9.843229686611878	GO:0019216	M11	2	0.024892146245838465	GO Biological Processes	19	regulation of lipid metabolic process	19_GO:0008152 metabolic process	-13.43275323526758	4.2887029288702925	9.835409908027895	4305	147	239	35	14.644351464435147	2.2869267502028463	150|185|207|208|301|476|1019|1066|2053|2147|2261|2321|2322|2475|3358|3480|3815|4067|5156|5159|5294|5465|5467|5468|5580|5581|5743|6097|6714|7010|7040|7124|9971|23411|27198	ADRA2A|AGTR1|AKT1|AKT2|ANXA1|ATP1A1|CDK4|CES1|EPHX2|F2|FGFR3|FLT1|FLT3|MTOR|HTR2C|IGF1R|KIT|LYN|PDGFRA|PDGFRB|PIK3CG|PPARA|PPARD|PPARG|PRKCD|PRKCE|PTGS2|RORC|SRC|TEK|TGFB1|TNF|NR1H4|SIRT1|HCAR1	-10.955723904451721	0	0.0
1	1	-3.8360416943216458	-3.470096359770701	R-HSA-6804757	M11	2	0.02504369147158214	Reactome Gene Sets	6	Regulation of TP53 Degradation		-4.789671655355311	5.590102438320589	6.012483855386727	4305	29	239	9	3.7656903765690375	1.2313692987799818	207|208|983|1017|2475|6446|7157|10000|11200	AKT1|AKT2|CDK1|CDK2|MTOR|SGK1|TP53|AKT3|CHEK2	-3.3405152914047704	0	0.0
1	1	-3.364416140924397	-3.7194696075140863	WP2526	M11	2	0.02506064321181012	WikiPathways	27	PDGF pathway		-4.069113605260011	4.631799163179916	5.229899020541745	4305	35	239	9	3.7656903765690375	1.2313692987799818	1147|3716|5159|5594|5599|5604|5781|5894|6714	CHUK|JAK1|PDGFRB|MAPK1|MAPK8|MAP2K1|PTPN11|RAF1|SRC	-2.7357433183566116	0	0.0
1	1	-8.735347313683077	-9.66376999054623	WP127	M11	2	0.025230087441470372	WikiPathways	27	IL-5 signaling pathway		-11.105633415770775	8.234309623430962	10.417621436079122	4305	35	239	16	6.694560669456067	1.616648380102937	207|596|695|2931|2932|3716|3717|4067|5294|5594|5604|5605|5781|5894|6198|6850	AKT1|BCL2|BTK|GSK3A|GSK3B|JAK1|JAK2|LYN|PIK3CG|MAPK1|MAP2K1|MAP2K2|PTPN11|RAF1|RPS6KB1|SYK	-8.806987140790184	0	0.0
1	1	-4.050535757795682	-3.6568692630024455	GO:0071901	M11	2	0.025538199545174	GO Biological Processes	19	negative regulation of protein serine/threonine kinase activity	19_GO:0048519 negative regulation of biological process	-5.062428895679747	3.8796266495011267	5.671021956736155	4305	65	239	14	5.857740585774058	1.5190022790896067	25|207|836|3156|4067|5291|5347|5468|5569|5580|5728|5770|8850|23411	ABL1|AKT1|CASP3|HMGCR|LYN|PIK3CB|PLK1|PPARG|PKIA|PRKCD|PTEN|PTPN1|KAT2B|SIRT1	-3.57002245226717	0	0.0
1	1	-3.0749682968356282	-2.7758924913113745	GO:0071456	M11	2	0.025558273932114295	GO Biological Processes	19	cellular response to hypoxia	19_GO:0050896 response to stimulus	-4.020471291483506	3.3451882845188283	4.795693548697757	4305	70	239	13	5.439330543933054	1.4669963872189893	596|2475|4780|4921|5467|5468|5581|5728|5743|6714|7157|7422|23411	BCL2|MTOR|NFE2L2|DDR2|PPARD|PPARG|PRKCE|PTEN|PTGS2|SRC|TP53|VEGFA|SIRT1	-2.7026652944360343	0	0.0
1	1	-3.7494788758928603	-3.3725412107138504	R-HSA-6806003	M11	2	0.0264628336199062	Reactome Gene Sets	6	Regulation of TP53 Expression and Degradation		-4.656065395546058	5.403765690376569	5.867703575388136	4305	30	239	9	3.7656903765690375	1.2313692987799818	207|208|983|1017|2475|6446|7157|10000|11200	AKT1|AKT2|CDK1|CDK2|MTOR|SGK1|TP53|AKT3|CHEK2	-3.2272681744187306	0	0.0
1	1	-4.117673137935834	-4.579037822146839	R-HSA-112411	M11	2	0.026525239618094387	Reactome Gene Sets	6	MAPK1 (ERK2) activation		-5.697052802864655	12.00836820083682	8.014260597566656	4305	9	239	6	2.510460251046025	1.0119445931227138	3569|3716|3717|5594|5605|5781	IL6|JAK1|JAK2|MAPK1|MAP2K2|PTPN11	-4.101924159970802	0	0.0
1	1	-4.117673137935834	-4.579037822146839	GO:0045822	M11	2	0.026525239618094387	GO Biological Processes	19	negative regulation of heart contraction	19_GO:0048519 negative regulation of biological process	-4.579037822146839	11.553945249597424	7.12261192144539	4305	9	207	5	2.4154589371980677	1.0671001199071612	476|3717|5144|5294|7124	ATP1A1|JAK2|PDE4D|PIK3CG|TNF	-3.368247656605848	0	0.0
1	1	-4.117673137935834	-4.579037822146839	GO:0051900	M11	2	0.026525239618094387	GO Biological Processes	19	regulation of mitochondrial depolarization	19_GO:0050789 regulation of biological process	-4.579037822146839	11.553945249597424	7.12261192144539	4305	9	207	5	2.4154589371980677	1.0671001199071612	142|596|3791|6714|120892	PARP1|BCL2|KDR|SRC|LRRK2	-3.368247656605848	0	0.0
1	1	-4.117673137935834	-4.579037822146839	GO:0071880	M11	2	0.026525239618094387	GO Biological Processes	19	adenylate cyclase-activating adrenergic receptor signaling pathway	19_GO:0023052 signaling	-4.579037822146839	11.553945249597424	7.12261192144539	4305	9	207	5	2.4154589371980677	1.0671001199071612	150|152|154|1812|5144	ADRA2A|ADRA2C|ADRB2|DRD1|PDE4D	-3.368247656605848	0	0.0
1	1	-4.117673137935834	-4.579037822146839	GO:1903523	M11	2	0.026525239618094387	GO Biological Processes	19	negative regulation of blood circulation	19_GO:0048519 negative regulation of biological process	-4.579037822146839	11.553945249597424	7.12261192144539	4305	9	207	5	2.4154589371980677	1.0671001199071612	476|3717|5144|5294|7124	ATP1A1|JAK2|PDE4D|PIK3CG|TNF	-3.368247656605848	0	0.0
1	1	-4.117673137935834	-4.579037822146839	WP4919	M11	2	0.026525239618094387	WikiPathways	27	Neuroinflammation		-4.579037822146839	11.553945249597424	7.12261192144539	4305	9	207	5	2.4154589371980677	1.0671001199071612	1147|1432|2475|5599|5970	CHUK|MAPK14|MTOR|MAPK8|RELA	-3.368247656605848	0	0.0
1	1	-6.035717311063533	-5.426019838075841	GO:0035239	M11	2	0.02659707970329217	GO Biological Processes	19	tube morphogenesis	19_GO:0032502 developmental process	-6.62186853574511	2.3494633436419865	5.863981727683708	4305	299	239	39	16.317991631799163	2.3902892038783947	25|207|367|506|596|836|1432|1436|1545|1956|2099|2263|2321|2324|3791|4233|5156|5159|5290|5291|5294|5566|5578|5728|5743|5914|5916|5979|6347|6608|6714|6850|7010|7040|7046|7421|7422|23411|51564	ABL1|AKT1|AR|ATP5F1B|BCL2|CASP3|MAPK14|CSF1R|CYP1B1|EGFR|ESR1|FGFR2|FLT1|FLT4|KDR|MET|PDGFRA|PDGFRB|PIK3CA|PIK3CB|PIK3CG|PRKACA|PRKCA|PTEN|PTGS2|RARA|RARG|RET|CCL2|SMO|SRC|SYK|TEK|TGFB1|TGFBR1|VDR|VEGFA|SIRT1|HDAC7	-4.905405280511783	0	0.0
1	1	-3.743598104739294	-4.17000410153501	GO:0060284	M11	2	0.026941333774500364	GO Biological Processes	19	regulation of cell development	19_GO:0032502 developmental process	-4.961445752715727	2.4316945606694564	5.026436341920157	4305	200	239	27	11.297071129707113	2.047636965303672	25|207|596|1020|2147|2475|2931|2932|3065|3066|3551|3569|3815|4067|5591|5604|5728|5979|6093|6608|6790|7040|7124|7157|7422|9734|120892	ABL1|AKT1|BCL2|CDK5|F2|MTOR|GSK3A|GSK3B|HDAC1|HDAC2|IKBKB|IL6|KIT|LYN|PRKDC|MAP2K1|PTEN|RET|ROCK1|SMO|AURKA|TGFB1|TNF|TP53|VEGFA|HDAC9|LRRK2	-3.4878495977382635	0	0.0
1	1	-3.509748385712769	-3.912530856121289	R-HSA-74751	M11	2	0.027133341207261852	Reactome Gene Sets	6	Insulin receptor signalling cascade		-5.162621336817128	5.458349182198554	6.232565084987171	4305	33	239	10	4.184100418410042	1.2951524449935063	208|2260|2261|2263|2322|3643|5290|5291|5594|5781	AKT2|FGFR1|FGFR3|FGFR2|FLT3|INSR|PIK3CA|PIK3CB|MAPK1|PTPN11	-3.6571034681898325	0	0.0
1	1	-4.9966283121760915	-5.57226461297526	GO:1902882	M11	2	0.02723257321631567	GO Biological Processes	19	regulation of response to oxidative stress	19_GO:0050896 response to stimulus	-5.713329464902079	4.683263598326359	6.350668090915604	4305	50	239	13	5.439330543933054	1.4669963872189893	25|142|207|1719|4170|4233|4780|4921|7124|7226|10013|23411|120892	ABL1|PARP1|AKT1|DHFR|MCL1|MET|NFE2L2|DDR2|TNF|TRPM2|HDAC6|SIRT1|LRRK2	-4.116387481244759	0	0.0
1	1	-2.093859866736928	-2.339776588082901	GO:0070665	M11	2	0.027733072372074785	GO Biological Processes	19	positive regulation of leukocyte proliferation	19_GO:0048518 positive regulation of biological process	-2.3709846990466534	2.476725941422594	3.2320862053006185	4305	80	239	11	4.602510460251046	1.3553982315394193	301|596|1436|1725|3569|3717|3718|4067|4860|5594|6850	ANXA1|BCL2|CSF1R|DHPS|IL6|JAK2|JAK3|LYN|PNP|MAPK1|SYK	-1.3584874956424375	0	0.0
1	1	-6.279337596551715	-7.0182685424582685	R-HSA-500792	M11	2	0.027784359763025845	Reactome Gene Sets	6	GPCR ligand binding		-7.15976750751311	3.4039468915757913	6.666438949328641	4305	127	239	24	10.0418410041841	1.9441420752199599	135|136|150|152|154|185|301|351|1128|1131|1812|2147|2550|3269|3358|5734|5737|6347|6608|6915|9568|27198|134864|151306	ADORA2A|ADORA2B|ADRA2A|ADRA2C|ADRB2|AGTR1|ANXA1|APP|CHRM1|CHRM3|DRD1|F2|GABBR1|HRH1|HTR2C|PTGER4|PTGFR|CCL2|SMO|TBXA2R|GABBR2|HCAR1|TAAR1|GPBAR1	-5.385824747228103	0	0.0
1	1	-4.101054666605041	-3.668462683036756	GO:0051091	M11	2	0.02783905126283215	GO Biological Processes	19	positive regulation of DNA-binding transcription factor activity	19_GO:0008152 metabolic process	-5.317121996075768	2.7992479927626372	5.3998695337225575	4305	148	239	23	9.623430962343097	1.90762911488239	207|351|367|695|1147|2033|2099|2100|3551|3569|3717|3815|4869|4921|5468|5579|5728|5970|6608|7124|7422|9759|10014	AKT1|APP|AR|BTK|CHUK|EP300|ESR1|ESR2|IKBKB|IL6|JAK2|KIT|NPM1|DDR2|PPARG|PRKCB|PTEN|RELA|SMO|TNF|VEGFA|HDAC4|HDAC5	-3.784261880534758	0	0.0
1	1	-3.4308367778536852	-3.835531967716005	GO:0034612	M11	2	0.027847140988341845	GO Biological Processes	19	response to tumor necrosis factor	19_GO:0050896 response to stimulus	-4.280221097127795	3.0336930191587754	4.859119136201385	4305	95	239	16	6.694560669456067	1.616648380102937	207|836|1147|1432|1545|3551|3717|4780|5594|5743|5970|6198|6347|7124|7157|23411	AKT1|CASP3|CHUK|MAPK14|CYP1B1|IKBKB|JAK2|NFE2L2|MAPK1|PTGS2|RELA|RPS6KB1|CCL2|TNF|TP53|SIRT1	-2.9107247515804255	0	0.0
1	1	-2.7194556001657304	-2.4317273251318423	GO:0032956	M11	2	0.027928368998589415	GO Biological Processes	19	regulation of actin cytoskeleton organization	19_GO:0050789 regulation of biological process	-2.7377735543721533	2.3093015770840037	3.480812901773243	4305	117	239	15	6.2761506276150625	1.5688188079373753	25|1020|1436|2475|4233|5156|5159|5290|5580|5581|5734|6093|7010|7046|7226	ABL1|CDK5|CSF1R|MTOR|MET|PDGFRA|PDGFRB|PIK3CA|PRKCD|PRKCE|PTGER4|ROCK1|TEK|TGFBR1|TRPM2	-1.6575092404252803	0	0.0
1	1	-2.7194556001657304	-2.4317273251318423	GO:0042110	M11	2	0.027928368998589415	GO Biological Processes	19	T cell activation	19_GO:0002376 immune system process	-2.7194556001657304	2.943589743589744	3.6855065715755666	4305	117	125	10	8.0	2.426520142096496	25|301|596|2475|3932|5293|5294|5734|6097|6850	ABL1|ANXA1|BCL2|MTOR|LCK|PIK3CD|PIK3CG|PTGER4|RORC|SYK	-1.8655113962674954	0	0.0
1	1	-5.072157804070871	-5.67290295285973	GO:1900407	M11	2	0.027954478917272763	GO Biological Processes	19	regulation of cellular response to oxidative stress	19_GO:0050896 response to stimulus	-5.8223919473113614	4.778840406455469	6.449219754047771	4305	49	239	13	5.439330543933054	1.4669963872189893	25|142|207|1719|4170|4233|4780|4921|7124|7226|10013|23411|120892	ABL1|PARP1|AKT1|DHFR|MCL1|MET|NFE2L2|DDR2|TNF|TRPM2|HDAC6|SIRT1|LRRK2	-4.208104630492125	0	0.0
1	1	-13.4894290453759	-12.050450244394069	WP4263	M11	2	0.02817121382320331	WikiPathways	27	Pancreatic adenocarcinoma pathway		-15.475663404301205	6.304393305439331	11.60963991293036	4305	80	239	28	11.715481171548117	2.0802876551916407	207|208|595|598|673|1019|1147|1956|2064|2475|3551|3716|5290|5291|5293|5580|5594|5599|5604|5605|5894|5970|6198|7040|7046|7157|7422|10000	AKT1|AKT2|CCND1|BCL2L1|BRAF|CDK4|CHUK|EGFR|ERBB2|MTOR|IKBKB|JAK1|PIK3CA|PIK3CB|PIK3CD|PRKCD|MAPK1|MAPK8|MAP2K1|MAP2K2|RAF1|RELA|RPS6KB1|TGFB1|TGFBR1|TP53|VEGFA|AKT3	-12.690655217866038	0	0.0
1	1	-3.58656319084661	-4.015018164208212	GO:0044839	M11	2	0.028181963288250067	GO Biological Processes	19	cell cycle G2/M phase transition	19_GO:0009987 cellular process	-4.015018164208212	5.19927536231884	5.358191408496477	4305	32	207	8	3.864734299516908	1.3397260855411317	801|983|1017|1111|5243|5347|6790|11200	CALM1|CDK1|CDK2|CHEK1|ABCB1|PLK1|AURKA|CHEK2	-2.8988165768972842	0	0.0
1	1	-3.436507918527383	-3.8473863073381436	M2	M11	2	0.028204582333973605	Canonical Pathways	11	PID SMAD2 3NUCLEAR PATHWAY		-3.8473863073381436	3.689808321645628	4.794198246758459	4305	62	207	11	5.314009661835748	1.5590816501310376	207|367|1017|1019|2033|2099|2908|3065|3066|7421|8850	AKT1|AR|CDK2|CDK4|EP300|ESR1|NR3C1|HDAC1|HDAC2|VDR|KAT2B	-2.7621878827972624	0	0.0
1	1	-2.5123237148550723	-2.2375828166094327	GO:0043542	M11	2	0.028920663641030853	GO Biological Processes	19	endothelial cell migration	19_GO:0040011 locomotion	-3.292039260021004	4.117154811715481	4.48879581832212	4305	35	239	8	3.3472803347280333	1.1634671669952383	25|207|1545|3791|5290|5728|7046|7422	ABL1|AKT1|CYP1B1|KDR|PIK3CA|PTEN|TGFBR1|VEGFA	-2.11083873118332	0	0.0
1	1	-2.5123237148550723	-2.2375828166094327	M88	M11	2	0.028920663641030853	Canonical Pathways	11	PID CD8 TCR PATHWAY		-2.5808179484572435	3.6025104602510463	3.7476926161024946	4305	35	239	7	2.928870292887029	1.0906770153747272	207|1147|3551|3932|5578|5579|5581	AKT1|CHUK|IKBKB|LCK|PRKCA|PRKCB|PRKCE	-1.5292400246804856	0	0.0
1	1	-6.508451895237984	-7.309158283731708	GO:0070374	M11	2	0.028974127150887208	GO Biological Processes	19	positive regulation of ERK1 and ERK2 cascade	19_GO:0023052 signaling	-10.075247496195239	4.648400593872317	8.62285742739187	4305	93	239	24	10.0418410041841	1.9441420752199599	25|351|673|1436|1956|2066|2261|2263|2324|3358|3791|4921|5156|5159|5578|5604|5728|5781|6347|6714|7010|7040|7124|151306	ABL1|APP|BRAF|CSF1R|EGFR|ERBB4|FGFR3|FGFR2|FLT4|HTR2C|KDR|DDR2|PDGFRA|PDGFRB|PRKCA|MAP2K1|PTEN|PTPN11|CCL2|SRC|TEK|TGFB1|TNF|GPBAR1	-7.909467326225048	0	0.0
1	1	-7.479310140904798	-6.659260699238491	M1718	M11	2	0.029000436145142805	Canonical Pathways	11	SIG IL4RECEPTOR IN B LYPHOCYTES		-8.267747354813729	8.00557880055788	8.852316012613507	4305	27	239	12	5.02092050209205	1.412559337104282	207|208|596|2931|2932|3716|3718|5290|5293|5594|5894|10000	AKT1|AKT2|BCL2|GSK3A|GSK3B|JAK1|JAK3|PIK3CA|PIK3CD|MAPK1|RAF1|AKT3	-6.351212956884177	0	0.0
1	1	-2.074604978615795	-2.3314134361547474	GO:0014812	M11	2	0.029142916956275133	GO Biological Processes	19	muscle cell migration	19_GO:0040011 locomotion	-3.018039263063015	6.00418410041841	4.706538946243538	4305	15	239	5	2.092050209205021	0.9257550279240406	301|5159|5327|6093|6608	ANXA1|PDGFRB|PLAT|ROCK1|SMO	-1.884371628531191	0	0.0
1	1	-2.074604978615795	-2.3314134361547474	GO:0035305	M11	2	0.029142916956275133	GO Biological Processes	19	negative regulation of dephosphorylation	19_GO:0048519 negative regulation of biological process	-2.3314134361547474	5.545893719806762	3.9634336149792104	4305	15	207	4	1.932367149758454	0.9568029296846047	2932|3551|6093|7124	GSK3B|IKBKB|ROCK1|TNF	-1.5539052448781918	0	0.0
1	1	-2.074604978615795	-2.3314134361547474	GO:0071498	M11	2	0.029142916956275133	GO Biological Processes	19	cellular response to fluid shear stress	19_GO:0050896 response to stimulus	-2.3314134361547474	5.545893719806762	3.9634336149792104	4305	15	207	4	1.932367149758454	0.9568029296846047	4780|5743|6714|8841	NFE2L2|PTGS2|SRC|HDAC3	-1.5539052448781918	0	0.0
1	1	-2.074604978615795	-2.3314134361547474	WP4928	M11	2	0.029142916956275133	WikiPathways	27	MAPK pathway in congenital thyroid cancer		-2.3314134361547474	5.545893719806762	3.9634336149792104	4305	15	207	4	1.932367149758454	0.9568029296846047	673|5604|5605|5894	BRAF|MAP2K1|MAP2K2|RAF1	-1.5539052448781918	0	0.0
1	1	-8.043182142597727	-9.039031342646899	GO:0006954	M11	2	0.029148716614195713	GO Biological Processes	19	inflammatory response	19_GO:0050896 response to stimulus	-10.468891163399046	3.299328886863582	8.114792448072976	4305	202	239	37	15.481171548117155	2.339805165072496	135|150|185|207|301|351|695|1147|1436|2147|2194|2475|3269|3551|3569|3689|3717|3815|4067|4780|5293|5294|5734|5737|5743|5970|6335|6347|6608|6850|6915|7040|7124|9734|9759|9971|10014	ADORA2A|ADRA2A|AGTR1|AKT1|ANXA1|APP|BTK|CHUK|CSF1R|F2|FASN|MTOR|HRH1|IKBKB|IL6|ITGB2|JAK2|KIT|LYN|NFE2L2|PIK3CD|PIK3CG|PTGER4|PTGFR|PTGS2|RELA|SCN9A|CCL2|SMO|SYK|TBXA2R|TGFB1|TNF|HDAC9|HDAC4|NR1H4|HDAC5	-8.237844261916264	0	0.0
1	1	-2.153205349162541	-2.420206380620892	GO:0002685	M11	2	0.0291905744807055	GO Biological Processes	19	regulation of leukocyte migration	19_GO:0040011 locomotion	-2.9717857575219857	2.7711618925008046	3.8268446425560123	4305	78	239	12	5.02092050209205	1.412559337104282	207|301|351|613|1436|3569|4067|5594|5734|6347|7124|7422	AKT1|ANXA1|APP|BCR|CSF1R|IL6|LYN|MAPK1|PTGER4|CCL2|TNF|VEGFA	-1.8449428910068941	0	0.0
1	1	-2.153205349162541	-2.420206380620892	R-HSA-196854	M11	2	0.0291905744807055	Reactome Gene Sets	6	Metabolism of vitamins and cofactors		-2.9717857575219857	2.7711618925008046	3.8268446425560123	4305	78	239	12	5.02092050209205	1.412559337104282	207|801|1719|2194|3320|4023|4837|5743|5947|7276|23475|79001	AKT1|CALM1|DHFR|FASN|HSP90AA1|LPL|NNMT|PTGS2|RBP1|TTR|QPRT|VKORC1	-1.8449428910068941	0	0.0
1	1	-2.0369577207442497	-2.2905891586093565	GO:0034644	M11	2	0.029304296976557787	GO Biological Processes	19	cellular response to UV	19_GO:0050896 response to stimulus	-3.182429845481705	3.602510460251046	4.254468727608668	4305	45	239	9	3.7656903765690375	1.2313692987799818	142|1111|2033|4869|5580|5743|7157|9212|23411	PARP1|CHEK1|EP300|NPM1|PRKCD|PTGS2|TP53|AURKB|SIRT1	-2.0228881505824843	0	0.0
1	1	-2.0369577207442497	-2.2905891586093565	GO:1903557	M11	2	0.029304296976557787	GO Biological Processes	19	positive regulation of tumor necrosis factor superfamily cytokine production	19_GO:0048518 positive regulation of biological process	-2.539334535126134	3.202231520223152	3.6001104613580313	4305	45	239	8	3.3472803347280333	1.1634671669952383	351|3066|3569|3717|4023|5781|6850|120892	APP|HDAC2|IL6|JAK2|LPL|PTPN11|SYK|LRRK2	-1.4903370971463306	0	0.0
1	1	-6.562232490817744	-7.380516440421546	GO:0006979	M11	2	0.029344426756849895	GO Biological Processes	19	response to oxidative stress	19_GO:0050896 response to stimulus	-7.707362089713551	2.9860380820262677	6.731573600386106	4305	187	239	31	12.97071129707113	2.1732798980558146	25|142|207|301|351|596|695|836|983|1147|1545|1571|1728|1956|3066|3569|3717|4780|5156|5159|5580|5594|5599|5743|5970|6714|7157|7226|10013|23411|120892	ABL1|PARP1|AKT1|ANXA1|APP|BCL2|BTK|CASP3|CDK1|CHUK|CYP1B1|CYP2E1|NQO1|EGFR|HDAC2|IL6|JAK2|NFE2L2|PDGFRA|PDGFRB|PRKCD|MAPK1|MAPK8|PTGS2|RELA|SRC|TP53|TRPM2|HDAC6|SIRT1|LRRK2	-5.857503470808687	0	0.0
1	1	-14.89651535148554	-16.758995111691085	R-HSA-9006934	M11	2	0.029417939135305993	Reactome Gene Sets	6	Signaling by Receptor Tyrosine Kinases		-19.543556362044516	3.7029288702928875	11.490051992082876	4305	287	239	59	24.686192468619247	2.7891084854062056	135|207|208|523|673|801|1020|1111|1432|1956|2033|2064|2066|2099|2260|2261|2263|2321|2322|2324|2475|2554|2562|3065|3066|3320|3480|3643|3717|3718|3791|3815|3932|4067|4233|5156|5159|5290|5291|5327|5566|5578|5579|5580|5581|5594|5600|5604|5605|5770|5781|6093|6300|6446|6714|7422|7525|8841|10000	ADORA2A|AKT1|AKT2|ATP6V1A|BRAF|CALM1|CDK5|CHEK1|MAPK14|EGFR|EP300|ERBB2|ERBB4|ESR1|FGFR1|FGFR3|FGFR2|FLT1|FLT3|FLT4|MTOR|GABRA1|GABRB3|HDAC1|HDAC2|HSP90AA1|IGF1R|INSR|JAK2|JAK3|KDR|KIT|LCK|LYN|MET|PDGFRA|PDGFRB|PIK3CA|PIK3CB|PLAT|PRKACA|PRKCA|PRKCB|PRKCD|PRKCE|MAPK1|MAPK11|MAP2K1|MAP2K2|PTPN1|PTPN11|ROCK1|MAPK12|SGK1|SRC|VEGFA|YES1|HDAC3|AKT3	-16.346367727822702	0	0.0
1	1	-4.765196710911662	-4.233393338480497	R-HSA-451927	M11	2	0.02954926102379174	Reactome Gene Sets	6	Interleukin-2 family signaling		-4.765196710911662	8.036	6.686847142020452	4305	30	125	7	5.6	2.0564824336716323	3717|3718|3932|5290|5291|5293|6850	JAK2|JAK3|LCK|PIK3CA|PIK3CB|PIK3CD|SYK	-3.5262533285828463	0	0.0
1	1	-4.765196710911662	-4.233393338480497	R-HSA-9656223	M11	2	0.02954926102379174	Reactome Gene Sets	6	Signaling by RAF1 mutants		-4.765196710911662	8.036	6.686847142020452	4305	30	125	7	5.6	2.0564824336716323	673|801|3717|5594|5604|5605|6714	BRAF|CALM1|JAK2|MAPK1|MAP2K1|MAP2K2|SRC	-3.5262533285828463	0	0.0
1	1	-8.235653735541199	-7.312583477393999	WP455	M11	2	0.02968408075801876	WikiPathways	27	GPCRs, class A rhodopsin-like		-8.235653735541199	7.719310344827587	8.908417523688984	4305	58	125	13	10.4	2.7303333129857976	135|136|150|152|154|185|1128|1131|1812|3269|3358|5734|5737	ADORA2A|ADORA2B|ADRA2A|ADRA2C|ADRB2|AGTR1|CHRM1|CHRM3|DRD1|HRH1|HTR2C|PTGER4|PTGFR	-6.472501455339698	0	0.0
1	1	-3.2384721568574135	-2.8735357329327718	GO:0052548	M11	2	0.029854053733655128	GO Biological Processes	19	regulation of endopeptidase activity	19_GO:0008152 metabolic process	-3.2384721568574135	2.8336708860759496	4.060559814702429	4305	158	125	13	10.4	2.7303333129857976	135|207|866|1457|3065|3717|3932|5468|5743|6714|6850|7124|7422	ADORA2A|AKT1|SERPINA6|CSNK2A1|HDAC1|JAK2|LCK|PPARG|PTGS2|SRC|SYK|TNF|VEGFA	-2.2774427532152623	0	0.0
1	1	-2.1836778046262024	-2.461611370214477	WP2877	M11	2	0.029915636586586025	WikiPathways	27	Vitamin D receptor pathway		-2.5024878121129954	2.5732217573221754	3.3769078675085096	4305	77	239	11	4.602510460251046	1.3553982315394193	154|595|898|1017|1577|5243|5467|5734|6256|7040|7421	ADRB2|CCND1|CCNE1|CDK2|CYP3A5|ABCB1|PPARD|PTGER4|RXRA|TGFB1|VDR	-1.469404077927002	0	0.0
1	1	-17.141173791316437	-15.193227331526675	WP2261	M11	2	0.030121888640974426	WikiPathways	27	Glioblastoma signaling pathways		-18.827502683374355	7.068216725809014	13.196576421850265	4305	79	239	31	12.97071129707113	2.1732798980558146	207|208|595|673|898|1017|1019|1956|2033|2064|2260|2263|3480|4233|5156|5159|5290|5291|5293|5294|5578|5579|5580|5594|5604|5605|5728|5894|6714|7157|10000	AKT1|AKT2|CCND1|BRAF|CCNE1|CDK2|CDK4|EGFR|EP300|ERBB2|FGFR1|FGFR2|IGF1R|MET|PDGFRA|PDGFRB|PIK3CA|PIK3CB|PIK3CD|PIK3CG|PRKCA|PRKCB|PRKCD|MAPK1|MAP2K1|MAP2K2|PTEN|RAF1|SRC|TP53|AKT3	-15.727224062160596	0	0.0
1	1	-6.920339523887755	-7.807702164045459	WP3888	M11	2	0.03012493646337	WikiPathways	27	VEGFA-VEGFR2 signaling pathway		-8.844655839562762	2.809958158995816	7.148163952591612	4305	250	239	39	16.317991631799163	2.3902892038783947	25|154|207|301|595|596|598|1432|2321|2475|2932|3065|3320|3791|4860|5290|5578|5579|5580|5581|5594|5599|5604|5605|5743|5770|5781|5894|5970|6093|6198|6300|6347|6714|7422|9734|9759|10014|51564	ABL1|ADRB2|AKT1|ANXA1|CCND1|BCL2|BCL2L1|MAPK14|FLT1|MTOR|GSK3B|HDAC1|HSP90AA1|KDR|PNP|PIK3CA|PRKCA|PRKCB|PRKCD|PRKCE|MAPK1|MAPK8|MAP2K1|MAP2K2|PTGS2|PTPN1|PTPN11|RAF1|RELA|ROCK1|RPS6KB1|MAPK12|CCL2|SRC|VEGFA|HDAC9|HDAC4|HDAC5|HDAC7	-6.84931932654105	0	0.0
1	1	-10.23037416820341	-9.065429459087799	R-HSA-388396	M11	2	0.030186478148750195	Reactome Gene Sets	6	GPCR downstream signalling		-10.23037416820341	4.0861016949152535	8.431898821310076	4305	236	125	28	22.4	3.7290642257810465	135|136|150|152|154|185|207|208|301|695|801|1020|1128|1131|1812|1956|3269|3358|5290|5294|5579|5580|5581|5594|5734|5737|6714|10000	ADORA2A|ADORA2B|ADRA2A|ADRA2C|ADRB2|AGTR1|AKT1|AKT2|ANXA1|BTK|CALM1|CDK5|CHRM1|CHRM3|DRD1|EGFR|HRH1|HTR2C|PIK3CA|PIK3CG|PRKCB|PRKCD|PRKCE|MAPK1|PTGER4|PTGFR|SRC|AKT3	-8.184453209312244	0	0.0
1	1	-15.820215164917919	-14.017246331084914	GO:0018209	M11	2	0.030213174034167123	GO Biological Processes	19	peptidyl-serine modification	19_GO:0008152 metabolic process	-17.07303371949839	4.878399581589958	11.475888873156842	4305	144	239	39	16.317991631799163	2.3902892038783947	142|207|208|596|983|1017|1020|1147|1432|1457|1812|2475|2932|3551|5347|5566|5578|5579|5580|5581|5591|5594|5599|5605|6093|6198|6300|6446|6714|6790|6850|7046|7150|9212|10000|10038|10769|11200|120892	PARP1|AKT1|AKT2|BCL2|CDK1|CDK2|CDK5|CHUK|MAPK14|CSNK2A1|DRD1|MTOR|GSK3B|IKBKB|PLK1|PRKACA|PRKCA|PRKCB|PRKCD|PRKCE|PRKDC|MAPK1|MAPK8|MAP2K2|ROCK1|RPS6KB1|MAPK12|SGK1|SRC|AURKA|SYK|TGFBR1|TOP1|AURKB|AKT3|PARP2|PLK2|CHEK2|LRRK2	-14.139086520051157	0	0.0
1	1	-7.321580333124655	-6.485817607265007	GO:0016572	M11	2	0.030265033624288673	GO Biological Processes	19	histone phosphorylation	19_GO:0008152 metabolic process	-7.321580333124655	11.070000000000002	9.243615199748294	4305	28	125	9	7.2	2.3119861591281206	983|1017|1020|1812|3717|5579|5580|6790|9212	CDK1|CDK2|CDK5|DRD1|JAK2|PRKCB|PRKCD|AURKA|AURKB	-5.697456793858539	0	0.0
1	1	-2.0781167144117565	-2.3463593507126483	GO:0032092	M11	2	0.030313491626194233	GO Biological Processes	19	positive regulation of protein binding	19_GO:0065007 biological regulation	-2.603495114007244	3.275009509319133	3.6770978094903257	4305	44	239	8	3.3472803347280333	1.1634671669952383	25|351|1020|2033|2932|3326|6135|120892	ABL1|APP|CDK5|EP300|GSK3B|HSP90AB1|RPL11|LRRK2	-1.5498417048853879	0	0.0
1	1	-2.0781167144117565	-2.3463593507126483	GO:0032760	M11	2	0.030313491626194233	GO Biological Processes	19	positive regulation of tumor necrosis factor production	19_GO:0048518 positive regulation of biological process	-2.603495114007244	3.275009509319133	3.6770978094903257	4305	44	239	8	3.3472803347280333	1.1634671669952383	351|3066|3569|3717|4023|5781|6850|120892	APP|HDAC2|IL6|JAK2|LPL|PTPN11|SYK|LRRK2	-1.5498417048853879	0	0.0
1	1	-2.0781167144117565	-2.3463593507126483	R-HSA-190236	M11	2	0.030313491626194233	Reactome Gene Sets	6	Signaling by FGFR		-2.603495114007244	3.275009509319133	3.6770978094903257	4305	44	239	8	3.3472803347280333	1.1634671669952383	673|2260|2261|2263|5290|5594|5781|6714	BRAF|FGFR1|FGFR3|FGFR2|PIK3CA|MAPK1|PTPN11|SRC	-1.5498417048853879	0	0.0
1	1	-2.457434467962512	-2.1757539940360027	WP4949	M11	2	0.030398123909361585	WikiPathways	27	16p11.2 proximal deletion syndrome		-2.5075097130767157	3.502440725244073	3.655134536265393	4305	36	239	7	2.928870292887029	1.0906770153747272	2099|2908|5468|5728|7157|8841|23475	ESR1|NR3C1|PPARG|PTEN|TP53|HDAC3|QPRT	-1.4741778814935704	0	0.0
1	1	-6.812741141156713	-6.0318301511394905	GO:0009617	M11	2	0.030398484007231552	GO Biological Processes	19	response to bacterium	19_GO:0044419 biological process involved in interspecies interaction between organisms	-7.280508790918331	2.7519177126917715	6.404473286454738	4305	216	239	33	13.807531380753138	2.2314837505699816	25|207|613|836|1019|1432|1571|2147|2263|3066|3569|3717|4023|4067|4129|5467|5580|5581|5594|5599|5734|5737|5743|5914|5970|6198|6347|6714|6850|6915|7040|7124|9971	ABL1|AKT1|BCR|CASP3|CDK4|MAPK14|CYP2E1|F2|FGFR2|HDAC2|IL6|JAK2|LPL|LYN|MAOB|PPARD|PRKCD|PRKCE|MAPK1|MAPK8|PTGER4|PTGFR|PTGS2|RARA|RELA|RPS6KB1|CCL2|SRC|SYK|TBXA2R|TGFB1|TNF|NR1H4	-5.482705406242735	0	0.0
1	1	-12.201129020566796	-10.79855457789202	GO:0043549	M11	2	0.03049116820826092	GO Biological Processes	19	regulation of kinase activity	19_GO:0008152 metabolic process	-13.78289576098281	2.807151007987828	9.008099409267217	4305	385	239	60	25.10460251046025	2.80482189698355	25|135|150|152|154|207|351|595|801|836|898|1020|1436|1956|2064|2066|2147|2260|2261|2263|2321|2322|2324|2475|3156|3320|3326|3480|3643|3717|3791|3815|4067|4233|4869|4921|5156|5159|5290|5291|5294|5347|5468|5569|5580|5604|5605|5728|5770|5979|6714|6850|7010|7040|7124|7422|8850|10461|23411|120892	ABL1|ADORA2A|ADRA2A|ADRA2C|ADRB2|AKT1|APP|CCND1|CALM1|CASP3|CCNE1|CDK5|CSF1R|EGFR|ERBB2|ERBB4|F2|FGFR1|FGFR3|FGFR2|FLT1|FLT3|FLT4|MTOR|HMGCR|HSP90AA1|HSP90AB1|IGF1R|INSR|JAK2|KDR|KIT|LYN|MET|NPM1|DDR2|PDGFRA|PDGFRB|PIK3CA|PIK3CB|PIK3CG|PLK1|PPARG|PKIA|PRKCD|MAP2K1|MAP2K2|PTEN|PTPN1|RET|SRC|SYK|TEK|TGFB1|TNF|VEGFA|KAT2B|MERTK|SIRT1|LRRK2	-11.244871458524928	0	0.0
1	1	-5.391797949015513	-6.096222778780476	GO:2001233	M11	2	0.03065910335888211	GO Biological Processes	19	regulation of apoptotic signaling pathway	19_GO:0023052 signaling	-6.096222778780476	2.7798105897546277	5.822829046044819	4305	202	207	27	13.043478260869565	2.340790878513763	135|142|207|367|596|598|1457|2260|2932|3065|3717|3932|4170|4780|5291|5743|5770|5894|5970|5979|6198|6714|7046|7124|7157|23411|120892	ADORA2A|PARP1|AKT1|AR|BCL2|BCL2L1|CSNK2A1|FGFR1|GSK3B|HDAC1|JAK2|LCK|MCL1|NFE2L2|PIK3CB|PTGS2|PTPN1|RAF1|RELA|RET|RPS6KB1|SRC|TGFBR1|TNF|TP53|SIRT1|LRRK2	-4.645927701211862	0	0.0
1	1	-3.509748385712769	-3.1040880105235034	GO:0048146	M11	2	0.030667554418197573	GO Biological Processes	19	positive regulation of fibroblast proliferation	19_GO:0048518 positive regulation of biological process	-3.509748385712769	6.261818181818183	5.24662690689289	4305	33	125	6	4.8	1.9119832635250757	25|1019|1956|2099|5156|5159	ABL1|CDK4|EGFR|ESR1|PDGFRA|PDGFRB	-2.4936884512382496	0	0.0
1	1	-8.300307505676603	-9.38575897495713	GO:1903530	M11	2	0.03068662753442397	GO Biological Processes	19	regulation of secretion by cell	19_GO:0051179 localization	-10.223691703391014	3.3084279736999402	8.019138017341165	4305	196	239	36	15.06276150627615	2.3136753409673223	18|135|136|150|152|185|301|613|1020|1080|1595|1812|2550|2932|3156|3358|3569|3689|3717|3767|3783|4067|4129|5467|5468|5579|5581|5781|6850|7040|7124|7226|9971|23621|116443|120892	ABAT|ADORA2A|ADORA2B|ADRA2A|ADRA2C|AGTR1|ANXA1|BCR|CDK5|CFTR|CYP51A1|DRD1|GABBR1|GSK3B|HMGCR|HTR2C|IL6|ITGB2|JAK2|KCNJ11|KCNN4|LYN|MAOB|PPARD|PPARG|PRKCB|PRKCE|PTPN11|SYK|TGFB1|TNF|TRPM2|NR1H4|BACE1|GRIN3A|LRRK2	-8.033681653796322	0	0.0
1	1	-3.739484475058079	-4.231541840368685	GO:0045861	M11	2	0.030865370771534062	GO Biological Processes	19	negative regulation of proteolysis	19_GO:0048519 negative regulation of biological process	-4.4881441381211	2.8052335551135195	4.903664796736682	4305	122	239	19	7.949790794979079	1.7498115927437183	135|207|351|866|1020|1457|2147|3326|5327|5743|5894|6093|6135|6714|7124|7157|7422|10013|120892	ADORA2A|AKT1|APP|SERPINA6|CDK5|CSNK2A1|F2|HSP90AB1|PLAT|PTGS2|RAF1|ROCK1|RPL11|SRC|TNF|TP53|VEGFA|HDAC6|LRRK2	-3.0833471933975387	0	0.0
1	1	-3.6407437626139467	-4.122418511447272	GO:1901989	M11	2	0.03102310191574431	GO Biological Processes	19	positive regulation of cell cycle phase transition	19_GO:0048518 positive regulation of biological process	-4.22867117334649	3.726734958880392	5.068356876429017	4305	58	239	12	5.02092050209205	1.412559337104282	207|301|351|595|983|1019|1956|4869|4921|6240|6241|11200	AKT1|ANXA1|APP|CCND1|CDK1|CDK4|EGFR|NPM1|DDR2|RRM1|RRM2|CHEK2	-2.876063253905751	0	0.0
1	1	-5.211459290766796	-5.903005170459451	GO:0017157	M11	2	0.031110175488219483	GO Biological Processes	19	regulation of exocytosis	19_GO:0051179 localization	-5.903005170459451	4.273377010125074	6.3389883773388815	4305	73	207	15	7.246376811594203	1.801941658435389	135|136|150|301|613|1020|1080|1812|2932|4067|5579|6850|23621|116443|120892	ADORA2A|ADORA2B|ADRA2A|ANXA1|BCR|CDK5|CFTR|DRD1|GSK3B|LYN|PRKCB|SYK|BACE1|GRIN3A|LRRK2	-4.485321312851959	0	0.0
1	1	-2.162313743189926	-2.449653654744885	GO:0005979	M11	2	0.031151554939832016	GO Biological Processes	19	regulation of glycogen biosynthetic process	19_GO:0008152 metabolic process	-3.174201183050806	6.433054393305439	4.93605747843808	4305	14	239	5	2.092050209205021	0.9257550279240406	207|208|2931|2932|3643	AKT1|AKT2|GSK3A|GSK3B|INSR	-2.019062757930988	0	0.0
1	1	-2.162313743189926	-2.449653654744885	GO:0010962	M11	2	0.031151554939832016	GO Biological Processes	19	regulation of glucan biosynthetic process	19_GO:0008152 metabolic process	-3.174201183050806	6.433054393305439	4.93605747843808	4305	14	239	5	2.092050209205021	0.9257550279240406	207|208|2931|2932|3643	AKT1|AKT2|GSK3A|GSK3B|INSR	-2.019062757930988	0	0.0
1	1	-2.162313743189926	-2.449653654744885	GO:0035308	M11	2	0.031151554939832016	GO Biological Processes	19	negative regulation of protein dephosphorylation	19_GO:0048519 negative regulation of biological process	-2.449653654744885	5.942028985507245	4.1622232980422345	4305	14	207	4	1.932367149758454	0.9568029296846047	2932|3551|6093|7124	GSK3B|IKBKB|ROCK1|TNF	-1.6541526981626133	0	0.0
1	1	-2.162313743189926	-2.449653654744885	GO:0060512	M11	2	0.031151554939832016	GO Biological Processes	19	prostate gland morphogenesis	19_GO:0022414 reproductive process	-2.449653654744885	5.942028985507245	4.1622232980422345	4305	14	207	4	1.932367149758454	0.9568029296846047	367|2099|2263|5916	AR|ESR1|FGFR2|RARG	-1.6541526981626133	0	0.0
1	1	-2.162313743189926	-2.449653654744885	R-HSA-400042	M11	2	0.031151554939832016	Reactome Gene Sets	6	Adrenaline,noradrenaline inhibits insulin secretion		-2.449653654744885	5.942028985507245	4.1622232980422345	4305	14	207	4	1.932367149758454	0.9568029296846047	150|152|775|776	ADRA2A|ADRA2C|CACNA1C|CACNA1D	-1.6541526981626133	0	0.0
1	1	-2.162313743189926	-2.449653654744885	WP3935	M11	2	0.031151554939832016	WikiPathways	27	Leptin-insulin signaling overlap		-2.449653654744885	5.942028985507245	4.1622232980422345	4305	14	207	4	1.932367149758454	0.9568029296846047	207|3643|3717|5294	AKT1|INSR|JAK2|PIK3CG	-1.6541526981626133	0	0.0
1	1	-2.4806487426878774	-2.1892526076499026	R-HSA-3700989	M11	2	0.031199388721230292	Reactome Gene Sets	6	Transcriptional Regulation by TP53		-2.8243340271612474	1.935928518359207	3.4047577906779822	4305	214	239	23	9.623430962343097	1.90762911488239	207|208|898|983|1017|1020|1111|1432|1457|2033|2475|3065|3066|4869|5600|5728|6446|6790|7157|9212|10000|10769|11200	AKT1|AKT2|CCNE1|CDK1|CDK2|CDK5|CHEK1|MAPK14|CSNK2A1|EP300|MTOR|HDAC1|HDAC2|NPM1|MAPK11|PTEN|SGK1|AURKA|TP53|AURKB|AKT3|PLK2|CHEK2	-1.7228957404202503	0	0.0
1	1	-2.1205046208939393	-2.403938693573284	GO:0045833	M11	2	0.03132253550100228	GO Biological Processes	19	negative regulation of lipid metabolic process	19_GO:0048519 negative regulation of biological process	-2.403938693573284	3.3855746545331984	3.5330993031055753	4305	43	207	7	3.3816425120772946	1.256343796466174	150|207|476|5294|7124|23411|27198	ADRA2A|AKT1|ATP1A1|PIK3CG|TNF|SIRT1|HCAR1	-1.6145657017356667	0	0.0
1	1	-2.1205046208939393	-2.403938693573284	M254	M11	2	0.03132253550100228	Canonical Pathways	11	PID MYC REPRESS PATHWAY		-2.403938693573284	3.3855746545331984	3.5330993031055753	4305	43	207	7	3.3816425120772946	1.256343796466174	595|596|2033|2064|3065|5159|8841	CCND1|BCL2|EP300|ERBB2|HDAC1|PDGFRB|HDAC3	-1.6145657017356667	0	0.0
1	1	-2.7993905710508056	-3.173671909522226	GO:0001558	M11	2	0.03133077376042381	GO Biological Processes	19	regulation of cell growth	19_GO:0040007 growth	-3.6247046947654704	2.2515690376569037	4.109983683979028	4305	176	239	22	9.205020920502092	1.8700118383973248	25|185|207|596|1020|1457|1956|2064|2100|2147|2475|2931|2932|5465|5467|6446|7040|7046|7157|7422|10038|23411	ABL1|AGTR1|AKT1|BCL2|CDK5|CSNK2A1|EGFR|ERBB2|ESR2|F2|MTOR|GSK3A|GSK3B|PPARA|PPARD|SGK1|TGFB1|TGFBR1|TP53|VEGFA|PARP2|SIRT1	-2.3817585699829804	0	0.0
1	1	-3.8360416943216458	-4.349981301723822	GO:0000086	M11	2	0.03139128778714961	GO Biological Processes	19	G2/M transition of mitotic cell cycle	19_GO:0009987 cellular process	-4.349981301723822	5.737131434282857	5.752159398902706	4305	29	207	8	3.864734299516908	1.3397260855411317	801|983|1017|1111|5243|5347|6790|11200	CALM1|CDK1|CDK2|CHEK1|ABCB1|PLK1|AURKA|CHEK2	-3.17190895794908	0	0.0
1	1	-3.8360416943216458	-4.349981301723822	GO:0042311	M11	2	0.03139128778714961	GO Biological Processes	19	vasodilation	19_GO:0032501 multicellular organismal process	-4.349981301723822	5.737131434282857	5.752159398902706	4305	29	207	8	3.864734299516908	1.3397260855411317	135|136|150|154|1812|3778|5467|7124	ADORA2A|ADORA2B|ADRA2A|ADRB2|DRD1|KCNMA1|PPARD|TNF	-3.17190895794908	0	0.0
1	1	-5.820032678363138	-6.6004626795981505	GO:0031347	M11	2	0.03141702398909452	GO Biological Processes	19	regulation of defense response	19_GO:0050896 response to stimulus	-6.6004626795981505	2.5800915331807777	5.978902409275704	4305	266	207	33	15.942028985507246	2.544345450195831	135|136|185|301|351|613|1432|2033|2099|3320|3551|3569|3717|4023|4067|4780|5294|5465|5467|5468|5591|5734|5743|5770|5970|6714|6850|7010|7124|7525|9971|10769|120892	ADORA2A|ADORA2B|AGTR1|ANXA1|APP|BCR|MAPK14|EP300|ESR1|HSP90AA1|IKBKB|IL6|JAK2|LPL|LYN|NFE2L2|PIK3CG|PPARA|PPARD|PPARG|PRKDC|PTGER4|PTGS2|PTPN1|RELA|SRC|SYK|TEK|TNF|YES1|NR1H4|PLK2|LRRK2	-5.082352297797654	0	0.0
1	1	-7.128520879537094	-8.094521199627133	GO:0035150	M11	2	0.031728228663711056	GO Biological Processes	19	regulation of tube size	19_GO:0065007 biological regulation	-8.094521199627133	5.639891918447555	8.064532605880315	4305	59	207	16	7.729468599033816	1.8561845640053805	25|135|136|150|152|154|185|1131|1812|3269|3778|5467|5743|6093|6915|7124	ABL1|ADORA2A|ADORA2B|ADRA2A|ADRA2C|ADRB2|AGTR1|CHRM3|DRD1|HRH1|KCNMA1|PPARD|PTGS2|ROCK1|TBXA2R|TNF	-6.355970414430968	0	0.0
1	1	-3.694635278679647	-4.195310140848645	GO:1901216	M11	2	0.031728664493025915	GO Biological Processes	19	positive regulation of neuron death	19_GO:0048518 positive regulation of biological process	-5.026384062592293	4.108125963444175	5.726577988909931	4305	57	239	13	5.439330543933054	1.4669963872189893	25|142|836|1020|1728|2932|3689|4170|4921|7124|7157|7226|23621	ABL1|PARP1|CASP3|CDK5|NQO1|GSK3B|ITGB2|MCL1|DDR2|TNF|TP53|TRPM2|BACE1	-3.543105782499434	0	0.0
1	1	-3.694635278679647	-4.195310140848645	GO:0051048	M11	2	0.031728664493025915	GO Biological Processes	19	negative regulation of secretion	19_GO:0051179 localization	-4.307754457512738	3.7921162739484693	5.144344786834987	4305	57	239	12	5.02092050209205	1.412559337104282	18|150|152|301|613|1595|2550|3156|3767|4129|5781|7124	ABAT|ADRA2A|ADRA2C|ANXA1|BCR|CYP51A1|GABBR1|HMGCR|KCNJ11|MAOB|PTPN11|TNF	-2.934474564235242	0	0.0
1	1	-3.694635278679647	-4.195310140848645	GO:0007189	M11	2	0.031728664493025915	GO Biological Processes	19	adenylate cyclase-activating G protein-coupled receptor signaling pathway	19_GO:0023052 signaling	-4.195310140848645	4.013475718281209	5.146929235420528	4305	57	207	11	5.314009661835748	1.5590816501310376	135|136|150|152|154|1812|5144|5734|5737|6915|139760	ADORA2A|ADORA2B|ADRA2A|ADRA2C|ADRB2|DRD1|PDE4D|PTGER4|PTGFR|TBXA2R|GPR119	-3.0418111834436408	0	0.0
1	1	-2.5836827654741956	-2.2748004334170284	GO:0010948	M11	2	0.03178793868502616	GO Biological Processes	19	negative regulation of cell cycle process	19_GO:0048519 negative regulation of biological process	-3.4635315968496365	2.509945812469991	4.101556889752947	4305	122	239	17	7.112970711297071	1.662662479919971	595|596|983|1017|1111|1432|4869|5347|5591|5728|5781|6347|7157|8850|9212|10769|11200	CCND1|BCL2|CDK1|CDK2|CHEK1|MAPK14|NPM1|PLK1|PRKDC|PTEN|PTPN11|CCL2|TP53|KAT2B|AURKB|PLK2|CHEK2	-2.2508702759716144	0	0.0
1	1	-3.6996849356265833	-3.257141750674237	GO:0042752	M11	2	0.03180639714827094	GO Biological Processes	19	regulation of circadian rhythm	19_GO:0048511 rhythmic process	-3.6996849356265833	4.305000000000001	4.890086875910214	4305	72	125	9	7.2	2.3119861591281206	135|983|2475|2932|5468|5599|6097|7153|8841	ADORA2A|CDK1|MTOR|GSK3B|PPARG|MAPK8|RORC|TOP2A|HDAC3	-2.6496571425207747	0	0.0
1	1	-2.404428018891574	-2.1162498590498835	GO:0070997	M11	2	0.031873334887213334	GO Biological Processes	19	neuron death	19_GO:0009987 cellular process	-3.119022025662891	3.894605902974104	4.286763209005237	4305	37	239	8	3.3472803347280333	1.1634671669952383	208|351|596|598|836|1020|7157|120892	AKT2|APP|BCL2|BCL2L1|CASP3|CDK5|TP53|LRRK2	-1.9681334110940456	0	0.0
1	1	-2.404428018891574	-2.1162498590498835	GO:0001942	M11	2	0.031873334887213334	GO Biological Processes	19	hair follicle development	19_GO:0032502 developmental process	-2.43700790005794	3.407780165102341	3.5657992048341405	4305	37	239	7	2.928870292887029	1.0906770153747272	596|1956|2263|3065|3066|5970|6608	BCL2|EGFR|FGFR2|HDAC1|HDAC2|RELA|SMO	-1.4127625722941448	0	0.0
1	1	-2.404428018891574	-2.1162498590498835	GO:0032414	M11	2	0.031873334887213334	GO Biological Processes	19	positive regulation of ion transmembrane transporter activity	19_GO:0051179 localization	-2.43700790005794	3.407780165102341	3.5657992048341405	4305	37	239	7	2.928870292887029	1.0906770153747272	154|486|801|1020|1080|5243|6347	ADRB2|FXYD2|CALM1|CDK5|CFTR|ABCB1|CCL2	-1.4127625722941448	0	0.0
1	1	-2.404428018891574	-2.1162498590498835	GO:0045055	M11	2	0.031873334887213334	GO Biological Processes	19	regulated exocytosis	19_GO:0051179 localization	-2.43700790005794	3.407780165102341	3.5657992048341405	4305	37	239	7	2.928870292887029	1.0906770153747272	695|1020|3815|4067|5293|5294|6850	BTK|CDK5|KIT|LYN|PIK3CD|PIK3CG|SYK	-1.4127625722941448	0	0.0
1	1	-5.332970556241031	-6.067087397538576	WP4549	M11	2	0.03219794339089965	WikiPathways	27	Fragile X syndrome		-6.7458918370093635	4.312864635511815	6.823525722383868	4305	71	239	17	7.112970711297071	1.662662479919971	18|207|351|673|2475|2554|5291|5566|5578|5594|5604|5605|5728|5781|5894|6198|6714	ABAT|AKT1|APP|BRAF|MTOR|GABRA1|PIK3CB|PRKACA|PRKCA|MAPK1|MAP2K1|MAP2K2|PTEN|PTPN11|RAF1|RPS6KB1|SRC	-5.016064620218055	0	0.0
1	1	-2.800592153421649	-2.461611370214477	GO:0001667	M11	2	0.032209014881748654	GO Biological Processes	19	ameboidal-type cell migration	19_GO:0040011 locomotion	-4.821228882239695	3.5089387599847846	5.385416898956994	4305	77	239	15	6.2761506276150625	1.5688188079373753	25|207|1545|2066|3791|3815|5290|5467|5728|5781|5979|6093|6608|7046|7422	ABL1|AKT1|CYP1B1|ERBB4|KDR|KIT|PIK3CA|PPARD|PTEN|PTPN11|RET|ROCK1|SMO|TGFBR1|VEGFA	-3.3683332311405567	0	0.0
1	1	-7.216565474341428	-8.213269253556563	GO:0035296	M11	2	0.0322979408655959	GO Biological Processes	19	regulation of tube diameter	19_GO:0065007 biological regulation	-8.213269253556563	5.737131434282857	8.162508150565637	4305	58	207	16	7.729468599033816	1.8561845640053805	25|135|136|150|152|154|185|1131|1812|3269|3778|5467|5743|6093|6915|7124	ABL1|ADORA2A|ADORA2B|ADRA2A|ADRA2C|ADRB2|AGTR1|CHRM3|DRD1|HRH1|KCNMA1|PPARD|PTGS2|ROCK1|TBXA2R|TNF	-6.45541331316501	0	0.0
1	1	-7.216565474341428	-8.213269253556563	GO:0097746	M11	2	0.0322979408655959	GO Biological Processes	19	blood vessel diameter maintenance	19_GO:0032501 multicellular organismal process	-8.213269253556563	5.737131434282857	8.162508150565637	4305	58	207	16	7.729468599033816	1.8561845640053805	25|135|136|150|152|154|185|1131|1812|3269|3778|5467|5743|6093|6915|7124	ABL1|ADORA2A|ADORA2B|ADRA2A|ADRA2C|ADRB2|AGTR1|CHRM3|DRD1|HRH1|KCNMA1|PPARD|PTGS2|ROCK1|TBXA2R|TNF	-6.45541331316501	0	0.0
1	1	-3.926360785340553	-4.472041583520235	R-HSA-187687	M11	2	0.032487178764078584	Reactome Gene Sets	6	Signalling to ERKs		-4.472041583520235	5.942028985507245	5.895898601036133	4305	28	207	8	3.864734299516908	1.3397260855411317	673|1432|5594|5600|5604|5605|6300|6714	BRAF|MAPK14|MAPK1|MAPK11|MAP2K1|MAP2K2|MAPK12|SRC	-3.2757564109759727	0	0.0
1	1	-2.557491760194201	-2.2446950401100887	GO:0098609	M11	2	0.03256815416512837	GO Biological Processes	19	cell-cell adhesion	19_GO:0009987 cellular process	-2.557491760194201	2.8000000000000003	3.5021604847284906	4305	123	125	10	8.0	2.426520142096496	301|596|1956|3689|5156|5291|5294|6714|6850|7124	ANXA1|BCL2|EGFR|ITGB2|PDGFRA|PIK3CB|PIK3CG|SRC|SYK|TNF	-1.739457505916709	0	0.0
1	1	-8.73149906588689	-9.953130734528479	GO:0003018	M11	2	0.03269081811335739	GO Biological Processes	19	vascular process in circulatory system	19_GO:0032501 multicellular organismal process	-10.255950675563868	4.548624318498796	8.659531217633676	4305	99	239	25	10.460251046025105	1.9796118260474578	25|135|136|150|152|154|185|613|1131|1812|3269|3643|3778|5243|5467|5743|6093|6714|6915|7010|7040|7124|7422|7525|9429	ABL1|ADORA2A|ADORA2B|ADRA2A|ADRA2C|ADRB2|AGTR1|BCR|CHRM3|DRD1|HRH1|INSR|KCNMA1|ABCB1|PPARD|PTGS2|ROCK1|SRC|TBXA2R|TEK|TGFB1|TNF|VEGFA|YES1|ABCG2	-8.062089556500887	0	0.0
1	1	-3.6531720600808595	-3.204585531179424	GO:0002263	M11	2	0.03270650230281724	GO Biological Processes	19	cell activation involved in immune response	19_GO:0002376 immune system process	-4.453584740746099	3.454462085172236	5.1273896571928255	4305	73	239	14	5.857740585774058	1.5190022790896067	25|351|695|2475|3569|3815|4067|5293|5294|5581|5734|6097|6850|7157	ABL1|APP|BTK|MTOR|IL6|KIT|LYN|PIK3CD|PIK3CG|PRKCE|PTGER4|RORC|SYK|TP53	-3.0557366559778663	0	0.0
1	1	-4.100443830004666	-3.59607690751217	GO:0043523	M11	2	0.032765904211363495	GO Biological Processes	19	regulation of neuron apoptotic process	19_GO:0050789 regulation of biological process	-4.466248375174453	2.8948744769874475	4.925818674518658	4305	112	239	18	7.531380753138075	1.7070079273016225	25|135|142|596|598|836|1020|1728|2558|3326|3717|4170|5290|6093|6347|7124|7157|23621	ABL1|ADORA2A|PARP1|BCL2|BCL2L1|CASP3|CDK5|NQO1|GABRA5|HSP90AB1|JAK2|MCL1|PIK3CA|ROCK1|CCL2|TNF|TP53|BACE1	-3.0666734711057138	0	0.0
1	1	-5.740386171762897	-5.034182313498092	GO:0051881	M11	2	0.032771793099224844	GO Biological Processes	19	regulation of mitochondrial membrane potential	19_GO:0065007 biological regulation	-5.740386171762897	8.88774193548387	7.621128392883849	4305	31	125	8	6.4	2.189136816190345	25|135|142|207|208|596|6714|120892	ABL1|ADORA2A|PARP1|AKT1|AKT2|BCL2|SRC|LRRK2	-4.3471096500691475	0	0.0
1	1	-6.6002324561620505	-5.787030921043381	GO:0051345	M11	2	0.03282409965606692	GO Biological Processes	19	positive regulation of hydrolase activity	19_GO:0065007 biological regulation	-6.984951133031361	2.6775415582946964	6.221734575740858	4305	222	239	33	13.807531380753138	2.2314837505699816	185|207|208|351|613|801|1956|2064|2099|2260|2261|2263|2321|2475|2932|3326|3717|3815|3932|4067|5156|5159|5468|5580|5599|6093|6300|6347|6850|7124|7422|23411|120892	AGTR1|AKT1|AKT2|APP|BCR|CALM1|EGFR|ERBB2|ESR1|FGFR1|FGFR3|FGFR2|FLT1|MTOR|GSK3B|HSP90AB1|JAK2|KIT|LCK|LYN|PDGFRA|PDGFRB|PPARG|PRKCD|MAPK8|ROCK1|MAPK12|CCL2|SYK|TNF|VEGFA|SIRT1|LRRK2	-5.232327719573486	0	0.0
1	1	-2.257835140272743	-2.579296384481002	GO:0001893	M11	2	0.03322849942814243	GO Biological Processes	19	maternal placenta development	19_GO:0022414 reproductive process	-2.579296384481002	6.399108138238573	4.381261472551297	4305	13	207	4	1.932367149758454	0.9568029296846047	207|5467|5743|7421	AKT1|PPARD|PTGS2|VDR	-1.7551730787319995	0	0.0
1	1	-2.257835140272743	-2.579296384481002	GO:0048265	M11	2	0.03322849942814243	GO Biological Processes	19	response to pain	19_GO:0032501 multicellular organismal process	-2.579296384481002	6.399108138238573	4.381261472551297	4305	13	207	4	1.932367149758454	0.9568029296846047	207|2475|5979|6335	AKT1|MTOR|RET|SCN9A	-1.7551730787319995	0	0.0
1	1	-2.257835140272743	-2.579296384481002	GO:0050857	M11	2	0.03322849942814243	GO Biological Processes	19	positive regulation of antigen receptor-mediated signaling pathway	19_GO:0002376 immune system process	-2.579296384481002	6.399108138238573	4.381261472551297	4305	13	207	4	1.932367149758454	0.9568029296846047	3783|3932|5579|5970	KCNN4|LCK|PRKCB|RELA	-1.7551730787319995	0	0.0
1	1	-2.257835140272743	-2.579296384481002	GO:0060740	M11	2	0.03322849942814243	GO Biological Processes	19	prostate gland epithelium morphogenesis	19_GO:0022414 reproductive process	-2.579296384481002	6.399108138238573	4.381261472551297	4305	13	207	4	1.932367149758454	0.9568029296846047	367|2099|2263|5916	AR|ESR1|FGFR2|RARG	-1.7551730787319995	0	0.0
1	1	-2.257835140272743	-2.579296384481002	GO:0150077	M11	2	0.03322849942814243	GO Biological Processes	19	regulation of neuroinflammatory response	19_GO:0050896 response to stimulus	-2.579296384481002	6.399108138238573	4.381261472551297	4305	13	207	4	1.932367149758454	0.9568029296846047	3569|5743|7124|120892	IL6|PTGS2|TNF|LRRK2	-1.7551730787319995	0	0.0
1	1	-2.257835140272743	-2.579296384481002	R-HSA-9671555	M11	2	0.03322849942814243	Reactome Gene Sets	6	Signaling by PDGFR in disease		-2.579296384481002	6.399108138238573	4.381261472551297	4305	13	207	4	1.932367149758454	0.9568029296846047	3791|5156|5290|5291	KDR|PDGFRA|PIK3CA|PIK3CB	-1.7551730787319995	0	0.0
1	1	-3.833220758696092	-4.38041584080721	R-HSA-187037	M11	2	0.03331015899487255	Reactome Gene Sets	6	Signaling by NTRK1 (TRKA)		-4.38041584080721	3.42540494458653	5.075429773577822	4305	85	207	14	6.763285024154589	1.7453685823899043	135|673|1020|1432|2033|5290|5291|5594|5600|5604|5605|6300|6446|6714	ADORA2A|BRAF|CDK5|MAPK14|EP300|PIK3CA|PIK3CB|MAPK1|MAPK11|MAP2K1|MAP2K2|MAPK12|SGK1|SRC	-3.1993647471551374	0	0.0
1	1	-2.2092170054364066	-2.524904560490365	GO:0019217	M11	2	0.03334172461118046	GO Biological Processes	19	regulation of fatty acid metabolic process	19_GO:0008152 metabolic process	-2.80918103109831	3.514644351464435	3.922033474613956	4305	41	239	8	3.3472803347280333	1.1634671669952383	207|208|301|5465|5467|5468|5743|23411	AKT1|AKT2|ANXA1|PPARA|PPARD|PPARG|PTGS2|SIRT1	-1.719205317988543	0	0.0
1	1	-2.3531973497629286	-2.058935437999139	GO:0022404	M11	2	0.03334690113815064	GO Biological Processes	19	molting cycle process	19_GO:0032501 multicellular organismal process	-2.3691468361306836	3.318101739704911	3.4794801595004636	4305	38	239	7	2.928870292887029	1.0906770153747272	596|1956|2263|3065|3066|5970|6608	BCL2|EGFR|FGFR2|HDAC1|HDAC2|RELA|SMO	-1.3578307443652586	0	0.0
1	1	-2.3531973497629286	-2.058935437999139	GO:0022405	M11	2	0.03334690113815064	GO Biological Processes	19	hair cycle process	19_GO:0032501 multicellular organismal process	-2.3691468361306836	3.318101739704911	3.4794801595004636	4305	38	239	7	2.928870292887029	1.0906770153747272	596|1956|2263|3065|3066|5970|6608	BCL2|EGFR|FGFR2|HDAC1|HDAC2|RELA|SMO	-1.3578307443652586	0	0.0
1	1	-3.364416140924397	-2.9426376556771863	GO:0071229	M11	2	0.03343704516001389	GO Biological Processes	19	cellular response to acid chemical	19_GO:0050896 response to stimulus	-3.364416140924397	5.904000000000001	5.037018467269198	4305	35	125	6	4.8	1.9119832635250757	1956|2475|5156|5290|7124|7422	EGFR|MTOR|PDGFRA|PIK3CA|TNF|VEGFA	-2.3780808720174753	0	0.0
1	1	-4.65425765549428	-5.322588946955576	GO:0045986	M11	2	0.033494114828686694	GO Biological Processes	19	negative regulation of smooth muscle contraction	19_GO:0048519 negative regulation of biological process	-5.322588946955576	14.855072463768115	8.24441686433019	4305	7	207	5	2.4154589371980677	1.0671001199071612	136|150|154|3778|5743	ADORA2B|ADRA2A|ADRB2|KCNMA1|PTGS2	-3.9994954033534404	0	0.0
1	1	-4.020741220952149	-4.600043478424289	GO:1904645	M11	2	0.03359916049835032	GO Biological Processes	19	response to amyloid-beta	19_GO:0050896 response to stimulus	-5.076827038694852	6.00418410041841	6.3233346313472545	4305	27	239	9	3.7656903765690375	1.2313692987799818	142|154|351|478|1020|2932|3480|7124|23621	PARP1|ADRB2|APP|ATP1A3|CDK5|GSK3B|IGF1R|TNF|BACE1	-3.580774470565564	0	0.0
1	1	-7.172248711130675	-8.2071907142348	GO:0050878	M11	2	0.03364693518663575	GO Biological Processes	19	regulation of body fluid levels	19_GO:0065007 biological regulation	-9.90955573859485	3.4558966624501313	7.96880141800454	4305	172	239	33	13.807531380753138	2.2314837505699816	18|135|150|152|231|595|1080|1128|1131|1432|2066|2147|2677|3569|3783|3932|4233|4780|5156|5290|5291|5294|5327|5566|5580|5581|6714|6850|6915|7421|7422|10461|79001	ABAT|ADORA2A|ADRA2A|ADRA2C|AKR1B1|CCND1|CFTR|CHRM1|CHRM3|MAPK14|ERBB4|F2|GGCX|IL6|KCNN4|LCK|MET|NFE2L2|PDGFRA|PIK3CA|PIK3CB|PIK3CG|PLAT|PRKACA|PRKCD|PRKCE|SRC|SYK|TBXA2R|VDR|VEGFA|MERTK|VKORC1	-7.7699064254818175	0	0.0
1	1	-3.876901622521031	-4.439981381333703	GO:0022898	M11	2	0.03385160994519798	GO Biological Processes	19	regulation of transmembrane transporter activity	19_GO:0051179 localization	-5.637371540234381	3.6453974895397487	5.9357321979181	4305	84	239	17	7.112970711297071	1.662662479919971	150|154|351|486|596|776|801|1020|1080|1131|3784|5144|5243|5292|5566|5581|6347	ADRA2A|ADRB2|APP|FXYD2|BCL2|CACNA1D|CALM1|CDK5|CFTR|CHRM3|KCNQ1|PDE4D|ABCB1|PIM1|PRKACA|PRKCE|CCL2	-4.05560685889851	0	0.0
1	1	-8.97680513337978	-10.282538503720103	GO:0071363	M11	2	0.0338986985990799	GO Biological Processes	19	cellular response to growth factor stimulus	19_GO:0050896 response to stimulus	-12.965542888632761	3.535173816134204	9.222555603218574	4305	214	239	42	17.573221757322177	2.4618461392601163	25|142|207|301|351|836|1432|1644|1956|2064|2066|2260|2261|2263|2321|2322|2324|2908|3065|3066|3480|3643|3791|4921|5156|5159|5290|5293|5468|5781|5894|5970|6198|6347|6714|6715|7040|7046|7157|7422|7525|23411	ABL1|PARP1|AKT1|ANXA1|APP|CASP3|MAPK14|DDC|EGFR|ERBB2|ERBB4|FGFR1|FGFR3|FGFR2|FLT1|FLT3|FLT4|NR3C1|HDAC1|HDAC2|IGF1R|INSR|KDR|DDR2|PDGFRA|PDGFRB|PIK3CA|PIK3CD|PPARG|PTPN11|RAF1|RELA|RPS6KB1|CCL2|SRC|SRD5A1|TGFB1|TGFBR1|TP53|VEGFA|YES1|SIRT1	-10.521681921069558	0	0.0
1	1	-4.514711081911087	-3.938121586794454	GO:0032355	M11	2	0.03410628825359985	GO Biological Processes	19	response to estradiol	19_GO:0050896 response to stimulus	-5.276867916054535	3.805468796039837	5.778439688697282	4305	71	239	15	6.2761506276150625	1.5688188079373753	301|595|836|1545|1728|1956|2099|2100|3480|5159|5737|5743|5914|6715|7040	ANXA1|CCND1|CASP3|CYP1B1|NQO1|EGFR|ESR1|ESR2|IGF1R|PDGFRB|PTGFR|PTGS2|RARA|SRD5A1|TGFB1	-3.7510064306364415	0	0.0
1	1	-2.705772854051778	-3.1037627342539555	GO:0006974	M11	2	0.034253157946334545	GO Biological Processes	19	cellular response to DNA damage stimulus	19_GO:0050896 response to stimulus	-3.4507917819644502	1.8864497342530815	3.8311868749493123	4305	296	239	31	12.97071129707113	2.1732798980558146	25|142|595|596|598|836|983|1017|1111|1432|2033|2475|4067|4170|4869|5347|5422|5591|5594|5781|6240|6300|6446|7124|7153|7157|10038|10769|11200|23411|83933	ABL1|PARP1|CCND1|BCL2|BCL2L1|CASP3|CDK1|CDK2|CHEK1|MAPK14|EP300|MTOR|LYN|MCL1|NPM1|PLK1|POLA1|PRKDC|MAPK1|PTPN11|RRM1|MAPK12|SGK1|TNF|TOP2A|TP53|PARP2|PLK2|CHEK2|SIRT1|HDAC10	-2.238879890921929	0	0.0
1	1	-10.050203454353191	-8.761291140146794	GO:0071900	M11	2	0.03425863659401207	GO Biological Processes	19	regulation of protein serine/threonine kinase activity	19_GO:0008152 metabolic process	-10.781743044951375	3.3066521132739073	8.245797970595117	4305	207	239	38	15.899581589958158	2.3653367291132956	25|150|154|207|595|801|836|898|1436|1956|2064|2260|2321|2322|3156|3326|3643|3815|4067|5159|5291|5294|5347|5468|5569|5580|5604|5605|5728|5770|6714|6850|7040|7124|7422|8850|23411|120892	ABL1|ADRA2A|ADRB2|AKT1|CCND1|CALM1|CASP3|CCNE1|CSF1R|EGFR|ERBB2|FGFR1|FLT1|FLT3|HMGCR|HSP90AB1|INSR|KIT|LYN|PDGFRB|PIK3CB|PIK3CG|PLK1|PPARG|PKIA|PRKCD|MAP2K1|MAP2K2|PTEN|PTPN1|SRC|SYK|TGFB1|TNF|VEGFA|KAT2B|SIRT1|LRRK2	-8.513973336443852	0	0.0
1	1	-3.5625923047689962	-3.1025487816041544	GO:0036294	M11	2	0.034511161669585455	GO Biological Processes	19	cellular response to decreased oxygen levels	19_GO:0050896 response to stimulus	-4.316187898999356	3.3623430962343095	5.003280085396669	4305	75	239	14	5.857740585774058	1.5190022790896067	207|596|2475|4780|4921|5467|5468|5581|5728|5743|6714|7157|7422|23411	AKT1|BCL2|MTOR|NFE2L2|DDR2|PPARD|PPARG|PRKCE|PTEN|PTGS2|SRC|TP53|VEGFA|SIRT1	-2.941585179156211	0	0.0
1	1	-7.588693761165038	-8.717429322633059	WP2032	M11	2	0.03461078871008727	WikiPathways	27	Thyroid stimulating hormone (TSH) signaling pathway		-8.717429322633059	6.162104133118625	8.57854069072172	4305	54	207	16	7.729468599033816	1.8561845640053805	207|673|898|1017|1019|1432|2475|3716|3717|5144|5290|5594|5604|5894|6198|6714	AKT1|BRAF|CCNE1|CDK2|CDK4|MAPK14|MTOR|JAK1|JAK2|PDE4D|PIK3CA|MAPK1|MAP2K1|RAF1|RPS6KB1|SRC	-6.883539211428068	0	0.0
1	1	-13.04276714330329	-11.353432442475064	R-HSA-9006925	M11	2	0.034622907041083284	Reactome Gene Sets	6	Intracellular signaling by second messengers		-15.041859082625477	3.9316738525582484	10.211391892534557	4305	197	239	43	17.99163179916318	2.4846510957167145	207|208|801|1147|1457|1956|2064|2066|2099|2100|2260|2261|2263|2322|2475|2931|2932|3065|3066|3643|3815|3932|4233|5156|5159|5290|5291|5293|5468|5566|5578|5580|5581|5594|5689|5728|5781|6714|7157|8841|10000|10014|51564	AKT1|AKT2|CALM1|CHUK|CSNK2A1|EGFR|ERBB2|ERBB4|ESR1|ESR2|FGFR1|FGFR3|FGFR2|FLT3|MTOR|GSK3A|GSK3B|HDAC1|HDAC2|INSR|KIT|LCK|MET|PDGFRA|PDGFRB|PIK3CA|PIK3CB|PIK3CD|PPARG|PRKACA|PRKCA|PRKCD|PRKCE|MAPK1|PSMB1|PTEN|PTPN11|SRC|TP53|HDAC3|AKT3|HDAC5|HDAC7	-12.345272798972848	0	0.0
1	1	-4.119526963507561	-4.734519872014592	GO:1904646	M11	2	0.03472948132822706	GO Biological Processes	19	cellular response to amyloid-beta	19_GO:0050896 response to stimulus	-5.231597173283099	6.23511425812681	6.490723219534806	4305	26	239	9	3.7656903765690375	1.2313692987799818	142|154|351|478|1020|2932|3480|7124|23621	PARP1|ADRB2|APP|ATP1A3|CDK5|GSK3B|IGF1R|TNF|BACE1	-3.716322237921679	0	0.0
1	1	-4.312930311551503	-3.7526200349452674	GO:1901987	M11	2	0.0347347826580493	GO Biological Processes	19	regulation of cell cycle phase transition	19_GO:0050789 regulation of biological process	-4.537436765300917	2.353398793128824	4.739082238772644	4305	199	239	26	10.878661087866108	2.0140934833085833	207|301|351|595|596|983|1017|1019|1111|1432|1956|4869|4921|5347|5569|5591|5728|5781|6240|6241|6347|6790|7157|9212|10769|11200	AKT1|ANXA1|APP|CCND1|BCL2|CDK1|CDK2|CDK4|CHEK1|MAPK14|EGFR|NPM1|DDR2|PLK1|PKIA|PRKDC|PTEN|PTPN11|RRM1|RRM2|CCL2|AURKA|TP53|AURKB|PLK2|CHEK2	-3.1267629449475485	0	0.0
1	1	-2.30364429243263	-2.003687099193798	GO:0098773	M11	2	0.03481937723922934	GO Biological Processes	19	skin epidermis development	19_GO:0032502 developmental process	-2.3037750207612357	3.2330222079176054	3.395989312903781	4305	39	239	7	2.928870292887029	1.0906770153747272	596|1956|2263|3065|3066|5970|6608	BCL2|EGFR|FGFR2|HDAC1|HDAC2|RELA|SMO	-1.305627851079468	0	0.0
1	1	-4.385202822481347	-3.8141037266728617	R-HSA-6802946	M11	2	0.034826060739697295	Reactome Gene Sets	6	Signaling by moderate kinase activity BRAF mutants		-4.385202822481347	7.090588235294117	6.165054341639017	4305	34	125	7	5.6	2.0564824336716323	673|801|3717|5594|5604|5605|6714	BRAF|CALM1|JAK2|MAPK1|MAP2K1|MAP2K2|SRC	-3.2036533225667068	0	0.0
1	1	-4.385202822481347	-3.8141037266728617	R-HSA-6802949	M11	2	0.034826060739697295	Reactome Gene Sets	6	Signaling by RAS mutants		-4.385202822481347	7.090588235294117	6.165054341639017	4305	34	125	7	5.6	2.0564824336716323	673|801|3717|5594|5604|5605|6714	BRAF|CALM1|JAK2|MAPK1|MAP2K1|MAP2K2|SRC	-3.2036533225667068	0	0.0
1	1	-4.385202822481347	-3.8141037266728617	R-HSA-6802955	M11	2	0.034826060739697295	Reactome Gene Sets	6	Paradoxical activation of RAF signaling by kinase inactive BRAF		-4.385202822481347	7.090588235294117	6.165054341639017	4305	34	125	7	5.6	2.0564824336716323	673|801|3717|5594|5604|5605|6714	BRAF|CALM1|JAK2|MAPK1|MAP2K1|MAP2K2|SRC	-3.2036533225667068	0	0.0
1	1	-4.385202822481347	-3.8141037266728617	R-HSA-9649948	M11	2	0.034826060739697295	Reactome Gene Sets	6	Signaling downstream of RAS mutants		-4.385202822481347	7.090588235294117	6.165054341639017	4305	34	125	7	5.6	2.0564824336716323	673|801|3717|5594|5604|5605|6714	BRAF|CALM1|JAK2|MAPK1|MAP2K1|MAP2K2|SRC	-3.2036533225667068	0	0.0
1	1	-2.4807487492054165	-2.1568066526476652	GO:0010720	M11	2	0.034925954353915545	GO Biological Processes	19	positive regulation of cell development	19_GO:0032502 developmental process	-2.8424299780610496	2.287308228730823	3.555355456240312	4305	126	239	16	6.694560669456067	1.616648380102937	25|596|2475|3065|3066|3569|3815|4067|5591|5604|5979|6608|6790|7040|7124|7422	ABL1|BCL2|MTOR|HDAC1|HDAC2|IL6|KIT|LYN|PRKDC|MAP2K1|RET|SMO|AURKA|TGFB1|TNF|VEGFA	-1.73396790779309	0	0.0
1	1	-2.693029838519682	-2.339776588082901	GO:0010951	M11	2	0.03509505636552457	GO Biological Processes	19	negative regulation of endopeptidase activity	19_GO:0048519 negative regulation of biological process	-2.693029838519682	3.444	3.8153627505992516	4305	80	125	8	6.4	2.189136816190345	135|207|866|1457|5743|6714|7124|7422	ADORA2A|AKT1|SERPINA6|CSNK2A1|PTGS2|SRC|TNF|VEGFA	-1.847057549637209	0	0.0
1	1	-5.778348779388933	-6.653771079185288	GO:0042060	M11	2	0.0352080863824924	GO Biological Processes	19	wound healing	19_GO:0050896 response to stimulus	-7.834732038397759	3.2538804157106225	6.928258213694869	4305	155	239	28	11.715481171548117	2.0802876551916407	135|150|152|836|1432|2064|2147|2263|2677|3569|3791|3932|5156|5159|5290|5291|5294|5327|5465|5467|5894|6714|6850|7040|7046|7422|10461|79001	ADORA2A|ADRA2A|ADRA2C|CASP3|MAPK14|ERBB2|F2|FGFR2|GGCX|IL6|KDR|LCK|PDGFRA|PDGFRB|PIK3CA|PIK3CB|PIK3CG|PLAT|PPARA|PPARD|RAF1|SRC|SYK|TGFB1|TGFBR1|VEGFA|MERTK|VKORC1	-5.963195874748257	0	0.0
1	1	-2.362551911998857	-2.722485238149753	GO:0045907	M11	2	0.03539141559077641	GO Biological Processes	19	positive regulation of vasoconstriction	19_GO:0048518 positive regulation of biological process	-2.722485238149753	6.932367149758453	4.624593103060672	4305	12	207	4	1.932367149758454	0.9568029296846047	25|3269|5743|6915	ABL1|HRH1|PTGS2|TBXA2R	-1.868212521012024	0	0.0
1	1	-5.694807681832464	-4.939859023363839	GO:0090068	M11	2	0.035494702344538	GO Biological Processes	19	positive regulation of cell cycle process	19_GO:0048518 positive regulation of biological process	-5.894169735172223	3.3356578335657834	5.959406470120512	4305	108	239	20	8.368200836820083	1.7911840108773895	207|301|351|595|983|1019|1956|3480|3643|4869|4921|5159|5581|6240|6241|6790|7124|8850|9212|11200	AKT1|ANXA1|APP|CCND1|CDK1|CDK4|EGFR|IGF1R|INSR|NPM1|DDR2|PDGFRB|PRKCE|RRM1|RRM2|AURKA|TNF|KAT2B|AURKB|CHEK2	-4.271012368678128	0	0.0
1	1	-4.04533617595178	-4.672775432300118	WP1403	M11	2	0.03598481440375556	WikiPathways	27	AMP-activated protein kinase (AMPK) signaling		-4.827010221651879	4.238247600295348	5.639593382742755	4305	51	239	12	5.02092050209205	1.412559337104282	207|208|2194|2475|3156|3643|5290|5291|5293|5294|6198|7157	AKT1|AKT2|FASN|MTOR|HMGCR|INSR|PIK3CA|PIK3CB|PIK3CD|PIK3CG|RPS6KB1|TP53	-3.371498330822139	0	0.0
1	1	-9.212923576759314	-7.96861299751663	M222	M11	2	0.03621068970937258	Canonical Pathways	11	PID CXCR3 PATHWAY		-9.212923576759314	11.838750000000001	10.641203262493082	4305	32	125	11	8.8	2.533866610538132	207|1432|2475|3689|5290|5291|5293|5594|5604|5605|6714	AKT1|MAPK14|MTOR|ITGB2|PIK3CA|PIK3CB|PIK3CD|MAPK1|MAP2K1|MAP2K2|SRC	-7.298281532507468	0	0.0
1	1	-3.140098871979332	-2.7147769106898316	GO:0001654	M11	2	0.036322031164903734	GO Biological Processes	19	eye development	19_GO:0032502 developmental process	-3.4635315968496365	2.509945812469991	4.101556889752947	4305	122	239	17	7.112970711297071	1.662662479919971	775|1545|1956|2321|3065|3066|3615|3791|5156|5159|5914|5915|5916|5979|7046|7422|10461	CACNA1C|CYP1B1|EGFR|FLT1|HDAC1|HDAC2|IMPDH2|KDR|PDGFRA|PDGFRB|RARA|RARB|RARG|RET|TGFBR1|VEGFA|MERTK	-2.2508702759716144	0	0.0
1	1	-6.628009318093744	-5.729581699235366	WP4136	M11	2	0.036351244251347614	WikiPathways	27	Fibrin complement receptor 3 signaling pathway		-7.088027749055452	6.550019018638265	7.758668812818685	4305	33	239	12	5.02092050209205	1.412559337104282	207|1147|3551|3569|3689|5290|5327|5970|6347|6714|6850|7124	AKT1|CHUK|IKBKB|IL6|ITGB2|PIK3CA|PLAT|RELA|CCL2|SRC|SYK|TNF	-5.323541229764887	0	0.0
1	1	-11.599463608333126	-13.420113534974577	GO:0007167	M11	2	0.036384506345032985	GO Biological Processes	19	enzyme-linked receptor protein signaling pathway	19_GO:0023052 signaling	-16.274613511539318	3.4969423881557775	10.334297946444646	4305	273	239	53	22.175732217573223	2.6871849313197935	25|142|154|207|208|673|836|1432|1436|1956|2064|2066|2260|2261|2263|2321|2322|2324|2931|2932|3480|3643|3716|3717|3718|3791|3815|3932|4067|4233|4921|5156|5159|5290|5291|5293|5327|5468|5594|5770|5781|5894|5979|6714|6850|7010|7040|7046|7157|7422|7525|10461|23411	ABL1|PARP1|ADRB2|AKT1|AKT2|BRAF|CASP3|MAPK14|CSF1R|EGFR|ERBB2|ERBB4|FGFR1|FGFR3|FGFR2|FLT1|FLT3|FLT4|GSK3A|GSK3B|IGF1R|INSR|JAK1|JAK2|JAK3|KDR|KIT|LCK|LYN|MET|DDR2|PDGFRA|PDGFRB|PIK3CA|PIK3CB|PIK3CD|PLAT|PPARG|MAPK1|PTPN1|PTPN11|RAF1|RET|SRC|SYK|TEK|TGFB1|TGFBR1|TP53|VEGFA|YES1|MERTK|SIRT1	-13.429607395428866	0	0.0
1	1	-3.556380294146413	-4.11481380483404	GO:0051090	M11	2	0.03639808245510623	GO Biological Processes	19	regulation of DNA-binding transcription factor activity	19_GO:0008152 metabolic process	-5.666307590081672	2.4383804425280005	5.422827846869169	4305	229	239	31	12.97071129707113	2.1732798980558146	207|351|367|695|1147|1545|2033|2099|2100|3066|3551|3569|3717|3815|4869|4921|5292|5468|5579|5599|5728|5970|6446|6608|6850|7124|7422|9759|9971|10014|23411	AKT1|APP|AR|BTK|CHUK|CYP1B1|EP300|ESR1|ESR2|HDAC2|IKBKB|IL6|JAK2|KIT|NPM1|DDR2|PIM1|PPARG|PRKCB|MAPK8|PTEN|RELA|SGK1|SMO|SYK|TNF|VEGFA|HDAC4|NR1H4|HDAC5|SIRT1	-4.080133789840747	0	0.0
1	1	-7.996952808045985	-9.274791770172676	WP304	M11	2	0.03699217980962288	WikiPathways	27	Kit receptor signaling pathway		-10.310038930859305	6.484518828451883	9.456385020529561	4305	50	239	18	7.531380753138075	1.7070079273016225	207|596|695|1432|2033|3717|3815|4067|5578|5579|5594|5599|5604|5605|5781|5894|6198|6714	AKT1|BCL2|BTK|MAPK14|EP300|JAK2|KIT|LYN|PRKCA|PRKCB|MAPK1|MAPK8|MAP2K1|MAP2K2|PTPN11|RAF1|RPS6KB1|SRC	-8.10555105789599	0	0.0
1	1	-2.6243135335278125	-2.262379844700565	GO:0010466	M11	2	0.03703257610143562	GO Biological Processes	19	negative regulation of peptidase activity	19_GO:0048519 negative regulation of biological process	-2.6243135335278125	3.36	3.730880900084026	4305	82	125	8	6.4	2.189136816190345	135|207|866|1457|5743|6714|7124|7422	ADORA2A|AKT1|SERPINA6|CSNK2A1|PTGS2|SRC|TNF|VEGFA	-1.7896387888990901	0	0.0
1	1	-17.925282567363872	-20.811045669094213	GO:0006468	M11	2	0.037248795034402704	GO Biological Processes	19	protein phosphorylation	19_GO:0008152 metabolic process	-24.555648469585673	3.1743432334179302	12.365973938733436	4305	488	239	86	35.98326359832636	3.104545931699749	25|207|208|351|595|596|613|673|695|898|983|1017|1019|1020|1111|1147|1432|1436|1457|1812|1956|2064|2066|2260|2261|2263|2321|2322|2324|2475|2931|2932|3480|3551|3643|3716|3717|3718|3791|3815|3932|4067|4233|4921|5156|5159|5290|5291|5292|5293|5294|5347|5566|5578|5579|5580|5581|5591|5594|5599|5600|5604|5605|5894|5914|5979|6093|6198|6300|6347|6446|6714|6790|6850|7010|7040|7046|7150|7525|9212|10000|10461…	ABL1|AKT1|AKT2|APP|CCND1|BCL2|BCR|BRAF|BTK|CCNE1|CDK1|CDK2|CDK4|CDK5|CHEK1|CHUK|MAPK14|CSF1R|CSNK2A1|DRD1|EGFR|ERBB2|ERBB4|FGFR1|FGFR3|FGFR2|FLT1|FLT3|FLT4|MTOR|GSK3A|GSK3B|IGF1R|IKBKB|INSR|JAK1|JAK2|JAK3|KDR|KIT|LCK|LYN|MET|DDR2|PDGFRA|PDGFRB|PIK3CA|PIK3CB|PIM1|PIK3CD|PIK3CG|PLK1|PRKACA|PRKCA|PRKCB|PRKCD|PRKCE|PRKDC|MAPK1|MAPK8|MAPK11|MAP2K1|MAP2K2|RAF1|RARA|RET|ROCK1|RPS6KB1|MAPK12|CCL2|SGK1|SR…	-20.881338580644197	0	0.0
1	1	-9.794689255755612	-11.371893468418616	GO:0070848	M11	2	0.037256940178200804	GO Biological Processes	19	response to growth factor	19_GO:0050896 response to stimulus	-13.93371120412679	3.5395845133470973	9.57446945972935	4305	229	239	45	18.828451882845187	2.528775472246844	25|142|207|301|351|836|1432|1644|1956|2064|2066|2260|2261|2263|2321|2322|2324|2908|3065|3066|3480|3643|3791|4921|5156|5159|5290|5293|5468|5594|5781|5894|5970|6093|6198|6347|6714|6715|7040|7046|7157|7422|7525|10013|23411	ABL1|PARP1|AKT1|ANXA1|APP|CASP3|MAPK14|DDC|EGFR|ERBB2|ERBB4|FGFR1|FGFR3|FGFR2|FLT1|FLT3|FLT4|NR3C1|HDAC1|HDAC2|IGF1R|INSR|KDR|DDR2|PDGFRA|PDGFRB|PIK3CA|PIK3CD|PPARG|MAPK1|PTPN11|RAF1|RELA|ROCK1|RPS6KB1|CCL2|SRC|SRD5A1|TGFB1|TGFBR1|TP53|VEGFA|YES1|HDAC6|SIRT1	-11.347537403885864	0	0.0
1	1	-5.475208480778486	-4.715749884003846	GO:0031400	M11	2	0.03726139238283821	GO Biological Processes	19	negative regulation of protein modification process	19_GO:0048519 negative regulation of biological process	-6.255372522611867	2.497538764459759	5.762100915407	4305	238	239	33	13.807531380753138	2.2314837505699816	25|135|207|801|836|1020|1786|2932|3066|3156|3551|4067|4869|5144|5291|5347|5468|5569|5580|5581|5591|5728|5770|5970|6093|6135|7040|7124|8850|23411|55869|79705|120892	ABL1|ADORA2A|AKT1|CALM1|CASP3|CDK5|DNMT1|GSK3B|HDAC2|HMGCR|IKBKB|LYN|NPM1|PDE4D|PIK3CB|PLK1|PPARG|PKIA|PRKCD|PRKCE|PRKDC|PTEN|PTPN1|RELA|ROCK1|RPL11|TGFB1|TNF|KAT2B|SIRT1|HDAC8|LRRK1|LRRK2	-4.582423746767509	0	0.0
1	1	-9.047539676758895	-7.7908973178342515	WP4747	M11	2	0.037314697300234956	WikiPathways	27	Netrin-UNC5B signaling pathway		-10.394340669383055	8.187523773297832	10.047824404565958	4305	33	239	15	6.2761506276150625	1.5688188079373753	207|836|1432|3791|5290|5578|5594|5604|5605|5781|5894|6347|6714|7124|7157	AKT1|CASP3|MAPK14|KDR|PIK3CA|PRKCA|MAPK1|MAP2K1|MAP2K2|PTPN11|RAF1|CCL2|SRC|TNF|TP53	-8.178668629467227	0	0.0
1	1	-4.215384137266884	-3.628386924664349	GO:0097529	M11	2	0.037418048536083104	GO Biological Processes	19	myeloid leukocyte migration	19_GO:0040011 locomotion	-4.78822527513889	5.003486750348674	5.8476041166781725	4305	36	239	10	4.184100418410042	1.2951524449935063	301|2321|3269|3569|3689|3815|5293|5294|6347|6850	ANXA1|FLT1|HRH1|IL6|ITGB2|KIT|PIK3CD|PIK3CG|CCL2|SYK	-3.3405152914047704	0	0.0
1	1	-7.710862262165831	-8.958497185414178	GO:0000302	M11	2	0.03742300138081989	GO Biological Processes	19	response to reactive oxygen species	19_GO:0050896 response to stimulus	-10.050752464357391	4.458552549815652	8.52658462407385	4305	101	239	25	10.460251046025105	1.9796118260474578	25|207|301|596|695|836|983|1147|1545|1571|1728|1956|3066|3569|4780|5156|5159|5580|5594|5599|5970|6714|7226|10013|23411	ABL1|AKT1|ANXA1|BCL2|BTK|CASP3|CDK1|CHUK|CYP1B1|CYP2E1|NQO1|EGFR|HDAC2|IL6|NFE2L2|PDGFRA|PDGFRB|PRKCD|MAPK1|MAPK8|RELA|SRC|TRPM2|HDAC6|SIRT1	-7.888325936394788	0	0.0
1	1	-2.937986026272749	-2.528156556938584	GO:0051301	M11	2	0.0374879966169297	GO Biological Processes	19	cell division	19_GO:0009987 cellular process	-2.937986026272749	2.6336470588235295	3.7579235083883424	4305	170	125	13	10.4	2.7303333129857976	983|1017|1019|1020|2908|5291|5347|5581|6790|7150|7153|7846|9212	CDK1|CDK2|CDK4|CDK5|NR3C1|PIK3CB|PLK1|PRKCE|AURKA|TOP1|TOP2A|TUBA1A|AURKB	-2.037528590585791	0	0.0
1	1	-2.4782515186770526	-2.8820380908426877	GO:0045576	M11	2	0.037664622770430256	GO Biological Processes	19	mast cell activation	19_GO:0002376 immune system process	-3.751078628332381	8.187523773297832	5.786234245892082	4305	11	239	5	2.092050209205021	0.9257550279240406	695|3815|4067|5293|5294	BTK|KIT|LYN|PIK3CD|PIK3CG	-2.4888090695825618	0	0.0
1	1	-2.4782515186770526	-2.8820380908426877	R-HSA-622312	M11	2	0.037664622770430256	Reactome Gene Sets	6	Inflammasomes		-3.751078628332381	8.187523773297832	5.786234245892082	4305	11	239	5	2.092050209205021	0.9257550279240406	351|596|598|3326|5970	APP|BCL2|BCL2L1|HSP90AB1|RELA	-2.4888090695825618	0	0.0
1	1	-2.4782515186770526	-2.8820380908426877	GO:0009263	M11	2	0.037664622770430256	GO Biological Processes	19	deoxyribonucleotide biosynthetic process	19_GO:0008152 metabolic process	-2.8820380908426877	7.56258234519104	4.897510946781742	4305	11	207	4	1.932367149758454	0.9568029296846047	132|6240|6241|7298	ADK|RRM1|RRM2|TYMS	-1.9981893005051803	0	0.0
1	1	-2.4782515186770526	-2.8820380908426877	GO:0009265	M11	2	0.037664622770430256	GO Biological Processes	19	2'-deoxyribonucleotide biosynthetic process	19_GO:0008152 metabolic process	-2.8820380908426877	7.56258234519104	4.897510946781742	4305	11	207	4	1.932367149758454	0.9568029296846047	132|6240|6241|7298	ADK|RRM1|RRM2|TYMS	-1.9981893005051803	0	0.0
1	1	-2.4782515186770526	-2.8820380908426877	GO:0030866	M11	2	0.037664622770430256	GO Biological Processes	19	cortical actin cytoskeleton organization	19_GO:0009987 cellular process	-2.8820380908426877	7.56258234519104	4.897510946781742	4305	11	207	4	1.932367149758454	0.9568029296846047	1020|3551|6093|7124	CDK5|IKBKB|ROCK1|TNF	-1.9981893005051803	0	0.0
1	1	-2.4782515186770526	-2.8820380908426877	GO:0046385	M11	2	0.037664622770430256	GO Biological Processes	19	deoxyribose phosphate biosynthetic process	19_GO:0008152 metabolic process	-2.8820380908426877	7.56258234519104	4.897510946781742	4305	11	207	4	1.932367149758454	0.9568029296846047	132|6240|6241|7298	ADK|RRM1|RRM2|TYMS	-1.9981893005051803	0	0.0
1	1	-2.4782515186770526	-2.8820380908426877	GO:0090075	M11	2	0.037664622770430256	GO Biological Processes	19	relaxation of muscle	19_GO:0032501 multicellular organismal process	-2.8820380908426877	7.56258234519104	4.897510946781742	4305	11	207	4	1.932367149758454	0.9568029296846047	136|476|3778|5290	ADORA2B|ATP1A1|KCNMA1|PIK3CA	-1.9981893005051803	0	0.0
1	1	-2.4782515186770526	-2.8820380908426877	R-HSA-9020558	M11	2	0.037664622770430256	Reactome Gene Sets	6	Interleukin-2 signaling		-2.8820380908426877	7.56258234519104	4.897510946781742	4305	11	207	4	1.932367149758454	0.9568029296846047	3716|3718|3932|6850	JAK1|JAK3|LCK|SYK	-1.9981893005051803	0	0.0
1	1	-11.964488985579925	-10.288035351744862	WP2037	M11	2	0.03766884171031104	WikiPathways	27	Prolactin signaling pathway		-11.964488985579925	9.148125	11.355768505521887	4305	64	125	17	13.6	3.065994129152892	207|836|1432|2064|2475|2932|3717|5290|5291|5294|5594|5599|5604|5605|5781|5970|6714	AKT1|CASP3|MAPK14|ERBB2|MTOR|GSK3B|JAK2|PIK3CA|PIK3CB|PIK3CG|MAPK1|MAPK8|MAP2K1|MAP2K2|PTPN11|RELA|SRC	-9.64236161474981	0	0.0
1	1	-5.308099478063938	-4.56295171108368	M160	M11	2	0.03774409395219647	Canonical Pathways	11	PID AVB3 INTEGRIN PATHWAY		-6.759987001856616	6.175732217573222	7.45320862720062	4305	35	239	12	5.02092050209205	1.412559337104282	207|1436|3320|3480|3791|5290|5594|5781|6093|6198|6714|7422	AKT1|CSF1R|HSP90AA1|IGF1R|KDR|PIK3CA|MAPK1|PTPN11|ROCK1|RPS6KB1|SRC|VEGFA	-5.027685165937452	0	0.0
1	1	-5.308099478063938	-4.56295171108368	M7955	M11	2	0.03774409395219647	Canonical Pathways	11	SIG INSULIN RECEPTOR PATHWAY IN CARDIAC MYOCYTES		-6.759987001856616	6.175732217573222	7.45320862720062	4305	35	239	12	5.02092050209205	1.412559337104282	207|208|2931|2932|5290|5293|5594|5728|5770|5894|6198|10000	AKT1|AKT2|GSK3A|GSK3B|PIK3CA|PIK3CD|MAPK1|PTEN|PTPN1|RAF1|RPS6KB1|AKT3	-5.027685165937452	0	0.0
1	1	-2.5590958414279323	-2.9771422745182705	GO:0034250	M11	2	0.037755459965334914	GO Biological Processes	19	positive regulation of cellular amide metabolic process	19_GO:0048518 positive regulation of biological process	-4.299599601569053	3.54792696842906	5.056833212870697	4305	66	239	13	5.439330543933054	1.4669963872189893	836|1545|2064|2475|2931|3569|4780|4869|5580|5591|5970|6198|7124	CASP3|CYP1B1|ERBB2|MTOR|GSK3A|IL6|NFE2L2|NPM1|PRKCD|PRKDC|RELA|RPS6KB1|TNF	-2.927404089583777	0	0.0
1	1	-7.40117321926078	-6.359482287595723	GO:0043405	M11	2	0.03785033827589146	GO Biological Processes	19	regulation of MAP kinase activity	19_GO:0008152 metabolic process	-7.40117321926078	5.198490566037735	7.567913751264014	4305	106	125	16	12.8	2.988190087661761	150|1956|2064|2322|3156|5159|5291|5294|5468|5580|6714|6850|7040|7124|7422|120892	ADRA2A|EGFR|ERBB2|FLT3|HMGCR|PDGFRB|PIK3CB|PIK3CG|PPARG|PRKCD|SRC|SYK|TGFB1|TNF|VEGFA|LRRK2	-5.762761195502857	0	0.0
1	1	-6.035077069140738	-7.037191103388572	GO:0050731	M11	2	0.0383297688290134	GO Biological Processes	19	positive regulation of peptidyl-tyrosine phosphorylation	19_GO:0048518 positive regulation of biological process	-9.08324640651258	4.554898283076035	8.120540037884096	4305	87	239	22	9.205020920502092	1.8700118383973248	25|150|1436|2066|2261|2322|2475|3066|3569|3717|3815|4067|5770|5781|6714|6850|7040|7124|7157|7422|7525|79705	ABL1|ADRA2A|CSF1R|ERBB4|FGFR3|FLT3|MTOR|HDAC2|IL6|JAK2|KIT|LYN|PTPN1|PTPN11|SRC|SYK|TGFB1|TNF|TP53|VEGFA|YES1|LRRK1	-7.064555101112326	0	0.0
1	1	-2.457434467962512	-2.8665030633733863	GO:0033143	M11	2	0.03841786206197573	GO Biological Processes	19	regulation of intracellular steroid hormone receptor signaling pathway	19_GO:0023052 signaling	-2.8665030633733863	4.043880837359098	4.121460543985001	4305	36	207	7	3.3816425120772946	1.256343796466174	142|367|2033|3065|6714|10013|23411	PARP1|AR|EP300|HDAC1|SRC|HDAC6|SIRT1	-1.985983559122728	0	0.0
1	1	-5.012363754331672	-5.849330909729223	R-HSA-5674499	M11	2	0.03852838720309926	Reactome Gene Sets	6	Negative feedback regulation of MAPK pathway		-5.849330909729223	17.330917874396135	8.99575925846082	4305	6	207	5	2.4154589371980677	1.0671001199071612	673|5594|5604|5605|5894	BRAF|MAPK1|MAP2K1|MAP2K2|RAF1	-4.44219274919076	0	0.0
1	1	-4.62137995491777	-3.960025337645573	GO:0033031	M11	2	0.03853416746586524	GO Biological Processes	19	positive regulation of neutrophil apoptotic process	19_GO:0002376 immune system process	-4.62137995491777	34.440000000000005	10.01831516636724	4305	3	125	3	2.4	1.3689119767172762	301|5291|5293	ANXA1|PIK3CB|PIK3CD	-3.3984726795737856	0	0.0
1	1	-4.62137995491777	-3.960025337645573	R-HSA-390696	M11	2	0.03853416746586524	Reactome Gene Sets	6	Adrenoceptors		-4.62137995491777	34.440000000000005	10.01831516636724	4305	3	125	3	2.4	1.3689119767172762	150|152|154	ADRA2A|ADRA2C|ADRB2	-3.3984726795737856	0	0.0
1	1	-3.051139133839593	-2.614208908281292	GO:0150063	M11	2	0.03856164019490027	GO Biological Processes	19	visual system development	19_GO:0032502 developmental process	-3.336717394498674	2.449707112970711	3.98748011258501	4305	125	239	17	7.112970711297071	1.662662479919971	775|1545|1956|2321|3065|3066|3615|3791|5156|5159|5914|5915|5916|5979|7046|7422|10461	CACNA1C|CYP1B1|EGFR|FLT1|HDAC1|HDAC2|IMPDH2|KDR|PDGFRA|PDGFRB|RARA|RARB|RARG|RET|TGFBR1|VEGFA|MERTK	-2.1454371932607375	0	0.0
1	1	-3.2384721568574135	-3.7799082677421953	GO:0045862	M11	2	0.03857272462654193	GO Biological Processes	19	positive regulation of proteolysis	19_GO:0048518 positive regulation of biological process	-3.7799082677421953	2.500917262887544	4.319700189845795	4305	158	207	19	9.178743961352657	2.006782046164386	150|207|351|2931|2932|3066|3717|3932|4067|4780|5347|5468|6300|6714|6790|6850|7124|23411|120892	ADRA2A|AKT1|APP|GSK3A|GSK3B|HDAC2|JAK2|LCK|LYN|NFE2L2|PLK1|PPARG|MAPK12|SRC|AURKA|SYK|TNF|SIRT1|LRRK2	-2.7143385916574063	0	0.0
1	1	-15.579659053106187	-13.34195412983226	R-HSA-2219528	M11	2	0.038685686533453945	Reactome Gene Sets	6	PI3K/AKT Signaling in Cancer		-17.389266550143965	7.599045502092051	12.89402085638625	4305	64	239	27	11.297071129707113	2.047636965303672	207|208|1147|1956|2064|2066|2099|2100|2260|2261|2263|2322|2475|2931|2932|3815|3932|4233|5156|5159|5290|5291|5293|5728|5781|6714|10000	AKT1|AKT2|CHUK|EGFR|ERBB2|ERBB4|ESR1|ESR2|FGFR1|FGFR3|FGFR2|FLT3|MTOR|GSK3A|GSK3B|KIT|LCK|MET|PDGFRA|PDGFRB|PIK3CA|PIK3CB|PIK3CD|PTEN|PTPN11|SRC|AKT3	-14.391650270827355	0	0.0
1	1	-7.186699019030803	-6.151522169530729	R-HSA-4420097	M11	2	0.03880490639890599	Reactome Gene Sets	6	VEGFA-VEGFR2 Pathway		-8.46466598222041	4.889121338912134	7.952894118670055	4305	70	239	19	7.949790794979079	1.7498115927437183	207|208|801|1432|2475|3320|3791|5290|5291|5566|5578|5579|5580|5600|6093|6300|6714|7422|10000	AKT1|AKT2|CALM1|MAPK14|MTOR|HSP90AA1|KDR|PIK3CA|PIK3CB|PRKACA|PRKCA|PRKCB|PRKCD|MAPK11|ROCK1|MAPK12|SRC|VEGFA|AKT3	-6.526752595555576	0	0.0
1	1	-4.9789389830058335	-5.818991119793926	GO:0045936	M11	2	0.03889875785407626	GO Biological Processes	19	negative regulation of phosphate metabolic process	19_GO:0048519 negative regulation of biological process	-7.21281205428654	2.8489240884638374	6.422889350631942	4305	196	239	31	12.97071129707113	2.1732798980558146	25|135|142|207|801|836|2932|3156|3551|4067|4869|4921|5144|5291|5347|5465|5468|5569|5580|5591|5728|5770|6093|7040|7124|7157|8850|9759|23411|79705|120892	ABL1|ADORA2A|PARP1|AKT1|CALM1|CASP3|GSK3B|HMGCR|IKBKB|LYN|NPM1|DDR2|PDE4D|PIK3CB|PLK1|PPARA|PPARG|PKIA|PRKCD|PRKDC|PTEN|PTPN1|ROCK1|TGFB1|TNF|TP53|KAT2B|HDAC4|SIRT1|LRRK1|LRRK2	-5.426400653441935	0	0.0
1	1	-3.1024788071902756	-2.65432428596827	GO:0055021	M11	2	0.03892390567905624	GO Biological Processes	19	regulation of cardiac muscle tissue growth	19_GO:0040007 growth	-5.2882676139974505	5.080463469584808	6.205585544680619	4305	39	239	11	4.602510460251046	1.3553982315394193	983|1432|2066|2263|2931|5292|5465|5600|5728|7046|10038	CDK1|MAPK14|ERBB4|FGFR2|GSK3A|PIM1|PPARA|MAPK11|PTEN|TGFBR1|PARP2	-3.761634049297072	0	0.0
1	1	-3.1024788071902756	-2.65432428596827	GO:0042303	M11	2	0.03892390567905624	GO Biological Processes	19	molting cycle	19_GO:0032501 multicellular organismal process	-3.1024788071902756	5.298461538461539	4.662704792309899	4305	39	125	6	4.8	1.9119832635250757	596|1956|3065|5743|5970|6608	BCL2|EGFR|HDAC1|PTGS2|RELA|SMO	-2.169714435025008	0	0.0
1	1	-3.1024788071902756	-2.65432428596827	GO:0042633	M11	2	0.03892390567905624	GO Biological Processes	19	hair cycle	19_GO:0032501 multicellular organismal process	-3.1024788071902756	5.298461538461539	4.662704792309899	4305	39	125	6	4.8	1.9119832635250757	596|1956|3065|5743|5970|6608	BCL2|EGFR|HDAC1|PTGS2|RELA|SMO	-2.169714435025008	0	0.0
1	1	-12.39296669963792	-10.600663870233014	WP58	M11	2	0.038973898096662296	WikiPathways	27	Monoamine GPCRs		-12.39296669963792	34.44	16.369355568321307	4305	8	125	8	6.4	2.189136816190345	150|152|154|1128|1131|1812|3269|3358	ADRA2A|ADRA2C|ADRB2|CHRM1|CHRM3|DRD1|HRH1|HTR2C	-9.985828539099456	0	0.0
1	1	-7.530273305578759	-6.434444653413872	GO:0048015	M11	2	0.039235617052302274	GO Biological Processes	19	phosphatidylinositol-mediated signaling	19_GO:0023052 signaling	-7.768356684029621	6.690376569037657	8.194311829420245	4305	35	239	13	5.439330543933054	1.4669963872189893	207|1436|2064|2260|3480|5156|5159|5290|5291|5293|5294|5728|6198	AKT1|CSF1R|ERBB2|FGFR1|IGF1R|PDGFRA|PDGFRB|PIK3CA|PIK3CB|PIK3CD|PIK3CG|PTEN|RPS6KB1	-5.9102880950799275	0	0.0
1	1	-3.0221569439540397	-2.5815591208174946	GO:0048880	M11	2	0.039313003910602884	GO Biological Processes	19	sensory system development	19_GO:0032502 developmental process	-3.2955392515037545	2.430264993026499	3.950180953818461	4305	126	239	17	7.112970711297071	1.662662479919971	775|1545|1956|2321|3065|3066|3615|3791|5156|5159|5914|5915|5916|5979|7046|7422|10461	CACNA1C|CYP1B1|EGFR|FLT1|HDAC1|HDAC2|IMPDH2|KDR|PDGFRA|PDGFRB|RARA|RARB|RARG|RET|TGFBR1|VEGFA|MERTK	-2.11083873118332	0	0.0
1	1	-2.5123237148550723	-2.9426376556771863	GO:0043525	M11	2	0.039442437039670875	GO Biological Processes	19	positive regulation of neuron apoptotic process	19_GO:0048518 positive regulation of biological process	-3.292039260021004	4.117154811715481	4.48879581832212	4305	35	239	8	3.3472803347280333	1.1634671669952383	25|836|1020|1728|4170|7124|7157|23621	ABL1|CASP3|CDK5|NQO1|MCL1|TNF|TP53|BACE1	-2.11083873118332	0	0.0
1	1	-6.505140811668899	-7.620418529281735	WP2828	M11	2	0.03947729398508115	WikiPathways	27	Bladder cancer		-7.94826146623373	6.887152350479941	8.354709280139689	4305	34	239	13	5.439330543933054	1.4669963872189893	595|673|1019|1956|2064|2261|5594|5604|5605|5894|6714|7157|7422	CCND1|BRAF|CDK4|EGFR|ERBB2|FGFR3|MAPK1|MAP2K1|MAP2K2|RAF1|SRC|TP53|VEGFA	-6.06282669306767	0	0.0
1	1	-4.507699704554373	-5.28595382338012	R-HSA-5633007	M11	2	0.03973257357971294	Reactome Gene Sets	6	Regulation of TP53 Activity		-5.663580058535495	3.3552793502338174	5.8359855778720275	4305	102	239	19	7.949790794979079	1.7498115927437183	207|208|983|1017|1020|1111|1432|1457|2033|2475|3065|3066|5600|6446|6790|7157|9212|10000|11200	AKT1|AKT2|CDK1|CDK2|CDK5|CHEK1|MAPK14|CSNK2A1|EP300|MTOR|HDAC1|HDAC2|MAPK11|SGK1|AURKA|TP53|AURKB|AKT3|CHEK2	-4.0800570975432855	0	0.0
1	1	-6.272445913666954	-5.346102853216865	GO:0035265	M11	2	0.039864835059711945	GO Biological Processes	19	organ growth	19_GO:0040007 growth	-6.605568836507086	6.00418410041841	7.309250503620025	4305	36	239	12	5.02092050209205	1.412559337104282	367|596|2099|2261|2263|4921|5159|5728|5781|5914|5915|5916	AR|BCL2|ESR1|FGFR3|FGFR2|DDR2|PDGFRB|PTEN|PTPN11|RARA|RARB|RARG	-4.893865020489735	0	0.0
1	1	-6.325322917109172	-7.4239062879956705	WP3303	M11	2	0.039950725764271056	WikiPathways	27	RAC1/PAK1/p38/MMP2 pathway		-7.431181152779647	5.056155031931293	7.4732775951347605	4305	57	239	16	6.694560669456067	1.616648380102937	207|1147|1432|1956|2064|3551|5290|5594|5599|5600|5781|5970|6300|6714|7010|7157	AKT1|CHUK|MAPK14|EGFR|ERBB2|IKBKB|PIK3CA|MAPK1|MAPK8|MAPK11|PTPN11|RELA|MAPK12|SRC|TEK|TP53	-5.615709115266756	0	0.0
1	1	-4.0568671281455835	-3.45601891905727	GO:2000379	M11	2	0.03998784257562504	GO Biological Processes	19	positive regulation of reactive oxygen species metabolic process	19_GO:0048518 positive regulation of biological process	-5.410613334753707	5.214159876679145	6.325471151121514	4305	38	239	11	4.602510460251046	1.3553982315394193	185|1432|1545|2147|3689|4780|5159|5580|6850|7040|7157	AGTR1|MAPK14|CYP1B1|F2|ITGB2|NFE2L2|PDGFRB|PRKCD|SYK|TGFB1|TP53	-3.8609706635108396	0	0.0
1	1	-4.0568671281455835	-3.45601891905727	GO:0010507	M11	2	0.03998784257562504	GO Biological Processes	19	negative regulation of autophagy	19_GO:0048519 negative regulation of biological process	-4.0568671281455835	6.344210526315789	5.721593928685053	4305	38	125	7	5.6	2.0564824336716323	207|596|2475|4170|4233|5290|120892	AKT1|BCL2|MTOR|MCL1|MET|PIK3CA|LRRK2	-2.9269353831619185	0	0.0
1	1	-6.414438736423196	-7.529807009589841	GO:0009895	M11	2	0.039993854579246646	GO Biological Processes	19	negative regulation of catabolic process	19_GO:0048519 negative regulation of biological process	-7.529807009589841	3.5652173913043477	6.934513813680399	4305	140	207	24	11.594202898550725	2.2252337976305867	150|207|596|1432|1457|1595|1728|1956|2475|2931|3156|4170|4233|5290|5294|5465|5970|6093|6135|7124|7157|9759|27198|120892	ADRA2A|AKT1|BCL2|MAPK14|CSNK2A1|CYP51A1|NQO1|EGFR|MTOR|GSK3A|HMGCR|MCL1|MET|PIK3CA|PIK3CG|PPARA|RELA|ROCK1|RPL11|TNF|TP53|HDAC4|HCAR1|LRRK2	-5.867278951196471	0	0.0
1	1	-2.607302615289859	-3.0617681772540637	GO:0001964	M11	2	0.040082897056245015	GO Biological Processes	19	startle response	19_GO:0032501 multicellular organismal process	-3.994287314561292	9.006276150627615	6.144695639521272	4305	10	239	5	2.092050209205021	0.9257550279240406	135|1812|5728|23621|116443	ADORA2A|DRD1|PTEN|BACE1|GRIN3A	-2.684059167030885	0	0.0
1	1	-2.607302615289859	-3.0617681772540637	GO:0002279	M11	2	0.040082897056245015	GO Biological Processes	19	mast cell activation involved in immune response	19_GO:0002376 immune system process	-3.994287314561292	9.006276150627615	6.144695639521272	4305	10	239	5	2.092050209205021	0.9257550279240406	695|3815|4067|5293|5294	BTK|KIT|LYN|PIK3CD|PIK3CG	-2.684059167030885	0	0.0
1	1	-2.607302615289859	-3.0617681772540637	GO:0002448	M11	2	0.040082897056245015	GO Biological Processes	19	mast cell mediated immunity	19_GO:0002376 immune system process	-3.994287314561292	9.006276150627615	6.144695639521272	4305	10	239	5	2.092050209205021	0.9257550279240406	695|3815|4067|5293|5294	BTK|KIT|LYN|PIK3CD|PIK3CG	-2.684059167030885	0	0.0
1	1	-2.607302615289859	-3.0617681772540637	GO:0032891	M11	2	0.040082897056245015	GO Biological Processes	19	negative regulation of organic acid transport	19_GO:0051179 localization	-3.994287314561292	9.006276150627615	6.144695639521272	4305	10	239	5	2.092050209205021	0.9257550279240406	18|207|208|2550|7124	ABAT|AKT1|AKT2|GABBR1|TNF	-2.684059167030885	0	0.0
1	1	-2.607302615289859	-3.0617681772540637	GO:0043303	M11	2	0.040082897056245015	GO Biological Processes	19	mast cell degranulation	19_GO:0002376 immune system process	-3.994287314561292	9.006276150627615	6.144695639521272	4305	10	239	5	2.092050209205021	0.9257550279240406	695|3815|4067|5293|5294	BTK|KIT|LYN|PIK3CD|PIK3CG	-2.684059167030885	0	0.0
1	1	-2.607302615289859	-3.0617681772540637	GO:1902993	M11	2	0.040082897056245015	GO Biological Processes	19	positive regulation of amyloid precursor protein catabolic process	19_GO:0048518 positive regulation of biological process	-3.994287314561292	9.006276150627615	6.144695639521272	4305	10	239	5	2.092050209205021	0.9257550279240406	836|2931|4067|5970|7124	CASP3|GSK3A|LYN|RELA|TNF	-2.684059167030885	0	0.0
1	1	-2.607302615289859	-3.0617681772540637	GO:0010923	M11	2	0.040082897056245015	GO Biological Processes	19	negative regulation of phosphatase activity	19_GO:0048519 negative regulation of biological process	-3.0617681772540637	8.318840579710145	5.2071013445109315	4305	10	207	4	1.932367149758454	0.9568029296846047	2932|3551|6093|7124	GSK3B|IKBKB|ROCK1|TNF	-2.1362275705675917	0	0.0
1	1	-2.607302615289859	-3.0617681772540637	GO:0032515	M11	2	0.040082897056245015	GO Biological Processes	19	negative regulation of phosphoprotein phosphatase activity	19_GO:0048519 negative regulation of biological process	-3.0617681772540637	8.318840579710145	5.2071013445109315	4305	10	207	4	1.932367149758454	0.9568029296846047	2932|3551|6093|7124	GSK3B|IKBKB|ROCK1|TNF	-2.1362275705675917	0	0.0
1	1	-2.607302615289859	-3.0617681772540637	GO:0090140	M11	2	0.040082897056245015	GO Biological Processes	19	regulation of mitochondrial fission	19_GO:0032502 developmental process	-3.0617681772540637	8.318840579710145	5.2071013445109315	4305	10	207	4	1.932367149758454	0.9568029296846047	3791|5468|6790|120892	KDR|PPARG|AURKA|LRRK2	-2.1362275705675917	0	0.0
1	1	-2.607302615289859	-3.0617681772540637	R-HSA-2730905	M11	2	0.040082897056245015	Reactome Gene Sets	6	Role of LAT2/NTAL/LAB on calcium mobilization		-3.0617681772540637	8.318840579710145	5.2071013445109315	4305	10	207	4	1.932367149758454	0.9568029296846047	4067|5290|5291|6850	LYN|PIK3CA|PIK3CB|SYK	-2.1362275705675917	0	0.0
1	1	-2.607302615289859	-3.0617681772540637	R-HSA-450341	M11	2	0.040082897056245015	Reactome Gene Sets	6	Activation of the AP-1 family of transcription factors		-3.0617681772540637	8.318840579710145	5.2071013445109315	4305	10	207	4	1.932367149758454	0.9568029296846047	1432|5594|5599|5600	MAPK14|MAPK1|MAPK8|MAPK11	-2.1362275705675917	0	0.0
1	1	-8.128573831844136	-6.9153438591735785	GO:0071216	M11	2	0.04032293972849055	GO Biological Processes	19	cellular response to biotic stimulus	19_GO:0050896 response to stimulus	-8.628621161186755	4.00278940027894	7.661585666900554	4305	108	239	24	10.0418410041841	1.9441420752199599	25|207|613|695|1019|1432|2932|3569|3717|4067|5467|5581|5594|5599|5914|5970|6347|6714|6850|6915|7040|7124|7157|9971	ABL1|AKT1|BCR|BTK|CDK4|MAPK14|GSK3B|IL6|JAK2|LYN|PPARD|PRKCE|MAPK1|MAPK8|RARA|RELA|CCL2|SRC|SYK|TBXA2R|TGFB1|TNF|TP53|NR1H4	-6.66400514197307	0	0.0
1	1	-2.903106070750272	-3.412694226841575	GO:0045930	M11	2	0.040342326552472496	GO Biological Processes	19	negative regulation of mitotic cell cycle	19_GO:0048519 negative regulation of biological process	-3.8785564669799713	2.936829179552483	4.552405068132335	4305	92	239	15	6.2761506276150625	1.5688188079373753	25|595|596|983|1017|1111|5347|5591|5728|6347|7124|7157|9212|10769|11200	ABL1|CCND1|BCL2|CDK1|CDK2|CHEK1|PLK1|PRKDC|PTEN|CCL2|TNF|TP53|AURKB|PLK2|CHEK2	-2.5876130607935335	0	0.0
1	1	-4.4953971881317285	-3.8233729498770046	GO:0051346	M11	2	0.04039204276027686	GO Biological Processes	19	negative regulation of hydrolase activity	19_GO:0065007 biological regulation	-4.4953971881317285	3.762352941176471	5.283917552641685	4305	119	125	13	10.4	2.7303333129857976	25|135|207|301|866|1457|2932|3551|5743|6714|7124|7422|120892	ABL1|ADORA2A|AKT1|ANXA1|SERPINA6|CSNK2A1|GSK3B|IKBKB|PTGS2|SRC|TNF|VEGFA|LRRK2	-3.2974841259155814	0	0.0
1	1	-11.135953442700641	-9.468519621280722	M175	M11	2	0.040462908618001725	Canonical Pathways	11	PID ERBB2 ERBB3 PATHWAY		-11.135953442700641	12.436666666666667	11.914906352199525	4305	36	125	13	10.4	2.7303333129857976	207|2064|2475|3717|5290|5291|5293|5594|5599|5604|5605|5781|6714	AKT1|ERBB2|MTOR|JAK2|PIK3CA|PIK3CB|PIK3CD|MAPK1|MAPK8|MAP2K1|MAP2K2|PTPN11|SRC	-8.938764808478826	0	0.0
1	1	-2.5692127265943414	-3.021766052761922	GO:0051149	M11	2	0.040471744217537964	GO Biological Processes	19	positive regulation of muscle cell differentiation	19_GO:0032502 developmental process	-4.176957267705084	4.768028550332267	5.347370209423214	4305	34	239	9	3.7656903765690375	1.2313692987799818	596|1432|2475|3815|5600|6300|7040|10038|23411	BCL2|MAPK14|MTOR|KIT|MAPK11|MAPK12|TGFB1|PARP2|SIRT1	-2.8325535021638166	0	0.0
1	1	-2.5692127265943414	-3.021766052761922	GO:0032890	M11	2	0.040471744217537964	GO Biological Processes	19	regulation of organic acid transport	19_GO:0051179 localization	-3.3837588955671287	4.238247600295348	4.5955354417440955	4305	34	239	8	3.3472803347280333	1.1634671669952383	18|135|207|208|2550|5465|6850|7124	ABAT|ADORA2A|AKT1|AKT2|GABBR1|PPARA|SYK|TNF	-2.1858458333509816	0	0.0
1	1	-2.5692127265943414	-3.021766052761922	M256	M11	2	0.040471744217537964	Canonical Pathways	11	PID TAP63 PATHWAY		-3.3837588955671287	4.238247600295348	4.5955354417440955	4305	34	239	8	3.3472803347280333	1.1634671669952383	25|1147|1728|2033|3551|5347|5580|7421	ABL1|CHUK|NQO1|EP300|IKBKB|PLK1|PRKCD|VDR	-2.1858458333509816	0	0.0
1	1	-2.5692127265943414	-3.021766052761922	GO:0070542	M11	2	0.040471744217537964	GO Biological Processes	19	response to fatty acid	19_GO:0050896 response to stimulus	-3.021766052761922	4.281756180733162	4.317340596815966	4305	34	207	7	3.3816425120772946	1.256343796466174	1019|4023|5290|5327|5743|6714|9971	CDK4|LPL|PIK3CA|PLAT|PTGS2|SRC|NR1H4	-2.107312791161126	0	0.0
1	1	-4.695327370858805	-5.528954120878145	WP4864	M11	2	0.04076700894302743	WikiPathways	27	Host-pathogen interaction of human coronaviruses - apoptosis		-6.151413516316676	7.719665271966527	7.4831413877364525	4305	21	239	9	3.7656903765690375	1.2313692987799818	207|596|598|836|1432|4170|5600|6300|7124	AKT1|BCL2|BCL2L1|CASP3|MAPK14|MCL1|MAPK11|MAPK12|TNF	-4.504453235149955	0	0.0
1	1	-4.695327370858805	-5.528954120878145	R-HSA-201556	M11	2	0.04076700894302743	Reactome Gene Sets	6	Signaling by ALK		-5.528954120878145	7.922705314009661	7.1465442686149085	4305	21	207	8	3.864734299516908	1.3397260855411317	2033|3065|3066|3718|5290|5291|6714|8841	EP300|HDAC1|HDAC2|JAK3|PIK3CA|PIK3CB|SRC|HDAC3	-4.170089750161252	0	0.0
1	1	-2.9372145908842517	-3.460337551574466	GO:1902806	M11	2	0.04088461876054095	GO Biological Processes	19	regulation of cell cycle G1/S phase transition	19_GO:0050789 regulation of biological process	-3.934125715477921	2.9691020276794333	4.602492024157385	4305	91	239	15	6.2761506276150625	1.5688188079373753	207|301|595|596|1017|1956|4921|5591|5728|6240|6241|6347|7157|10769|11200	AKT1|ANXA1|CCND1|BCL2|CDK2|EGFR|DDR2|PRKDC|PTEN|RRM1|RRM2|CCL2|TP53|PLK2|CHEK2	-2.6299586735875455	0	0.0
1	1	-4.106008815589453	-3.483904027661917	GO:0046890	M11	2	0.04098234069187545	GO Biological Processes	19	regulation of lipid biosynthetic process	19_GO:0008152 metabolic process	-4.106008815589453	4.359493670886076	5.211054598340912	4305	79	125	10	8.0	2.426520142096496	207|301|476|1019|2475|3358|3480|5580|5743|7124	AKT1|ANXA1|ATP1A1|CDK4|MTOR|HTR2C|IGF1R|PRKCD|PTGS2|TNF	-2.9702221577837067	0	0.0
1	1	-4.106008815589453	-3.483904027661917	WP231	M11	2	0.04098234069187545	WikiPathways	27	TNF-alpha signaling pathway		-4.106008815589453	4.359493670886076	5.211054598340912	4305	79	125	10	8.0	2.426520142096496	207|836|1457|3320|3551|5347|5594|5599|6347|7124	AKT1|CASP3|CSNK2A1|HSP90AA1|IKBKB|PLK1|MAPK1|MAPK8|CCL2|TNF	-2.9702221577837067	0	0.0
1	1	-3.9911551765902926	-3.3863903485595785	GO:0010638	M11	2	0.04098685843205496	GO Biological Processes	19	positive regulation of organelle organization	19_GO:0048518 positive regulation of biological process	-3.9911551765902926	2.77478672985782	4.571055330489437	4305	211	125	17	13.6	3.065994129152892	25|154|208|301|1017|1020|2475|2932|4233|5159|5581|5594|5599|6714|6790|7124|9212	ABL1|ADRB2|AKT2|ANXA1|CDK2|CDK5|MTOR|GSK3B|MET|PDGFRB|PRKCE|MAPK1|MAPK8|SRC|AURKA|TNF|AURKB	-2.876751912684928	0	0.0
1	1	-4.980683673337442	-4.219289520126252	GO:2000377	M11	2	0.04138023759417808	GO Biological Processes	19	regulation of reactive oxygen species metabolic process	19_GO:0008152 metabolic process	-6.201376630801327	3.976797261316089	6.389671414681237	4305	77	239	17	7.112970711297071	1.662662479919971	185|596|613|1432|1545|1719|2147|3689|4780|5159|5465|5580|6850|7040|7124|7157|10013	AGTR1|BCL2|BCR|MAPK14|CYP1B1|DHFR|F2|ITGB2|NFE2L2|PDGFRB|PPARA|PRKCD|SYK|TGFB1|TNF|TP53|HDAC6	-4.538725238125146	0	0.0
1	1	-2.62822969532476	-3.1040880105235034	M82	M11	2	0.041506624337417586	Canonical Pathways	11	PID RET PATHWAY		-3.4792672507001576	4.366679345758843	4.706461357155657	4305	33	239	8	3.3472803347280333	1.1634671669952383	5290|5566|5578|5594|5599|5781|5979|6714	PIK3CA|PRKACA|PRKCA|MAPK1|MAPK8|PTPN11|RET|SRC	-2.2635952107843296	0	0.0
1	1	-2.62822969532476	-3.1040880105235034	GO:0046686	M11	2	0.041506624337417586	GO Biological Processes	19	response to cadmium ion	19_GO:0050896 response to stimulus	-3.1040880105235034	4.411506368028107	4.421023885094457	4305	33	207	7	3.3816425120772946	1.256343796466174	207|983|1147|1956|3815|5594|5599	AKT1|CDK1|CHUK|EGFR|KIT|MAPK1|MAPK8	-2.1699433596148543	0	0.0
1	1	-3.232201368046867	-3.8233729498770046	GO:0007548	M11	2	0.04189393770031824	GO Biological Processes	19	sex differentiation	19_GO:0022414 reproductive process	-5.211815165221275	3.0273197144966772	5.436851950520953	4305	119	239	20	8.368200836820083	1.7911840108773895	367|595|596|598|836|1545|2099|3643|3791|3815|5156|5159|5781|5914|6714|6715|7046|7422|10461|23411	AR|CCND1|BCL2|BCL2L1|CASP3|CYP1B1|ESR1|INSR|KDR|KIT|PDGFRA|PDGFRB|PTPN11|RARA|SRC|SRD5A1|TGFBR1|VEGFA|MERTK|SIRT1	-3.6996214173421667	0	0.0
1	1	-8.633266062201878	-10.217846597136743	R-HSA-5684996	M11	2	0.04202883308720451	Reactome Gene Sets	6	MAPK1/MAPK3 signaling		-10.840676832156682	3.9323177559078317	8.613970726705773	4305	142	239	31	12.97071129707113	2.1732798980558146	598|673|801|983|1956|2064|2066|2260|2261|2263|2322|3569|3716|3717|3718|3815|4233|5156|5159|5290|5291|5594|5604|5605|5689|5781|5894|5979|6300|6714|7010	BCL2L1|BRAF|CALM1|CDK1|EGFR|ERBB2|ERBB4|FGFR1|FGFR3|FGFR2|FLT3|IL6|JAK1|JAK2|JAK3|KIT|MET|PDGFRA|PDGFRB|PIK3CA|PIK3CB|MAPK1|MAP2K1|MAP2K2|PSMB1|PTPN11|RAF1|RET|MAPK12|SRC|TEK	-8.568628325669884	0	0.0
1	1	-7.151581322503537	-6.029955392821096	GO:0048017	M11	2	0.042545340270473186	GO Biological Processes	19	inositol lipid-mediated signaling	19_GO:0023052 signaling	-7.269157687352649	6.162188945166262	7.748466646932039	4305	38	239	13	5.439330543933054	1.4669963872189893	207|1436|2064|2260|3480|5156|5159|5290|5291|5293|5294|5728|6198	AKT1|CSF1R|ERBB2|FGFR1|IGF1R|PDGFRA|PDGFRB|PIK3CA|PIK3CB|PIK3CD|PIK3CG|PTEN|RPS6KB1	-5.477087646429996	0	0.0
1	1	-4.933197250062077	-4.15867328176159	M272	M11	2	0.042594313545791795	Canonical Pathways	11	PID CD8 TCR DOWNSTREAM PATHWAY		-4.933197250062077	7.064615384615384	6.578519073473737	4305	39	125	8	6.4	2.189136816190345	673|5579|5581|5594|5599|5604|5605|7124	BRAF|PRKCB|PRKCE|MAPK1|MAPK8|MAP2K1|MAP2K2|TNF	-3.6709276913122575	0	0.0
1	1	-2.752940579740008	-3.2670264792283783	GO:1903429	M11	2	0.04269839805207076	GO Biological Processes	19	regulation of cell maturation	19_GO:0032502 developmental process	-3.2670264792283783	9.243156199677937	5.563114193756325	4305	9	207	4	1.932367149758454	0.9568029296846047	596|5979|6790|120892	BCL2|RET|AURKA|LRRK2	-2.3042628291007805	0	0.0
1	1	-2.752940579740008	-3.2670264792283783	R-HSA-9005891	M11	2	0.04269839805207076	Reactome Gene Sets	6	Loss of function of MECP2 in Rett syndrome		-3.2670264792283783	9.243156199677937	5.563114193756325	4305	9	207	4	1.932367149758454	0.9568029296846047	801|3065|5566|8841	CALM1|HDAC1|PRKACA|HDAC3	-2.3042628291007805	0	0.0
1	1	-2.752940579740008	-3.2670264792283783	R-HSA-9005895	M11	2	0.04269839805207076	Reactome Gene Sets	6	Pervasive developmental disorders		-3.2670264792283783	9.243156199677937	5.563114193756325	4305	9	207	4	1.932367149758454	0.9568029296846047	801|3065|5566|8841	CALM1|HDAC1|PRKACA|HDAC3	-2.3042628291007805	0	0.0
1	1	-2.752940579740008	-3.2670264792283783	R-HSA-9675151	M11	2	0.04269839805207076	Reactome Gene Sets	6	Disorders of Developmental Biology		-3.2670264792283783	9.243156199677937	5.563114193756325	4305	9	207	4	1.932367149758454	0.9568029296846047	801|3065|5566|8841	CALM1|HDAC1|PRKACA|HDAC3	-2.3042628291007805	0	0.0
1	1	-2.752940579740008	-3.2670264792283783	R-HSA-9697154	M11	2	0.04269839805207076	Reactome Gene Sets	6	Disorders of Nervous System Development		-3.2670264792283783	9.243156199677937	5.563114193756325	4305	9	207	4	1.932367149758454	0.9568029296846047	801|3065|5566|8841	CALM1|HDAC1|PRKACA|HDAC3	-2.3042628291007805	0	0.0
1	1	-2.752940579740008	-3.2670264792283783	WP288	M11	2	0.04269839805207076	WikiPathways	27	Nod-like receptor (NLR) signaling pathway		-3.2670264792283783	9.243156199677937	5.563114193756325	4305	9	207	4	1.932367149758454	0.9568029296846047	1147|3551|5599|5970	CHUK|IKBKB|MAPK8|RELA	-2.3042628291007805	0	0.0
1	1	-2.927142237593245	-2.4634202892363786	GO:0070661	M11	2	0.04301238934237883	GO Biological Processes	19	leukocyte proliferation	19_GO:0009987 cellular process	-3.4172250855080013	3.8598326359832633	4.51501285835473	4305	42	239	9	3.7656903765690375	1.2313692987799818	25|596|1436|2322|3615|3815|5294|5580|7157	ABL1|BCL2|CSF1R|FLT3|IMPDH2|KIT|PIK3CG|PRKCD|TP53	-2.207553755661557	0	0.0
1	1	-4.870966830154578	-4.099127558160112	GO:0009411	M11	2	0.04302291807541847	GO Biological Processes	19	response to UV	19_GO:0050896 response to stimulus	-5.339727489605135	3.6481118584820718	5.758859990190544	4305	79	239	16	6.694560669456067	1.616648380102937	142|207|595|596|836|1111|1956|2033|4869|5580|5599|5743|5970|7157|9212|23411	PARP1|AKT1|CCND1|BCL2|CASP3|CHEK1|EGFR|EP300|NPM1|PRKCD|MAPK8|PTGS2|RELA|TP53|AURKB|SIRT1	-3.799754111612338	0	0.0
1	1	-8.789717583581876	-7.385235647582893	WP75	M11	2	0.04341533220921234	WikiPathways	27	Toll-like receptor signaling pathway		-8.789717583581876	6.981081081081081	8.97381338683496	4305	74	125	15	12.0	2.906544339933592	207|208|1432|3551|5290|5291|5293|5294|5594|5599|5604|5605|5970|7124|10000	AKT1|AKT2|MAPK14|IKBKB|PIK3CA|PIK3CB|PIK3CD|PIK3CG|MAPK1|MAPK8|MAP2K1|MAP2K2|RELA|TNF|AKT3	-6.936593577249244	0	0.0
1	1	-6.940994889691468	-8.262193350699542	GO:0034599	M11	2	0.0434513616524852	GO Biological Processes	19	cellular response to oxidative stress	19_GO:0050896 response to stimulus	-8.343663146425802	3.63043689792741	7.35349654467838	4305	129	239	26	10.878661087866108	2.0140934833085833	25|142|207|301|596|695|983|1147|1545|1728|1956|3066|3569|3717|4780|5156|5580|5594|5599|5970|6714|7157|7226|10013|23411|120892	ABL1|PARP1|AKT1|ANXA1|BCL2|BTK|CDK1|CHUK|CYP1B1|NQO1|EGFR|HDAC2|IL6|JAK2|NFE2L2|PDGFRA|PRKCD|MAPK1|MAPK8|RELA|SRC|TP53|TRPM2|HDAC6|SIRT1|LRRK2	-6.413646240607002	0	0.0
1	1	-5.479606600637749	-4.601811561077538	GO:0007210	M11	2	0.043535295604228086	GO Biological Processes	19	serotonin receptor signaling pathway	19_GO:0023052 signaling	-5.479606600637749	27.552	10.271905391811407	4305	5	125	4	3.2	1.5741918561598522	1128|1131|3269|3358	CHRM1|CHRM3|HRH1|HTR2C	-4.124402771006048	0	0.0
1	1	-5.479606600637749	-4.601811561077538	GO:0098664	M11	2	0.043535295604228086	GO Biological Processes	19	G protein-coupled serotonin receptor signaling pathway	19_GO:0023052 signaling	-5.479606600637749	27.552	10.271905391811407	4305	5	125	4	3.2	1.5741918561598522	1128|1131|3269|3358	CHRM1|CHRM3|HRH1|HTR2C	-4.124402771006048	0	0.0
1	1	-2.7532255799682006	-3.279217944017671	WP4329	M11	2	0.043596957183109186	WikiPathways	27	miRNAs involvement in the immune response in sepsis		-3.279217944017671	4.696119682094436	4.641356637295557	4305	31	207	7	3.3816425120772946	1.256343796466174	1147|1432|3551|3569|5599|5970|7124	CHUK|MAPK14|IKBKB|IL6|MAPK8|RELA|TNF	-2.3116258374129526	0	0.0
1	1	-4.922170821217279	-5.863414728692796	GO:0032409	M11	2	0.04363434433484992	GO Biological Processes	19	regulation of transporter activity	19_GO:0065007 biological regulation	-7.733879572944534	4.0673505196382775	7.249567455695595	4305	93	239	21	8.786610878661088	1.831222191881174	150|154|351|486|596|776|801|1020|1080|1131|3784|5144|5243|5292|5468|5566|5580|5581|6256|6347|6446	ADRA2A|ADRB2|APP|FXYD2|BCL2|CACNA1D|CALM1|CDK5|CFTR|CHRM3|KCNQ1|PDE4D|ABCB1|PIM1|PPARG|PRKACA|PRKCD|PRKCE|RXRA|CCL2|SGK1	-5.877465441164853	0	0.0
1	1	-3.8375594897822833	-3.219217920022463	GO:0002065	M11	2	0.0438118941445349	GO Biological Processes	19	columnar/cuboidal epithelial cell differentiation	19_GO:0032502 developmental process	-3.8375594897822833	5.88	5.42882883818304	4305	41	125	7	5.6	2.0564824336716323	25|5914|5915|5916|6608|6714|7298	ABL1|RARA|RARB|RARG|SMO|SRC|TYMS	-2.753676429329033	0	0.0
1	1	-3.8375594897822833	-3.219217920022463	R-HSA-6802952	M11	2	0.0438118941445349	Reactome Gene Sets	6	Signaling by BRAF and RAF1 fusions		-3.8375594897822833	5.88	5.42882883818304	4305	41	125	7	5.6	2.0564824336716323	673|801|3717|5594|5604|5605|6714	BRAF|CALM1|JAK2|MAPK1|MAP2K1|MAP2K2|SRC	-2.753676429329033	0	0.0
1	1	-8.703446640197711	-7.292238186875316	WP3931	M11	2	0.04411216114154404	WikiPathways	27	Embryonic stem cell pluripotency pathways		-9.587092401419033	5.043514644351465	8.563885714713674	4305	75	239	21	8.786610878661088	1.831222191881174	207|208|673|1956|2260|2261|2263|2475|2932|3716|5156|5159|5293|5594|5604|5605|5728|5781|5894|6300|10000	AKT1|AKT2|BRAF|EGFR|FGFR1|FGFR3|FGFR2|MTOR|GSK3B|JAK1|PDGFRA|PDGFRB|PIK3CD|MAPK1|MAP2K1|MAP2K2|PTEN|PTPN11|RAF1|MAPK12|AKT3	-7.501054219319886	0	0.0
1	1	-5.946255492747144	-4.980237762134781	GO:0030855	M11	2	0.0442052957009218	GO Biological Processes	19	epithelial cell differentiation	19_GO:0032502 developmental process	-6.273420544755949	2.6489047501845926	5.8494786859461065	4305	204	239	30	12.552301255230125	2.143072774114417	25|207|208|231|301|367|613|836|983|1066|2066|2099|2194|2263|3065|3066|3784|3791|4233|5144|5468|5604|5914|5915|5916|6093|6608|6714|7298|7422	ABL1|AKT1|AKT2|AKR1B1|ANXA1|AR|BCR|CASP3|CDK1|CES1|ERBB4|ESR1|FASN|FGFR2|HDAC1|HDAC2|KCNQ1|KDR|MET|PDE4D|PPARG|MAP2K1|RARA|RARB|RARG|ROCK1|SMO|SRC|TYMS|VEGFA	-4.596933736560197	0	0.0
1	1	-4.02865669795248	-3.3736923175424653	GO:0090170	M11	2	0.04424030662692413	GO Biological Processes	19	regulation of Golgi inheritance	19_GO:0050789 regulation of biological process	-4.02865669795248	25.830000000000002	8.590629536961439	4305	4	125	3	2.4	1.3689119767172762	5594|5604|5605	MAPK1|MAP2K1|MAP2K2	-2.9091387187530513	0	0.0
1	1	-4.02865669795248	-3.3736923175424653	R-HSA-9652169	M11	2	0.04424030662692413	Reactome Gene Sets	6	Signaling by MAP2K mutants		-4.02865669795248	25.830000000000002	8.590629536961439	4305	4	125	3	2.4	1.3689119767172762	5594|5604|5605	MAPK1|MAP2K1|MAP2K2	-2.9091387187530513	0	0.0
1	1	-5.097202503467571	-6.0916498212736405	GO:0030162	M11	2	0.04443920113268063	GO Biological Processes	19	regulation of proteolysis	19_GO:0008152 metabolic process	-6.0916498212736405	2.4133155265370725	5.631548194381433	4305	293	207	34	16.42512077294686	2.5751764489883278	135|150|207|351|866|1017|1020|1457|2147|2931|2932|3065|3066|3717|3932|4067|4780|5327|5347|5468|5566|5743|5894|6093|6135|6300|6714|6790|6850|7124|7157|10013|23411|120892	ADORA2A|ADRA2A|AKT1|APP|SERPINA6|CDK2|CDK5|CSNK2A1|F2|GSK3A|GSK3B|HDAC1|HDAC2|JAK2|LCK|LYN|NFE2L2|PLAT|PLK1|PPARG|PRKACA|PTGS2|RAF1|ROCK1|RPL11|MAPK12|SRC|AURKA|SYK|TNF|TP53|HDAC6|SIRT1|LRRK2	-4.643939837539521	0	0.0
1	1	-4.923952307068002	-5.889459257172162	GO:0001505	M11	2	0.04464395645945274	GO Biological Processes	19	regulation of neurotransmitter levels	19_GO:0065007 biological regulation	-5.889459257172162	4.549365942028985	6.4289782352548634	4305	64	207	14	6.763285024154589	1.7453685823899043	18|135|136|150|1020|1312|1812|2932|4128|4129|5579|23621|116443|120892	ABAT|ADORA2A|ADORA2B|ADRA2A|CDK5|COMT|DRD1|GSK3B|MAOA|MAOB|PRKCB|BACE1|GRIN3A|LRRK2	-4.4740259976028165	0	0.0
1	1	-2.8195317278949283	-3.3725412107138504	GO:1905953	M11	2	0.04465463248751478	GO Biological Processes	19	negative regulation of lipid localization	19_GO:0051179 localization	-4.656065395546058	5.403765690376569	5.867703575388136	4305	30	239	9	3.7656903765690375	1.2313692987799818	207|208|1066|3569|5465|5467|5468|5781|7124	AKT1|AKT2|CES1|IL6|PPARA|PPARD|PPARG|PTPN11|TNF	-3.2272681744187306	0	0.0
1	1	-6.919375356947788	-5.78338706342682	M8626	M11	2	0.04471422262054192	Canonical Pathways	11	SIG BCR SIGNALING PATHWAY		-7.938221580086168	6.304393305439331	8.170668502942863	4305	40	239	14	5.857740585774058	1.5190022790896067	207|208|596|613|695|2931|2932|4067|5290|5293|5594|5894|6850|10000	AKT1|AKT2|BCL2|BCR|BTK|GSK3A|GSK3B|LYN|PIK3CA|PIK3CD|MAPK1|RAF1|SYK|AKT3	-6.058051046912465	0	0.0
1	1	-4.763213334220071	-3.9768204972624175	GO:0032091	M11	2	0.04498797442436597	GO Biological Processes	19	negative regulation of protein binding	19_GO:0065007 biological regulation	-4.763213334220071	6.72	6.363299375903071	4305	41	125	8	6.4	2.189136816190345	154|207|2932|5580|5599|6790|9212|120892	ADRB2|AKT1|GSK3B|PRKCD|MAPK8|AURKA|AURKB|LRRK2	-3.525463615900334	0	0.0
1	1	-7.140924947551548	-8.561024212587798	WP395	M11	2	0.045220477106157064	WikiPathways	27	IL-4 signaling pathway		-8.64449995615189	6.00418410041841	8.451882815163946	4305	48	239	16	6.694560669456067	1.616648380102937	207|1147|1432|2033|3269|3551|3716|3717|3718|5290|5293|5594|5600|5781|5970|6198	AKT1|CHUK|MAPK14|EP300|HRH1|IKBKB|JAK1|JAK2|JAK3|PIK3CA|PIK3CD|MAPK1|MAPK11|PTPN11|RELA|RPS6KB1	-6.675626113795663	0	0.0
1	1	-12.93588221524187	-10.785858317584587	WP673	M11	2	0.04531758314028567	WikiPathways	27	ErbB signaling pathway		-12.93588221524187	8.7248	11.669458101464052	4305	75	125	19	15.2	3.2111804683013374	25|207|208|673|1956|2064|2066|2475|2932|5290|5291|5293|5579|5594|5599|5604|5605|6714|10000	ABL1|AKT1|AKT2|BRAF|EGFR|ERBB2|ERBB4|MTOR|GSK3B|PIK3CA|PIK3CB|PIK3CD|PRKCB|MAPK1|MAPK8|MAP2K1|MAP2K2|SRC|AKT3	-10.465692308956317	0	0.0
1	1	-12.71670698013509	-10.596630597116112	WP2203	M11	2	0.04546917351481494	WikiPathways	27	Thymic stromal lymphopoietin (TSLP) signaling pathway		-12.71670698013509	12.3	12.724725408321579	4305	42	125	15	12.0	2.906544339933592	207|695|1432|2475|3717|3932|5290|5594|5599|5604|5605|5781|5970|6714|7525	AKT1|BTK|MAPK14|MTOR|JAK2|LCK|PIK3CA|MAPK1|MAPK8|MAP2K1|MAP2K2|PTPN11|RELA|SRC|YES1	-10.279186190602905	0	0.0
1	1	-2.9197555268274527	-3.505682909868093	GO:0007190	M11	2	0.04559435039439652	GO Biological Processes	19	activation of adenylate cyclase activity	19_GO:0065007 biological regulation	-3.505682909868093	10.39855072463768	5.979412752789361	4305	8	207	4	1.932367149758454	0.9568029296846047	136|154|1812|5894	ADORA2B|ADRB2|DRD1|RAF1	-2.4929490981867617	0	0.0
1	1	-2.9197555268274527	-3.505682909868093	GO:1901298	M11	2	0.04559435039439652	GO Biological Processes	19	regulation of hydrogen peroxide-mediated programmed cell death	19_GO:0050896 response to stimulus	-3.505682909868093	10.39855072463768	5.979412752789361	4305	8	207	4	1.932367149758454	0.9568029296846047	25|4233|4921|10013	ABL1|MET|DDR2|HDAC6	-2.4929490981867617	0	0.0
1	1	-2.9197555268274527	-3.505682909868093	R-HSA-2029481	M11	2	0.04559435039439652	Reactome Gene Sets	6	FCGR activation		-3.505682909868093	10.39855072463768	5.979412752789361	4305	8	207	4	1.932367149758454	0.9568029296846047	4067|6714|6850|7525	LYN|SRC|SYK|YES1	-2.4929490981867617	0	0.0
1	1	-2.888624782863246	-3.470096359770701	GO:0051952	M11	2	0.0457223680567469	GO Biological Processes	19	regulation of amine transport	19_GO:0051179 localization	-3.470096359770701	5.019990004997501	4.881355649833671	4305	29	207	7	3.3816425120772946	1.256343796466174	18|135|150|152|1812|2550|7124	ABAT|ADORA2A|ADRA2A|ADRA2C|DRD1|GABBR1|TNF	-2.4631642729979015	0	0.0
1	1	-2.888624782863246	-3.470096359770701	M12705	M11	2	0.0457223680567469	Canonical Pathways	11	SIG CD40PATHWAYMAP		-3.470096359770701	5.019990004997501	4.881355649833671	4305	29	207	7	3.3816425120772946	1.256343796466174	1432|5290|5293|5594|5599|5600|6300	MAPK14|PIK3CA|PIK3CD|MAPK1|MAPK8|MAPK11|MAPK12	-2.4631642729979015	0	0.0
1	1	-2.8187896690117973	-2.3463593507126483	GO:0060420	M11	2	0.04573249643863653	GO Biological Processes	19	regulation of heart growth	19_GO:0040007 growth	-4.735525446103566	4.5031380753138075	5.662121978089538	4305	44	239	11	4.602510460251046	1.3553982315394193	983|1432|2066|2263|2931|5292|5465|5600|5728|7046|10038	CDK1|MAPK14|ERBB4|FGFR2|GSK3A|PIM1|PPARA|MAPK11|PTEN|TGFBR1|PARP2	-3.2935762695156585	0	0.0
1	1	-7.847457528610615	-6.526612018787493	WP5191	M11	2	0.045945426431521774	WikiPathways	27	ResolvinE1 and ResolvinD1 signaling pathways promoting inflammation resolution		-7.847457528610615	25.830000000000002	12.154638120855802	4305	8	125	6	4.8	1.9119832635250757	207|2475|5290|5291|5293|5294	AKT1|MTOR|PIK3CA|PIK3CB|PIK3CD|PIK3CG	-6.134568733735586	0	0.0
1	1	-3.0771970879103363	-3.7029344645940108	GO:0043200	M11	2	0.04614492888803512	GO Biological Processes	19	response to amino acid	19_GO:0050896 response to stimulus	-4.557258260205398	4.00278940027894	5.383039867082105	4305	54	239	12	5.02092050209205	1.412559337104282	598|836|1728|1786|1956|2475|3480|4067|5156|5290|6198|7124	BCL2L1|CASP3|NQO1|DNMT1|EGFR|MTOR|IGF1R|LYN|PDGFRA|PIK3CA|RPS6KB1|TNF	-3.140632538049694	0	0.0
1	1	-3.308846851458443	-3.983229667428354	GO:2000045	M11	2	0.0462407939784526	GO Biological Processes	19	regulation of G1/S transition of mitotic cell cycle	19_GO:0050789 regulation of biological process	-4.544931657212057	3.335657833565783	5.144476286390161	4305	81	239	15	6.2761506276150625	1.5688188079373753	207|301|595|596|1017|1956|4921|5591|5728|6240|6241|6347|7157|10769|11200	AKT1|ANXA1|CCND1|BCL2|CDK2|EGFR|DDR2|PRKDC|PTEN|RRM1|RRM2|CCL2|TP53|PLK2|CHEK2	-3.1330728580010097	0	0.0
1	1	-3.308846851458443	-3.983229667428354	GO:0016241	M11	2	0.0462407939784526	GO Biological Processes	19	regulation of macroautophagy	19_GO:0008152 metabolic process	-3.983229667428354	3.3378064054392556	4.773362599034495	4305	81	207	13	6.280193236714976	1.6862308203856435	154|207|523|1020|2475|3791|5290|5566|5599|7157|10013|23411|120892	ADRB2|AKT1|ATP6V1A|CDK5|MTOR|KDR|PIK3CA|PRKACA|MAPK8|TP53|HDAC6|SIRT1|LRRK2	-2.8712126429433518	0	0.0
1	1	-5.295713710262156	-6.378959752123589	GO:0038084	M11	2	0.04639299100533778	GO Biological Processes	19	vascular endothelial growth factor signaling pathway	19_GO:0023052 signaling	-7.148351192858741	9.536057100664534	8.548812238424734	4305	17	239	9	3.7656903765690375	1.2313692987799818	2321|2322|2324|3791|5156|5159|5290|5293|7422	FLT1|FLT3|FLT4|KDR|PDGFRA|PDGFRB|PIK3CA|PIK3CD|VEGFA	-5.375771995646483	0	0.0
1	1	-8.127752768416299	-6.739380553105581	GO:0048608	M11	2	0.046692667149923706	GO Biological Processes	19	reproductive structure development	19_GO:0022414 reproductive process	-8.726710078652683	3.0621338912133886	7.239801712911083	4305	200	239	34	14.225941422594142	2.259537417853314	207|301|367|595|596|598|836|1432|1545|1956|2099|2263|3326|3643|3791|3815|5156|5159|5467|5468|5594|5604|5728|5743|5781|5914|5916|6714|6715|7046|7421|7422|10461|23411	AKT1|ANXA1|AR|CCND1|BCL2|BCL2L1|CASP3|MAPK14|CYP1B1|EGFR|ESR1|FGFR2|HSP90AB1|INSR|KDR|KIT|PDGFRA|PDGFRB|PPARD|PPARG|MAPK1|MAP2K1|PTEN|PTGS2|PTPN11|RARA|RARG|SRC|SRD5A1|TGFBR1|VDR|VEGFA|MERTK|SIRT1	-6.747005388644775	0	0.0
1	1	-8.127752768416299	-6.739380553105581	GO:0061458	M11	2	0.046692667149923706	GO Biological Processes	19	reproductive system development	19_GO:0032502 developmental process	-8.726710078652683	3.0621338912133886	7.239801712911083	4305	200	239	34	14.225941422594142	2.259537417853314	207|301|367|595|596|598|836|1432|1545|1956|2099|2263|3326|3643|3791|3815|5156|5159|5467|5468|5594|5604|5728|5743|5781|5914|5916|6714|6715|7046|7421|7422|10461|23411	AKT1|ANXA1|AR|CCND1|BCL2|BCL2L1|CASP3|MAPK14|CYP1B1|EGFR|ESR1|FGFR2|HSP90AB1|INSR|KDR|KIT|PDGFRA|PDGFRB|PPARD|PPARG|MAPK1|MAP2K1|PTEN|PTGS2|PTPN11|RARA|RARG|SRC|SRD5A1|TGFBR1|VDR|VEGFA|MERTK|SIRT1	-6.747005388644775	0	0.0
1	1	-2.960717399210238	-3.5722224443599746	WP3617	M11	2	0.046801674268559745	WikiPathways	27	Photodynamic therapy-induced NF-kB survival signaling		-4.0241217615655795	5.146443514644352	5.336254557559717	4305	28	239	8	3.3472803347280333	1.1634671669952383	595|1147|3551|3569|5743|5970|7124|7422	CCND1|CHUK|IKBKB|IL6|PTGS2|RELA|TNF|VEGFA	-2.7053591683562352	0	0.0
1	1	-2.960717399210238	-3.5722224443599746	GO:1902808	M11	2	0.046801674268559745	GO Biological Processes	19	positive regulation of cell cycle G1/S phase transition	19_GO:0048518 positive regulation of biological process	-3.5722224443599746	5.199275362318841	5.009784808358415	4305	28	207	7	3.3816425120772946	1.256343796466174	207|301|595|1956|4921|6240|6241	AKT1|ANXA1|CCND1|EGFR|DDR2|RRM1|RRM2	-2.547247414130639	0	0.0
1	1	-10.011243972532975	-8.284083837844504	WP5144	M11	2	0.04720221885581055	WikiPathways	27	NRP1-triggered signaling pathways in pancreatic cancer		-11.629927355724018	7.540138172618469	10.448785733075765	4305	43	239	18	7.531380753138075	1.7070079273016225	207|208|898|1017|1956|2321|2931|3791|4233|5594|5604|5605|5970|6714|7040|7046|7422|10000	AKT1|AKT2|CCNE1|CDK2|EGFR|FLT1|GSK3A|KDR|MET|MAPK1|MAP2K1|MAP2K2|RELA|SRC|TGFB1|TGFBR1|VEGFA|AKT3	-9.288055926698146	0	0.0
1	1	-6.523535302544678	-5.39439861853111	GO:0009416	M11	2	0.04737132675390954	GO Biological Processes	19	response to light stimulus	19_GO:0050896 response to stimulus	-6.858928378989668	3.395809040400576	6.5078806107041505	4305	122	239	23	9.623430962343097	1.90762911488239	142|207|208|351|595|596|836|1020|1111|1812|1956|2033|3156|3269|3815|4869|5580|5599|5743|5970|7157|9212|23411	PARP1|AKT1|AKT2|APP|CCND1|BCL2|CASP3|CDK5|CHEK1|DRD1|EGFR|EP300|HMGCR|HRH1|KIT|NPM1|PRKCD|MAPK8|PTGS2|RELA|TP53|AURKB|SIRT1	-5.116584604776364	0	0.0
1	1	-8.820455471259908	-7.288476197494154	M7	M11	2	0.04755061680276662	Canonical Pathways	11	PID FCER1 PATHWAY		-8.820455471259908	9.611162790697675	9.81278540784663	4305	43	125	12	9.6	2.6349041728305793	207|695|3551|5290|5579|5594|5599|5604|5605|5781|5970|6850	AKT1|BTK|IKBKB|PIK3CA|PRKCB|MAPK1|MAPK8|MAP2K1|MAP2K2|PTPN11|RELA|SYK	-6.964041339480227	0	0.0
1	1	-10.6902241941475	-12.942573523741455	GO:0043410	M11	2	0.04765304041613816	GO Biological Processes	19	positive regulation of MAPK cascade	19_GO:0023052 signaling	-16.330399350516643	3.8256748250453585	10.579154115565517	4305	226	239	48	20.0836820083682	2.591435780628092	25|150|152|154|351|367|673|1436|1956|2064|2066|2260|2261|2263|2321|2322|2324|3358|3480|3569|3643|3717|3791|3815|4921|5156|5159|5294|5578|5581|5604|5605|5728|5770|5781|5894|5979|6093|6347|6714|6850|7010|7040|7046|7124|7422|120892|151306	ABL1|ADRA2A|ADRA2C|ADRB2|APP|AR|BRAF|CSF1R|EGFR|ERBB2|ERBB4|FGFR1|FGFR3|FGFR2|FLT1|FLT3|FLT4|HTR2C|IGF1R|IL6|INSR|JAK2|KDR|KIT|DDR2|PDGFRA|PDGFRB|PIK3CG|PRKCA|PRKCE|MAP2K1|MAP2K2|PTEN|PTPN1|PTPN11|RAF1|RET|ROCK1|CCL2|SRC|SYK|TEK|TGFB1|TGFBR1|TNF|VEGFA|LRRK2|GPBAR1	-13.469002818218021	0	0.0
1	1	-3.036047550105066	-3.6793011060257625	M45	M11	2	0.04789427838072369	Canonical Pathways	11	PID CD40 PATHWAY		-3.6793011060257625	5.391841116478798	5.144503171014645	4305	27	207	7	3.3816425120772946	1.256343796466174	207|598|1432|3718|5599|5600|5970	AKT1|BCL2L1|MAPK14|JAK3|MAPK8|MAPK11|RELA	-2.6356732884770597	0	0.0
1	1	-3.036047550105066	-3.6793011060257625	WP422	M11	2	0.04789427838072369	WikiPathways	27	MAPK cascade		-3.6793011060257625	5.391841116478798	5.144503171014645	4305	27	207	7	3.3816425120772946	1.256343796466174	673|1432|5594|5604|5605|5894|6300	BRAF|MAPK14|MAPK1|MAP2K1|MAP2K2|RAF1|MAPK12	-2.6356732884770597	0	0.0
1	1	-14.31819951788998	-17.355276668308864	GO:0001934	M11	2	0.04794354008642476	GO Biological Processes	19	positive regulation of protein phosphorylation	19_GO:0048518 positive regulation of biological process	-18.959448938561483	3.4077801651023414	11.088829961978263	4305	333	239	63	26.359832635983263	2.8499008916198396	25|150|152|154|207|208|351|595|596|673|801|1020|1436|1956|2064|2066|2147|2260|2261|2321|2322|2324|2475|3066|3320|3326|3569|3643|3717|3791|3815|4067|4921|5159|5290|5294|5347|5468|5580|5594|5604|5605|5743|5770|5781|5894|5979|6714|6850|7010|7040|7046|7124|7157|7422|7525|8841|9212|10013|11200|23411|79705|120892	ABL1|ADRA2A|ADRA2C|ADRB2|AKT1|AKT2|APP|CCND1|BCL2|BRAF|CALM1|CDK5|CSF1R|EGFR|ERBB2|ERBB4|F2|FGFR1|FGFR3|FLT1|FLT3|FLT4|MTOR|HDAC2|HSP90AA1|HSP90AB1|IL6|INSR|JAK2|KDR|KIT|LYN|DDR2|PDGFRB|PIK3CA|PIK3CG|PLK1|PPARG|PRKCD|MAPK1|MAP2K1|MAP2K2|PTGS2|PTPN1|PTPN11|RAF1|RET|SRC|SYK|TEK|TGFB1|TGFBR1|TNF|TP53|VEGFA|YES1|HDAC3|AURKB|HDAC6|CHEK2|SIRT1|LRRK1|LRRK2	-15.79702241059888	0	0.0
1	1	-2.970574242059256	-3.601087429196932	GO:0007423	M11	2	0.047972127802582865	GO Biological Processes	19	sensory organ development	19_GO:0032502 developmental process	-4.432245981525029	2.3700726712177937	4.682598038991012	4305	190	239	25	10.460251046025105	1.9796118260474578	596|613|775|1545|1956|2263|2321|2558|3065|3066|3615|3784|3791|3815|5156|5159|5594|5781|5914|5915|5916|5979|7046|7422|10461	BCL2|BCR|CACNA1C|CYP1B1|EGFR|FGFR2|FLT1|GABRA5|HDAC1|HDAC2|IMPDH2|KCNQ1|KDR|KIT|PDGFRA|PDGFRB|MAPK1|PTPN11|RARA|RARB|RARG|RET|TGFBR1|VEGFA|MERTK	-3.03611787715107	0	0.0
1	1	-2.7165096459187525	-2.2365416386127004	GO:0031644	M11	2	0.04845175021758896	GO Biological Processes	19	regulation of nervous system process	19_GO:0032501 multicellular organismal process	-2.7165096459187525	4.492173913043478	4.117408497979386	4305	46	125	6	4.8	1.9119832635250757	154|3358|5728|6714|7124|120892	ADRB2|HTR2C|PTEN|SRC|TNF|LRRK2	-1.863221723946544	0	0.0
1	1	-2.7165096459187525	-2.2365416386127004	GO:0050852	M11	2	0.04845175021758896	GO Biological Processes	19	T cell receptor signaling pathway	19_GO:0002376 immune system process	-2.7165096459187525	4.492173913043478	4.117408497979386	4305	46	125	6	4.8	1.9119832635250757	25|3551|3932|5290|5293|5594	ABL1|IKBKB|LCK|PIK3CA|PIK3CD|MAPK1	-1.863221723946544	0	0.0
1	1	-2.7165096459187525	-2.2365416386127004	GO:0051224	M11	2	0.04845175021758896	GO Biological Processes	19	negative regulation of protein transport	19_GO:0051179 localization	-2.7165096459187525	4.492173913043478	4.117408497979386	4305	46	125	6	4.8	1.9119832635250757	150|1020|1595|3156|5781|120892	ADRA2A|CDK5|CYP51A1|HMGCR|PTPN11|LRRK2	-1.863221723946544	0	0.0
1	1	-7.5673420510640454	-6.221071875405625	WP2018	M11	2	0.04881889181880372	WikiPathways	27	RANKL/RANK signaling pathway		-7.5673420510640454	8.610000000000001	8.773203937327025	4305	44	125	11	8.8	2.533866610538132	207|208|1432|2475|3551|5594|5599|5604|5970|6714|6850	AKT1|AKT2|MAPK14|MTOR|IKBKB|MAPK1|MAPK8|MAP2K1|RELA|SRC|SYK	-5.900566580019826	0	0.0
1	1	-3.5744378816532514	-2.9378692891270504	GO:0051403	M11	2	0.04887427572384673	GO Biological Processes	19	stress-activated MAPK cascade	19_GO:0023052 signaling	-3.5744378816532514	5.357333333333333	5.0807197342009465	4305	45	125	7	5.6	2.0564824336716323	1432|3551|5594|5599|5734|7124|120892	MAPK14|IKBKB|MAPK1|MAPK8|PTGER4|TNF|LRRK2	-2.547867739178757	0	0.0
1	1	-3.5184794057339275	-4.28104576383488	GO:0007623	M11	2	0.048885434787507176	GO Biological Processes	19	circadian rhythm	19_GO:0048511 rhythmic process	-6.2879027540074235	4.029123541070248	6.458866890770251	4305	76	239	17	7.112970711297071	1.662662479919971	196|1644|2033|2932|3065|3066|3615|5465|5728|6097|6715|7124|7150|7157|7298|8841|23411	AHR|DDC|EP300|GSK3B|HDAC1|HDAC2|IMPDH2|PPARA|PTEN|RORC|SRD5A1|TNF|TOP1|TP53|TYMS|HDAC3|SIRT1	-4.610323380501099	0	0.0
1	1	-3.640041493427795	-2.9914428517414744	GO:0033029	M11	2	0.048902976160894784	GO Biological Processes	19	regulation of neutrophil apoptotic process	19_GO:0002376 immune system process	-3.640041493427795	20.664	7.607214056364096	4305	5	125	3	2.4	1.3689119767172762	301|5291|5293	ANXA1|PIK3CB|PIK3CD	-2.602995997622761	0	0.0
1	1	-3.640041493427795	-2.9914428517414744	GO:0060745	M11	2	0.048902976160894784	GO Biological Processes	19	mammary gland branching involved in pregnancy	19_GO:0022414 reproductive process	-3.640041493427795	20.664	7.607214056364096	4305	5	125	3	2.4	1.3689119767172762	367|2099|7421	AR|ESR1|VDR	-2.602995997622761	0	0.0
1	1	-3.640041493427795	-2.9914428517414744	R-HSA-9706374	M11	2	0.048902976160894784	Reactome Gene Sets	6	FLT3 signaling through SRC family kinases		-3.640041493427795	20.664	7.607214056364096	4305	5	125	3	2.4	1.3689119767172762	2322|3932|6850	FLT3|LCK|SYK	-2.602995997622761	0	0.0
1	1	-3.114586958545875	-3.7900714649516978	GO:0060134	M11	2	0.048915128379634965	GO Biological Processes	19	prepulse inhibition	19_GO:0048519 negative regulation of biological process	-5.013220912210643	12.866108786610878	7.616852308172858	4305	7	239	5	2.092050209205021	0.9257550279240406	135|1812|5728|23621|116443	ADORA2A|DRD1|PTEN|BACE1|GRIN3A	-3.532731049285278	0	0.0
1	1	-7.253477482297088	-5.959713275824668	GO:0050730	M11	2	0.04895729692228867	GO Biological Processes	19	regulation of peptidyl-tyrosine phosphorylation	19_GO:0008152 metabolic process	-9.533536063675475	3.95397489539749	8.05784179301248	4305	123	239	27	11.297071129707113	2.047636965303672	25|150|351|1436|1956|2066|2261|2322|2475|3066|3569|3689|3717|3815|4067|5580|5581|5770|5781|6714|6850|7040|7124|7157|7422|7525|79705	ABL1|ADRA2A|APP|CSF1R|EGFR|ERBB4|FGFR3|FLT3|MTOR|HDAC2|IL6|ITGB2|JAK2|KIT|LYN|PRKCD|PRKCE|PTPN1|PTPN11|SRC|SYK|TGFB1|TNF|TP53|VEGFA|YES1|LRRK1	-7.463992059437886	0	0.0
1	1	-7.799179713417092	-9.49374717038993	M99	M11	2	0.048995970096872954	Canonical Pathways	11	PID TXA2PATHWAY		-10.722763474182353	7.2907949790794975	9.931707143432828	4305	42	239	17	7.112970711297071	1.662662479919971	207|1432|1956|3932|4067|5294|5566|5578|5579|5580|5581|5600|6093|6714|6850|6915|7525	AKT1|MAPK14|EGFR|LCK|LYN|PIK3CG|PRKACA|PRKCA|PRKCB|PRKCD|PRKCE|MAPK11|ROCK1|SRC|SYK|TBXA2R|YES1	-8.471699459177684	0	0.0
1	1	-10.444211325511183	-8.57633009375138	GO:0045860	M11	2	0.049101684084243535	GO Biological Processes	19	positive regulation of protein kinase activity	19_GO:0048518 positive regulation of biological process	-10.444211325511183	4.499698492462312	8.740790136012379	4305	199	125	26	20.8	3.6302727170282956	25|150|152|154|207|801|1020|1956|2064|2322|2475|3320|3326|3717|5159|5290|5294|5580|5604|5605|6714|6850|7040|7124|7422|120892	ABL1|ADRA2A|ADRA2C|ADRB2|AKT1|CALM1|CDK5|EGFR|ERBB2|FLT3|MTOR|HSP90AA1|HSP90AB1|JAK2|PDGFRB|PIK3CA|PIK3CG|PRKCD|MAP2K1|MAP2K2|SRC|SYK|TGFB1|TNF|VEGFA|LRRK2	-8.360966043596205	0	0.0
1	1	-5.2787808956531155	-4.3335617450344355	GO:0010564	M11	2	0.049166950552600674	GO Biological Processes	19	regulation of cell cycle process	19_GO:0050789 regulation of biological process	-5.438522175093296	2.1708939255584485	5.1607965724005735	4305	307	239	37	15.481171548117155	2.339805165072496	207|301|351|595|596|598|801|983|1017|1019|1111|1432|1457|1956|3480|3643|4869|4921|5159|5347|5569|5581|5591|5728|5781|6240|6241|6347|6790|7124|7157|8850|9212|10769|11200|23411|55869	AKT1|ANXA1|APP|CCND1|BCL2|BCL2L1|CALM1|CDK1|CDK2|CDK4|CHEK1|MAPK14|CSNK2A1|EGFR|IGF1R|INSR|NPM1|DDR2|PDGFRB|PLK1|PKIA|PRKCE|PRKDC|PTEN|PTPN11|RRM1|RRM2|CCL2|AURKA|TNF|TP53|KAT2B|AURKB|PLK2|CHEK2|SIRT1|HDAC8	-3.8823115982298138	0	0.0
1	1	-2.942740147216076	-3.586697959984019	GO:0071345	M11	2	0.04931188581585921	GO Biological Processes	19	cellular response to cytokine stimulus	19_GO:0050896 response to stimulus	-4.2651165245656255	2.00139470013947	4.405971609650024	4305	306	239	34	14.225941422594142	2.259537417853314	207|506|695|1019|1147|1432|1436|1545|2194|2322|2931|2932|3326|3551|3569|3615|3716|3717|3718|3815|4780|5566|5594|5600|5781|5916|5970|6198|6347|6714|6850|7124|7157|23411	AKT1|ATP5F1B|BTK|CDK4|CHUK|MAPK14|CSF1R|CYP1B1|FASN|FLT3|GSK3A|GSK3B|HSP90AB1|IKBKB|IL6|IMPDH2|JAK1|JAK2|JAK3|KIT|NFE2L2|PRKACA|MAPK1|MAPK11|PTPN11|RARG|RELA|RPS6KB1|CCL2|SRC|SYK|TNF|TP53|SIRT1	-2.901419563638684	0	0.0
1	1	-6.216498684954764	-5.10003356860217	M164	M11	2	0.0493289415581204	Canonical Pathways	11	PID ERBB1 DOWNSTREAM PATHWAY		-6.216498684954764	5.33	6.929834459215202	4305	84	125	13	10.4	2.7303333129857976	207|673|1956|2475|5290|5291|5293|5580|5594|5599|5604|5605|6714	AKT1|BRAF|EGFR|MTOR|PIK3CA|PIK3CB|PIK3CD|PRKCD|MAPK1|MAPK8|MAP2K1|MAP2K2|SRC	-4.748151021884769	0	0.0
1	1	-5.668096224769275	-6.919779003751075	GO:0031281	M11	2	0.049717794157422945	GO Biological Processes	19	positive regulation of cyclase activity	19_GO:0065007 biological regulation	-6.919779003751075	11.091787439613524	8.798738386494762	4305	15	207	8	3.864734299516908	1.3397260855411317	136|154|775|776|1432|1812|5599|5894	ADORA2B|ADRB2|CACNA1C|CACNA1D|MAPK14|DRD1|MAPK8|RAF1	-5.35481270571954	0	0.0
1	1	-2.667471849873875	-2.1841363193857695	GO:0019218	M11	2	0.049811888514676106	GO Biological Processes	19	regulation of steroid metabolic process	19_GO:0008152 metabolic process	-3.7145393905582167	3.8324579364372826	4.7332665723163885	4305	47	239	10	4.184100418410042	1.2951524449935063	185|476|1066|2053|3480|3815|6097|7124|9971|23411	AGTR1|ATP1A1|CES1|EPHX2|IGF1R|KIT|RORC|TNF|NR1H4|SIRT1	-2.4552028495875575	0	0.0
1	1	-2.667471849873875	-2.1841363193857695	GO:1904950	M11	2	0.049811888514676106	GO Biological Processes	19	negative regulation of establishment of protein localization	19_GO:0051179 localization	-2.667471849873875	4.396595744680852	4.048488952740814	4305	47	125	6	4.8	1.9119832635250757	150|1020|1595|3156|5781|120892	ADRA2A|CDK5|CYP51A1|HMGCR|PTPN11|LRRK2	-1.8267318039889577	0	0.0
1	1	-2.667471849873875	-2.1841363193857695	R-HSA-3371556	M11	2	0.049811888514676106	Reactome Gene Sets	6	Cellular response to heat stress		-2.667471849873875	4.396595744680852	4.048488952740814	4305	47	125	6	4.8	1.9119832635250757	2475|2932|3320|3326|5594|10013	MTOR|GSK3B|HSP90AA1|HSP90AB1|MAPK1|HDAC6	-1.8267318039889577	0	0.0
1	1	-6.138767175468338	-7.498988520728988	GO:0070372	M11	2	0.049869691742605804	GO Biological Processes	19	regulation of ERK1 and ERK2 cascade	19_GO:0023052 signaling	-9.668887708546782	3.8796266495011267	8.082226459810501	4305	130	239	28	11.715481171548117	2.0802876551916407	25|351|673|1436|1956|2064|2066|2261|2263|2324|3358|3791|4067|4921|5156|5159|5578|5604|5728|5770|5781|6347|6714|6850|7010|7040|7124|151306	ABL1|APP|BRAF|CSF1R|EGFR|ERBB2|ERBB4|FGFR3|FGFR2|FLT4|HTR2C|KDR|LYN|DDR2|PDGFRA|PDGFRB|PRKCA|MAP2K1|PTEN|PTPN1|PTPN11|CCL2|SRC|SYK|TEK|TGFB1|TNF|GPBAR1	-7.564152391887962	0	0.0
1	1	-3.1975250597745375	-3.9101024211605417	GO:0046324	M11	2	0.050127652532252265	GO Biological Processes	19	regulation of glucose import	19_GO:0051179 localization	-5.39479222355016	6.484518828451883	6.667116534817027	4305	25	239	9	3.7656903765690375	1.2313692987799818	207|208|1432|2931|3643|4780|5781|6198|7124	AKT1|AKT2|MAPK14|GSK3A|INSR|NFE2L2|PTPN11|RPS6KB1|TNF	-3.850816103103689	0	0.0
1	1	-3.1975250597745375	-3.9101024211605417	R-HSA-8853659	M11	2	0.050127652532252265	Reactome Gene Sets	6	RET signaling		-4.419317996421304	5.764016736401674	5.791256398033771	4305	25	239	8	3.3472803347280333	1.1634671669952383	5290|5291|5293|5566|5578|5781|5979|6714	PIK3CA|PIK3CB|PIK3CD|PRKACA|PRKCA|PTPN11|RET|SRC	-3.0260414747275544	0	0.0
1	1	-3.1975250597745375	-3.9101024211605417	R-HSA-76009	M11	2	0.050127652532252265	Reactome Gene Sets	6	Platelet Aggregation (Plug Formation)		-3.9101024211605417	5.823188405797101	5.435226834876255	4305	25	207	7	3.3816425120772946	1.256343796466174	150|152|207|2147|5770|6714|6850	ADRA2A|ADRA2C|AKT1|F2|PTPN1|SRC|SYK	-2.814560457614533	0	0.0
1	1	-3.5132139744874715	-2.8728676517364566	GO:0051928	M11	2	0.0501360897206109	GO Biological Processes	19	positive regulation of calcium ion transport	19_GO:0051179 localization	-3.5132139744874715	5.240869565217391	5.000149712312118	4305	46	125	7	5.6	2.0564824336716323	25|801|1020|1812|3718|5159|6347	ABL1|CALM1|CDK5|DRD1|JAK3|PDGFRB|CCL2	-2.4959599384030984	0	0.0
1	1	-3.3956487228748857	-4.156224875298102	GO:1901992	M11	2	0.05035678514317432	GO Biological Processes	19	positive regulation of mitotic cell cycle phase transition	19_GO:0048518 positive regulation of biological process	-4.156224875298102	4.332729468599034	5.218001291317932	4305	48	207	10	4.830917874396135	1.4903133605747165	207|301|351|595|983|1019|1956|4921|6240|6241	AKT1|ANXA1|APP|CCND1|CDK1|CDK4|EGFR|DDR2|RRM1|RRM2	-3.009866944700567	0	0.0
1	1	-6.094654723378437	-4.969730797037965	WP4239	M11	2	0.050835354763476115	WikiPathways	27	Epithelial to mesenchymal transition in colorectal cancer		-6.168187579748056	3.7700690863092343	6.290518706981195	4305	86	239	18	7.531380753138075	1.7070079273016225	207|208|1432|2932|5290|5291|5293|5594|5599|5600|5604|5605|5894|6300|7040|7046|7157|10000	AKT1|AKT2|MAPK14|GSK3B|PIK3CA|PIK3CB|PIK3CD|MAPK1|MAPK8|MAPK11|MAP2K1|MAP2K2|RAF1|MAPK12|TGFB1|TGFBR1|TP53|AKT3	-4.5119537544523745	0	0.0
1	1	-4.379868173946035	-3.5703302121513305	R-HSA-373760	M11	2	0.050913066723615064	Reactome Gene Sets	6	L1CAM interactions		-4.379868173946035	5.989565217391304	5.8828909266448495	4305	46	125	8	6.4	2.189136816190345	1457|1956|5594|5604|5605|6335|6714|7846	CSNK2A1|EGFR|MAPK1|MAP2K1|MAP2K2|SCN9A|SRC|TUBA1A	-3.1993647471551374	0	0.0
1	1	-4.556044243011451	-5.589954398537089	GO:0043086	M11	2	0.05095162103076345	GO Biological Processes	19	negative regulation of catalytic activity	19_GO:0065007 biological regulation	-6.352852053692072	2.3281530185295876	5.719352214638647	4305	294	239	38	15.899581589958158	2.3653367291132956	25|135|207|301|351|836|866|1457|1728|2550|2931|2932|3156|3551|4067|4869|4921|5291|5347|5468|5569|5580|5728|5743|5770|5894|6093|6135|6714|7124|7157|7422|8850|9568|9734|10013|23411|120892	ABL1|ADORA2A|AKT1|ANXA1|APP|CASP3|SERPINA6|CSNK2A1|NQO1|GABBR1|GSK3A|GSK3B|HMGCR|IKBKB|LYN|NPM1|DDR2|PIK3CB|PLK1|PPARG|PKIA|PRKCD|PTEN|PTGS2|PTPN1|RAF1|ROCK1|RPL11|SRC|TNF|TP53|VEGFA|KAT2B|GABBR2|HDAC9|HDAC6|SIRT1|LRRK2	-4.669768240443089	0	0.0
1	1	-4.65425765549428	-3.7900714649516978	GO:2000641	M11	2	0.05116961798955444	GO Biological Processes	19	regulation of early endosome to late endosome transport	19_GO:0051179 localization	-4.65425765549428	19.68	8.552551209701521	4305	7	125	4	3.2	1.5741918561598522	5594|5604|5605|6714	MAPK1|MAP2K1|MAP2K2|SRC	-3.4298116912709466	0	0.0
1	1	-3.2843175776903597	-4.034878035354708	WP3286	M11	2	0.05127342520581224	WikiPathways	27	Copper homeostasis		-5.567274731106404	6.754707112970711	6.853424402632889	4305	24	239	9	3.7656903765690375	1.2313692987799818	207|351|595|836|2932|5290|5728|7157|23621	AKT1|APP|CCND1|CASP3|GSK3B|PIK3CA|PTEN|TP53|BACE1	-3.9933353872824897	0	0.0
1	1	-3.45364255430739	-2.809797517756692	GO:0031098	M11	2	0.05139707805478544	GO Biological Processes	19	stress-activated protein kinase signaling cascade	19_GO:0023052 signaling	-3.45364255430739	5.129361702127659	4.9218913552238615	4305	47	125	7	5.6	2.0564824336716323	1432|3551|5594|5599|5734|7124|120892	MAPK14|IKBKB|MAPK1|MAPK8|PTGER4|TNF|LRRK2	-2.451199454138476	0	0.0
1	1	-2.173715716476991	-2.67201222364869	GO:0008544	M11	2	0.05141606311050695	GO Biological Processes	19	epidermis development	19_GO:0032502 developmental process	-3.094967572559975	2.5997498166760127	3.8632380090534815	4305	97	239	14	5.857740585774058	1.5190022790896067	301|596|613|836|1956|2263|3065|3066|3643|3784|5465|5604|5970|6608	ANXA1|BCL2|BCR|CASP3|EGFR|FGFR2|HDAC1|HDAC2|INSR|KCNQ1|PPARA|MAP2K1|RELA|SMO	-1.9460264701421344	0	0.0
1	1	-3.2285051169000205	-3.9715259750641305	GO:0042326	M11	2	0.05159844788680035	GO Biological Processes	19	negative regulation of phosphorylation	19_GO:0048519 negative regulation of biological process	-5.384910332098384	2.6163483789532735	5.354861842233788	4305	179	239	26	10.878661087866108	2.0140934833085833	25|135|207|801|836|3156|4067|4869|4921|5144|5291|5347|5465|5468|5569|5580|5591|5728|5770|6093|7040|8850|9759|23411|79705|120892	ABL1|ADORA2A|AKT1|CALM1|CASP3|HMGCR|LYN|NPM1|DDR2|PDE4D|PIK3CB|PLK1|PPARA|PPARG|PKIA|PRKCD|PRKDC|PTEN|PTPN1|ROCK1|TGFB1|KAT2B|HDAC4|SIRT1|LRRK1|LRRK2	-3.841737716935514	0	0.0
1	1	-3.5132139744874715	-4.32485888645972	GO:1903531	M11	2	0.05177579529888199	GO Biological Processes	19	negative regulation of secretion by cell	19_GO:0051179 localization	-4.538155537457882	4.307349463343642	5.46709444545705	4305	46	239	11	4.602510460251046	1.3553982315394193	18|150|152|301|613|1595|2550|3156|3767|4129|5781	ABAT|ADRA2A|ADRA2C|ANXA1|BCR|CYP51A1|GABBR1|HMGCR|KCNJ11|MAOB|PTPN11	-3.1268896318295707	0	0.0
1	1	-3.795279520636023	-4.677202173084398	GO:0045931	M11	2	0.05204630026536594	GO Biological Processes	19	positive regulation of mitotic cell cycle	19_GO:0048518 positive regulation of biological process	-4.677202173084398	3.86231884057971	5.425948269537708	4305	70	207	13	6.280193236714976	1.6862308203856435	25|207|301|351|595|983|1019|1956|4921|5578|6198|6240|6241	ABL1|AKT1|ANXA1|APP|CCND1|CDK1|CDK4|EGFR|DDR2|PRKCA|RPS6KB1|RRM1|RRM2	-3.4496623793433083	0	0.0
1	1	-3.394198187717303	-2.754006733920612	GO:0008285	M11	2	0.05206328204380517	GO Biological Processes	19	negative regulation of cell population proliferation	19_GO:0048519 negative regulation of biological process	-4.380354408293519	1.9769874476987448	4.462718620786035	4305	328	239	36	15.06276150627615	2.3136753409673223	135|351|367|498|596|695|836|1436|1545|2064|2066|2172|2263|2321|2550|3569|3717|4067|4869|5467|5468|5600|5604|5728|5743|5894|5914|5915|5916|6347|7040|7046|7124|7157|7421|8850	ADORA2A|APP|AR|ATP5F1A|BCL2|BTK|CASP3|CSF1R|CYP1B1|ERBB2|ERBB4|FABP6|FGFR2|FLT1|GABBR1|IL6|JAK2|LYN|NPM1|PPARD|PPARG|MAPK11|MAP2K1|PTEN|PTGS2|RAF1|RARA|RARB|RARG|CCL2|TGFB1|TGFBR1|TNF|TP53|VDR|KAT2B	-2.9932862305303893	0	0.0
1	1	-3.375651993521541	-4.166738095998501	WP98	M11	2	0.05244266691908117	WikiPathways	27	Prostaglandin synthesis and regulation		-4.166738095998501	6.3295526149968495	5.759259768578787	4305	23	207	7	3.3816425120772946	1.256343796466174	231|301|5468|5734|5737|5743|6915	AKR1B1|ANXA1|PPARG|PTGER4|PTGFR|PTGS2|TBXA2R	-3.018767484446868	0	0.0
1	1	-6.130316415414832	-7.57645812271392	GO:0051384	M11	2	0.05275280859389242	GO Biological Processes	19	response to glucocorticoid	19_GO:0050896 response to stimulus	-8.239948908428715	4.753312412831241	7.785889284128752	4305	72	239	19	7.949790794979079	1.7498115927437183	301|498|595|596|836|1545|2322|2908|3480|3569|3717|4129|5290|5327|5743|6198|6715|7124|7298	ANXA1|ATP5F1A|CCND1|BCL2|CASP3|CYP1B1|FLT3|NR3C1|IGF1R|IL6|JAK2|MAOB|PIK3CA|PLAT|PTGS2|RPS6KB1|SRD5A1|TNF|TYMS	-6.325306864176869	0	0.0
1	1	-5.659950664414846	-4.579037822146839	GO:1903649	M11	2	0.052784161427989806	GO Biological Processes	19	regulation of cytoplasmic transport	19_GO:0051179 localization	-5.659950664414846	19.133333333333336	9.416071774883541	4305	9	125	5	4.0	1.7527121840165316	5594|5604|5605|6714|120892	MAPK1|MAP2K1|MAP2K2|SRC|LRRK2	-4.282853971463011	0	0.0
1	1	-3.3483242946832537	-4.141381702817195	GO:0033034	M11	2	0.05294316014531186	GO Biological Processes	19	positive regulation of myeloid cell apoptotic process	19_GO:0048518 positive regulation of biological process	-4.141381702817195	13.864734299516906	7.086438960296158	4305	6	207	4	1.932367149758454	0.9568029296846047	301|5291|5293|23411	ANXA1|PIK3CB|PIK3CD|SIRT1	-2.9966304868968807	0	0.0
1	1	-10.248575790980388	-8.284675784442527	M122	M11	2	0.05298314757519962	Canonical Pathways	11	PID IL2 1PATHWAY		-10.248575790980388	9.6432	10.62949860838675	4305	50	125	14	11.2	2.8207233114929937	596|1017|1432|3718|3932|5290|5579|5581|5594|5599|5604|5605|5781|6850	BCL2|CDK2|MAPK14|JAK3|LCK|PIK3CA|PRKCB|PRKCE|MAPK1|MAPK8|MAP2K1|MAP2K2|PTPN11|SYK	-8.200092615324621	0	0.0
1	1	-3.3483242946832537	-2.7060666221131213	GO:0010742	M11	2	0.05304065110731071	GO Biological Processes	19	macrophage derived foam cell differentiation	19_GO:0032502 developmental process	-3.895348168180824	12.00836820083682	6.541332790265385	4305	6	239	4	1.6736401673640167	0.8297878574646432	2033|5468|6646|7040	EP300|PPARG|SOAT1|TGFB1	-2.6007968950820484	0	0.0
1	1	-3.3483242946832537	-2.7060666221131213	GO:0090077	M11	2	0.05304065110731071	GO Biological Processes	19	foam cell differentiation	19_GO:0032502 developmental process	-3.895348168180824	12.00836820083682	6.541332790265385	4305	6	239	4	1.6736401673640167	0.8297878574646432	2033|5468|6646|7040	EP300|PPARG|SOAT1|TGFB1	-2.6007968950820484	0	0.0
1	1	-3.3483242946832537	-2.7060666221131213	GO:1902563	M11	2	0.05304065110731071	GO Biological Processes	19	regulation of neutrophil activation	19_GO:0002376 immune system process	-3.895348168180824	12.00836820083682	6.541332790265385	4305	6	239	4	1.6736401673640167	0.8297878574646432	613|3689|6850|7124	BCR|ITGB2|SYK|TNF	-2.6007968950820484	0	0.0
1	1	-3.3483242946832537	-2.7060666221131213	GO:0001963	M11	2	0.05304065110731071	GO Biological Processes	19	synaptic transmission, dopaminergic	19_GO:0023052 signaling	-3.3483242946832537	17.220000000000002	6.874573339142197	4305	6	125	3	2.4	1.3689119767172762	135|1020|1812	ADORA2A|CDK5|DRD1	-2.367975656700547	0	0.0
1	1	-3.3483242946832537	-2.7060666221131213	GO:0014061	M11	2	0.05304065110731071	GO Biological Processes	19	regulation of norepinephrine secretion	19_GO:0023052 signaling	-3.3483242946832537	17.220000000000002	6.874573339142197	4305	6	125	3	2.4	1.3689119767172762	135|150|152	ADORA2A|ADRA2A|ADRA2C	-2.367975656700547	0	0.0
1	1	-3.3483242946832537	-2.7060666221131213	GO:0019228	M11	2	0.05304065110731071	GO Biological Processes	19	neuronal action potential	19_GO:0023052 signaling	-3.3483242946832537	17.220000000000002	6.874573339142197	4305	6	125	3	2.4	1.3689119767172762	1812|2475|6335	DRD1|MTOR|SCN9A	-2.367975656700547	0	0.0
1	1	-3.3483242946832537	-2.7060666221131213	GO:0071391	M11	2	0.05304065110731071	GO Biological Processes	19	cellular response to estrogen stimulus	19_GO:0050896 response to stimulus	-3.3483242946832537	17.220000000000002	6.874573339142197	4305	6	125	3	2.4	1.3689119767172762	367|2099|5914	AR|ESR1|RARA	-2.367975656700547	0	0.0
1	1	-3.3483242946832537	-2.7060666221131213	WP3947	M11	2	0.05304065110731071	WikiPathways	27	Serotonin and anxiety		-3.3483242946832537	17.220000000000002	6.874573339142197	4305	6	125	3	2.4	1.3689119767172762	2554|3358|5579	GABRA1|HTR2C|PRKCB	-2.367975656700547	0	0.0
1	1	-3.3483242946832537	-2.7060666221131213	WP4584	M11	2	0.05304065110731071	WikiPathways	27	Biomarkers for pyrimidine metabolism disorders		-3.3483242946832537	17.220000000000002	6.874573339142197	4305	6	125	3	2.4	1.3689119767172762	6240|6241|7298	RRM1|RRM2|TYMS	-2.367975656700547	0	0.0
1	1	-3.3483242946832537	-2.7060666221131213	WP4589	M11	2	0.05304065110731071	WikiPathways	27	Major receptors targeted by epinephrine and norepinephrine		-3.3483242946832537	17.220000000000002	6.874573339142197	4305	6	125	3	2.4	1.3689119767172762	150|152|154	ADRA2A|ADRA2C|ADRB2	-2.367975656700547	0	0.0
1	1	-4.062785782573476	-5.028025666953208	GO:0007507	M11	2	0.05308876384351713	GO Biological Processes	19	heart development	19_GO:0032502 developmental process	-7.712562624899061	2.7530101770477424	6.609011164829221	4305	229	239	35	14.644351464435147	2.2869267502028463	775|836|983|2033|2064|2066|2263|2475|2548|2931|3480|3643|3784|3791|5156|5159|5465|5467|5591|5594|5604|5728|5781|5914|5915|6093|6258|6608|7010|7040|7046|7157|7422|8850|9734	CACNA1C|CASP3|CDK1|EP300|ERBB2|ERBB4|FGFR2|MTOR|GAA|GSK3A|IGF1R|INSR|KCNQ1|KDR|PDGFRA|PDGFRB|PPARA|PPARD|PRKDC|MAPK1|MAP2K1|PTEN|PTPN11|RARA|RARB|ROCK1|RXRG|SMO|TEK|TGFB1|TGFBR1|TP53|VEGFA|KAT2B|HDAC9	-5.861074381260688	0	0.0
1	1	-3.4719784128745013	-4.306433435040151	GO:1900087	M11	2	0.05363916429735993	GO Biological Processes	19	positive regulation of G1/S transition of mitotic cell cycle	19_GO:0048518 positive regulation of biological process	-4.306433435040151	6.61725955204216	5.936044139945144	4305	22	207	7	3.3816425120772946	1.256343796466174	207|301|595|1956|4921|6240|6241	AKT1|ANXA1|CCND1|EGFR|DDR2|RRM1|RRM2	-3.1369340992493653	0	0.0
1	1	-4.1739971450912465	-3.354273696693337	GO:0060560	M11	2	0.05444300993052442	GO Biological Processes	19	developmental growth involved in morphogenesis	19_GO:0040007 growth	-4.1739971450912465	5.622857142857143	5.627437758468591	4305	49	125	8	6.4	2.189136816190345	25|1020|2099|3320|3326|5916|6790|10013	ABL1|CDK5|ESR1|HSP90AA1|HSP90AB1|RARG|AURKA|HDAC6	-3.024083378253611	0	0.0
1	1	-4.363090568427464	-3.505682909868093	R-HSA-8866910	M11	2	0.05448165847729358	Reactome Gene Sets	6	TFAP2 (AP-2) family regulates transcription of growth factors and their receptors		-4.607359334199529	11.257845188284518	7.039954490947469	4305	8	239	5	2.092050209205021	0.9257550279240406	1956|2064|2099|3815|7422	EGFR|ERBB2|ESR1|KIT|VEGFA	-3.182859054659856	0	0.0
1	1	-7.527325334119376	-9.371225739674452	R-HSA-5683057	M11	2	0.054557943977060486	Reactome Gene Sets	6	MAPK family signaling cascades		-9.814837193565122	3.514644351464435	7.959710537309191	4305	164	239	32	13.389121338912133	2.2027403659826303	598|673|801|983|1956|2064|2066|2260|2261|2263|2322|3569|3716|3717|3718|3815|4233|5156|5159|5290|5291|5566|5594|5604|5605|5689|5781|5894|5979|6300|6714|7010	BCL2L1|BRAF|CALM1|CDK1|EGFR|ERBB2|ERBB4|FGFR1|FGFR3|FGFR2|FLT3|IL6|JAK1|JAK2|JAK3|KIT|MET|PDGFRA|PDGFRB|PIK3CA|PIK3CB|PRKACA|MAPK1|MAP2K1|MAP2K2|PSMB1|PTPN11|RAF1|RET|MAPK12|SRC|TEK	-7.693803350760744	0	0.0
1	1	-6.944028524473885	-5.57226461297526	GO:0030168	M11	2	0.054799128481349824	GO Biological Processes	19	platelet activation	19_GO:0032501 multicellular organismal process	-6.944028524473885	7.5768	8.088218072894065	4305	50	125	11	8.8	2.533866610538132	150|152|1432|3932|5156|5290|5291|5294|6714|6850|10461	ADRA2A|ADRA2C|MAPK14|LCK|PDGFRA|PIK3CA|PIK3CB|PIK3CG|SRC|SYK|MERTK	-5.3735223564883645	0	0.0
1	1	-2.7476140078744162	-3.4265105974932735	GO:0040013	M11	2	0.054979177860180695	GO Biological Processes	19	negative regulation of locomotion	19_GO:0040011 locomotion	-4.256361734289845	2.7950512191602943	4.751186235968644	4305	116	239	18	7.531380753138075	1.7070079273016225	135|207|596|613|1545|3065|3066|4780|5467|5468|5728|5734|6347|6915|7040|7124|10014|11188	ADORA2A|AKT1|BCL2|BCR|CYP1B1|HDAC1|HDAC2|NFE2L2|PPARD|PPARG|PTEN|PTGER4|CCL2|TBXA2R|TGFB1|TNF|HDAC5|NISCH	-2.8948636715604557	0	0.0
1	1	-8.53408308251599	-6.839521388824957	R-HSA-109582	M11	2	0.05511269972015964	Reactome Gene Sets	6	Hemostasis		-8.884436770096691	2.7711618925008046	7.142283179117113	4305	260	239	40	16.736401673640167	2.4146805417602577	25|150|152|207|351|801|1017|1020|1432|2147|3065|3066|3689|3717|3778|3932|4067|5290|5291|5294|5327|5566|5578|5579|5580|5581|5594|5770|5781|5894|6714|6850|6915|7010|7040|7157|7422|7525|7846|10461	ABL1|ADRA2A|ADRA2C|AKT1|APP|CALM1|CDK2|CDK5|MAPK14|F2|HDAC1|HDAC2|ITGB2|JAK2|KCNMA1|LCK|LYN|PIK3CA|PIK3CB|PIK3CG|PLAT|PRKACA|PRKCA|PRKCB|PRKCD|PRKCE|MAPK1|PTPN1|PTPN11|RAF1|SRC|SYK|TBXA2R|TEK|TGFB1|TP53|VEGFA|YES1|TUBA1A|MERTK	-6.8822247390909315	0	0.0
1	1	-3.284118686033602	-2.6313147430663104	R-HSA-6802957	M11	2	0.05517803139799882	Reactome Gene Sets	6	Oncogenic MAPK signaling		-3.284118686033602	4.8216	4.699844025570484	4305	50	125	7	5.6	2.0564824336716323	673|801|3717|5594|5604|5605|6714	BRAF|CALM1|JAK2|MAPK1|MAP2K1|MAP2K2|SRC	-2.3154587291689688	0	0.0
1	1	-7.3606474579829015	-9.194507882494321	R-HSA-5673001	M11	2	0.05538638529194717	Reactome Gene Sets	6	RAF/MAP kinase cascade		-9.194507882494321	3.9759164535379368	7.925187907838617	4305	136	207	26	12.560386473429952	2.3034057319743173	598|673|801|1956|2064|2260|2261|2263|2322|3716|3717|3718|3815|4233|5156|5159|5290|5291|5594|5604|5605|5894|5979|6300|6714|7010	BCL2L1|BRAF|CALM1|EGFR|ERBB2|FGFR1|FGFR3|FGFR2|FLT3|JAK1|JAK2|JAK3|KIT|MET|PDGFRA|PDGFRB|PIK3CA|PIK3CB|MAPK1|MAP2K1|MAP2K2|RAF1|RET|MAPK12|SRC|TEK	-7.283805300326593	0	0.0
1	1	-4.108858076631604	-3.2862637583269003	GO:0030278	M11	2	0.0556173607861401	GO Biological Processes	19	regulation of ossification	19_GO:0032501 multicellular organismal process	-4.177042030419844	3.9627615062761503	5.108381319070021	4305	50	239	11	4.602510460251046	1.3553982315394193	154|596|1432|4921|5594|5734|5781|6256|6257|7040|7421	ADRB2|BCL2|MAPK14|DDR2|MAPK1|PTGER4|PTPN11|RXRA|RXRB|TGFB1|VDR	-2.8325535021638166	0	0.0
1	1	-8.658878131595781	-6.919779003751075	M26	M11	2	0.05581672132377857	Canonical Pathways	11	PID NFKAPPAB ATYPICAL PATHWAY		-8.658878131595781	18.368	11.65117675564205	4305	15	125	8	6.4	2.189136816190345	1432|1457|3551|3932|5290|5970|6714|6850	MAPK14|CSNK2A1|IKBKB|LCK|PIK3CA|RELA|SRC|SYK	-6.829666282668561	0	0.0
1	1	-3.5931517288965793	-4.500061727949871	GO:0030029	M11	2	0.05602904235066797	GO Biological Processes	19	actin filament-based process	19_GO:0009987 cellular process	-4.500061727949871	2.6469038208168643	4.8478074937581725	4305	165	207	21	10.144927536231885	2.0985078652280813	25|150|301|476|596|613|775|776|1020|3551|3717|3784|3815|5156|5159|5290|5770|6093|6714|7124|11188	ABL1|ADRA2A|ANXA1|ATP1A1|BCL2|BCR|CACNA1C|CACNA1D|CDK5|IKBKB|JAK2|KCNQ1|KIT|PDGFRA|PDGFRB|PIK3CA|PTPN1|ROCK1|SRC|TNF|NISCH	-3.301785998086842	0	0.0
1	1	-7.787916105608697	-6.216309929229986	M10	M11	2	0.05611185410993036	Canonical Pathways	11	PID BCR 5PATHWAY		-7.787916105608697	7.947692307692308	8.71560529419121	4305	52	125	12	9.6	2.6349041728305793	207|695|1432|1457|3551|5290|5594|5599|5604|5728|5970|6850	AKT1|BTK|MAPK14|CSNK2A1|IKBKB|PIK3CA|MAPK1|MAPK8|MAP2K1|PTEN|RELA|SYK	-6.086734070266918	0	0.0
1	1	-3.6817767732170417	-4.613000781418957	GO:0001508	M11	2	0.05613315137555741	GO Biological Processes	19	action potential	19_GO:0065007 biological regulation	-4.613000781418957	7.278985507246377	6.325056253535152	4305	20	207	7	3.3816425120772946	1.256343796466174	476|775|776|1812|2475|3784|6335	ATP1A1|CACNA1C|CACNA1D|DRD1|MTOR|KCNQ1|SCN9A	-3.3920092325245172	0	0.0
1	1	-3.114586958545875	-2.478645213658996	GO:0090335	M11	2	0.05684921752820671	GO Biological Processes	19	regulation of brown fat cell differentiation	19_GO:0032502 developmental process	-3.5467137129581645	10.292887029288703	5.965101895786995	4305	7	239	4	1.6736401673640167	0.8297878574646432	1432|5292|5743|23411	MAPK14|PIM1|PTGS2|SIRT1	-2.314491453567448	0	0.0
1	1	-3.114586958545875	-2.478645213658996	GO:1903799	M11	2	0.05684921752820671	GO Biological Processes	19	negative regulation of production of miRNAs involved in gene silencing by miRNA	19_GO:0048519 negative regulation of biological process	-3.5467137129581645	10.292887029288703	5.965101895786995	4305	7	239	4	1.6736401673640167	0.8297878574646432	2099|7040|7124|7157	ESR1|TGFB1|TNF|TP53	-2.314491453567448	0	0.0
1	1	-3.114586958545875	-2.478645213658996	GO:0003417	M11	2	0.05684921752820671	GO Biological Processes	19	growth plate cartilage development	19_GO:0040007 growth	-3.114586958545875	14.760000000000002	6.2999520688165385	4305	7	125	3	2.4	1.3689119767172762	5914|5915|5916	RARA|RARB|RARG	-2.179057628088767	0	0.0
1	1	-3.114586958545875	-2.478645213658996	GO:0038166	M11	2	0.05684921752820671	GO Biological Processes	19	angiotensin-activated signaling pathway	19_GO:0023052 signaling	-3.114586958545875	14.760000000000002	6.2999520688165385	4305	7	125	3	2.4	1.3689119767172762	185|760|6714	AGTR1|CA2|SRC	-2.179057628088767	0	0.0
1	1	-3.114586958545875	-2.478645213658996	GO:0048266	M11	2	0.05684921752820671	GO Biological Processes	19	behavioral response to pain	19_GO:0032501 multicellular organismal process	-3.114586958545875	14.760000000000002	6.2999520688165385	4305	7	125	3	2.4	1.3689119767172762	207|2475|6335	AKT1|MTOR|SCN9A	-2.179057628088767	0	0.0
1	1	-3.114586958545875	-2.478645213658996	GO:1900222	M11	2	0.05684921752820671	GO Biological Processes	19	negative regulation of amyloid-beta clearance	19_GO:0048519 negative regulation of biological process	-3.114586958545875	14.760000000000002	6.2999520688165385	4305	7	125	3	2.4	1.3689119767172762	1595|3156|7124	CYP51A1|HMGCR|TNF	-2.179057628088767	0	0.0
1	1	-3.114586958545875	-2.478645213658996	GO:1903358	M11	2	0.05684921752820671	GO Biological Processes	19	regulation of Golgi organization	19_GO:0050789 regulation of biological process	-3.114586958545875	14.760000000000002	6.2999520688165385	4305	7	125	3	2.4	1.3689119767172762	5594|5604|5605	MAPK1|MAP2K1|MAP2K2	-2.179057628088767	0	0.0
1	1	-3.114586958545875	-2.478645213658996	WP4225	M11	2	0.05684921752820671	WikiPathways	27	Pyrimidine metabolism and related diseases		-3.114586958545875	14.760000000000002	6.2999520688165385	4305	7	125	3	2.4	1.3689119767172762	6240|6241|7298	RRM1|RRM2|TYMS	-2.179057628088767	0	0.0
1	1	-7.687130925383421	-6.112689379754675	GO:0033138	M11	2	0.05704572635060079	GO Biological Processes	19	positive regulation of peptidyl-serine phosphorylation	19_GO:0048518 positive regulation of biological process	-7.9350827213376265	5.437751638114786	7.880534860088593	4305	53	239	16	6.694560669456067	1.616648380102937	207|351|596|673|1956|3320|3326|3569|5290|5743|5894|5979|7040|7124|7422|10013	AKT1|APP|BCL2|BRAF|EGFR|HSP90AA1|HSP90AB1|IL6|PIK3CA|PTGS2|RAF1|RET|TGFB1|TNF|VEGFA|HDAC6	-6.0566528497402246	0	0.0
1	1	-3.7057342897526637	-4.664284164098484	GO:1901990	M11	2	0.05726091762108232	GO Biological Processes	19	regulation of mitotic cell cycle phase transition	19_GO:0050789 regulation of biological process	-4.693277417372436	2.573221757322176	4.932242297707908	4305	161	239	23	9.623430962343097	1.90762911488239	207|301|351|595|596|983|1017|1019|1111|1956|4921|5347|5569|5591|5728|6240|6241|6347|6790|7157|9212|10769|11200	AKT1|ANXA1|APP|CCND1|BCL2|CDK1|CDK2|CDK4|CHEK1|EGFR|DDR2|PLK1|PKIA|PRKDC|PTEN|RRM1|RRM2|CCL2|AURKA|TP53|AURKB|PLK2|CHEK2	-3.2588923416931106	0	0.0
1	1	-5.776762957163302	-4.588016354378828	M105	M11	2	0.05734548546830576	Canonical Pathways	11	PID TELOMERASE PATHWAY		-5.776762957163302	6.6230769230769235	7.0539276683500605	4305	52	125	10	8.0	2.426520142096496	25|207|1956|2099|2475|3065|3320|5594|7040|10038	ABL1|AKT1|EGFR|ESR1|MTOR|HDAC1|HSP90AA1|MAPK1|TGFB1|PARP2	-4.378340028523051	0	0.0
1	1	-3.7965697956205977	-4.782144831364285	M177	M11	2	0.057443048206983205	Canonical Pathways	11	PID EPHA FWDPATHWAY		-4.782144831364285	7.662090007627765	6.540282988869681	4305	19	207	7	3.3816425120772946	1.256343796466174	1020|3932|4067|5294|6093|6714|7525	CDK5|LCK|LYN|PIK3CG|ROCK1|SRC|YES1	-3.540767556466834	0	0.0
1	1	-3.7965697956205977	-4.782144831364285	R-HSA-9669938	M11	2	0.057443048206983205	Reactome Gene Sets	6	Signaling by KIT in disease		-4.782144831364285	7.662090007627765	6.540282988869681	4305	19	207	7	3.3816425120772946	1.256343796466174	3717|3815|3932|4067|5290|6714|7525	JAK2|KIT|LCK|LYN|PIK3CA|SRC|YES1	-3.540767556466834	0	0.0
1	1	-3.7965697956205977	-4.782144831364285	R-HSA-9670439	M11	2	0.057443048206983205	Reactome Gene Sets	6	Signaling by phosphorylated juxtamembrane, extracellular and kinase domain KIT mutants		-4.782144831364285	7.662090007627765	6.540282988869681	4305	19	207	7	3.3816425120772946	1.256343796466174	3717|3815|3932|4067|5290|6714|7525	JAK2|KIT|LCK|LYN|PIK3CA|SRC|YES1	-3.540767556466834	0	0.0
1	1	-4.117673137935834	-3.2670264792283783	R-HSA-170968	M11	2	0.05759521055740069	Reactome Gene Sets	6	Frs2-mediated activation		-4.117673137935834	15.306666666666665	7.429003687095617	4305	9	125	4	3.2	1.5741918561598522	673|5594|5604|5605	BRAF|MAPK1|MAP2K1|MAP2K2	-2.979289990389926	0	0.0
1	1	-4.117673137935834	-3.2670264792283783	R-HSA-5683826	M11	2	0.05759521055740069	Reactome Gene Sets	6	Surfactant metabolism		-4.117673137935834	15.306666666666665	7.429003687095617	4305	9	125	4	3.2	1.5741918561598522	135|136|150|152	ADORA2A|ADORA2B|ADRA2A|ADRA2C	-2.979289990389926	0	0.0
1	1	-3.178116752136218	-2.5205006040018034	GO:0001952	M11	2	0.05769962317491717	GO Biological Processes	19	regulation of cell-matrix adhesion	19_GO:0050789 regulation of biological process	-3.3361597852333205	3.463952365626006	4.3334888421885776	4305	52	239	10	4.184100418410042	1.2951524449935063	25|596|2932|3791|5291|5728|6093|6714|7010|7422	ABL1|BCL2|GSK3B|KDR|PIK3CB|PTEN|ROCK1|SRC|TEK|VEGFA	-2.1454371932607375	0	0.0
1	1	-3.178116752136218	-2.5205006040018034	GO:0043271	M11	2	0.05769962317491717	GO Biological Processes	19	negative regulation of ion transport	19_GO:0051179 localization	-3.178116752136218	4.636153846153846	4.5614112295883364	4305	52	125	7	5.6	2.0564824336716323	150|596|801|4129|5581|5743|7124	ADRA2A|BCL2|CALM1|MAOB|PRKCE|PTGS2|TNF	-2.2272625352299267	0	0.0
1	1	-7.219930520942554	-9.10677306043419	GO:0031960	M11	2	0.05778394058810177	GO Biological Processes	19	response to corticosteroid	19_GO:0050896 response to stimulus	-9.625243232362811	4.832635983263598	8.494647325301603	4305	82	239	22	9.205020920502092	1.8700118383973248	142|301|498|595|596|836|1545|2322|2908|3480|3569|3717|4129|5290|5327|5743|6198|6446|6714|6715|7124|7298	PARP1|ANXA1|ATP5F1A|CCND1|BCL2|CASP3|CYP1B1|FLT3|NR3C1|IGF1R|IL6|JAK2|MAOB|PIK3CA|PLAT|PTGS2|RPS6KB1|SGK1|SRC|SRD5A1|TNF|TYMS	-7.53356478291097	0	0.0
1	1	-4.02205646976421	-3.185606878602483	GO:1901215	M11	2	0.05802501800748461	GO Biological Processes	19	negative regulation of neuron death	19_GO:0048519 negative regulation of biological process	-4.166297042660123	2.9711426476297285	4.76011506187389	4305	97	239	16	6.694560669456067	1.616648380102937	135|207|596|598|1020|2558|2932|3326|3717|5290|5465|6093|6347|10038|23411|120892	ADORA2A|AKT1|BCL2|BCL2L1|CDK5|GABRA5|GSK3B|HSP90AB1|JAK2|PIK3CA|PPARA|ROCK1|CCL2|PARP2|SIRT1|LRRK2	-2.8224009270678363	0	0.0
1	1	-5.696651086067206	-4.505446666165837	M81	M11	2	0.05838036690251469	Canonical Pathways	11	PID CDC42 PATHWAY		-5.696651086067206	6.498113207547171	6.963987479858657	4305	53	125	10	8.0	2.426520142096496	673|1432|2475|2932|5290|5581|5594|5599|6714|7525	BRAF|MAPK14|MTOR|GSK3B|PIK3CA|PRKCE|MAPK1|MAPK8|SRC|YES1	-4.309582908304077	0	0.0
1	1	-2.6175385756902383	-2.066967624782868	GO:1903050	M11	2	0.058765100028234096	GO Biological Processes	19	regulation of proteolysis involved in cellular protein catabolic process	19_GO:0008152 metabolic process	-2.6175385756902383	3.0689108910891094	3.6380956747850166	4305	101	125	9	7.2	2.3119861591281206	207|1017|1457|2932|3326|5347|5728|6790|120892	AKT1|CDK2|CSNK2A1|GSK3B|HSP90AB1|PLK1|PTEN|AURKA|LRRK2	-1.783334781205519	0	0.0
1	1	-4.516007618845692	-5.723192421903372	M40	M11	2	0.058949175631564765	Canonical Pathways	11	PID E2F PATHWAY		-5.787602354329935	4.424135652939881	6.308811190984874	4305	57	239	14	5.857740585774058	1.5190022790896067	898|983|1017|1066|1719|2033|3065|4170|5422|6240|6241|7298|8850|23411	CCNE1|CDK1|CDK2|CES1|DHFR|EP300|HDAC1|MCL1|POLA1|RRM1|RRM2|TYMS|KAT2B|SIRT1	-4.181478327134619	0	0.0
1	1	-9.40911257433919	-7.4239062879956705	WP4685	M11	2	0.05896762495720731	WikiPathways	27	Melanoma		-10.179963750318075	6.00418410041841	9.21997720135959	4305	57	239	19	7.949790794979079	1.7498115927437183	207|208|595|673|801|1019|2066|3791|3815|5290|5291|5293|5594|5604|5605|5728|5894|7157|10000	AKT1|AKT2|CCND1|BRAF|CALM1|CDK4|ERBB4|KDR|KIT|PIK3CA|PIK3CB|PIK3CD|MAPK1|MAP2K1|MAP2K2|PTEN|RAF1|TP53|AKT3	-7.99701555521087	0	0.0
1	1	-2.167565554346219	-2.749216664543579	GO:0010565	M11	2	0.059149570217154945	GO Biological Processes	19	regulation of cellular ketone metabolic process	19_GO:0008152 metabolic process	-3.4956504994517203	3.35827246294589	4.421619688720547	4305	59	239	11	4.602510460251046	1.3553982315394193	207|208|301|1066|5465|5467|5468|5581|5743|9971|23411	AKT1|AKT2|ANXA1|CES1|PPARA|PPARD|PPARG|PRKCE|PTGS2|NR1H4|SIRT1	-2.2780861058581876	0	0.0
1	1	-2.6243135335278125	-3.3303515680084406	GO:0071356	M11	2	0.05928444525775922	GO Biological Processes	19	cellular response to tumor necrosis factor	19_GO:0050896 response to stimulus	-3.3303515680084406	3.043478260869565	4.198573249595634	4305	82	207	12	5.797101449275362	1.6242482612208529	207|1147|1432|1545|3551|3717|4780|5594|5970|7124|7157|23411	AKT1|CHUK|MAPK14|CYP1B1|IKBKB|JAK2|NFE2L2|MAPK1|RELA|TNF|TP53|SIRT1	-2.351523355557161	0	0.0
1	1	-2.9197555268274527	-2.290104396100315	GO:0060736	M11	2	0.06042879655517641	GO Biological Processes	19	prostate gland growth	19_GO:0040007 growth	-3.2649912462354034	9.006276150627615	5.494703683649817	4305	8	239	4	1.6736401673640167	0.8297878574646432	367|2099|2263|5728	AR|ESR1|FGFR2|PTEN	-2.0913979808494054	0	0.0
1	1	-2.9197555268274527	-2.290104396100315	GO:1902004	M11	2	0.06042879655517641	GO Biological Processes	19	positive regulation of amyloid-beta formation	19_GO:0048518 positive regulation of biological process	-3.2649912462354034	9.006276150627615	5.494703683649817	4305	8	239	4	1.6736401673640167	0.8297878574646432	836|2931|5970|7124	CASP3|GSK3A|RELA|TNF	-2.0913979808494054	0	0.0
1	1	-2.9197555268274527	-2.290104396100315	GO:0003376	M11	2	0.06042879655517641	GO Biological Processes	19	sphingosine-1-phosphate receptor signaling pathway	19_GO:0023052 signaling	-2.9197555268274527	12.915000000000001	5.8325619496575465	4305	8	125	3	2.4	1.3689119767172762	207|5291|5294	AKT1|PIK3CB|PIK3CG	-2.0254026891328816	0	0.0
1	1	-2.9197555268274527	-2.290104396100315	GO:0090520	M11	2	0.06042879655517641	GO Biological Processes	19	sphingolipid mediated signaling pathway	19_GO:0023052 signaling	-2.9197555268274527	12.915000000000001	5.8325619496575465	4305	8	125	3	2.4	1.3689119767172762	207|5291|5294	AKT1|PIK3CB|PIK3CG	-2.0254026891328816	0	0.0
1	1	-2.9197555268274527	-2.290104396100315	R-HSA-162658	M11	2	0.06042879655517641	Reactome Gene Sets	6	Golgi Cisternae Pericentriolar Stack Reorganization		-2.9197555268274527	12.915000000000001	5.8325619496575465	4305	8	125	3	2.4	1.3689119767172762	983|5347|5594	CDK1|PLK1|MAPK1	-2.0254026891328816	0	0.0
1	1	-2.9197555268274527	-2.290104396100315	R-HSA-5576892	M11	2	0.06042879655517641	Reactome Gene Sets	6	Phase 0 - rapid depolarisation		-2.9197555268274527	12.915000000000001	5.8325619496575465	4305	8	125	3	2.4	1.3689119767172762	775|801|6335	CACNA1C|CALM1|SCN9A	-2.0254026891328816	0	0.0
1	1	-2.2411214290750254	-2.85810451426398	GO:0072503	M11	2	0.06049771985441299	GO Biological Processes	19	cellular divalent inorganic cation homeostasis	19_GO:0065007 biological regulation	-2.85810451426398	3.2837528604118993	3.900583732074517	4305	57	207	9	4.3478260869565215	1.4174192664400747	351|596|2147|3358|3932|5291|5566|5579|7421	APP|BCL2|F2|HTR2C|LCK|PIK3CB|PRKACA|PRKCB|VDR	-1.9782826719816722	0	0.0
1	1	-14.19877087423114	-11.132062120180345	R-HSA-199418	M11	2	0.060533120934621154	Reactome Gene Sets	6	Negative regulation of the PI3K/AKT network		-14.968232408240208	6.927904731252013	11.674179322584832	4305	65	239	25	10.460251046025105	1.9796118260474578	207|208|1956|2064|2066|2099|2100|2260|2261|2263|2322|3643|3815|3932|4233|5156|5159|5290|5291|5293|5594|5728|5781|6714|10000	AKT1|AKT2|EGFR|ERBB2|ERBB4|ESR1|ESR2|FGFR1|FGFR3|FGFR2|FLT3|INSR|KIT|LCK|MET|PDGFRA|PDGFRB|PIK3CA|PIK3CB|PIK3CD|MAPK1|PTEN|PTPN11|SRC|AKT3	-12.29392251929873	0	0.0
1	1	-3.9056715725873876	-3.0617681772540637	GO:0060391	M11	2	0.06056050899848331	GO Biological Processes	19	positive regulation of SMAD protein signal transduction	19_GO:0023052 signaling	-3.994287314561292	9.006276150627615	6.144695639521272	4305	10	239	5	2.092050209205021	0.9257550279240406	142|3717|5468|7040|7046	PARP1|JAK2|PPARG|TGFB1|TGFBR1	-2.684059167030885	0	0.0
1	1	-3.9056715725873876	-3.0617681772540637	GO:0060965	M11	2	0.06056050899848331	GO Biological Processes	19	negative regulation of miRNA-mediated gene silencing	19_GO:0048519 negative regulation of biological process	-3.994287314561292	9.006276150627615	6.144695639521272	4305	10	239	5	2.092050209205021	0.9257550279240406	2099|5468|7040|7124|7157	ESR1|PPARG|TGFB1|TNF|TP53	-2.684059167030885	0	0.0
1	1	-3.9056715725873876	-3.0617681772540637	R-HSA-169893	M11	2	0.06056050899848331	Reactome Gene Sets	6	Prolonged ERK activation events		-3.9056715725873876	13.776	6.9938500388610025	4305	10	125	4	3.2	1.5741918561598522	673|5594|5604|5605	BRAF|MAPK1|MAP2K1|MAP2K2	-2.814560457614533	0	0.0
1	1	-4.385202822481347	-5.596733419199466	R-HSA-8986944	M11	2	0.06068615183391102	Reactome Gene Sets	6	Transcriptional Regulation by MECP2		-5.948188614156926	5.827590450406103	6.851039744781452	4305	34	239	11	4.602510460251046	1.3553982315394193	801|3065|3066|4233|5468|5566|5728|5770|6446|8841|9212	CALM1|HDAC1|HDAC2|MET|PPARG|PRKACA|PTEN|PTPN1|SGK1|HDAC3|AURKB	-4.317241003236578	0	0.0
1	1	-4.892177546190246	-3.832450450538979	WP5074	M11	2	0.0607319358515086	WikiPathways	27	Kallmann syndrome		-4.892177546190246	14.350000000000001	8.00745379637274	4305	12	125	5	4.0	1.7527121840165316	207|5290|5594|5605|5781	AKT1|PIK3CA|MAPK1|MAP2K2|PTPN11	-3.635339350452062	0	0.0
1	1	-4.947974427822082	-6.318767776385305	GO:0010563	M11	2	0.06083361648460017	GO Biological Processes	19	negative regulation of phosphorus metabolic process	19_GO:0048519 negative regulation of biological process	-7.724627192578781	2.9258968205084637	6.708142913522632	4305	197	239	32	13.389121338912133	2.2027403659826303	25|135|142|207|801|836|2931|2932|3156|3551|4067|4869|4921|5144|5291|5347|5465|5468|5569|5580|5591|5728|5770|6093|7040|7124|7157|8850|9759|23411|79705|120892	ABL1|ADORA2A|PARP1|AKT1|CALM1|CASP3|GSK3A|GSK3B|HMGCR|IKBKB|LYN|NPM1|DDR2|PDE4D|PIK3CB|PLK1|PPARA|PPARG|PKIA|PRKCD|PRKDC|PTEN|PTPN1|ROCK1|TGFB1|TNF|TP53|KAT2B|HDAC4|SIRT1|LRRK1|LRRK2	-5.869861239179173	0	0.0
1	1	-3.181622437398906	-2.4862733225889677	GO:0045732	M11	2	0.06134102886283732	GO Biological Processes	19	positive regulation of protein catabolic process	19_GO:0048518 positive regulation of biological process	-3.181622437398906	3.3764705882352946	4.20006325908594	4305	102	125	10	8.0	2.426520142096496	150|207|1457|2932|3320|5347|5728|6790|7124|120892	ADRA2A|AKT1|CSNK2A1|GSK3B|HSP90AA1|PLK1|PTEN|AURKA|TNF|LRRK2	-2.229946470991241	0	0.0
1	1	-3.8061220137499867	-2.9725713816875277	WP4018	M11	2	0.061483134244092685	WikiPathways	27	Clear cell renal cell carcinoma pathways		-4.471964577854923	3.930011411182959	5.301607672908531	4305	55	239	12	5.02092050209205	1.412559337104282	207|1956|2033|2194|2321|2475|3791|5156|5159|5728|7040|7422	AKT1|EGFR|EP300|FASN|FLT1|MTOR|KDR|PDGFRA|PDGFRB|PTEN|TGFB1|VEGFA	-3.0689828233626466	0	0.0
1	1	-2.242216198636322	-2.8735357329327718	GO:0036293	M11	2	0.06170349371327033	GO Biological Processes	19	response to decreased oxygen levels	19_GO:0050896 response to stimulus	-3.86043420795667	2.3940734071288596	4.328112723954381	4305	158	239	21	8.786610878661088	1.831222191881174	18|207|596|836|2033|2475|3778|4780|4921|5327|5465|5467|5468|5581|5728|5743|6714|7124|7157|7422|23411	ABAT|AKT1|BCL2|CASP3|EP300|MTOR|KCNMA1|NFE2L2|DDR2|PLAT|PPARA|PPARD|PPARG|PRKCE|PTEN|PTGS2|SRC|TNF|TP53|VEGFA|SIRT1	-2.574847019490368	0	0.0
1	1	-4.191322120381282	-5.372159783593459	GO:0090050	M11	2	0.061736806482658	GO Biological Processes	19	positive regulation of cell migration involved in sprouting angiogenesis	19_GO:0040011 locomotion	-7.454311300373109	10.132060669456067	8.871604059125906	4305	16	239	9	3.7656903765690375	1.2313692987799818	25|301|3791|5743|7422|9734|10000|10769|51564	ABL1|ANXA1|KDR|PTGS2|VEGFA|HDAC9|AKT3|PLK2|HDAC7	-5.635911540285255	0	0.0
1	1	-4.191322120381282	-5.372159783593459	WP3872	M11	2	0.061736806482658	WikiPathways	27	Regulation of apoptosis by parathyroid hormone-related protein		-5.372159783593459	9.09873188405797	7.293471944655641	4305	16	207	7	3.3816425120772946	1.256343796466174	207|596|598|2931|2932|4170|5294	AKT1|BCL2|BCL2L1|GSK3A|GSK3B|MCL1|PIK3CG	-4.032806010788834	0	0.0
1	1	-5.271679222299053	-6.7625787520419625	GO:0050900	M11	2	0.06194397414953845	GO Biological Processes	19	leukocyte migration	19_GO:0040011 locomotion	-7.4289298562949595	4.5031380753138075	7.266926437608952	4305	72	239	18	7.531380753138075	1.7070079273016225	301|2321|3269|3569|3689|3815|3932|4067|5293|5294|5979|6093|6347|6714|6850|7124|7226|7525	ANXA1|FLT1|HRH1|IL6|ITGB2|KIT|LCK|LYN|PIK3CD|PIK3CG|RET|ROCK1|CCL2|SRC|SYK|TNF|TRPM2|YES1	-5.614957973924476	0	0.0
1	1	-3.2854857075847734	-4.216851449214548	GO:0050708	M11	2	0.06207170660050143	GO Biological Processes	19	regulation of protein secretion	19_GO:0051179 localization	-5.234898834279746	3.2750095093191325	5.5515924195369815	4305	99	239	18	7.531380753138075	1.7070079273016225	18|135|150|1080|1595|3156|3569|3717|3767|3783|5467|5468|5581|5781|7040|7124|7226|9971	ABAT|ADORA2A|ADRA2A|CFTR|CYP51A1|HMGCR|IL6|JAK2|KCNJ11|KCNN4|PPARD|PPARG|PRKCE|PTPN11|TGFB1|TNF|TRPM2|NR1H4	-3.716322237921679	0	0.0
1	1	-2.3581071124235855	-3.032036430491525	R-HSA-983231	M11	2	0.06251496947180213	Reactome Gene Sets	6	Factors involved in megakaryocyte development and platelet production		-3.032036430491525	3.466183574879227	4.098378413592695	4305	54	207	9	4.3478260869565215	1.4174192664400747	25|1017|1020|3065|3066|3717|5566|7157|7846	ABL1|CDK2|CDK5|HDAC1|HDAC2|JAK2|PRKACA|TP53|TUBA1A	-2.109582781142448	0	0.0
1	1	-2.3048749537546374	-2.9669774260334667	GO:0019221	M11	2	0.06279599888051512	GO Biological Processes	19	cytokine-mediated signaling pathway	19_GO:0023052 signaling	-3.0900468341301432	2.207990282089351	3.7132709151786982	4305	155	239	19	7.949790794979079	1.7498115927437183	207|1147|1436|2322|3551|3569|3716|3717|3718|3815|5566|5781|5970|6347|6714|6850|7124|7157|23411	AKT1|CHUK|CSF1R|FLT3|IKBKB|IL6|JAK1|JAK2|JAK3|KIT|PRKACA|PTPN11|RELA|CCL2|SRC|SYK|TNF|TP53|SIRT1	-1.943688903532608	0	0.0
1	1	-11.594939367212017	-8.989260594281397	WP4481	M11	2	0.06329317578057503	WikiPathways	27	Resistin as a regulator of inflammation		-11.594939367212017	15.306666666666668	12.894453711732838	4305	27	125	12	9.6	2.6349041728305793	207|208|1432|3551|5290|5291|5293|5294|5594|5970|7124|10000	AKT1|AKT2|MAPK14|IKBKB|PIK3CA|PIK3CB|PIK3CD|PIK3CG|MAPK1|RELA|TNF|AKT3	-9.33140671164775	0	0.0
1	1	-3.719216164811263	-2.8820380908426877	GO:0002675	M11	2	0.06341053090414861	GO Biological Processes	19	positive regulation of acute inflammatory response	19_GO:0048518 positive regulation of biological process	-3.751078628332381	8.187523773297832	5.786234245892082	4305	11	239	5	2.092050209205021	0.9257550279240406	695|3569|5294|5743|7124	BTK|IL6|PIK3CG|PTGS2|TNF	-2.4888090695825618	0	0.0
1	1	-3.719216164811263	-2.8820380908426877	GO:0060149	M11	2	0.06341053090414861	GO Biological Processes	19	negative regulation of post-transcriptional gene silencing	19_GO:0048519 negative regulation of biological process	-3.751078628332381	8.187523773297832	5.786234245892082	4305	11	239	5	2.092050209205021	0.9257550279240406	2099|5468|7040|7124|7157	ESR1|PPARG|TGFB1|TNF|TP53	-2.4888090695825618	0	0.0
1	1	-3.719216164811263	-2.8820380908426877	GO:0060967	M11	2	0.06341053090414861	GO Biological Processes	19	negative regulation of gene silencing by RNA	19_GO:0048519 negative regulation of biological process	-3.751078628332381	8.187523773297832	5.786234245892082	4305	11	239	5	2.092050209205021	0.9257550279240406	2099|5468|7040|7124|7157	ESR1|PPARG|TGFB1|TNF|TP53	-2.4888090695825618	0	0.0
1	1	-3.719216164811263	-2.8820380908426877	GO:1900369	M11	2	0.06341053090414861	GO Biological Processes	19	negative regulation of post-transcriptional gene silencing by RNA	19_GO:0048519 negative regulation of biological process	-3.751078628332381	8.187523773297832	5.786234245892082	4305	11	239	5	2.092050209205021	0.9257550279240406	2099|5468|7040|7124|7157	ESR1|PPARG|TGFB1|TNF|TP53	-2.4888090695825618	0	0.0
1	1	-3.719216164811263	-2.8820380908426877	R-HSA-210990	M11	2	0.06341053090414861	Reactome Gene Sets	6	PECAM1 interactions		-3.751078628332381	8.187523773297832	5.786234245892082	4305	11	239	5	2.092050209205021	0.9257550279240406	3932|4067|5781|6714|7525	LCK|LYN|PTPN11|SRC|YES1	-2.4888090695825618	0	0.0
1	1	-3.719216164811263	-2.8820380908426877	M267	M11	2	0.06341053090414861	Canonical Pathways	11	PID ANTHRAX PATHWAY		-3.719216164811263	12.523636363636363	6.616950180707259	4305	11	125	4	3.2	1.5741918561598522	5594|5604|5605|7124	MAPK1|MAP2K1|MAP2K2|TNF	-2.666342225504218	0	0.0
1	1	-2.752940579740008	-2.1295544773789263	GO:0032331	M11	2	0.06383888719479103	GO Biological Processes	19	negative regulation of chondrocyte differentiation	19_GO:0032502 developmental process	-3.028991065832137	8.00557880055788	5.1001686280979746	4305	9	239	4	1.6736401673640167	0.8297878574646432	5781|5915|5916|7046	PTPN11|RARB|RARG|TGFBR1	-1.8902917227994527	0	0.0
1	1	-2.752940579740008	-2.1295544773789263	GO:0042053	M11	2	0.06383888719479103	GO Biological Processes	19	regulation of dopamine metabolic process	19_GO:0008152 metabolic process	-3.028991065832137	8.00557880055788	5.1001686280979746	4305	9	239	4	1.6736401673640167	0.8297878574646432	18|1812|3689|4129	ABAT|DRD1|ITGB2|MAOB	-1.8902917227994527	0	0.0
1	1	-2.752940579740008	-2.1295544773789263	GO:0042069	M11	2	0.06383888719479103	GO Biological Processes	19	regulation of catecholamine metabolic process	19_GO:0008152 metabolic process	-3.028991065832137	8.00557880055788	5.1001686280979746	4305	9	239	4	1.6736401673640167	0.8297878574646432	18|1812|3689|4129	ABAT|DRD1|ITGB2|MAOB	-1.8902917227994527	0	0.0
1	1	-2.752940579740008	-2.1295544773789263	GO:0019226	M11	2	0.06383888719479103	GO Biological Processes	19	transmission of nerve impulse	19_GO:0023052 signaling	-2.752940579740008	11.48	5.441935599307693	4305	9	125	3	2.4	1.3689119767172762	1812|2475|6335	DRD1|MTOR|SCN9A	-1.8902056966691243	0	0.0
1	1	-2.752940579740008	-2.1295544773789263	GO:0021756	M11	2	0.06383888719479103	GO Biological Processes	19	striatum development	19_GO:0032502 developmental process	-2.752940579740008	11.48	5.441935599307693	4305	9	125	3	2.4	1.3689119767172762	1812|5915|120892	DRD1|RARB|LRRK2	-1.8902056966691243	0	0.0
1	1	-2.752940579740008	-2.1295544773789263	GO:0043276	M11	2	0.06383888719479103	GO Biological Processes	19	anoikis	19_GO:0009987 cellular process	-2.752940579740008	11.48	5.441935599307693	4305	9	125	3	2.4	1.3689119767172762	207|2475|5290	AKT1|MTOR|PIK3CA	-1.8902056966691243	0	0.0
1	1	-2.440944820664672	-3.1557389862058014	GO:1904064	M11	2	0.06385872332680731	GO Biological Processes	19	positive regulation of cation transmembrane transport	19_GO:0051179 localization	-3.3361597852333205	3.463952365626006	4.3334888421885776	4305	52	239	10	4.184100418410042	1.2951524449935063	25|154|486|801|1020|1812|2147|3783|3784|6347	ABL1|ADRB2|FXYD2|CALM1|CDK5|DRD1|F2|KCNN4|KCNQ1|CCL2	-2.1454371932607375	0	0.0
1	1	-10.703167387070495	-13.854884855604492	GO:0034762	M11	2	0.06416871821489978	GO Biological Processes	19	regulation of transmembrane transport	19_GO:0051179 localization	-15.75993576641762	4.393305439330543	10.740973786618559	4305	164	239	40	16.736401673640167	2.4146805417602577	25|150|154|207|208|351|486|596|673|760|775|776|801|1020|1080|1131|1432|1812|2147|2931|3643|3767|3778|3783|3784|4067|4780|5144|5243|5292|5294|5566|5579|5581|5781|6198|6335|6347|7124|7525	ABL1|ADRA2A|ADRB2|AKT1|AKT2|APP|FXYD2|BCL2|BRAF|CA2|CACNA1C|CACNA1D|CALM1|CDK5|CFTR|CHRM3|MAPK14|DRD1|F2|GSK3A|INSR|KCNJ11|KCNMA1|KCNN4|KCNQ1|LYN|NFE2L2|PDE4D|ABCB1|PIM1|PIK3CG|PRKACA|PRKCB|PRKCE|PTPN11|RPS6KB1|SCN9A|CCL2|TNF|YES1	-12.945963884047137	0	0.0
1	1	-10.254099440853253	-13.278262680478033	GO:0046777	M11	2	0.06425541184587402	GO Biological Processes	19	protein autophosphorylation	19_GO:0008152 metabolic process	-14.640460195701513	4.5346285513649525	10.421066245001128	4305	143	239	36	15.06276150627615	2.3136753409673223	25|207|695|1020|1436|1956|2064|2066|2260|2261|2263|2321|2322|2324|2475|2932|3480|3643|3717|3791|3815|3932|4067|4921|5156|5159|5292|5566|5605|6714|6790|6850|7010|9212|11200|120892	ABL1|AKT1|BTK|CDK5|CSF1R|EGFR|ERBB2|ERBB4|FGFR1|FGFR3|FGFR2|FLT1|FLT3|FLT4|MTOR|GSK3B|IGF1R|INSR|JAK2|KDR|KIT|LCK|LYN|DDR2|PDGFRA|PDGFRB|PIM1|PRKACA|MAP2K2|SRC|AURKA|SYK|TEK|AURKB|CHEK2|LRRK2	-11.97687417215181	0	0.0
1	1	-2.9929736150587174	-3.877430648193336	GO:0055123	M11	2	0.06436717544157777	GO Biological Processes	19	digestive system development	19_GO:0032502 developmental process	-3.889428728576945	3.2522663877266385	4.672112205009956	4305	72	239	13	5.439330543933054	1.4669963872189893	596|1956|2263|3643|3784|3815|5156|5915|5979|6608|6714|7124|7298	BCL2|EGFR|FGFR2|INSR|KCNQ1|KIT|PDGFRA|RARB|RET|SMO|SRC|TNF|TYMS	-2.595782235976051	0	0.0
1	1	-10.962655798428772	-8.44481719119725	GO:0045859	M11	2	0.06486776018128149	GO Biological Processes	19	regulation of protein kinase activity	19_GO:0008152 metabolic process	-10.962655798428772	3.614074074074074	8.460524805586275	4305	324	125	34	27.2	3.9801105512284454	25|135|150|152|154|207|801|836|1020|1956|2064|2322|2475|3156|3320|3326|3717|4869|5159|5290|5291|5294|5347|5468|5580|5604|5605|5728|6714|6850|7040|7124|7422|120892	ABL1|ADORA2A|ADRA2A|ADRA2C|ADRB2|AKT1|CALM1|CASP3|CDK5|EGFR|ERBB2|FLT3|MTOR|HMGCR|HSP90AA1|HSP90AB1|JAK2|NPM1|PDGFRB|PIK3CA|PIK3CB|PIK3CG|PLK1|PPARG|PRKCD|MAP2K1|MAP2K2|PTEN|SRC|SYK|TGFB1|TNF|VEGFA|LRRK2	-8.7934958878072	0	0.0
1	1	-3.5453877737846478	-4.603277386010646	GO:2001242	M11	2	0.06491183472880424	GO Biological Processes	19	regulation of intrinsic apoptotic signaling pathway	19_GO:0023052 signaling	-4.603277386010646	3.3908317580340266	5.209337883573984	4305	92	207	15	7.246376811594203	1.801941658435389	142|207|596|598|3065|3932|4170|4780|5291|5743|5770|6714|7157|23411|120892	PARP1|AKT1|BCL2|BCL2L1|HDAC1|LCK|MCL1|NFE2L2|PIK3CB|PTGS2|PTPN1|SRC|TP53|SIRT1|LRRK2	-3.385005098709366	0	0.0
1	1	-7.768316971444803	-5.978050837133635	GO:0007204	M11	2	0.0651177881765228	GO Biological Processes	19	positive regulation of cytosolic calcium ion concentration	19_GO:0065007 biological regulation	-7.768316971444803	7.106666666666667	8.442909891183122	4305	63	125	13	10.4	2.7303333129857976	25|185|775|1020|1812|2099|3358|3717|3718|5156|5294|5734|5737	ABL1|AGTR1|CACNA1C|CDK5|DRD1|ESR1|HTR2C|JAK2|JAK3|PDGFRA|PIK3CG|PTGER4|PTGFR	-6.070586301143436	0	0.0
1	1	-2.8890723441950374	-2.221721115391631	GO:0032368	M11	2	0.06528841696308518	GO Biological Processes	19	regulation of lipid transport	19_GO:0051179 localization	-3.563816543947171	3.4161737123070264	4.491096800418992	4305	58	239	11	4.602510460251046	1.3553982315394193	185|207|208|1066|5465|5468|5580|5781|6256|6850|23411	AGTR1|AKT1|AKT2|CES1|PPARA|PPARG|PRKCD|PTPN11|RXRA|SYK|SIRT1	-2.324908352705708	0	0.0
1	1	-5.184185876947688	-3.981718007759132	GO:0050851	M11	2	0.0655946147981572	GO Biological Processes	19	antigen receptor-mediated signaling pathway	19_GO:0002376 immune system process	-5.184185876947688	5.74	6.393197434700309	4305	60	125	10	8.0	2.426520142096496	25|596|695|3551|3932|5290|5293|5579|5594|6850	ABL1|BCL2|BTK|IKBKB|LCK|PIK3CA|PIK3CD|PRKCB|MAPK1|SYK	-3.8847105989422115	0	0.0
1	1	-8.595333564148689	-6.59981028566912	WP4674	M11	2	0.06566319141833898	WikiPathways	27	Head and neck squamous cell carcinoma		-9.97230137088548	5.542323785001609	8.945471429017251	4305	65	239	20	8.368200836820083	1.7911840108773895	207|208|595|1019|1956|2064|2260|2261|2263|2475|3480|4780|5290|5291|5294|5728|5970|7157|7422|10000	AKT1|AKT2|CCND1|CDK4|EGFR|ERBB2|FGFR1|FGFR3|FGFR2|MTOR|IGF1R|NFE2L2|PIK3CA|PIK3CB|PIK3CG|PTEN|RELA|TP53|VEGFA|AKT3	-7.819783131583127	0	0.0
1	1	-3.117133445652469	-4.0632080880834875	GO:0009266	M11	2	0.06587950155198086	GO Biological Processes	19	response to temperature stimulus	19_GO:0050896 response to stimulus	-4.088054409199283	3.393669274149536	4.859170180183728	4305	69	239	13	5.439330543933054	1.4669963872189893	154|207|2475|3066|3320|3326|4023|4067|5566|5743|6198|6335|7226	ADRB2|AKT1|MTOR|HDAC2|HSP90AA1|HSP90AB1|LPL|LYN|PRKACA|PTGS2|RPS6KB1|SCN9A|TRPM2	-2.750204254106335	0	0.0
1	1	-3.552956139437613	-2.722485238149753	GO:0002068	M11	2	0.06616832596459865	GO Biological Processes	19	glandular epithelial cell development	19_GO:0032502 developmental process	-3.552956139437613	11.479999999999999	6.286001182470885	4305	12	125	4	3.2	1.5741918561598522	5914|5915|5916|6608	RARA|RARB|RARG|SMO	-2.532099971987707	0	0.0
1	1	-3.552956139437613	-2.722485238149753	GO:0061037	M11	2	0.06616832596459865	GO Biological Processes	19	negative regulation of cartilage development	19_GO:0032502 developmental process	-3.552956139437613	11.479999999999999	6.286001182470885	4305	12	125	4	3.2	1.5741918561598522	5781|5914|5915|5916	PTPN11|RARA|RARB|RARG	-2.532099971987707	0	0.0
1	1	-3.552956139437613	-2.722485238149753	GO:0071404	M11	2	0.06616832596459865	GO Biological Processes	19	cellular response to low-density lipoprotein particle stimulus	19_GO:0050896 response to stimulus	-3.552956139437613	11.479999999999999	6.286001182470885	4305	12	125	4	3.2	1.5741918561598522	3689|4023|5468|6850	ITGB2|LPL|PPARG|SYK	-2.532099971987707	0	0.0
1	1	-3.552956139437613	-2.722485238149753	WP2533	M11	2	0.06616832596459865	WikiPathways	27	Glycerophospholipid biosynthetic pathway		-3.552956139437613	11.479999999999999	6.286001182470885	4305	12	125	4	3.2	1.5741918561598522	5290|5291|5293|5294	PIK3CA|PIK3CB|PIK3CD|PIK3CG	-2.532099971987707	0	0.0
1	1	-7.222660336396953	-5.528954120878145	GO:0050853	M11	2	0.06641144229986162	GO Biological Processes	19	B cell receptor signaling pathway	19_GO:0002376 immune system process	-7.222660336396953	13.12	9.626990274191368	4305	21	125	8	6.4	2.189136816190345	25|596|695|3932|5293|5579|5594|6850	ABL1|BCL2|BTK|LCK|PIK3CD|PRKCB|MAPK1|SYK	-5.614676372817514	0	0.0
1	1	-5.938803499864383	-4.5443930637253365	WP4298	M11	2	0.0665069298129024	WikiPathways	27	Acute viral myocarditis		-6.07345330339788	4.357875556755297	6.456175398836102	4305	62	239	15	6.2761506276150625	1.5688188079373753	25|142|207|595|596|598|836|2932|3569|3689|3716|5594|6714|7040|7124	ABL1|PARP1|AKT1|CCND1|BCL2|BCL2L1|CASP3|GSK3B|IL6|ITGB2|JAK1|MAPK1|SRC|TGFB1|TNF	-4.430551878708027	0	0.0
1	1	-6.255844145719899	-4.782144831364285	R-HSA-8940973	M11	2	0.06675578845997854	Reactome Gene Sets	6	RUNX2 regulates osteoblast differentiation		-6.255844145719899	12.688421052631577	8.828960257331023	4305	19	125	7	5.6	2.0564824336716323	25|367|5594|6714|7525|8841|10013	ABL1|AR|MAPK1|SRC|YES1|HDAC3|HDAC6	-4.782931381098873	0	0.0
1	1	-2.037729819207175	-2.666779984118664	GO:0014015	M11	2	0.06685607972022778	GO Biological Processes	19	positive regulation of gliogenesis	19_GO:0032502 developmental process	-3.091201444711453	4.3478574520271245	4.38529186460029	4305	29	239	7	2.928870292887029	1.0906770153747272	2475|3065|3066|3569|4067|7040|7124	MTOR|HDAC1|HDAC2|IL6|LYN|TGFB1|TNF	-1.9445214566413143	0	0.0
1	1	-2.037729819207175	-2.666779984118664	GO:0048538	M11	2	0.06685607972022778	GO Biological Processes	19	thymus development	19_GO:0002376 immune system process	-2.666779984118664	4.302848575712144	4.010551900764636	4305	29	207	6	2.898550724637681	1.1660525840606604	25|596|5594|5604|5894|7046	ABL1|BCL2|MAPK1|MAP2K1|RAF1|TGFBR1	-1.8267318039889577	0	0.0
1	1	-2.037729819207175	-2.666779984118664	R-HSA-9664323	M11	2	0.06685607972022778	Reactome Gene Sets	6	FCGR3A-mediated IL10 synthesis		-2.666779984118664	4.302848575712144	4.010551900764636	4305	29	207	6	2.898550724637681	1.1660525840606604	801|4067|5566|6714|6850|7525	CALM1|LYN|PRKACA|SRC|SYK|YES1	-1.8267318039889577	0	0.0
1	1	-5.295713710262156	-4.0403806167752085	GO:1904385	M11	2	0.06723009909248145	GO Biological Processes	19	cellular response to angiotensin	19_GO:0050896 response to stimulus	-5.898457851361337	8.476495200590696	7.487667071294277	4305	17	239	8	3.3472803347280333	1.1634671669952383	185|760|3480|4780|4921|5580|5970|6714	AGTR1|CA2|IGF1R|NFE2L2|DDR2|PRKCD|RELA|SRC	-4.27433431209522	0	0.0
1	1	-3.7902118932933426	-4.969730797037965	GO:0019932	M11	2	0.06732457879242193	GO Biological Processes	19	second-messenger-mediated signaling	19_GO:0023052 signaling	-4.969730797037965	3.6274014155712844	5.531032616579611	4305	86	207	15	7.246376811594203	1.801941658435389	185|196|775|801|1131|3269|3358|3791|5144|5566|5737|6915|7124|7226|120892	AGTR1|AHR|CACNA1C|CALM1|CHRM3|HRH1|HTR2C|KDR|PDE4D|PRKACA|PTGFR|TBXA2R|TNF|TRPM2|LRRK2	-3.7015351007749517	0	0.0
1	1	-7.106100442412999	-9.318615460996108	R-HSA-2990846	M11	2	0.06735322034166447	Reactome Gene Sets	6	SUMOylation		-9.659015875391027	4.456713971444593	8.347623273155522	4305	97	239	24	10.0418410041841	1.9441420752199599	142|367|1786|2033|2099|2908|3065|3066|4869|5465|5468|5914|5970|6256|6790|7150|7153|7155|7157|7421|9212|9759|9971|51564	PARP1|AR|DNMT1|EP300|ESR1|NR3C1|HDAC1|HDAC2|NPM1|PPARA|PPARG|RARA|RELA|RXRA|AURKA|TOP1|TOP2A|TOP2B|TP53|VDR|AURKB|HDAC4|NR1H4|HDAC7	-7.558737254177269	0	0.0
1	1	-3.536440978803624	-2.696736835683436	GO:0007565	M11	2	0.06735762785144384	GO Biological Processes	19	female pregnancy	19_GO:0022414 reproductive process	-3.536440978803624	4.592	4.844802781739137	4305	60	125	8	6.4	2.189136816190345	150|207|367|596|2099|5743|5914|7421	ADRA2A|AKT1|AR|BCL2|ESR1|PTGS2|RARA|VDR	-2.5175096653939986	0	0.0
1	1	-4.3386575747107265	-5.690867307596536	GO:0050890	M11	2	0.06741145511644309	GO Biological Processes	19	cognition	19_GO:0032501 multicellular organismal process	-6.029338486511046	3.3985947738217415	6.061613940721158	4305	106	239	20	8.368200836820083	1.7911840108773895	25|351|836|1020|1128|1812|1956|2033|2558|3156|3269|3643|3815|5594|5728|5743|6198|6446|7124|10769	ABL1|APP|CASP3|CDK5|CHRM1|DRD1|EGFR|EP300|GABRA5|HMGCR|HRH1|INSR|KIT|MAPK1|PTEN|PTGS2|RPS6KB1|SGK1|TNF|PLK2	-4.391457863196243	0	0.0
1	1	-10.444211325511183	-7.960675123003184	GO:0051223	M11	2	0.06746947908250922	GO Biological Processes	19	regulation of protein transport	19_GO:0051179 localization	-11.331428685491865	3.439582851495974	8.542481211181641	4305	199	239	38	15.899581589958158	2.3653367291132956	18|135|150|208|983|1020|1080|1128|1432|1595|2064|2931|2932|3156|3326|3569|3689|3717|3767|3783|5467|5468|5566|5569|5580|5581|5599|5743|5770|5781|6608|6714|7040|7124|7226|8841|9971|120892	ABAT|ADORA2A|ADRA2A|AKT2|CDK1|CDK5|CFTR|CHRM1|MAPK14|CYP51A1|ERBB2|GSK3A|GSK3B|HMGCR|HSP90AB1|IL6|ITGB2|JAK2|KCNJ11|KCNN4|PPARD|PPARG|PRKACA|PKIA|PRKCD|PRKCE|MAPK8|PTGS2|PTPN1|PTPN11|SMO|SRC|TGFB1|TNF|TRPM2|HDAC3|NR1H4|LRRK2	-9.01884663256798	0	0.0
1	1	-12.003164818026734	-9.144751904417978	WP2059	M11	2	0.06758143015040008	WikiPathways	27	Alzheimer's disease and miRNA effects		-12.003164818026734	5.484076433121019	9.897065762885498	4305	157	125	25	20.0	3.577708763999664	207|208|673|775|801|836|1020|1457|2475|2932|3551|4023|5290|5291|5293|5594|5599|5604|5605|5689|5743|5970|7124|7846|10000	AKT1|AKT2|BRAF|CACNA1C|CALM1|CASP3|CDK5|CSNK2A1|MTOR|GSK3B|IKBKB|LPL|PIK3CA|PIK3CB|PIK3CD|MAPK1|MAPK8|MAP2K1|MAP2K2|PSMB1|PTGS2|RELA|TNF|TUBA1A|AKT3	-9.676184944402207	0	0.0
1	1	-12.003164818026734	-9.144751904417978	WP5124	M11	2	0.06758143015040008	WikiPathways	27	Alzheimer's disease		-12.003164818026734	5.484076433121019	9.897065762885498	4305	157	125	25	20.0	3.577708763999664	207|208|673|775|801|836|1020|1457|2475|2932|3551|4023|5290|5291|5293|5594|5599|5604|5605|5689|5743|5970|7124|7846|10000	AKT1|AKT2|BRAF|CACNA1C|CALM1|CASP3|CDK5|CSNK2A1|MTOR|GSK3B|IKBKB|LPL|PIK3CA|PIK3CB|PIK3CD|MAPK1|MAPK8|MAP2K1|MAP2K2|PSMB1|PTGS2|RELA|TNF|TUBA1A|AKT3	-9.676184944402207	0	0.0
1	1	-6.673775456239456	-8.764455071986026	GO:0034614	M11	2	0.0677111153355372	GO Biological Processes	19	cellular response to reactive oxygen species	19_GO:0050896 response to stimulus	-9.351837034598203	4.912514263978699	8.398180446129722	4305	77	239	21	8.786610878661088	1.831222191881174	25|207|301|695|983|1147|1545|1728|1956|3066|3569|4780|5156|5580|5594|5599|5970|6714|7226|10013|23411	ABL1|AKT1|ANXA1|BTK|CDK1|CHUK|CYP1B1|NQO1|EGFR|HDAC2|IL6|NFE2L2|PDGFRA|PRKCD|MAPK1|MAPK8|RELA|SRC|TRPM2|HDAC6|SIRT1	-7.300776436054626	0	0.0
1	1	-2.092501524691428	-2.7499866833490962	M16	M11	2	0.06788712025833887	Canonical Pathways	11	PID INSULIN PATHWAY		-4.0241217615655795	5.146443514644352	5.336254557559717	4305	28	239	8	3.3472803347280333	1.1634671669952383	207|208|3643|5290|5770|5781|6198|6446	AKT1|AKT2|INSR|PIK3CA|PTPN1|PTPN11|RPS6KB1|SGK1	-2.7053591683562352	0	0.0
1	1	-2.092501524691428	-2.7499866833490962	GO:2000243	M11	2	0.06788712025833887	GO Biological Processes	19	positive regulation of reproductive process	19_GO:0022414 reproductive process	-3.190462848805777	4.5031380753138075	4.508354317171416	4305	28	239	7	2.928870292887029	1.0906770153747272	367|3066|3643|5327|6714|6790|7422	AR|HDAC2|INSR|PLAT|SRC|AURKA|VEGFA	-2.027320653756632	0	0.0
1	1	-2.092501524691428	-2.7499866833490962	GO:0003073	M11	2	0.06788712025833887	GO Biological Processes	19	regulation of systemic arterial blood pressure	19_GO:0032501 multicellular organismal process	-2.7499866833490962	4.456521739130435	4.123671015680697	4305	28	207	6	2.898550724637681	1.1660525840606604	154|185|367|2931|5144|7124	ADRB2|AGTR1|AR|GSK3A|PDE4D|TNF	-1.8887571552755293	0	0.0
1	1	-4.343881893062438	-3.3052234541558496	GO:0055094	M11	2	0.06789411256339362	GO Biological Processes	19	response to lipoprotein particle	19_GO:0050896 response to stimulus	-4.343881893062438	11.48	7.03041987558318	4305	15	125	5	4.0	1.7527121840165316	207|3689|4023|5468|6850	AKT1|ITGB2|LPL|PPARG|SYK	-3.1678825579105614	0	0.0
1	1	-4.343881893062438	-3.3052234541558496	WP3287	M11	2	0.06789411256339362	WikiPathways	27	Overview of nanoparticle effects		-4.343881893062438	11.48	7.03041987558318	4305	15	125	5	4.0	1.7527121840165316	596|5293|5743|7124|10000	BCL2|PIK3CD|PTGS2|TNF|AKT3	-3.1678825579105614	0	0.0
1	1	-7.231520558682134	-9.506359155850348	R-HSA-3108232	M11	2	0.06795480180184077	Reactome Gene Sets	6	SUMO E3 ligases SUMOylate target proteins		-9.864072870628313	4.550539528738163	8.483332737734157	4305	95	239	24	10.0418410041841	1.9441420752199599	142|367|1786|2033|2099|2908|3065|3066|4869|5465|5468|5914|5970|6256|6790|7150|7153|7155|7157|7421|9212|9759|9971|51564	PARP1|AR|DNMT1|EP300|ESR1|NR3C1|HDAC1|HDAC2|NPM1|PPARA|PPARG|RARA|RELA|RXRA|AURKA|TOP1|TOP2A|TOP2B|TP53|VDR|AURKB|HDAC4|NR1H4|HDAC7	-7.7338310260371115	0	0.0
1	1	-7.0369907342065625	-5.350830056823035	WP4838	M11	2	0.06805719528185805	WikiPathways	27	Regucalcin in proximal tubule epithelial kidney cells		-7.082026914045697	8.187523773297832	8.1934723417978	4305	22	239	10	4.184100418410042	1.2951524449935063	207|673|836|2475|5290|5594|5894|5970|7040|7046	AKT1|BRAF|CASP3|MTOR|PIK3CA|MAPK1|RAF1|RELA|TGFB1|TGFBR1	-5.320204786436544	0	0.0
1	1	-6.743382266702493	-8.868926777087028	WP51	M11	2	0.06807271443393792	WikiPathways	27	Regulation of actin cytoskeleton		-8.868926777087028	5.199275362318841	8.300373486665555	4305	76	207	19	9.178743961352657	2.006782046164386	673|1128|1131|1956|2147|2260|2261|2263|5156|5159|5290|5291|5293|5294|5594|5604|5605|5894|6093	BRAF|CHRM1|CHRM3|EGFR|F2|FGFR1|FGFR3|FGFR2|PDGFRA|PDGFRB|PIK3CA|PIK3CB|PIK3CD|PIK3CG|MAPK1|MAP2K1|MAP2K2|RAF1|ROCK1	-7.0075302447884065	0	0.0
1	1	-2.674443625611994	-2.031026765088147	GO:0051960	M11	2	0.0683690265903587	GO Biological Processes	19	regulation of nervous system development	19_GO:0032502 developmental process	-2.920813245563615	2.1389905857740588	3.559338178665659	4305	160	239	19	7.949790794979079	1.7498115927437183	207|1020|2147|2475|3065|3066|3569|3815|4067|5604|5728|5914|5916|6258|6608|7040|7124|7157|7422	AKT1|CDK5|F2|MTOR|HDAC1|HDAC2|IL6|KIT|LYN|MAP2K1|PTEN|RARA|RARG|RXRG|SMO|TGFB1|TNF|TP53|VEGFA	-1.7985628908100222	0	0.0
1	1	-3.340648653304498	-4.399476437145303	GO:0061041	M11	2	0.06839862221007542	GO Biological Processes	19	regulation of wound healing	19_GO:0050896 response to stimulus	-5.882930531361307	4.221691945606694	6.294935097255353	4305	64	239	15	6.2761506276150625	1.5688188079373753	18|150|301|2147|2475|4780|4921|5156|5327|5580|5581|5728|6915|7124|79001	ABAT|ADRA2A|ANXA1|F2|MTOR|NFE2L2|DDR2|PDGFRA|PLAT|PRKCD|PRKCE|PTEN|TBXA2R|TNF|VKORC1	-4.262658853104699	0	0.0
1	1	-3.78408611409554	-2.871245635388047	R-HSA-2262752	M11	2	0.06857963757992391	Reactome Gene Sets	6	Cellular responses to stress		-4.029553966320779	1.8826678958939085	4.202394715614458	4305	354	239	37	15.481171548117155	2.339805165072496	207|208|367|523|898|1017|1019|1432|1457|1728|2033|2475|2908|2931|2932|3320|3326|3569|4780|5465|5580|5594|5599|5600|5689|5970|6135|6143|6256|6347|7157|7422|7846|8841|10000|10013|23411	AKT1|AKT2|AR|ATP6V1A|CCNE1|CDK2|CDK4|MAPK14|CSNK2A1|NQO1|EP300|MTOR|NR3C1|GSK3A|GSK3B|HSP90AA1|HSP90AB1|IL6|NFE2L2|PPARA|PRKCD|MAPK1|MAPK8|MAPK11|PSMB1|RELA|RPL11|RPL19|RXRA|CCL2|TP53|VEGFA|TUBA1A|HDAC3|AKT3|HDAC6|SIRT1	-2.7074265954906642	0	0.0
1	1	-3.4030784695702803	-2.579296384481002	R-HSA-198323	M11	2	0.06885075786678696	Reactome Gene Sets	6	AKT phosphorylates targets in the cytosol		-4.469134863040444	8.313485677502413	6.40202888639475	4305	13	239	6	2.510460251046025	1.0119445931227138	207|208|1147|2931|2932|10000	AKT1|AKT2|CHUK|GSK3A|GSK3B|AKT3	-3.0689828233626466	0	0.0
1	1	-3.4030784695702803	-2.579296384481002	GO:0060390	M11	2	0.06885075786678696	GO Biological Processes	19	regulation of SMAD protein signal transduction	19_GO:0023052 signaling	-3.4030784695702803	10.596923076923076	5.992069338214417	4305	13	125	4	3.2	1.5741918561598522	142|3717|5468|7040	PARP1|JAK2|PPARG|TGFB1	-2.4072869596689173	0	0.0
1	1	-3.4030784695702803	-2.579296384481002	GO:0060438	M11	2	0.06885075786678696	GO Biological Processes	19	trachea development	19_GO:0032502 developmental process	-3.4030784695702803	10.596923076923076	5.992069338214417	4305	13	125	4	3.2	1.5741918561598522	5594|5604|5914|5916	MAPK1|MAP2K1|RARA|RARG	-2.4072869596689173	0	0.0
1	1	-3.4030784695702803	-2.579296384481002	GO:2000811	M11	2	0.06885075786678696	GO Biological Processes	19	negative regulation of anoikis	19_GO:0048519 negative regulation of biological process	-3.4030784695702803	10.596923076923076	5.992069338214417	4305	13	125	4	3.2	1.5741918561598522	596|4170|5290|6714	BCL2|MCL1|PIK3CA|SRC	-2.4072869596689173	0	0.0
1	1	-10.84875240980366	-8.217913422612442	WP23	M11	2	0.06899053589952797	WikiPathways	27	B cell receptor signaling pathway		-10.84875240980366	7.911891891891893	10.370370698369511	4305	74	125	17	13.6	3.065994129152892	207|673|695|1432|2932|3551|3932|5294|5579|5580|5594|5599|5604|5605|5781|5970|6850	AKT1|BRAF|BTK|MAPK14|GSK3B|IKBKB|LCK|PIK3CG|PRKCB|PRKCD|MAPK1|MAPK8|MAP2K1|MAP2K2|PTPN11|RELA|SYK	-8.69987834784595	0	0.0
1	1	-5.130014068566558	-3.881911560305598	GO:0048008	M11	2	0.06924727076432613	GO Biological Processes	19	platelet-derived growth factor receptor signaling pathway	19_GO:0023052 signaling	-5.664363743425503	8.00557880055788	7.220294767478606	4305	18	239	8	3.3472803347280333	1.1634671669952383	25|3717|5156|5159|5327|5770|5781|7422	ABL1|JAK2|PDGFRA|PDGFRB|PLAT|PTPN1|PTPN11|VEGFA	-4.0800570975432855	0	0.0
1	1	-5.72517760311574	-4.329349996928902	WP2431	M11	2	0.0694128884872045	WikiPathways	27	Spinal cord injury		-5.790765543930157	4.156742838751207	6.216763535449671	4305	65	239	15	6.2761506276150625	1.5688188079373753	301|595|836|983|1017|1019|1956|3569|5578|5594|5743|6347|7040|7124|7157	ANXA1|CCND1|CASP3|CDK1|CDK2|CDK4|EGFR|IL6|PRKCA|MAPK1|PTGS2|CCL2|TGFB1|TNF|TP53	-4.182295384431723	0	0.0
1	1	-7.345185140713565	-5.553126678063668	GO:0033135	M11	2	0.06946872148187033	GO Biological Processes	19	regulation of peptidyl-serine phosphorylation	19_GO:0008152 metabolic process	-7.853981501487664	4.768028550332267	7.592604950842489	4305	68	239	18	7.531380753138075	1.7070079273016225	207|351|596|673|1956|3320|3326|3569|5144|5290|5728|5743|5894|5979|7040|7124|7422|10013	AKT1|APP|BCL2|BRAF|EGFR|HSP90AA1|HSP90AB1|IL6|PDE4D|PIK3CA|PTEN|PTGS2|RAF1|RET|TGFB1|TNF|VEGFA|HDAC6	-5.980732142394042	0	0.0
1	1	-7.808928639170583	-5.902449348524802	R-HSA-9006931	M11	2	0.06952179760329935	Reactome Gene Sets	6	Signaling by Nuclear Receptors		-8.26894956804309	3.306101371749378	7.159642124121333	4305	158	239	29	12.133891213389122	2.1120869583187645	207|208|595|596|801|1956|2033|2066|2099|2100|2172|2194|3065|3320|3326|3480|5290|5467|5594|5914|5915|5916|6256|6257|6258|6714|8841|8850|10000	AKT1|AKT2|CCND1|BCL2|CALM1|EGFR|EP300|ERBB4|ESR1|ESR2|FABP6|FASN|HDAC1|HSP90AA1|HSP90AB1|IGF1R|PIK3CA|PPARD|MAPK1|RARA|RARB|RARG|RXRA|RXRB|RXRG|SRC|HDAC3|KAT2B|AKT3	-6.351212956884177	0	0.0
1	1	-3.7471937666239925	-2.8319889856207414	R-HSA-8953897	M11	2	0.0695530748626032	Reactome Gene Sets	6	Cellular responses to stimuli		-3.9774441776092457	1.8720911099619204	4.164805133898026	4305	356	239	37	15.481171548117155	2.339805165072496	207|208|367|523|898|1017|1019|1432|1457|1728|2033|2475|2908|2931|2932|3320|3326|3569|4780|5465|5580|5594|5599|5600|5689|5970|6135|6143|6256|6347|7157|7422|7846|8841|10000|10013|23411	AKT1|AKT2|AR|ATP6V1A|CCNE1|CDK2|CDK4|MAPK14|CSNK2A1|NQO1|EP300|MTOR|NR3C1|GSK3A|GSK3B|HSP90AA1|HSP90AB1|IL6|NFE2L2|PPARA|PRKCD|MAPK1|MAPK8|MAPK11|PSMB1|RELA|RPL11|RPL19|RXRA|CCL2|TP53|VEGFA|TUBA1A|HDAC3|AKT3|HDAC6|SIRT1	-2.6676852840217404	0	0.0
1	1	-3.485947456806559	-4.619295509308589	GO:2001237	M11	2	0.06991450208464567	GO Biological Processes	19	negative regulation of extrinsic apoptotic signaling pathway	19_GO:0023052 signaling	-4.619295509308589	4.091233071988595	5.464422967334035	4305	61	207	12	5.797101449275362	1.6242482612208529	207|367|596|598|2932|4170|5894|5970|6198|6714|7046|7124	AKT1|AR|BCL2|BCL2L1|GSK3B|MCL1|RAF1|RELA|RPS6KB1|SRC|TGFBR1|TNF	-3.3971555389025467	0	0.0
1	1	-2.8721692999513166	-3.8065494573712932	GO:0010631	M11	2	0.06995205153649509	GO Biological Processes	19	epithelial cell migration	19_GO:0040011 locomotion	-5.668890691872702	5.026758781745645	6.43331052016536	4305	43	239	12	5.02092050209205	1.412559337104282	25|207|1545|3791|3815|5290|5467|5728|5781|6093|7046|7422	ABL1|AKT1|CYP1B1|KDR|KIT|PIK3CA|PPARD|PTEN|PTPN11|ROCK1|TGFBR1|VEGFA	-4.081829670726882	0	0.0
1	1	-2.8721692999513166	-3.8065494573712932	GO:0090130	M11	2	0.06995205153649509	GO Biological Processes	19	tissue migration	19_GO:0032501 multicellular organismal process	-5.668890691872702	5.026758781745645	6.43331052016536	4305	43	239	12	5.02092050209205	1.412559337104282	25|207|1545|3791|3815|5290|5467|5728|5781|6093|7046|7422	ABL1|AKT1|CYP1B1|KDR|KIT|PIK3CA|PPARD|PTEN|PTPN11|ROCK1|TGFBR1|VEGFA	-4.081829670726882	0	0.0
1	1	-2.8721692999513166	-3.8065494573712932	GO:0090132	M11	2	0.06995205153649509	GO Biological Processes	19	epithelium migration	19_GO:0032501 multicellular organismal process	-5.668890691872702	5.026758781745645	6.43331052016536	4305	43	239	12	5.02092050209205	1.412559337104282	25|207|1545|3791|3815|5290|5467|5728|5781|6093|7046|7422	ABL1|AKT1|CYP1B1|KDR|KIT|PIK3CA|PPARD|PTEN|PTPN11|ROCK1|TGFBR1|VEGFA	-4.081829670726882	0	0.0
1	1	-4.685739540865173	-6.213061144048115	WP4630	M11	2	0.07006833354137498	WikiPathways	27	Measles virus infection		-6.213061144048115	3.8198757763975153	6.3458833653358475	4305	98	207	18	8.695652173913043	1.958446158528047	595|596|598|898|1017|1019|1147|1457|3551|3569|3716|3718|5290|5291|5293|5599|5970|7157	CCND1|BCL2|BCL2L1|CCNE1|CDK2|CDK4|CHUK|CSNK2A1|IKBKB|IL6|JAK1|JAK3|PIK3CA|PIK3CB|PIK3CD|MAPK8|RELA|TP53	-4.745577131138488	0	0.0
1	1	-4.191322120381282	-3.1596598296015794	GO:0071402	M11	2	0.07017173336836358	GO Biological Processes	19	cellular response to lipoprotein particle stimulus	19_GO:0050896 response to stimulus	-4.191322120381282	10.762500000000001	6.764660603167405	4305	16	125	5	4.0	1.7527121840165316	207|3689|4023|5468|6850	AKT1|ITGB2|LPL|PPARG|SYK	-3.0407586982513695	0	0.0
1	1	-4.191322120381282	-3.1596598296015794	M86	M11	2	0.07017173336836358	Canonical Pathways	11	PID ARF6 PATHWAY		-4.191322120381282	10.762500000000001	6.764660603167405	4305	16	125	5	4.0	1.7527121840165316	154|185|1956|4233|6714	ADRB2|AGTR1|EGFR|MET|SRC	-3.0407586982513695	0	0.0
1	1	-4.191322120381282	-3.1596598296015794	WP734	M11	2	0.07017173336836358	WikiPathways	27	Serotonin receptor 4/6/7 and NR3C signaling		-4.191322120381282	10.762500000000001	6.764660603167405	4305	16	125	5	4.0	1.7527121840165316	673|2908|5594|5604|5605	BRAF|NR3C1|MAPK1|MAP2K1|MAP2K2	-3.0407586982513695	0	0.0
1	1	-5.318508023881174	-7.061097168246955	WP3594	M11	2	0.07038145067315416	WikiPathways	27	Circadian rhythm genes		-7.968137248278119	3.726734958880392	7.217189942818101	4305	116	239	24	10.0418410041841	1.9441420752199599	135|196|1019|1128|1644|1812|2033|2932|3065|3066|3569|3778|5465|5468|5591|5599|5728|6097|7150|7153|7157|7298|8841|23411	ADORA2A|AHR|CDK4|CHRM1|DDC|DRD1|EP300|GSK3B|HDAC1|HDAC2|IL6|KCNMA1|PPARA|PPARG|PRKDC|MAPK8|PTEN|RORC|TOP1|TOP2A|TP53|TYMS|HDAC3|SIRT1	-6.074428339402089	0	0.0
1	1	-5.502259734590932	-4.144301976757842	WP4396	M11	2	0.07038558392445204	WikiPathways	27	Nonalcoholic fatty liver disease		-6.259726780243157	3.377353556485356	6.180046587089308	4305	112	239	21	8.786610878661088	1.831222191881174	207|208|836|1571|2931|2932|3551|3569|3643|5290|5291|5293|5465|5599|5970|6256|6347|7040|7124|9971|10000	AKT1|AKT2|CASP3|CYP2E1|GSK3A|GSK3B|IKBKB|IL6|INSR|PIK3CA|PIK3CB|PIK3CD|PPARA|MAPK8|RELA|RXRA|CCL2|TGFB1|TNF|NR1H4|AKT3	-4.584329795660466	0	0.0
1	1	-10.72142673280026	-14.2528802985719	WP2034	M11	2	0.07070173281155534	WikiPathways	27	Leptin signaling pathway		-14.968232408240208	6.927904731252013	11.674179322584832	4305	65	239	25	10.460251046025105	1.9796118260474578	207|595|598|1147|1432|2064|2099|2475|2931|2932|3551|3716|3717|5594|5599|5604|5605|5728|5770|5781|5894|5970|6093|6198|6714	AKT1|CCND1|BCL2L1|CHUK|MAPK14|ERBB2|ESR1|MTOR|GSK3A|GSK3B|IKBKB|JAK1|JAK2|MAPK1|MAPK8|MAP2K1|MAP2K2|PTEN|PTPN1|PTPN11|RAF1|RELA|ROCK1|RPS6KB1|SRC	-12.29392251929873	0	0.0
1	1	-2.288228284159529	-3.0419488862691124	GO:0051271	M11	2	0.07070314719472726	GO Biological Processes	19	negative regulation of cellular component movement	19_GO:0051179 localization	-3.875898576320448	2.7098530010737956	4.465177774633087	4305	113	239	17	7.112970711297071	1.662662479919971	207|596|613|1545|3065|3066|4780|5467|5468|5728|5734|6347|6915|7040|7124|10014|11188	AKT1|BCL2|BCR|CYP1B1|HDAC1|HDAC2|NFE2L2|PPARD|PPARG|PTEN|PTGER4|CCL2|TBXA2R|TGFB1|TNF|HDAC5|NISCH	-2.585852473101774	0	0.0
1	1	-10.834581671398903	-8.1478985864254	GO:0070201	M11	2	0.07076744051573791	GO Biological Processes	19	regulation of establishment of protein localization	19_GO:0051179 localization	-11.436897656103067	3.3936692741495365	8.55686608720712	4305	207	239	39	16.317991631799163	2.3902892038783947	18|135|150|208|983|1020|1080|1128|1432|1595|2064|2931|2932|3156|3326|3569|3689|3717|3767|3783|5467|5468|5566|5569|5580|5581|5599|5743|5770|5781|6608|6714|7040|7124|7226|8841|9971|10013|120892	ABAT|ADORA2A|ADRA2A|AKT2|CDK1|CDK5|CFTR|CHRM1|MAPK14|CYP51A1|ERBB2|GSK3A|GSK3B|HMGCR|HSP90AB1|IL6|ITGB2|JAK2|KCNJ11|KCNN4|PPARD|PPARG|PRKACA|PKIA|PRKCD|PRKCE|MAPK8|PTGS2|PTPN1|PTPN11|SMO|SRC|TGFB1|TNF|TRPM2|HDAC3|NR1H4|HDAC6|LRRK2	-9.108133302496373	0	0.0
1	1	-4.104620836392743	-3.0845243167506946	GO:0044703	M11	2	0.07094699702898688	GO Biological Processes	19	multi-organism reproductive process	19_GO:0022414 reproductive process	-4.104620836392743	4.843125000000001	5.356034405189391	4305	64	125	9	7.2	2.3119861591281206	150|207|367|596|2099|5737|5743|5914|7421	ADRA2A|AKT1|AR|BCL2|ESR1|PTGFR|PTGS2|RARA|VDR	-2.9693870462440426	0	0.0
1	1	-15.734743161781772	-20.94796667540321	WP4172	M11	2	0.07105832061971684	WikiPathways	27	PI3K-Akt signaling pathway		-23.27955057692462	4.846016608967143	13.396163691636307	4305	197	239	53	22.175732217573223	2.6871849313197935	207|208|595|596|598|898|1017|1019|1128|1147|1436|1956|2260|2261|2263|2321|2322|2324|2475|2932|3320|3326|3480|3551|3569|3643|3716|3717|3718|3791|3815|4170|4233|5156|5159|5290|5291|5293|5294|5578|5594|5604|5605|5728|5894|5970|6198|6446|6850|7010|7157|7422|10000	AKT1|AKT2|CCND1|BCL2|BCL2L1|CCNE1|CDK2|CDK4|CHRM1|CHUK|CSF1R|EGFR|FGFR1|FGFR3|FGFR2|FLT1|FLT3|FLT4|MTOR|GSK3B|HSP90AA1|HSP90AB1|IGF1R|IKBKB|IL6|INSR|JAK1|JAK2|JAK3|KDR|KIT|MCL1|MET|PDGFRA|PDGFRB|PIK3CA|PIK3CB|PIK3CD|PIK3CG|PRKCA|MAPK1|MAP2K1|MAP2K2|PTEN|RAF1|RELA|RPS6KB1|SGK1|SYK|TEK|TP53|VEGFA|AKT3	-19.82888943650246	0	0.0
1	1	-3.7057342897526637	-2.78304588454592	GO:0001933	M11	2	0.07109875665548215	GO Biological Processes	19	negative regulation of protein phosphorylation	19_GO:0048519 negative regulation of biological process	-4.206283035565824	2.461342550482081	4.581487323946302	4305	161	239	22	9.205020920502092	1.8700118383973248	25|135|207|801|836|3156|4067|4869|5144|5291|5347|5468|5569|5580|5591|5728|5770|7040|8850|23411|79705|120892	ABL1|ADORA2A|AKT1|CALM1|CASP3|HMGCR|LYN|NPM1|PDE4D|PIK3CB|PLK1|PPARG|PKIA|PRKCD|PRKDC|PTEN|PTPN1|TGFB1|KAT2B|SIRT1|LRRK1|LRRK2	-2.858820845540337	0	0.0
1	1	-6.272445913666954	-8.357658779277362	M91	M11	2	0.07126445467666542	Canonical Pathways	11	PID TCPTP PATHWAY		-8.637373993260868	7.004881450488146	8.770896890561877	4305	36	239	14	5.857740585774058	1.5190022790896067	1436|1956|3643|3716|3718|3791|4233|5159|5290|5291|5293|5770|6714|7422	CSF1R|EGFR|INSR|JAK1|JAK3|KDR|MET|PDGFRB|PIK3CA|PIK3CB|PIK3CD|PTPN1|SRC|VEGFA	-6.670634280417326	0	0.0
1	1	-2.983790922944402	-3.9768204972624175	R-HSA-74752	M11	2	0.07133206512830381	Reactome Gene Sets	6	Signaling by Insulin receptor		-5.056049554567897	4.832635983263598	5.977674979611288	4305	41	239	11	4.602510460251046	1.3553982315394193	208|523|2260|2261|2263|2322|3643|5290|5291|5594|5781	AKT2|ATP6V1A|FGFR1|FGFR3|FGFR2|FLT3|INSR|PIK3CA|PIK3CB|MAPK1|PTPN11	-3.567140148816873	0	0.0
1	1	-2.983790922944402	-3.9768204972624175	WP61	M11	2	0.07133206512830381	WikiPathways	27	Notch signaling pathway		-3.9768204972624175	4.565217391304348	5.154715180971074	4305	41	207	9	4.3478260869565215	1.4174192664400747	207|595|2033|2932|3065|3066|3717|3932|6714	AKT1|CCND1|EP300|GSK3B|HDAC1|HDAC2|JAK2|LCK|SRC	-2.868063289720508	0	0.0
1	1	-3.2667654890010667	-2.449653654744885	GO:0036092	M11	2	0.07147060193706589	GO Biological Processes	19	phosphatidylinositol-3-phosphate biosynthetic process	19_GO:0008152 metabolic process	-3.2667654890010667	9.84	5.728488195993582	4305	14	125	4	3.2	1.5741918561598522	5290|5291|5293|5294	PIK3CA|PIK3CB|PIK3CD|PIK3CG	-2.3042628291007805	0	0.0
1	1	-3.2667654890010667	-2.449653654744885	GO:0036120	M11	2	0.07147060193706589	GO Biological Processes	19	cellular response to platelet-derived growth factor stimulus	19_GO:0050896 response to stimulus	-3.2667654890010667	9.84	5.728488195993582	4305	14	125	4	3.2	1.5741918561598522	3065|5159|6714|7525	HDAC1|PDGFRB|SRC|YES1	-2.3042628291007805	0	0.0
1	1	-3.2667654890010667	-2.449653654744885	GO:0045123	M11	2	0.07147060193706589	GO Biological Processes	19	cellular extravasation	19_GO:0040011 locomotion	-3.2667654890010667	9.84	5.728488195993582	4305	14	125	4	3.2	1.5741918561598522	5293|5294|6347|7124	PIK3CD|PIK3CG|CCL2|TNF	-2.3042628291007805	0	0.0
1	1	-3.2667654890010667	-2.449653654744885	GO:0051770	M11	2	0.07147060193706589	GO Biological Processes	19	positive regulation of nitric-oxide synthase biosynthetic process	19_GO:0048518 positive regulation of biological process	-3.2667654890010667	9.84	5.728488195993582	4305	14	125	4	3.2	1.5741918561598522	3717|3718|6347|120892	JAK2|JAK3|CCL2|LRRK2	-2.3042628291007805	0	0.0
1	1	-3.2667654890010667	-2.449653654744885	GO:0098926	M11	2	0.07147060193706589	GO Biological Processes	19	postsynaptic signal transduction	19_GO:0023052 signaling	-3.2667654890010667	9.84	5.728488195993582	4305	14	125	4	3.2	1.5741918561598522	1128|1131|3717|5970	CHRM1|CHRM3|JAK2|RELA	-2.3042628291007805	0	0.0
1	1	-4.07151347093375	-5.4297087464486635	GO:0050678	M11	2	0.07147476632164751	GO Biological Processes	19	regulation of epithelial cell proliferation	19_GO:0050789 regulation of biological process	-7.636446337129902	3.1093096234309625	6.760885938949288	4305	168	239	29	12.133891213389122	2.1120869583187645	185|207|367|498|595|1956|2064|2260|2263|2321|2324|3791|5293|5467|5468|5578|5591|5728|6347|6608|7010|7040|7046|7124|7421|7422|10000|23411|151306	AGTR1|AKT1|AR|ATP5F1A|CCND1|EGFR|ERBB2|FGFR1|FGFR2|FLT1|FLT4|KDR|PIK3CD|PPARD|PPARG|PRKCA|PRKDC|PTEN|CCL2|SMO|TEK|TGFB1|TGFBR1|TNF|VDR|VEGFA|AKT3|SIRT1|GPBAR1	-5.793384045921691	0	0.0
1	1	-5.757933740709756	-7.682479541362156	WP1539	M11	2	0.07159548446399122	WikiPathways	27	Angiogenesis		-8.29694238004073	9.006276150627615	9.12681533585579	4305	22	239	11	4.602510460251046	1.3553982315394193	207|1432|2263|2321|3791|5156|5290|5594|6714|7010|7422	AKT1|MAPK14|FGFR2|FLT1|KDR|PDGFRA|PIK3CA|MAPK1|SRC|TEK|VEGFA	-6.374680938918691	0	0.0
1	1	-2.3656864297581888	-3.1603091935972674	GO:2000146	M11	2	0.07189860597071673	GO Biological Processes	19	negative regulation of cell motility	19_GO:0040011 locomotion	-4.025028081434518	2.7837580829212625	4.594282632447398	4305	110	239	17	7.112970711297071	1.662662479919971	207|596|613|1545|3065|3066|4780|5467|5468|5728|5734|6347|6915|7040|7124|10014|11188	AKT1|BCL2|BCR|CYP1B1|HDAC1|HDAC2|NFE2L2|PPARD|PPARG|PTEN|PTGER4|CCL2|TBXA2R|TGFB1|TNF|HDAC5|NISCH	-2.7053591683562352	0	0.0
1	1	-3.694635278679647	-4.936660669796807	GO:1902749	M11	2	0.07194895172934013	GO Biological Processes	19	regulation of cell cycle G2/M phase transition	19_GO:0050789 regulation of biological process	-5.026384062592293	4.108125963444175	5.726577988909931	4305	57	239	13	5.439330543933054	1.4669963872189893	351|595|983|1017|1019|1111|4869|5347|5569|6240|6790|7157|9212	APP|CCND1|CDK1|CDK2|CDK4|CHEK1|NPM1|PLK1|PKIA|RRM1|AURKA|TP53|AURKB	-3.543105782499434	0	0.0
1	1	-3.694635278679647	-4.936660669796807	GO:2001243	M11	2	0.07194895172934013	GO Biological Processes	19	negative regulation of intrinsic apoptotic signaling pathway	19_GO:0023052 signaling	-4.936660669796807	4.378337147215865	5.770101987093533	4305	57	207	12	5.797101449275362	1.6242482612208529	207|596|598|3065|4170|4780|5291|5743|5770|6714|23411|120892	AKT1|BCL2|BCL2L1|HDAC1|MCL1|NFE2L2|PIK3CB|PTGS2|PTPN1|SRC|SIRT1|LRRK2	-3.673549454810884	0	0.0
1	1	-2.338521088449207	-3.1269918920365005	GO:0001541	M11	2	0.07213145466880078	GO Biological Processes	19	ovarian follicle development	19_GO:0022414 reproductive process	-3.641608629404333	5.253661087866109	5.065791208453448	4305	24	239	7	2.928870292887029	1.0906770153747272	596|598|2099|3791|3815|6714|7422	BCL2|BCL2L1|ESR1|KDR|KIT|SRC|VEGFA	-2.3950282199667488	0	0.0
1	1	-2.338521088449207	-3.1269918920365005	GO:0022600	M11	2	0.07213145466880078	GO Biological Processes	19	digestive system process	19_GO:0032501 multicellular organismal process	-3.1269918920365005	5.199275362318841	4.635992106756218	4305	24	207	6	2.898550724637681	1.1660525840606604	150|1128|1131|3783|3784|7421	ADRA2A|CHRM1|CHRM3|KCNN4|KCNQ1|VDR	-2.1870817456155907	0	0.0
1	1	-4.865863424565719	-3.6356839579454125	GO:0045786	M11	2	0.07235032702111122	GO Biological Processes	19	negative regulation of cell cycle	19_GO:0048519 negative regulation of biological process	-5.683817673362087	2.7797148613048197	5.597600017432774	4305	162	239	25	10.460251046025105	1.9796118260474578	25|595|596|836|983|1017|1020|1111|1432|4869|5347|5591|5728|5743|5781|6300|6347|7040|7124|7157|8850|9212|10769|11200|23411	ABL1|CCND1|BCL2|CASP3|CDK1|CDK2|CDK5|CHEK1|MAPK14|NPM1|PLK1|PRKDC|PTEN|PTGS2|PTPN11|MAPK12|CCL2|TGFB1|TNF|TP53|KAT2B|AURKB|PLK2|CHEK2|SIRT1	-4.0904948313314975	0	0.0
1	1	-4.0502165801525125	-3.0255368086221264	M69	M11	2	0.07240782113435418	Canonical Pathways	11	PID REELIN PATHWAY		-4.0502165801525125	10.129411764705884	6.521430418118633	4305	17	125	5	4.0	1.7527121840165316	207|1020|2932|5290|5599	AKT1|CDK5|GSK3B|PIK3CA|MAPK8	-2.9230681601696196	0	0.0
1	1	-4.223582398832991	-5.660618796761667	GO:0010506	M11	2	0.07269360312946471	GO Biological Processes	19	regulation of autophagy	19_GO:0008152 metabolic process	-5.660618796761667	2.934560327198364	5.658565654444635	4305	163	207	23	11.11111111111111	2.1843252763688463	25|154|207|523|596|1020|2033|2475|2931|2932|3791|4170|4233|5290|5291|5566|5599|6093|7157|10013|10769|23411|120892	ABL1|ADRB2|AKT1|ATP6V1A|BCL2|CDK5|EP300|MTOR|GSK3A|GSK3B|KDR|MCL1|MET|PIK3CA|PIK3CB|PRKACA|MAPK8|ROCK1|TP53|HDAC6|PLK2|SIRT1|LRRK2	-4.282853971463011	0	0.0
1	1	-3.1024788071902756	-4.15867328176159	GO:0043279	M11	2	0.07272912491244732	GO Biological Processes	19	response to alkaloid	19_GO:0050896 response to stimulus	-6.175795574969975	5.542323785001609	6.907984602624828	4305	39	239	12	5.02092050209205	1.412559337104282	18|135|598|836|1020|1111|1644|1728|1812|3066|3326|5581	ABAT|ADORA2A|BCL2L1|CASP3|CDK5|CHEK1|DDC|NQO1|DRD1|HDAC2|HSP90AB1|PRKCE	-4.517473791412628	0	0.0
1	1	-8.262820047216294	-6.162955660914615	M22	M11	2	0.07278168012546171	Canonical Pathways	11	PID GMCSF PATHWAY		-8.75050953410416	7.8054393305439325	9.067762342393163	4305	30	239	13	5.439330543933054	1.4669963872189893	3551|3717|4067|5290|5292|5566|5594|5604|5605|5781|5894|6347|6850	IKBKB|JAK2|LYN|PIK3CA|PIM1|PRKACA|MAPK1|MAP2K1|MAP2K2|PTPN11|RAF1|CCL2|SYK	-6.762127785538238	0	0.0
1	1	-4.741914305878966	-3.5366094143220046	GO:0050729	M11	2	0.07279709114173438	GO Biological Processes	19	positive regulation of inflammatory response	19_GO:0048518 positive regulation of biological process	-4.741914305878966	5.1402985074626875	5.905974617613649	4305	67	125	10	8.0	2.426520142096496	136|185|695|3717|4023|5294|5734|5743|7124|120892	ADORA2B|AGTR1|BTK|JAK2|LPL|PIK3CG|PTGER4|PTGS2|TNF|LRRK2	-3.5057510531842375	0	0.0
1	1	-6.539639036023518	-4.876079406252316	GO:0043666	M11	2	0.07286267781493905	GO Biological Processes	19	regulation of phosphoprotein phosphatase activity	19_GO:0008152 metabolic process	-6.539639036023518	11.0208	8.688674167659542	4305	25	125	8	6.4	2.189136816190345	801|2475|2932|3326|3551|3717|5159|7124	CALM1|MTOR|GSK3B|HSP90AB1|IKBKB|JAK2|PDGFRB|TNF	-5.029682002866478	0	0.0
1	1	-2.633882558060011	-3.5345518055148974	GO:0031331	M11	2	0.0730063087623507	GO Biological Processes	19	positive regulation of cellular catabolic process	19_GO:0048518 positive regulation of biological process	-3.8455722498083826	2.1859893569484505	4.228894369673431	4305	206	239	25	10.460251046025105	1.9796118260474578	150|154|207|208|351|2475|2931|2932|3320|3569|3643|3791|4780|5291|5347|5465|5580|5728|5770|6093|6790|7124|10769|23411|120892	ADRA2A|ADRB2|AKT1|AKT2|APP|MTOR|GSK3A|GSK3B|HSP90AA1|IL6|INSR|KDR|NFE2L2|PIK3CB|PLK1|PPARA|PRKCD|PTEN|PTPN1|ROCK1|AURKA|TNF|PLK2|SIRT1|LRRK2	-2.560428445231438	0	0.0
1	1	-4.8310744726292	-3.597402603174405	GO:0043114	M11	2	0.07318474371819828	GO Biological Processes	19	regulation of vascular permeability	19_GO:0032501 multicellular organismal process	-5.24747990393114	7.205020920502092	6.742706089200356	4305	20	239	8	3.3472803347280333	1.1634671669952383	135|613|3269|6714|7010|7040|7422|7525	ADORA2A|BCR|HRH1|SRC|TEK|TGFB1|VEGFA|YES1	-3.7277461319075487	0	0.0
1	1	-4.8310744726292	-3.597402603174405	R-HSA-114604	M11	2	0.07318474371819828	Reactome Gene Sets	6	GPVI-mediated activation cascade		-4.8310744726292	10.332	7.232980791822287	4305	20	125	6	4.8	1.9119832635250757	3932|5290|5291|5294|5781|6850	LCK|PIK3CA|PIK3CB|PIK3CG|PTPN11|SYK	-3.5824617970503136	0	0.0
1	1	-4.8310744726292	-3.597402603174405	WP1528	M11	2	0.07318474371819828	WikiPathways	27	Physiological and pathological hypertrophy of the heart		-4.8310744726292	10.332	7.232980791822287	4305	20	125	6	4.8	1.9119832635250757	801|1432|5579|5581|5594|5599	CALM1|MAPK14|PRKCB|PRKCE|MAPK1|MAPK8	-3.5824617970503136	0	0.0
1	1	-2.407971650002451	-3.234392694410054	GO:0014075	M11	2	0.07323357673862252	GO Biological Processes	19	response to amine	19_GO:0050896 response to stimulus	-3.234392694410054	5.425330812854442	4.782133052107925	4305	23	207	6	2.898550724637681	1.1660525840606604	135|983|1728|1812|3066|3717	ADORA2A|CDK1|NQO1|DRD1|HDAC2|JAK2	-2.275040915188726	0	0.0
1	1	-2.407971650002451	-3.234392694410054	M76	M11	2	0.07323357673862252	Canonical Pathways	11	PID P38 ALPHA BETA PATHWAY		-3.234392694410054	5.425330812854442	4.782133052107925	4305	23	207	6	2.898550724637681	1.1660525840606604	1432|3932|4067|5600|6714|7525	MAPK14|LCK|LYN|MAPK11|SRC|YES1	-2.275040915188726	0	0.0
1	1	-2.407971650002451	-3.234392694410054	WP3658	M11	2	0.07323357673862252	WikiPathways	27	Wnt/beta-catenin signaling pathway in leukemia		-3.234392694410054	5.425330812854442	4.782133052107925	4305	23	207	6	2.898550724637681	1.1660525840606604	207|595|2322|2932|5467|5914	AKT1|CCND1|FLT3|GSK3B|PPARD|RARA	-2.275040915188726	0	0.0
1	1	-2.4738477429310173	-3.326128168782216	GO:0030336	M11	2	0.07347275564800126	GO Biological Processes	19	negative regulation of cell migration	19_GO:0040011 locomotion	-4.23392587318701	2.88880555774848	4.773299027045521	4305	106	239	17	7.112970711297071	1.662662479919971	207|596|613|1545|3065|3066|4780|5467|5468|5728|5734|6347|6915|7040|7124|10014|11188	AKT1|BCL2|BCR|CYP1B1|HDAC1|HDAC2|NFE2L2|PPARD|PPARG|PTEN|PTGER4|CCL2|TBXA2R|TGFB1|TNF|HDAC5|NISCH	-2.878834594796042	0	0.0
1	1	-3.110104389412064	-4.185592761789708	GO:0030099	M11	2	0.0737070323841833	GO Biological Processes	19	myeloid cell differentiation	19_GO:0002376 immune system process	-4.98665612250263	2.928870292887029	5.261565250111548	4305	123	239	20	8.368200836820083	1.7911840108773895	142|351|836|1432|1436|2033|2194|3717|3718|3784|3815|4067|5293|5468|5781|6714|7124|7422|23411|79705	PARP1|APP|CASP3|MAPK14|CSF1R|EP300|FASN|JAK2|JAK3|KCNQ1|KIT|LYN|PIK3CD|PPARG|PTPN11|SRC|TNF|VEGFA|SIRT1|LRRK1	-3.511003320515576	0	0.0
1	1	-4.615312066316108	-3.4265105974932735	GO:0010639	M11	2	0.07391368340990656	GO Biological Processes	19	negative regulation of organelle organization	19_GO:0048519 negative regulation of biological process	-4.615312066316108	3.8596551724137935	5.398715961399342	4305	116	125	13	10.4	2.7303333129857976	142|207|4233|4869|5290|5347|5468|5580|6714|7153|9212|10013|120892	PARP1|AKT1|MET|NPM1|PIK3CA|PLK1|PPARG|PRKCD|SRC|TOP2A|AURKB|HDAC6|LRRK2	-3.393555240603556	0	0.0
1	1	-3.1418737949009037	-2.3314134361547474	GO:1901889	M11	2	0.07403780621520939	GO Biological Processes	19	negative regulation of cell junction assembly	19_GO:0048519 negative regulation of biological process	-3.1418737949009037	9.184	5.4901675822302245	4305	15	125	4	3.2	1.5741918561598522	3551|5728|6714|7124	IKBKB|PTEN|SRC|TNF	-2.1993540597340093	0	0.0
1	1	-3.2290372590297984	-4.353497916244064	M28	M11	2	0.0741480673166579	Canonical Pathways	11	PID IL4 2PATHWAY		-4.353497916244064	5.058754406580493	5.572072478155805	4305	37	207	9	4.3478260869565215	1.4174192664400747	207|598|1432|2475|3716|3717|3718|5290|6198	AKT1|BCL2L1|MAPK14|MTOR|JAK1|JAK2|JAK3|PIK3CA|RPS6KB1	-3.174732364849035	0	0.0
1	1	-3.94549668922535	-2.925195441264634	GO:0044706	M11	2	0.07425025227319781	GO Biological Processes	19	multi-multicellular organism process	19_GO:0032501 multicellular organismal process	-3.94549668922535	4.626268656716419	5.172731049370627	4305	67	125	9	7.2	2.3119861591281206	150|207|367|596|2099|5737|5743|5914|7421	ADRA2A|AKT1|AR|BCL2|ESR1|PTGFR|PTGS2|RARA|VDR	-2.841145618380467	0	0.0
1	1	-2.4812064993760745	-3.348119249708826	GO:1904894	M11	2	0.07435789211718369	GO Biological Processes	19	positive regulation of receptor signaling pathway via STAT	19_GO:0023052 signaling	-4.885192955717772	6.550019018638266	6.326786353681822	4305	22	239	8	3.3472803347280333	1.1634671669952383	1545|2066|2147|3569|3717|3815|7040|7124	CYP1B1|ERBB4|F2|IL6|JAK2|KIT|TGFB1|TNF	-3.4210677722487013	0	0.0
1	1	-2.4812064993760745	-3.348119249708826	M274	M11	2	0.07435789211718369	Canonical Pathways	11	PID LYMPH ANGIOGENESIS PATHWAY		-3.348119249708826	5.67193675889328	4.937073418610409	4305	22	207	6	2.898550724637681	1.1660525840606604	207|1432|2324|5290|5594|5600	AKT1|MAPK14|FLT4|PIK3CA|MAPK1|MAPK11	-2.367975656700547	0	0.0
1	1	-10.392532393301597	-7.694192495893375	GO:0048732	M11	2	0.07459448612004405	GO Biological Processes	19	gland development	19_GO:0032502 developmental process	-10.392532393301597	4.305000000000001	8.61772797352381	4305	216	125	27	21.6	3.6806955864347164	25|207|208|301|367|596|1956|2066|2099|3717|4233|5156|5290|5594|5604|5728|5914|5916|5970|6608|6714|6790|7040|7124|7298|7421|7422	ABL1|AKT1|AKT2|ANXA1|AR|BCL2|EGFR|ERBB4|ESR1|JAK2|MET|PDGFRA|PIK3CA|MAPK1|MAP2K1|PTEN|RARA|RARG|RELA|SMO|SRC|AURKA|TGFB1|TNF|TYMS|VDR|VEGFA	-8.325677527574788	0	0.0
1	1	-3.9190441309079715	-2.9013330919248617	M182	M11	2	0.0746081195902244	Canonical Pathways	11	PID IL3 PATHWAY		-4.553085041361273	7.004881450488146	6.188926761174425	4305	18	239	7	2.928870292887029	1.0906770153747272	598|3065|3717|5290|5292|5566|5781	BCL2L1|HDAC1|JAK2|PIK3CA|PIM1|PRKACA|PTPN11	-3.140632538049694	0	0.0
1	1	-3.9190441309079715	-2.9013330919248617	GO:0033032	M11	2	0.0746081195902244	GO Biological Processes	19	regulation of myeloid cell apoptotic process	19_GO:0050789 regulation of biological process	-3.9190441309079715	9.566666666666668	6.297589906586212	4305	18	125	5	4.0	1.7527121840165316	301|596|5291|5293|5728	ANXA1|BCL2|PIK3CB|PIK3CD|PTEN	-2.81963323122544	0	0.0
1	1	-3.9169284507367905	-5.290902323497097	GO:0007346	M11	2	0.07460898806943073	GO Biological Processes	19	regulation of mitotic cell cycle	19_GO:0050789 regulation of biological process	-5.423367995780264	2.3761239205911155	5.259514602886505	4305	235	239	31	12.97071129707113	2.1732798980558146	25|207|301|351|595|596|983|1017|1019|1111|1956|3643|4921|5159|5347|5569|5578|5591|5728|5781|6198|6240|6241|6347|6790|7124|7157|9212|10769|11200|23411	ABL1|AKT1|ANXA1|APP|CCND1|BCL2|CDK1|CDK2|CDK4|CHEK1|EGFR|INSR|DDR2|PDGFRB|PLK1|PKIA|PRKCA|PRKDC|PTEN|PTPN11|RPS6KB1|RRM1|RRM2|CCL2|AURKA|TNF|TP53|AURKB|PLK2|CHEK2|SIRT1	-3.869632038044637	0	0.0
1	1	-8.888496225042424	-6.579788872921246	M141	M11	2	0.07462712697301876	Canonical Pathways	11	PID PI3KCI PATHWAY		-8.888496225042424	11.14235294117647	10.266357635555336	4305	34	125	11	8.8	2.533866610538132	695|3320|3932|5290|5291|5293|5294|5728|6714|6850|7525	BTK|HSP90AA1|LCK|PIK3CA|PIK3CB|PIK3CD|PIK3CG|PTEN|SRC|SYK|YES1	-7.025426108854236	0	0.0
1	1	-8.888496225042424	-6.579788872921246	M94	M11	2	0.07462712697301876	Canonical Pathways	11	PID FAS PATHWAY		-8.888496225042424	11.14235294117647	10.266357635555336	4305	34	125	11	8.8	2.533866610538132	207|695|836|1432|3551|5290|5291|5293|5599|6714|6850	AKT1|BTK|CASP3|MAPK14|IKBKB|PIK3CA|PIK3CB|PIK3CD|MAPK8|SRC|SYK	-7.025426108854236	0	0.0
1	1	-4.741914305878966	-6.415037912947863	GO:0042542	M11	2	0.07498121235320787	GO Biological Processes	19	response to hydrogen peroxide	19_GO:0050896 response to stimulus	-7.146110464223404	4.5703490913632665	7.140341795902471	4305	67	239	17	7.112970711297071	1.662662479919971	25|301|596|836|983|1545|1728|3066|3569|4780|5159|5580|5970|6714|7226|10013|23411	ABL1|ANXA1|BCL2|CASP3|CDK1|CYP1B1|NQO1|HDAC2|IL6|NFE2L2|PDGFRB|PRKCD|RELA|SRC|TRPM2|HDAC6|SIRT1	-5.374890562273871	0	0.0
1	1	-4.695327370858805	-3.468855317122635	GO:0031641	M11	2	0.0751129721497823	GO Biological Processes	19	regulation of myelination	19_GO:0032502 developmental process	-4.695327370858805	9.84	7.021666173585123	4305	21	125	6	4.8	1.9119832635250757	207|2475|5728|5914|5916|7124	AKT1|MTOR|PTEN|RARA|RARG|TNF	-3.4642804693760225	0	0.0
1	1	-4.695327370858805	-3.468855317122635	WP3937	M11	2	0.0751129721497823	WikiPathways	27	Microglia pathogen phagocytosis pathway		-4.695327370858805	9.84	7.021666173585123	4305	21	125	6	4.8	1.9119832635250757	3689|5290|5291|5293|5294|6850	ITGB2|PIK3CA|PIK3CB|PIK3CD|PIK3CG|SYK	-3.4642804693760225	0	0.0
1	1	-10.539439893669947	-7.7829740114854395	R-HSA-372790	M11	2	0.07522114434411176	Reactome Gene Sets	6	Signaling by GPCR		-10.539439893669947	3.92851711026616	8.474819991692907	4305	263	125	30	24.0	3.8199476436202633	135|136|150|152|154|185|207|208|301|695|801|1020|1128|1131|1812|1956|3269|3358|5290|5294|5579|5580|5581|5594|5734|5737|6347|6608|6714|10000	ADORA2A|ADORA2B|ADRA2A|ADRA2C|ADRB2|AGTR1|AKT1|AKT2|ANXA1|BTK|CALM1|CDK5|CHRM1|CHRM3|DRD1|EGFR|HRH1|HTR2C|PIK3CA|PIK3CG|PRKCB|PRKCD|PRKCE|MAPK1|PTGER4|PTGFR|CCL2|SMO|SRC|AKT3	-8.444913601345279	0	0.0
1	1	-2.5586086474191063	-3.468855317122635	M242	M11	2	0.0755082630985695	Canonical Pathways	11	PID AURORA A PATHWAY		-3.468855317122635	5.942028985507246	5.101824694203106	4305	21	207	6	2.898550724637681	1.1660525840606604	207|2932|5566|6790|7157|9212	AKT1|GSK3B|PRKACA|AURKA|TP53|AURKB	-2.4631642729979015	0	0.0
1	1	-7.442656996990476	-10.1061074076018	GO:0051046	M11	2	0.07588712085947025	GO Biological Processes	19	regulation of secretion	19_GO:0051179 localization	-10.766334233256577	3.2372789850182215	8.198718235133	4305	217	239	39	16.317991631799163	2.3902892038783947	18|135|136|150|152|185|301|613|1020|1066|1080|1595|1812|2550|2932|3156|3358|3569|3689|3717|3767|3783|3784|4067|4129|5467|5468|5579|5581|5781|6446|6850|7040|7124|7226|9971|23621|116443|120892	ABAT|ADORA2A|ADORA2B|ADRA2A|ADRA2C|AGTR1|ANXA1|BCR|CDK5|CES1|CFTR|CYP51A1|DRD1|GABBR1|GSK3B|HMGCR|HTR2C|IL6|ITGB2|JAK2|KCNJ11|KCNN4|KCNQ1|LYN|MAOB|PPARD|PPARG|PRKCB|PRKCE|PTPN11|SGK1|SYK|TGFB1|TNF|TRPM2|NR1H4|BACE1|GRIN3A|LRRK2	-8.50280157769231	0	0.0
1	1	-6.248566086644254	-4.600043478424289	M275	M11	2	0.07597852048837872	Canonical Pathways	11	PID ALPHA SYNUCLEIN PATHWAY		-6.248566086644254	10.204444444444444	8.2958725184836	4305	27	125	8	6.4	2.189136816190345	1457|3932|4129|5580|5594|6714|6850|7525	CSNK2A1|LCK|MAOB|PRKCD|MAPK1|SRC|SYK|YES1	-4.777697064533214	0	0.0
1	1	-4.686645378860528	-6.367738770366173	GO:1903131	M11	2	0.07603740601068432	GO Biological Processes	19	mononuclear cell differentiation	19_GO:0002376 immune system process	-7.597311632828408	3.26401954452276	6.8184699535498785	4305	149	239	27	11.297071129707113	2.047636965303672	25|301|596|695|1436|2033|2194|2322|2475|3569|3718|3815|3932|4067|5293|5468|5591|5734|6097|6850|7157|7226|7422|9734|9759|10014|10461	ABL1|ANXA1|BCL2|BTK|CSF1R|EP300|FASN|FLT3|MTOR|IL6|JAK3|KIT|LCK|LYN|PIK3CD|PPARG|PRKDC|PTGER4|RORC|SYK|TP53|TRPM2|VEGFA|HDAC9|HDAC4|HDAC5|MERTK	-5.761630520631688	0	0.0
1	1	-9.520175901267168	-7.001208986278293	WP2036	M11	2	0.07623352800429517	WikiPathways	27	TNF-related weak inducer of apoptosis (TWEAK) signaling pathway		-9.520175901267168	10.875789473684211	10.573171999000033	4305	38	125	12	9.6	2.6349041728305793	207|208|836|1432|2932|3065|3551|5594|5599|5970|6347|7124	AKT1|AKT2|CASP3|MAPK14|GSK3B|HDAC1|IKBKB|MAPK1|MAPK8|RELA|CCL2|TNF	-7.5576732413668815	0	0.0
1	1	-7.951055969343698	-5.8448608576686	WP437	M11	2	0.07633400295481585	WikiPathways	27	EGF/EGFR signaling pathway		-7.951055969343698	4.95936	7.767743099078211	4305	125	125	18	14.4	3.1402420288888564	25|207|673|1432|1956|2064|2475|3717|5579|5580|5594|5599|5604|5605|5728|5781|6714|6790	ABL1|AKT1|BRAF|MAPK14|EGFR|ERBB2|MTOR|JAK2|PRKCB|PRKCD|MAPK1|MAPK8|MAP2K1|MAP2K2|PTEN|PTPN11|SRC|AURKA	-6.227354305186451	0	0.0
1	1	-3.0267337051592236	-2.2229058356294518	GO:0046326	M11	2	0.07656029173852663	GO Biological Processes	19	positive regulation of glucose import	19_GO:0051179 localization	-3.8616745137104354	6.754707112970711	5.590576413193341	4305	16	239	6	2.510460251046025	1.0119445931227138	207|208|1432|3643|4780|5781	AKT1|AKT2|MAPK14|INSR|NFE2L2|PTPN11	-2.5756434882285975	0	0.0
1	1	-3.0267337051592236	-2.2229058356294518	GO:0002673	M11	2	0.07656029173852663	GO Biological Processes	19	regulation of acute inflammatory response	19_GO:0050896 response to stimulus	-3.0267337051592236	8.61	5.2731438863102635	4305	16	125	4	3.2	1.5741918561598522	695|5294|5743|7124	BTK|PIK3CG|PTGS2|TNF	-2.109363013037921	0	0.0
1	1	-3.0267337051592236	-2.2229058356294518	GO:0036119	M11	2	0.07656029173852663	GO Biological Processes	19	response to platelet-derived growth factor	19_GO:0050896 response to stimulus	-3.0267337051592236	8.61	5.2731438863102635	4305	16	125	4	3.2	1.5741918561598522	3065|5159|6714|7525	HDAC1|PDGFRB|SRC|YES1	-2.109363013037921	0	0.0
1	1	-3.0267337051592236	-2.2229058356294518	GO:0051769	M11	2	0.07656029173852663	GO Biological Processes	19	regulation of nitric-oxide synthase biosynthetic process	19_GO:0008152 metabolic process	-3.0267337051592236	8.61	5.2731438863102635	4305	16	125	4	3.2	1.5741918561598522	3717|3718|6347|120892	JAK2|JAK3|CCL2|LRRK2	-2.109363013037921	0	0.0
1	1	-3.0267337051592236	-2.2229058356294518	GO:0060444	M11	2	0.07656029173852663	GO Biological Processes	19	branching involved in mammary gland duct morphogenesis	19_GO:0032502 developmental process	-3.0267337051592236	8.61	5.2731438863102635	4305	16	125	4	3.2	1.5741918561598522	367|2099|6714|7421	AR|ESR1|SRC|VDR	-2.109363013037921	0	0.0
1	1	-3.0267337051592236	-2.2229058356294518	R-HSA-9665348	M11	2	0.07656029173852663	Reactome Gene Sets	6	Signaling by ERBB2 ECD mutants		-3.0267337051592236	8.61	5.2731438863102635	4305	16	125	4	3.2	1.5741918561598522	1956|2064|3320|5290	EGFR|ERBB2|HSP90AA1|PIK3CA	-2.109363013037921	0	0.0
1	1	-2.6406224101439904	-3.597402603174405	GO:0060603	M11	2	0.07668935207759331	GO Biological Processes	19	mammary gland duct morphogenesis	19_GO:0032502 developmental process	-3.597402603174405	6.239130434782608	5.277571461403248	4305	20	207	6	2.898550724637681	1.1660525840606604	367|1436|2099|2263|6714|7421	AR|CSF1R|ESR1|FGFR2|SRC|VDR	-2.567531303700766	0	0.0
1	1	-2.6406224101439904	-3.597402603174405	R-HSA-9022692	M11	2	0.07668935207759331	Reactome Gene Sets	6	Regulation of MECP2 expression and activity		-3.597402603174405	6.239130434782608	5.277571461403248	4305	20	207	6	2.898550724637681	1.1660525840606604	801|3065|3066|5566|8841|9212	CALM1|HDAC1|HDAC2|PRKACA|HDAC3|AURKB	-2.567531303700766	0	0.0
1	1	-2.6406224101439904	-3.597402603174405	WP524	M11	2	0.07668935207759331	WikiPathways	27	G13 signaling pathway		-3.597402603174405	6.239130434782608	5.277571461403248	4305	20	207	6	2.898550724637681	1.1660525840606604	801|5290|5291|5293|6093|6198	CALM1|PIK3CA|PIK3CB|PIK3CD|ROCK1|RPS6KB1	-2.567531303700766	0	0.0
1	1	-3.7965697956205977	-2.785813543496735	GO:0010828	M11	2	0.07677737682924124	GO Biological Processes	19	positive regulation of glucose transmembrane transport	19_GO:0051179 localization	-4.374378434028643	6.636203479409822	5.968824030934384	4305	19	239	7	2.928870292887029	1.0906770153747272	207|208|673|1432|3643|4780|5781	AKT1|AKT2|BRAF|MAPK14|INSR|NFE2L2|PTPN11	-2.990659587636504	0	0.0
1	1	-3.7965697956205977	-2.785813543496735	GO:0010922	M11	2	0.07677737682924124	GO Biological Processes	19	positive regulation of phosphatase activity	19_GO:0048518 positive regulation of biological process	-3.7965697956205977	9.063157894736843	6.090583174635774	4305	19	125	5	4.0	1.7527121840165316	801|2475|3326|3717|5159	CALM1|MTOR|HSP90AB1|JAK2|PDGFRB	-2.7259454562938203	0	0.0
1	1	-3.7965697956205977	-2.785813543496735	M193	M11	2	0.07677737682924124	Canonical Pathways	11	PID NEPHRIN NEPH1 PATHWAY		-3.7965697956205977	9.063157894736843	6.090583174635774	4305	19	125	5	4.0	1.7527121840165316	207|5290|5291|5293|5599	AKT1|PIK3CA|PIK3CB|PIK3CD|MAPK8	-2.7259454562938203	0	0.0
1	1	-3.1601092747167683	-2.318347322687956	GO:1903828	M11	2	0.07682473494702657	GO Biological Processes	19	negative regulation of protein localization	19_GO:0051179 localization	-3.1601092747167683	4.051764705882353	4.386107456051654	4305	68	125	8	6.4	2.189136816190345	150|1020|1595|2932|3156|5781|7040|120892	ADRA2A|CDK5|CYP51A1|GSK3B|HMGCR|PTPN11|TGFB1|LRRK2	-2.2128911976886587	0	0.0
1	1	-4.567401983748453	-3.348119249708826	GO:0002066	M11	2	0.07701847408898144	GO Biological Processes	19	columnar/cuboidal epithelial cell development	19_GO:0032502 developmental process	-4.567401983748453	9.392727272727273	6.824069021397299	4305	22	125	6	4.8	1.9119832635250757	5914|5915|5916|6608|6714|7298	RARA|RARB|RARG|SMO|SRC|TYMS	-3.3603301155945426	0	0.0
1	1	-4.567401983748453	-3.348119249708826	GO:0045429	M11	2	0.07701847408898144	GO Biological Processes	19	positive regulation of nitric oxide biosynthetic process	19_GO:0048518 positive regulation of biological process	-4.567401983748453	9.392727272727273	6.824069021397299	4305	22	125	6	4.8	1.9119832635250757	207|3320|3326|3717|5743|7124	AKT1|HSP90AA1|HSP90AB1|JAK2|PTGS2|TNF	-3.3603301155945426	0	0.0
1	1	-4.567401983748453	-3.348119249708826	GO:1904407	M11	2	0.07701847408898144	GO Biological Processes	19	positive regulation of nitric oxide metabolic process	19_GO:0048518 positive regulation of biological process	-4.567401983748453	9.392727272727273	6.824069021397299	4305	22	125	6	4.8	1.9119832635250757	207|3320|3326|3717|5743|7124	AKT1|HSP90AA1|HSP90AB1|JAK2|PTGS2|TNF	-3.3603301155945426	0	0.0
1	1	-4.567401983748453	-3.348119249708826	M108	M11	2	0.07701847408898144	Canonical Pathways	11	PID NETRIN PATHWAY		-4.567401983748453	9.392727272727273	6.824069021397299	4305	22	125	6	4.8	1.9119832635250757	5290|5594|5604|5605|6714|7525	PIK3CA|MAPK1|MAP2K1|MAP2K2|SRC|YES1	-3.3603301155945426	0	0.0
1	1	-3.509748385712769	-4.789032960807875	R-HSA-1433557	M11	2	0.07707665268415931	Reactome Gene Sets	6	Signaling by SCF-KIT		-5.162621336817128	5.458349182198554	6.232565084987171	4305	33	239	10	4.184100418410042	1.2951524449935063	1111|3717|3815|3932|4067|5290|5578|5781|6714|7525	CHEK1|JAK2|KIT|LCK|LYN|PIK3CA|PRKCA|PTPN11|SRC|YES1	-3.6571034681898325	0	0.0
1	1	-2.093859866736928	-2.864076453189253	GO:0050777	M11	2	0.07767511891558487	GO Biological Processes	19	negative regulation of immune response	19_GO:0002376 immune system process	-2.864076453189253	2.859601449275362	3.773000301066907	4305	80	207	11	5.314009661835748	1.5590816501310376	196|301|613|1432|3718|4067|5468|6714|6850|7525|10769	AHR|ANXA1|BCR|MAPK14|JAK3|LYN|PPARG|SRC|SYK|YES1|PLK2	-1.9837314695284067	0	0.0
1	1	-2.8037617032457103	-3.835531967716005	GO:2001236	M11	2	0.07770180953005212	GO Biological Processes	19	regulation of extrinsic apoptotic signaling pathway	19_GO:0023052 signaling	-3.835531967716005	3.064836003051106	4.573425888644898	4305	95	207	14	6.763285024154589	1.7453685823899043	207|367|596|598|2260|2932|4170|5894|5970|5979|6198|6714|7046|7124	AKT1|AR|BCL2|BCL2L1|FGFR1|GSK3B|MCL1|RAF1|RELA|RET|RPS6KB1|SRC|TGFBR1|TNF	-2.753676429329033	0	0.0
1	1	-4.379868173946035	-5.992209041882798	GO:1903201	M11	2	0.07772507060958644	GO Biological Processes	19	regulation of oxidative stress-induced cell death	19_GO:0050896 response to stimulus	-5.992209041882798	5.425330812854442	6.781193928305863	4305	46	207	12	5.797101449275362	1.6242482612208529	25|142|207|4170|4233|4780|4921|7124|7226|10013|23411|120892	ABL1|PARP1|AKT1|MCL1|MET|NFE2L2|DDR2|TNF|TRPM2|HDAC6|SIRT1|LRRK2	-4.562794486633182	0	0.0
1	1	-3.58656319084661	-4.909050770320225	GO:1900076	M11	2	0.07783354949499022	GO Biological Processes	19	regulation of cellular response to insulin stimulus	19_GO:0050896 response to stimulus	-6.250856603505804	6.191814853556485	7.146265282939687	4305	32	239	11	4.602510460251046	1.3553982315394193	2931|4023|5468|5579|5580|5770|5781|6198|6714|9971|23411	GSK3A|LPL|PPARG|PRKCB|PRKCD|PTPN1|PTPN11|RPS6KB1|SRC|NR1H4|SIRT1	-4.581941746451033	0	0.0
1	1	-8.241930156889929	-11.281469525047685	GO:0010632	M11	2	0.07784349595039619	GO Biological Processes	19	regulation of epithelial cell migration	19_GO:0040011 locomotion	-13.788551188153548	4.803347280334728	10.24378061305849	4305	120	239	32	13.389121338912133	2.2027403659826303	25|207|301|498|506|2260|2324|2475|3791|4233|4780|5291|5293|5294|5468|5578|5581|5728|5743|6714|6915|7010|7040|7124|7422|9734|10000|10013|10014|10769|23411|51564	ABL1|AKT1|ANXA1|ATP5F1A|ATP5F1B|FGFR1|FLT4|MTOR|KDR|MET|NFE2L2|PIK3CB|PIK3CD|PIK3CG|PPARG|PRKCA|PRKCE|PTEN|PTGS2|SRC|TBXA2R|TEK|TGFB1|TNF|VEGFA|HDAC9|AKT3|HDAC6|HDAC5|PLK2|SIRT1|HDAC7	-11.244871458524928	0	0.0
1	1	-2.7277672883942854	-3.7347098460451855	WP4698	M11	2	0.07790685651209173	WikiPathways	27	Vitamin D-sensitive calcium signaling in depression		-3.7347098460451855	6.567505720823799	5.465711648243622	4305	19	207	6	2.898550724637681	1.1660525840606604	596|775|1128|4780|6256|7421	BCL2|CACNA1C|CHRM1|NFE2L2|RXRA|VDR	-2.6760870390385394	0	0.0
1	1	-4.30431902608128	-5.901952626924252	GO:2001234	M11	2	0.07826724856831069	GO Biological Processes	19	negative regulation of apoptotic signaling pathway	19_GO:0023052 signaling	-5.901952626924252	3.354371201496026	5.978345672889139	4305	124	207	20	9.66183574879227	2.05343179799038	207|367|596|598|1457|2932|3065|4170|4780|5291|5743|5770|5894|5970|6198|6714|7046|7124|23411|120892	AKT1|AR|BCL2|BCL2L1|CSNK2A1|GSK3B|HDAC1|MCL1|NFE2L2|PIK3CB|PTGS2|PTPN1|RAF1|RELA|RPS6KB1|SRC|TGFBR1|TNF|SIRT1|LRRK2	-4.485321312851959	0	0.0
1	1	-3.66640047659728	-5.034182313498092	WP4877	M11	2	0.07860288614561961	WikiPathways	27	Host-pathogen interaction of human coronaviruses - MAPK signaling		-5.034182313498092	6.037868162692847	6.326240718884002	4305	31	207	9	4.3478260869565215	1.4174192664400747	596|1432|5594|5599|5600|5604|5605|5894|6300	BCL2|MAPK14|MAPK1|MAPK8|MAPK11|MAP2K1|MAP2K2|RAF1|MAPK12	-3.7560717716523513	0	0.0
1	1	-4.44649672620237	-3.234392694410054	R-HSA-69205	M11	2	0.07890388504614543	Reactome Gene Sets	6	G1/S-Specific Transcription		-4.44649672620237	8.984347826086957	6.638699817212686	4305	23	125	6	4.8	1.9119832635250757	983|1719|3065|5422|6241|7298	CDK1|DHFR|HDAC1|POLA1|RRM2|TYMS	-3.257553302969216	0	0.0
1	1	-3.6817767732170417	-2.677961202154185	R-HSA-5218921	M11	2	0.07891956987459547	Reactome Gene Sets	6	VEGFR2 mediated cell proliferation		-4.2081431736392005	6.304393305439331	5.76403617301669	4305	20	239	7	2.928870292887029	1.0906770153747272	801|3791|5578|5579|5580|6714|7422	CALM1|KDR|PRKCA|PRKCB|PRKCD|SRC|VEGFA	-2.860169145626475	0	0.0
1	1	-5.213776140928252	-3.791764076577912	GO:0045600	M11	2	0.0789520689489589	GO Biological Processes	19	positive regulation of fat cell differentiation	19_GO:0032502 developmental process	-5.213776140928252	9.272307692307692	7.315520093502723	4305	26	125	7	5.6	2.0564824336716323	207|1432|3358|4023|5292|5468|5743	AKT1|MAPK14|HTR2C|LPL|PIM1|PPARG|PTGS2	-3.909145851546591	0	0.0
1	1	-3.1704424471419994	-2.3053223805407392	GO:0033673	M11	2	0.07899536355429682	GO Biological Processes	19	negative regulation of kinase activity	19_GO:0048519 negative regulation of biological process	-3.5069287124669972	2.5306891662920568	4.14033279218436	4305	121	239	17	7.112970711297071	1.662662479919971	25|135|207|836|3156|4067|4869|4921|5291|5347|5468|5569|5580|5728|5770|8850|23411	ABL1|ADORA2A|AKT1|CASP3|HMGCR|LYN|NPM1|DDR2|PIK3CB|PLK1|PPARG|PKIA|PRKCD|PTEN|PTPN1|KAT2B|SIRT1	-2.28746368353403	0	0.0
1	1	-2.920018492184774	-2.1228039136156553	M103	M11	2	0.07904448287254118	Canonical Pathways	11	PID S1P S1P1 PATHWAY		-2.920018492184774	8.103529411764706	5.0742779464691115	4305	17	125	4	3.2	1.5741918561598522	5159|5594|5743|7422	PDGFRB|MAPK1|PTGS2|VEGFA	-2.0254026891328816	0	0.0
1	1	-5.39413077456836	-7.4239062879956705	WP4341	M11	2	0.07917653473461272	WikiPathways	27	Non-genomic actions of 1,25 dihydroxyvitamin D3		-9.227354401588357	5.688174410922704	8.637743999284647	4305	57	239	18	7.531380753138075	1.7070079273016225	1432|3551|3569|3716|5578|5579|5580|5581|5594|5599|5600|6256|6257|6258|6300|6347|7124|7421	MAPK14|IKBKB|IL6|JAK1|PRKCA|PRKCB|PRKCD|PRKCE|MAPK1|MAPK8|MAPK11|RXRA|RXRB|RXRG|MAPK12|CCL2|TNF|VDR	-7.196497189133067	0	0.0
1	1	-3.739484475058079	-2.7147769106898316	R-HSA-195258	M11	2	0.07938224865133092	Reactome Gene Sets	6	RHO GTPase Effectors		-3.739484475058079	3.3875409836065575	4.625831564775545	4305	122	125	12	9.6	2.6349041728305793	25|367|695|801|1432|5347|5579|5580|5594|6714|7846|9212	ABL1|AR|BTK|CALM1|MAPK14|PLK1|PRKCB|PRKCD|MAPK1|SRC|TUBA1A|AURKB	-2.679280497074633	0	0.0
1	1	-9.488108267085973	-6.876938539915917	WP3929	M11	2	0.07977886522306932	WikiPathways	27	Chemokine signaling pathway		-9.488108267085973	6.578426966292135	9.195163391817314	4305	89	125	17	13.6	3.065994129152892	207|208|673|2932|3551|3717|3718|5290|5291|5293|5294|5579|5580|5594|5604|5970|10000	AKT1|AKT2|BRAF|GSK3B|IKBKB|JAK2|JAK3|PIK3CA|PIK3CB|PIK3CD|PIK3CG|PRKCB|PRKCD|MAPK1|MAP2K1|RELA|AKT3	-7.531884672927588	0	0.0
1	1	-3.6996849356265833	-2.681472388571564	GO:0002366	M11	2	0.07978274906291927	GO Biological Processes	19	leukocyte activation involved in immune response	19_GO:0002376 immune system process	-3.889428728576945	3.2522663877266385	4.672112205009956	4305	72	239	13	5.439330543933054	1.4669963872189893	25|695|2475|3569|3815|4067|5293|5294|5581|5734|6097|6850|7157	ABL1|BTK|MTOR|IL6|KIT|LYN|PIK3CD|PIK3CG|PRKCE|PTGER4|RORC|SYK|TP53	-2.595782235976051	0	0.0
1	1	-3.8360416943216458	-5.301425244223005	WP3972	M11	2	0.08018543649771925	WikiPathways	27	PDGFR-beta pathway		-5.301425244223005	6.454272863568216	6.622963147971741	4305	29	207	9	4.3478260869565215	1.4174192664400747	3716|3717|5159|5290|5578|5579|5599|5604|5894	JAK1|JAK2|PDGFRB|PIK3CA|PRKCA|PRKCB|MAPK8|MAP2K1|RAF1	-3.9836192471755334	0	0.0
1	1	-2.920018492184774	-4.0403806167752085	GO:0002862	M11	2	0.08048116976138742	GO Biological Processes	19	negative regulation of inflammatory response to antigenic stimulus	19_GO:0002376 immune system process	-4.0403806167752085	7.3401534526854215	5.886161431916963	4305	17	207	6	2.898550724637681	1.1660525840606604	1432|4067|6714|6850|7525|10769	MAPK14|LYN|SRC|SYK|YES1|PLK2	-2.9181302620216156	0	0.0
1	1	-2.920018492184774	-4.0403806167752085	GO:0007632	M11	2	0.08048116976138742	GO Biological Processes	19	visual behavior	19_GO:0032501 multicellular organismal process	-4.0403806167752085	7.3401534526854215	5.886161431916963	4305	17	207	6	2.898550724637681	1.1660525840606604	351|1020|1812|3156|3269|3815	APP|CDK5|DRD1|HMGCR|HRH1|KIT	-2.9181302620216156	0	0.0
1	1	-2.2784735958080704	-3.15306460190428	GO:0034329	M11	2	0.08051043500573818	GO Biological Processes	19	cell junction assembly	19_GO:0009987 cellular process	-3.763607264874966	3.1643672961664593	4.552780420797174	4305	74	239	13	5.439330543933054	1.4669963872189893	351|596|613|1020|1812|2066|2554|2562|5578|5728|6714|9971|51564	APP|BCL2|BCR|CDK5|DRD1|ERBB4|GABRA1|GABRB3|PRKCA|PTEN|SRC|NR1H4|HDAC7	-2.494558337528271	0	0.0
1	1	-5.0939614477143405	-3.6793011060257625	GO:2000273	M11	2	0.08062339027375298	GO Biological Processes	19	positive regulation of signaling receptor activity	19_GO:0023052 signaling	-5.0939614477143405	8.928888888888888	7.14622722017129	4305	27	125	7	5.6	2.0564824336716323	150|152|154|3065|3717|6347|10013	ADRA2A|ADRA2C|ADRB2|HDAC1|JAK2|CCL2|HDAC6	-3.8092605748248496	0	0.0
1	1	-2.6515111736977106	-3.6711972514401583	GO:0071496	M11	2	0.08063681014360635	GO Biological Processes	19	cellular response to external stimulus	19_GO:0050896 response to stimulus	-3.7426341255380513	2.3494633436419865	4.230732350184697	4305	161	239	21	8.786610878661088	1.831222191881174	136|596|1111|1312|2475|3480|4023|4067|4780|5292|5465|5594|5599|5734|5743|6715|7157|7421|9971|23411|120892	ADORA2B|BCL2|CHEK1|COMT|MTOR|IGF1R|LPL|LYN|NFE2L2|PIM1|PPARA|MAPK1|MAPK8|PTGER4|PTGS2|SRD5A1|TP53|VDR|NR1H4|SIRT1|LRRK2	-2.4807847840265356	0	0.0
1	1	-4.33192796145516	-3.1269918920365005	GO:0031295	M11	2	0.08077148522078614	GO Biological Processes	19	T cell costimulation	19_GO:0002376 immune system process	-4.33192796145516	8.610000000000001	6.464287457684621	4305	24	125	6	4.8	1.9119832635250757	207|3932|5290|5781|6714|7525	AKT1|LCK|PIK3CA|PTPN11|SRC|YES1	-3.1590197032804257	0	0.0
1	1	-2.3112519143669603	-3.204585531179424	GO:1901991	M11	2	0.0809789651736168	GO Biological Processes	19	negative regulation of mitotic cell cycle phase transition	19_GO:0048519 negative regulation of biological process	-3.8258851981353055	3.207714793374219	4.611932718766861	4305	73	239	13	5.439330543933054	1.4669963872189893	595|596|983|1017|1111|5347|5591|5728|6347|7157|9212|10769|11200	CCND1|BCL2|CDK1|CDK2|CHEK1|PLK1|PRKDC|PTEN|CCL2|TP53|AURKB|PLK2|CHEK2	-2.5416268056528155	0	0.0
1	1	-3.5738176171393023	-2.5769284600937157	R-HSA-8864260	M11	2	0.08103806794557578	Reactome Gene Sets	6	Transcriptional regulation by the AP-2 (TFAP2) family of transcription factors		-4.052888755405854	6.00418410041841	5.572750373432626	4305	21	239	7	2.928870292887029	1.0906770153747272	1956|2033|2064|2099|3815|4869|7422	EGFR|EP300|ERBB2|ESR1|KIT|NPM1|VEGFA	-2.723952597023465	0	0.0
1	1	-2.8206560300475543	-2.0300353312509096	WP5036	M11	2	0.08149567143197989	WikiPathways	27	Angiotensin II receptor type 1 pathway		-3.5374623820171633	6.00418410041841	5.157558754870244	4305	18	239	6	2.510460251046025	1.0119445931227138	185|5594|5781|5894|7040|7046	AGTR1|MAPK1|PTPN11|RAF1|TGFB1|TGFBR1	-2.3121712837827864	0	0.0
1	1	-2.8206560300475543	-2.0300353312509096	GO:0010800	M11	2	0.08149567143197989	GO Biological Processes	19	positive regulation of peptidyl-threonine phosphorylation	19_GO:0048518 positive regulation of biological process	-2.8206560300475543	7.653333333333332	4.891046479979019	4305	18	125	4	3.2	1.5741918561598522	801|5347|5594|7040	CALM1|PLK1|MAPK1|TGFB1	-1.9462034002956894	0	0.0
1	1	-2.8206560300475543	-2.0300353312509096	GO:0014002	M11	2	0.08149567143197989	GO Biological Processes	19	astrocyte development	19_GO:0032502 developmental process	-2.8206560300475543	7.653333333333332	4.891046479979019	4305	18	125	4	3.2	1.5741918561598522	135|1812|6608|7124	ADORA2A|DRD1|SMO|TNF	-1.9462034002956894	0	0.0
1	1	-2.8206560300475543	-2.0300353312509096	GO:0098900	M11	2	0.08149567143197989	GO Biological Processes	19	regulation of action potential	19_GO:0050789 regulation of biological process	-2.8206560300475543	7.653333333333332	4.891046479979019	4305	18	125	4	3.2	1.5741918561598522	775|801|6335|7124	CACNA1C|CALM1|SCN9A|TNF	-1.9462034002956894	0	0.0
1	1	-2.8206560300475543	-2.0300353312509096	GO:1904031	M11	2	0.08149567143197989	GO Biological Processes	19	positive regulation of cyclin-dependent protein kinase activity	19_GO:0048518 positive regulation of biological process	-2.8206560300475543	7.653333333333332	4.891046479979019	4305	18	125	4	3.2	1.5741918561598522	207|1956|3326|6714	AKT1|EGFR|HSP90AB1|SRC	-1.9462034002956894	0	0.0
1	1	-2.9929736150587174	-2.153073786453346	WP254	M11	2	0.08160630509918976	WikiPathways	27	Apoptosis		-2.9929736150587174	3.826666666666666	4.182343591297894	4305	72	125	8	6.4	2.189136816190345	207|596|836|3480|3551|4170|5970|7124	AKT1|BCL2|CASP3|IGF1R|IKBKB|MCL1|RELA|TNF	-2.0839174782978565	0	0.0
1	1	-4.933197250062077	-6.860077456343154	M50	M11	2	0.08169402707267315	Canonical Pathways	11	PID PTP1B PATHWAY		-6.860077456343154	6.399108138238573	7.611657373427352	4305	39	207	12	5.797101449275362	1.6242482612208529	207|1436|1956|3643|3717|3932|4067|5159|5290|5770|6714|7525	AKT1|CSF1R|EGFR|INSR|JAK2|LCK|LYN|PDGFRB|PIK3CA|PTPN1|SRC|YES1	-5.3088020971551835	0	0.0
1	1	-3.0267337051592236	-4.2118011301148846	WP3657	M11	2	0.08185823871294406	WikiPathways	27	Hematopoietic stem cell gene regulation by GABP alpha/beta complex		-4.9556398956480905	7.880491631799163	6.684252295170863	4305	16	239	7	2.928870292887029	1.0906770153747272	596|598|1786|2033|2322|4170|5728	BCL2|BCL2L1|DNMT1|EP300|FLT3|MCL1|PTEN	-3.4840906940998133	0	0.0
1	1	-3.607482351466523	-2.5908612290880577	GO:0001890	M11	2	0.08200748386777112	GO Biological Processes	19	placenta development	19_GO:0022414 reproductive process	-3.607482351466523	4.188648648648649	4.784141452231308	4305	74	125	9	7.2	2.3119861591281206	207|1432|1956|3326|5468|5594|5604|5743|7421	AKT1|MAPK14|EGFR|HSP90AB1|PPARG|MAPK1|MAP2K1|PTGS2|VDR	-2.5748943872908785	0	0.0
1	1	-4.25274230791591	-3.053009180931307	GO:0051100	M11	2	0.08210881035414963	GO Biological Processes	19	negative regulation of binding	19_GO:0065007 biological regulation	-4.25274230791591	4.531578947368422	5.371058340695451	4305	76	125	10	8.0	2.426520142096496	154|207|2932|3717|5580|5599|6608|6790|9212|120892	ADRB2|AKT1|GSK3B|JAK2|PRKCD|MAPK8|SMO|AURKA|AURKB|LRRK2	-3.089647120110821	0	0.0
1	1	-4.063623826169724	-5.662447598052536	WP366	M11	2	0.08219268099867261	WikiPathways	27	TGF-beta signaling pathway		-5.662447598052536	3.6828200483091784	5.974107370646381	4305	96	207	17	8.21256038647343	1.9082960132365834	207|351|595|983|1432|2033|3065|4233|5594|5599|5604|5605|5894|6093|6714|7046|7157	AKT1|APP|CCND1|CDK1|MAPK14|EP300|HDAC1|MET|MAPK1|MAPK8|MAP2K1|MAP2K2|RAF1|ROCK1|SRC|TGFBR1|TP53	-4.282853971463011	0	0.0
1	1	-4.97953938714529	-3.5722224443599746	M127	M11	2	0.08228228115525038	Canonical Pathways	11	PID ERBB1 RECEPTOR PROXIMAL PATHWAY		-4.97953938714529	8.61	6.9854927179825745	4305	28	125	7	5.6	2.0564824336716323	1956|5290|5291|5293|5594|5781|6714	EGFR|PIK3CA|PIK3CB|PIK3CD|MAPK1|PTPN11|SRC	-3.7098900556591383	0	0.0
1	1	-6.742955884174936	-4.8313873861619046	GO:0002764	M11	2	0.0825778384727911	GO Biological Processes	19	immune response-regulating signaling pathway	19_GO:0002376 immune system process	-6.742955884174936	4.402105263157895	6.891351694842174	4305	133	125	17	13.6	3.065994129152892	25|596|695|3551|3932|5290|5293|5579|5580|5581|5594|5599|5970|6714|6850|7124|7525	ABL1|BCL2|BTK|IKBKB|LCK|PIK3CA|PIK3CD|PRKCB|PRKCD|PRKCE|MAPK1|MAPK8|RELA|SRC|SYK|TNF|YES1	-5.204573330238928	0	0.0
1	1	-7.6983062882351225	-5.514692907170166	GO:0002768	M11	2	0.08263125384221204	GO Biological Processes	19	immune response-regulating cell surface receptor signaling pathway	19_GO:0002376 immune system process	-7.6983062882351225	5.870454545454546	7.982005580322803	4305	88	125	15	12.0	2.906544339933592	25|596|695|3551|3932|5290|5293|5579|5580|5581|5594|5599|6714|6850|7525	ABL1|BCL2|BTK|IKBKB|LCK|PIK3CA|PIK3CD|PRKCB|PRKCD|PRKCE|MAPK1|MAPK8|SRC|SYK|YES1	-6.0096473729845945	0	0.0
1	1	-4.119526963507561	-5.752350824627727	M159	M11	2	0.08270077366043793	Canonical Pathways	11	PID AMB2 NEUTROPHILS PATHWAY		-6.253488580895839	6.927904731252012	7.349675094979685	4305	26	239	10	4.184100418410042	1.2951524449935063	207|3569|3689|3932|4067|5327|6093|6714|7124|7525	AKT1|IL6|ITGB2|LCK|LYN|PLAT|ROCK1|SRC|TNF|YES1	-4.582423746767509	0	0.0
1	1	-10.630609337169844	-14.845257857737106	GO:0018108	M11	2	0.08271845053050497	GO Biological Processes	19	peptidyl-tyrosine phosphorylation	19_GO:0008152 metabolic process	-17.646904982311415	5.679633608503901	12.109062543498116	4305	111	239	35	14.644351464435147	2.2869267502028463	25|613|695|1436|1956|2064|2066|2260|2261|2263|2321|2322|2324|3480|3643|3716|3717|3718|3791|3815|3932|4067|4233|4921|5156|5159|5580|5604|5605|5979|6714|6850|7010|7525|10461	ABL1|BCR|BTK|CSF1R|EGFR|ERBB2|ERBB4|FGFR1|FGFR3|FGFR2|FLT1|FLT3|FLT4|IGF1R|INSR|JAK1|JAK2|JAK3|KDR|KIT|LCK|LYN|MET|DDR2|PDGFRA|PDGFRB|PRKCD|MAP2K1|MAP2K2|RET|SRC|SYK|TEK|YES1|MERTK	-14.625807607145282	0	0.0
1	1	-10.630609337169844	-14.845257857737106	GO:0018212	M11	2	0.08271845053050497	GO Biological Processes	19	peptidyl-tyrosine modification	19_GO:0008152 metabolic process	-17.646904982311415	5.679633608503901	12.109062543498116	4305	111	239	35	14.644351464435147	2.2869267502028463	25|613|695|1436|1956|2064|2066|2260|2261|2263|2321|2322|2324|3480|3643|3716|3717|3718|3791|3815|3932|4067|4233|4921|5156|5159|5580|5604|5605|5979|6714|6850|7010|7525|10461	ABL1|BCR|BTK|CSF1R|EGFR|ERBB2|ERBB4|FGFR1|FGFR3|FGFR2|FLT1|FLT3|FLT4|IGF1R|INSR|JAK1|JAK2|JAK3|KDR|KIT|LCK|LYN|MET|DDR2|PDGFRA|PDGFRB|PRKCD|MAP2K1|MAP2K2|RET|SRC|SYK|TEK|YES1|MERTK	-14.625807607145282	0	0.0
1	1	-13.012215085212665	-9.31378797246353	WP306	M11	2	0.08282779284753183	WikiPathways	27	Focal adhesion		-13.012215085212665	7.147924528301887	11.08183092176823	4305	106	125	22	17.6	3.406159127228204	207|208|596|673|1956|2064|2932|3480|4233|5156|5159|5290|5291|5293|5579|5594|5599|5604|5728|6714|7422|10000	AKT1|AKT2|BCL2|BRAF|EGFR|ERBB2|GSK3B|IGF1R|MET|PDGFRA|PDGFRB|PIK3CA|PIK3CB|PIK3CD|PRKCB|MAPK1|MAPK8|MAP2K1|PTEN|SRC|VEGFA|AKT3	-10.528236894441479	0	0.0
1	1	-10.41911776929656	-14.559321165390436	GO:0043269	M11	2	0.08287554332197433	GO Biological Processes	19	regulation of ion transport	19_GO:0051179 localization	-14.559321165390436	4.295053560176434	10.266098091674285	4305	184	207	38	18.357487922705314	2.690788930732035	18|25|135|150|154|207|351|476|486|596|760|775|776|801|1020|1066|1080|1128|1131|1812|2147|2550|3718|3767|3778|3783|3784|4067|4129|5144|5159|5243|5294|5566|5743|6335|6850|7124	ABAT|ABL1|ADORA2A|ADRA2A|ADRB2|AKT1|APP|ATP1A1|FXYD2|BCL2|CA2|CACNA1C|CACNA1D|CALM1|CDK5|CES1|CFTR|CHRM1|CHRM3|DRD1|F2|GABBR1|JAK3|KCNJ11|KCNMA1|KCNN4|KCNQ1|LYN|MAOB|PDE4D|PDGFRB|ABCB1|PIK3CG|PRKACA|PTGS2|SCN9A|SYK|TNF	-11.814430202163251	0	0.0
1	1	-7.151581322503537	-5.11344934053001	GO:0061180	M11	2	0.08308711319069095	GO Biological Processes	19	mammary gland epithelium development	19_GO:0032502 developmental process	-7.269157687352649	6.162188945166262	7.748466646932039	4305	38	239	13	5.439330543933054	1.4669963872189893	207|208|367|595|1436|2066|2099|2263|3717|5594|6608|6714|7421	AKT1|AKT2|AR|CCND1|CSF1R|ERBB4|ESR1|FGFR2|JAK2|MAPK1|SMO|SRC|VDR	-5.477087646429996	0	0.0
1	1	-6.015006423745074	-8.41275841536783	GO:0001819	M11	2	0.08309506075128748	GO Biological Processes	19	positive regulation of cytokine production	19_GO:0048518 positive regulation of biological process	-8.41275841536783	3.191634380829387	7.1701519276628005	4305	202	207	31	14.97584541062802	2.4801712143833763	25|136|150|301|351|1147|1432|1436|1545|2324|3066|3320|3569|3717|3815|4023|4860|5144|5293|5294|5600|5734|5743|5914|5970|6714|6850|7124|9971|23411|120892	ABL1|ADORA2B|ADRA2A|ANXA1|APP|CHUK|MAPK14|CSF1R|CYP1B1|FLT4|HDAC2|HSP90AA1|IL6|JAK2|KIT|LPL|PNP|PDE4D|PIK3CD|PIK3CG|MAPK11|PTGER4|PTGS2|RARA|RELA|SRC|SYK|TNF|NR1H4|SIRT1|LRRK2	-6.623526910575576	0	0.0
1	1	-3.4719784128745013	-2.4820012404333682	GO:0002275	M11	2	0.0831357537383528	GO Biological Processes	19	myeloid cell activation involved in immune response	19_GO:0002376 immune system process	-3.907379453129833	5.7312666413084825	5.3934433596238325	4305	22	239	7	2.928870292887029	1.0906770153747272	695|3815|4067|5293|5294|5581|6850	BTK|KIT|LYN|PIK3CD|PIK3CG|PRKCE|SYK	-2.6069007092621863	0	0.0
1	1	-3.1418737949009037	-4.398272016349313	GO:0008542	M11	2	0.08331392077151945	GO Biological Processes	19	visual learning	19_GO:0032501 multicellular organismal process	-4.398272016349313	8.318840579710145	6.381086000736986	4305	15	207	6	2.898550724637681	1.1660525840606604	351|1020|1812|3156|3269|3815	APP|CDK5|DRD1|HMGCR|HRH1|KIT	-3.2139206068326707	0	0.0
1	1	-3.1418737949009037	-4.398272016349313	GO:1903205	M11	2	0.08331392077151945	GO Biological Processes	19	regulation of hydrogen peroxide-induced cell death	19_GO:0050896 response to stimulus	-4.398272016349313	8.318840579710145	6.381086000736986	4305	15	207	6	2.898550724637681	1.1660525840606604	25|4233|4780|4921|10013|120892	ABL1|MET|NFE2L2|DDR2|HDAC6|LRRK2	-3.2139206068326707	0	0.0
1	1	-7.3606474579829015	-5.257878351935387	R-HSA-76002	M11	2	0.08332071185346845	Reactome Gene Sets	6	Platelet activation, signaling and aggregation		-7.3606474579829015	4.558235294117647	7.291068302251176	4305	136	125	18	14.4	3.1402420288888564	150|152|207|801|1432|3932|5290|5291|5294|5579|5580|5581|5594|5781|6714|6850|7040|7422	ADRA2A|ADRA2C|AKT1|CALM1|MAPK14|LCK|PIK3CA|PIK3CB|PIK3CG|PRKCB|PRKCD|PRKCE|MAPK1|PTPN11|SRC|SYK|TGFB1|VEGFA	-5.728403765996309	0	0.0
1	1	-11.843880314487366	-16.585322602981027	WP4223	M11	2	0.08339034868930972	WikiPathways	27	Ras signaling		-18.289829487720116	5.55387029288703	12.265208718083095	4305	120	239	37	15.481171548117155	2.339805165072496	25|207|208|598|801|1147|1436|1956|2260|2261|2263|2321|2322|2324|3480|3551|3643|3791|3815|4233|5156|5159|5290|5291|5293|5566|5578|5579|5594|5599|5604|5605|5781|5894|5970|7010|10000	ABL1|AKT1|AKT2|BCL2L1|CALM1|CHUK|CSF1R|EGFR|FGFR1|FGFR3|FGFR2|FLT1|FLT3|FLT4|IGF1R|IKBKB|INSR|KDR|KIT|MET|PDGFRA|PDGFRB|PIK3CA|PIK3CB|PIK3CD|PRKACA|PRKCA|PRKCB|MAPK1|MAPK8|MAP2K1|MAP2K2|PTPN11|RAF1|RELA|TEK|AKT3	-15.2175795901066	0	0.0
1	1	-3.7859461091667934	-2.7034976586246144	GO:0051493	M11	2	0.0834007111606867	GO Biological Processes	19	regulation of cytoskeleton organization	19_GO:0050789 regulation of biological process	-3.7859461091667934	2.902247191011236	4.481905704689315	4305	178	125	15	12.0	2.906544339933592	25|1020|2475|2932|4233|4869|5156|5159|5290|5347|5580|5581|5594|5734|10013	ABL1|CDK5|MTOR|GSK3B|MET|NPM1|PDGFRA|PDGFRB|PIK3CA|PLK1|PRKCD|PRKCE|MAPK1|PTGER4|HDAC6	-2.719627078772491	0	0.0
1	1	-5.6260586329906275	-4.015018164208212	GO:0010921	M11	2	0.08355085757902536	GO Biological Processes	19	regulation of phosphatase activity	19_GO:0008152 metabolic process	-5.6260586329906275	8.61	7.471300364670498	4305	32	125	8	6.4	2.189136816190345	801|2475|2932|3326|3551|3717|5159|7124	CALM1|MTOR|GSK3B|HSP90AB1|IKBKB|JAK2|PDGFRB|TNF	-4.251691644071918	0	0.0
1	1	-7.128520879537094	-9.988900658634462	GO:0018210	M11	2	0.08355171287681307	GO Biological Processes	19	peptidyl-threonine modification	19_GO:0008152 metabolic process	-9.988900658634462	6.3448784082535	9.289859969895165	4305	59	207	18	8.695652173913043	1.958446158528047	207|596|983|1020|1111|1457|2475|2931|2932|5566|5578|5579|5591|5594|5599|6093|7046|120892	AKT1|BCL2|CDK1|CDK5|CHEK1|CSNK2A1|MTOR|GSK3A|GSK3B|PRKACA|PRKCA|PRKCB|PRKDC|MAPK1|MAPK8|ROCK1|TGFBR1|LRRK2	-7.967803283468328	0	0.0
1	1	-2.5215756430956673	-3.5366094143220046	GO:0071560	M11	2	0.08377375085162875	GO Biological Processes	19	cellular response to transforming growth factor beta stimulus	19_GO:0050896 response to stimulus	-4.227570030222779	3.49497283457191	4.9896966247445524	4305	67	239	13	5.439330543933054	1.4669963872189893	25|142|2263|2908|3066|3480|4921|6714|7040|7046|7157|7525|23411	ABL1|PARP1|FGFR2|NR3C1|HDAC2|IGF1R|DDR2|SRC|TGFB1|TGFBR1|TP53|YES1|SIRT1	-2.8759961457512517	0	0.0
1	1	-9.651303295199753	-6.8783962162946315	GO:0001775	M11	2	0.08387651200122859	GO Biological Processes	19	cell activation	19_GO:0009987 cellular process	-9.651303295199753	3.625263157894737	7.93022015681819	4305	285	125	30	24.0	3.8199476436202633	25|135|150|152|301|596|695|1432|2322|2475|3615|3689|3717|3718|3932|5156|5290|5291|5293|5294|5579|5580|5581|5734|6097|6608|6714|6850|7124|10461	ABL1|ADORA2A|ADRA2A|ADRA2C|ANXA1|BCL2|BTK|MAPK14|FLT3|MTOR|IMPDH2|ITGB2|JAK2|JAK3|LCK|PDGFRA|PIK3CA|PIK3CB|PIK3CD|PIK3CG|PRKCB|PRKCD|PRKCE|PTGER4|RORC|SMO|SRC|SYK|TNF|MERTK	-7.675963410594295	0	0.0
1	1	-7.216565474341428	-10.128373077876038	GO:0018107	M11	2	0.08393825076890638	GO Biological Processes	19	peptidyl-threonine phosphorylation	19_GO:0008152 metabolic process	-10.128373077876038	6.454272863568216	9.398208034104163	4305	58	207	18	8.695652173913043	1.958446158528047	207|596|983|1020|1111|1457|2475|2931|2932|5566|5578|5579|5591|5594|5599|6093|7046|120892	AKT1|BCL2|CDK1|CDK5|CHEK1|CSNK2A1|MTOR|GSK3A|GSK3B|PRKACA|PRKCA|PRKCB|PRKDC|MAPK1|MAPK8|ROCK1|TGFBR1|LRRK2	-8.092552445889199	0	0.0
1	1	-2.5590958414279323	-3.596094248913957	WP5094	M11	2	0.08423772395861318	WikiPathways	27	Orexin receptor pathway		-3.659236444435252	3.2750095093191325	4.51517794225269	4305	66	239	12	5.02092050209205	1.412559337104282	2324|3569|4023|4780|5468|5578|5594|5914|6241|6446|7124|7422	FLT4|IL6|LPL|NFE2L2|PPARG|PRKCA|MAPK1|RARA|RRM2|SGK1|TNF|VEGFA	-2.4093998286891094	0	0.0
1	1	-4.119526963507561	-2.928894104545838	GO:0030850	M11	2	0.08446096277918214	GO Biological Processes	19	prostate gland development	19_GO:0022414 reproductive process	-4.119526963507561	7.947692307692308	6.144111724429663	4305	26	125	6	4.8	1.9119832635250757	301|367|2099|5728|5914|5916	ANXA1|AR|ESR1|PTEN|RARA|RARG	-2.979289990389926	0	0.0
1	1	-4.119526963507561	-2.928894104545838	GO:0031294	M11	2	0.08446096277918214	GO Biological Processes	19	lymphocyte costimulation	19_GO:0002376 immune system process	-4.119526963507561	7.947692307692308	6.144111724429663	4305	26	125	6	4.8	1.9119832635250757	207|3932|5290|5781|6714|7525	AKT1|LCK|PIK3CA|PTPN11|SRC|YES1	-2.979289990389926	0	0.0
1	1	-4.119526963507561	-2.928894104545838	WP722	M11	2	0.08446096277918214	WikiPathways	27	Serotonin HTR1 group and FOS pathway		-4.119526963507561	7.947692307692308	6.144111724429663	4305	26	125	6	4.8	1.9119832635250757	673|1432|5290|5594|5604|5605	BRAF|MAPK14|PIK3CA|MAPK1|MAP2K1|MAP2K2	-2.979289990389926	0	0.0
1	1	-4.33192796145516	-6.094043317173813	GO:0035094	M11	2	0.08450605265576638	GO Biological Processes	19	response to nicotine	19_GO:0050896 response to stimulus	-7.791386875409492	8.255753138075313	8.641057596812331	4305	24	239	11	4.602510460251046	1.3553982315394193	18|596|836|2550|3066|3480|3784|5465|5594|5970|7124	ABAT|BCL2|CASP3|GABBR1|HDAC2|IGF1R|KCNQ1|PPARA|MAPK1|RELA|TNF	-5.931657502478333	0	0.0
1	1	-4.106008815589453	-2.909976683119287	GO:0031099	M11	2	0.08523621754137678	GO Biological Processes	19	regeneration	19_GO:0032502 developmental process	-4.106008815589453	4.359493670886076	5.211054598340912	4305	79	125	10	8.0	2.426520142096496	301|596|983|1719|2066|2322|3717|6790|7124|7298	ANXA1|BCL2|CDK1|DHFR|ERBB4|FLT3|JAK2|AURKA|TNF|TYMS	-2.9702221577837067	0	0.0
1	1	-4.44649672620237	-6.2798295595870135	WP2636	M11	2	0.08545949398413843	WikiPathways	27	Common pathways underlying drug addiction		-6.2798295595870135	8.137996219281662	7.713513201520514	4305	23	207	9	4.3478260869565215	1.4174192664400747	801|1812|5566|5578|5579|5594|5604|5605|5894	CALM1|DRD1|PRKACA|PRKCA|PRKCB|MAPK1|MAP2K1|MAP2K2|RAF1	-4.80368479456466	0	0.0
1	1	-6.919375356947788	-4.896636927672984	M113	M11	2	0.08559310791795283	Canonical Pathways	11	PID NFAT 3PATHWAY		-7.938221580086168	6.304393305439331	8.170668502942863	4305	40	239	14	5.857740585774058	1.5190022790896067	596|598|836|1432|1457|2033|2932|5292|5566|5578|5579|5580|5581|5599	BCL2|BCL2L1|CASP3|MAPK14|CSNK2A1|EP300|GSK3B|PIM1|PRKACA|PRKCA|PRKCB|PRKCD|PRKCE|MAPK8	-6.058051046912465	0	0.0
1	1	-3.6531720600808595	-5.169032102238309	GO:0007584	M11	2	0.08591163921550882	GO Biological Processes	19	response to nutrient	19_GO:0050896 response to stimulus	-5.820773585371916	3.9479566687682697	6.158303534044756	4305	73	239	16	6.694560669456067	1.616648380102937	595|1545|1728|2475|3480|4023|5292|5467|5468|5743|5914|6198|6915|7298|7421|9971	CCND1|CYP1B1|NQO1|MTOR|IGF1R|LPL|PIM1|PPARD|PPARG|PTGS2|RARA|RPS6KB1|TBXA2R|TYMS|VDR|NR1H4	-4.208104630492125	0	0.0
1	1	-5.641168506789293	-7.991972226428146	GO:0043270	M11	2	0.08621651333471059	GO Biological Processes	19	positive regulation of ion transport	19_GO:0051179 localization	-7.991972226428146	4.424915201973481	7.544951567654363	4305	94	207	20	9.66183574879227	2.05343179799038	18|25|135|150|154|207|486|776|801|1020|1080|1128|1812|2147|2550|3718|3783|3784|5159|5243	ABAT|ABL1|ADORA2A|ADRA2A|ADRB2|AKT1|FXYD2|CACNA1D|CALM1|CDK5|CFTR|CHRM1|DRD1|F2|GABBR1|JAK3|KCNN4|KCNQ1|PDGFRB|ABCB1	-6.259670390508982	0	0.0
1	1	-6.635503131897919	-9.401542339435029	GO:0099536	M11	2	0.08623905233920914	GO Biological Processes	19	synaptic signaling	19_GO:0023052 signaling	-9.401542339435029	4.555555555555555	8.289203472175979	4305	105	207	23	11.11111111111111	2.1843252763688463	135|207|1020|1128|1131|1728|1812|2550|2554|2558|2562|2565|2568|2931|2932|3269|3358|3717|5327|5594|5970|9568|120892	ADORA2A|AKT1|CDK5|CHRM1|CHRM3|NQO1|DRD1|GABBR1|GABRA1|GABRA5|GABRB3|GABRG1|GABRP|GSK3A|GSK3B|HRH1|HTR2C|JAK2|PLAT|MAPK1|RELA|GABBR2|LRRK2	-7.45962621031652	0	0.0
1	1	-3.625186746133874	-5.1366162938962425	GO:0008283	M11	2	0.0862510570516759	GO Biological Processes	19	cell population proliferation	19_GO:0009987 cellular process	-5.1366162938962425	2.484609465178915	5.152582083096728	4305	226	207	27	13.043478260869565	2.340790878513763	25|207|595|596|598|983|1111|1436|2099|2261|2263|2322|3569|3815|4921|5159|5243|5291|5294|5467|5594|5604|6714|7010|7124|7157|9212	ABL1|AKT1|CCND1|BCL2|BCL2L1|CDK1|CHEK1|CSF1R|ESR1|FGFR3|FGFR2|FLT3|IL6|KIT|DDR2|PDGFRB|ABCB1|PIK3CB|PIK3CG|PPARD|MAPK1|MAP2K1|SRC|TEK|TNF|TP53|AURKB	-3.8420650207974667	0	0.0
1	1	-4.020741220952149	-2.8372433602425247	GO:0045428	M11	2	0.08628612726506413	GO Biological Processes	19	regulation of nitric oxide biosynthetic process	19_GO:0008152 metabolic process	-4.020741220952149	7.653333333333334	5.99658192185898	4305	27	125	6	4.8	1.9119832635250757	207|3320|3326|3717|5743|7124	AKT1|HSP90AA1|HSP90AB1|JAK2|PTGS2|TNF	-2.90333660106612	0	0.0
1	1	-4.020741220952149	-2.8372433602425247	GO:0080164	M11	2	0.08628612726506413	GO Biological Processes	19	regulation of nitric oxide metabolic process	19_GO:0008152 metabolic process	-4.020741220952149	7.653333333333334	5.99658192185898	4305	27	125	6	4.8	1.9119832635250757	207|3320|3326|3717|5743|7124	AKT1|HSP90AA1|HSP90AB1|JAK2|PTGS2|TNF	-2.90333660106612	0	0.0
1	1	-4.567401983748453	-6.477090536260967	WP205	M11	2	0.08645433681324488	WikiPathways	27	IL-7 signaling pathway		-6.477090536260967	8.50790513833992	7.933985582614613	4305	22	207	9	4.3478260869565215	1.4174192664400747	207|595|598|2932|3716|3718|5594|5604|5605	AKT1|CCND1|BCL2L1|GSK3B|JAK1|JAK3|MAPK1|MAP2K1|MAP2K2	-4.974507100972721	0	0.0
1	1	-5.410197062651882	-3.8141037266728617	M161	M11	2	0.08651568137425514	Canonical Pathways	11	PID IFNG PATHWAY		-5.410197062651882	8.103529411764706	7.190380165118097	4305	34	125	8	6.4	2.189136816190345	207|2475|3717|5290|5580|5594|5604|5781	AKT1|MTOR|JAK2|PIK3CA|PRKCD|MAPK1|MAP2K1|PTPN11	-4.064776213549965	0	0.0
1	1	-3.4030784695702803	-4.82782108246899	GO:0042596	M11	2	0.08654841453785678	GO Biological Processes	19	fear response	19_GO:0032501 multicellular organismal process	-4.82782108246899	9.59866220735786	6.977631579142712	4305	13	207	6	2.898550724637681	1.1660525840606604	150|596|1812|2558|3358|6198	ADRA2A|BCL2|DRD1|GABRA5|HTR2C|RPS6KB1	-3.5820509241655016	0	0.0
1	1	-3.4030784695702803	-4.82782108246899	GO:0051349	M11	2	0.08654841453785678	GO Biological Processes	19	positive regulation of lyase activity	19_GO:0065007 biological regulation	-4.82782108246899	9.59866220735786	6.977631579142712	4305	13	207	6	2.898550724637681	1.1660525840606604	136|154|775|776|1812|5894	ADORA2B|ADRB2|CACNA1C|CACNA1D|DRD1|RAF1	-3.5820509241655016	0	0.0
1	1	-3.4030784695702803	-4.82782108246899	M134	M11	2	0.08654841453785678	Canonical Pathways	11	PID TCR RAS PATHWAY		-4.82782108246899	9.59866220735786	6.977631579142712	4305	13	207	6	2.898550724637681	1.1660525840606604	673|5578|5579|5594|5604|5894	BRAF|PRKCA|PRKCB|MAPK1|MAP2K1|RAF1	-3.5820509241655016	0	0.0
1	1	-7.750341675769714	-5.459122406479334	GO:0060627	M11	2	0.08672642792410223	GO Biological Processes	19	regulation of vesicle-mediated transport	19_GO:0051179 localization	-7.750341675769714	3.9462500000000005	7.221773313096543	4305	192	125	22	17.6	3.406159127228204	25|135|136|150|208|301|1020|1812|2932|3689|5291|5579|5594|5604|5605|6347|6714|6850|7124|7422|10461|120892	ABL1|ADORA2A|ADORA2B|ADRA2A|AKT2|ANXA1|CDK5|DRD1|GSK3B|ITGB2|PIK3CB|PRKCB|MAPK1|MAP2K1|MAP2K2|CCL2|SRC|SYK|TNF|VEGFA|MERTK|LRRK2	-6.053755392117084	0	0.0
1	1	-5.749777549851211	-8.163862380325423	GO:0043393	M11	2	0.08675245451905123	GO Biological Processes	19	regulation of protein binding	19_GO:0065007 biological regulation	-8.583070450914386	4.307349463343642	7.773733800566362	4305	92	239	22	9.205020920502092	1.8700118383973248	25|154|207|351|1020|2033|2932|3326|5347|5465|5566|5580|5599|6093|6135|6714|6790|7046|9212|9759|10014|120892	ABL1|ADRB2|AKT1|APP|CDK5|EP300|GSK3B|HSP90AB1|PLK1|PPARA|PRKACA|PRKCD|MAPK8|ROCK1|RPL11|SRC|AURKA|TGFBR1|AURKB|HDAC4|HDAC5|LRRK2	-6.624763905607708	0	0.0
1	1	-3.2976703453847334	-4.689719362862487	GO:0001525	M11	2	0.0871404218602494	GO Biological Processes	19	angiogenesis	19_GO:0032502 developmental process	-5.399939831813048	2.9137952252030517	5.4979447091294364	4305	136	239	22	9.205020920502092	1.8700118383973248	207|506|1432|1545|2263|2321|2324|3791|5156|5159|5290|5291|5294|5578|5728|5743|6347|6850|7010|7046|7422|23411	AKT1|ATP5F1B|MAPK14|CYP1B1|FGFR2|FLT1|FLT4|KDR|PDGFRA|PDGFRB|PIK3CA|PIK3CB|PIK3CG|PRKCA|PTEN|PTGS2|CCL2|SYK|TEK|TGFBR1|VEGFA|SIRT1	-3.852734741236378	0	0.0
1	1	-3.2843175776903597	-2.3081204312192223	R-HSA-5674400	M11	2	0.08727831626527727	Reactome Gene Sets	6	Constitutive Signaling by AKT1 E17K in Cancer		-3.641608629404333	5.253661087866109	5.065791208453448	4305	24	239	7	2.928870292887029	1.0906770153747272	207|208|1147|2475|2931|2932|10000	AKT1|AKT2|CHUK|MTOR|GSK3A|GSK3B|AKT3	-2.3950282199667488	0	0.0
1	1	-6.055352038460983	-4.25436755326255	M144	M11	2	0.08734400917383978	Canonical Pathways	11	PID CERAMIDE PATHWAY		-6.055352038460983	8.15684210526316	7.662225156811044	4305	38	125	9	7.2	2.3119861591281206	207|596|5580|5594|5599|5604|5605|5970|7124	AKT1|BCL2|PRKCD|MAPK1|MAPK8|MAP2K1|MAP2K2|RELA|TNF	-4.61507369324536	0	0.0
1	1	-4.695327370858805	-6.68722602451757	WP4482	M11	2	0.0874978831405211	WikiPathways	27	Vitamin D in inflammatory diseases		-6.68722602451757	8.91304347826087	8.16890405582081	4305	21	207	9	4.3478260869565215	1.4174192664400747	1147|1432|2908|3551|3569|5970|6256|7124|7421	CHUK|MAPK14|NR3C1|IKBKB|IL6|RELA|RXRA|TNF|VDR	-5.155930935830188	0	0.0
1	1	-5.918500667949695	-8.431508683216125	GO:0030522	M11	2	0.08756119782814853	GO Biological Processes	19	intracellular receptor signaling pathway	19_GO:0023052 signaling	-8.878463808057154	4.45254101828781	7.978751587293014	4305	89	239	22	9.205020920502092	1.8700118383973248	196|367|2099|2100|2104|2908|3717|5292|5465|5467|5468|5914|5915|5916|5970|6097|6256|6257|6258|6714|7421|9971	AHR|AR|ESR1|ESR2|ESRRG|NR3C1|JAK2|PIM1|PPARA|PPARD|PPARG|RARA|RARB|RARG|RELA|RORC|RXRA|RXRB|RXRG|SRC|VDR|NR1H4	-6.878555731960958	0	0.0
1	1	-7.456318499304032	-5.233294707660443	M8	M11	2	0.08759225972402063	Canonical Pathways	11	PID ENDOTHELIN PATHWAY		-7.456318499304032	8.418666666666667	8.650282925671378	4305	45	125	11	8.8	2.533866610538132	207|1432|3717|5579|5580|5581|5594|5599|5604|5605|6714	AKT1|MAPK14|JAK2|PRKCB|PRKCD|PRKCE|MAPK1|MAPK8|MAP2K1|MAP2K2|SRC	-5.803197909432494	0	0.0
1	1	-2.8890723441950374	-4.122418511447272	GO:0034767	M11	2	0.08795177749249516	GO Biological Processes	19	positive regulation of ion transmembrane transport	19_GO:0051179 localization	-4.22867117334649	3.726734958880392	5.068356876429017	4305	58	239	12	5.02092050209205	1.412559337104282	25|154|486|801|1020|1080|1812|2147|3783|3784|5243|6347	ABL1|ADRB2|FXYD2|CALM1|CDK5|CFTR|DRD1|F2|KCNN4|KCNQ1|ABCB1|CCL2	-2.876063253905751	0	0.0
1	1	-3.926360785340553	-2.7499866833490962	M233	M11	2	0.08810012566814018	Canonical Pathways	11	PID EPO PATHWAY		-4.0241217615655795	5.146443514644352	5.336254557559717	4305	28	239	8	3.3472803347280333	1.1634671669952383	596|598|695|1432|3717|4067|5599|5781	BCL2|BCL2L1|BTK|MAPK14|JAK2|LYN|MAPK8|PTPN11	-2.7053591683562352	0	0.0
1	1	-3.926360785340553	-2.7499866833490962	M270	M11	2	0.08810012566814018	Canonical Pathways	11	PID MAPK TRK PATHWAY		-3.926360785340553	7.380000000000001	5.856431477099714	4305	28	125	6	4.8	1.9119832635250757	673|1020|1432|5580|5594|5604	BRAF|CDK5|MAPK14|PRKCD|MAPK1|MAP2K1	-2.8240507127961387	0	0.0
1	1	-8.591685463001264	-6.010408223597191	WP2380	M11	2	0.08838723044809393	WikiPathways	27	Brain-derived neurotrophic factor (BDNF) signaling pathway		-8.591685463001264	5.796831683168317	8.435033463437236	4305	101	125	17	13.6	3.065994129152892	207|836|1020|1432|1457|2475|2932|3551|3717|5580|5594|5599|5604|5605|5781|5970|6714	AKT1|CASP3|CDK5|MAPK14|CSNK2A1|MTOR|GSK3B|IKBKB|JAK2|PRKCD|MAPK1|MAPK8|MAP2K1|MAP2K2|PTPN11|RELA|SRC	-6.773197479465817	0	0.0
1	1	-4.5678524660121695	-3.1898239532926542	GO:0046632	M11	2	0.08881709149986716	GO Biological Processes	19	alpha-beta T cell differentiation	19_GO:0002376 immune system process	-4.5678524660121695	7.5337499999999995	6.414666065396302	4305	32	125	7	5.6	2.0564824336716323	25|301|596|2475|5734|6097|6850	ABL1|ANXA1|BCL2|MTOR|PTGER4|RORC|SYK	-3.3603301155945426	0	0.0
1	1	-3.1975250597745375	-2.2281956244400787	M125	M11	2	0.08932725178376644	Canonical Pathways	11	PID IGF1 PATHWAY		-4.419317996421304	5.764016736401674	5.791256398033771	4305	25	239	8	3.3472803347280333	1.1634671669952383	207|3480|5290|5580|5770|5781|5894|6198	AKT1|IGF1R|PIK3CA|PRKCD|PTPN1|PTPN11|RAF1|RPS6KB1	-3.0260414747275544	0	0.0
1	1	-3.1975250597745375	-2.2281956244400787	M196	M11	2	0.08932725178376644	Canonical Pathways	11	PID IL23 PATHWAY		-3.1975250597745375	6.888000000000001	5.105272383360548	4305	25	125	5	4.0	1.7527121840165316	3717|5290|5970|6347|7124	JAK2|PIK3CA|RELA|CCL2|TNF	-2.2442009149867994	0	0.0
1	1	-5.209560166817067	-3.628386924664349	GO:0046889	M11	2	0.08945364946101297	GO Biological Processes	19	positive regulation of lipid biosynthetic process	19_GO:0048518 positive regulation of biological process	-5.209560166817067	7.653333333333332	6.931551465750583	4305	36	125	8	6.4	2.189136816190345	207|301|2475|3358|3480|5580|5743|7124	AKT1|ANXA1|MTOR|HTR2C|IGF1R|PRKCD|PTGS2|TNF	-3.9063181401473255	0	0.0
1	1	-8.843989681439842	-6.155959369526763	GO:0040007	M11	2	0.08960131473712774	GO Biological Processes	19	growth	19_GO:0040007 growth	-8.843989681439842	4.727058823529412	8.116826953547813	4305	153	125	21	16.8	3.3439617222689613	25|301|367|596|1020|2066|2099|2475|3320|3326|5159|5728|5781|5914|5915|5916|6608|6714|6790|7298|10013	ABL1|ANXA1|AR|BCL2|CDK5|ERBB4|ESR1|MTOR|HSP90AA1|HSP90AB1|PDGFRB|PTEN|PTPN11|RARA|RARB|RARG|SMO|SRC|AURKA|TYMS|HDAC6	-6.985921092490148	0	0.0
1	1	-8.843989681439842	-6.155959369526763	GO:0048589	M11	2	0.08960131473712774	GO Biological Processes	19	developmental growth	19_GO:0040007 growth	-8.843989681439842	4.727058823529412	8.116826953547813	4305	153	125	21	16.8	3.3439617222689613	25|301|367|596|1020|2066|2099|2475|3320|3326|5159|5728|5781|5914|5915|5916|6608|6714|6790|7298|10013	ABL1|ANXA1|AR|BCL2|CDK5|ERBB4|ESR1|MTOR|HSP90AA1|HSP90AB1|PDGFRB|PTEN|PTPN11|RARA|RARB|RARG|SMO|SRC|AURKA|TYMS|HDAC6	-6.985921092490148	0	0.0
1	1	-5.914975936590824	-4.1135024027616325	GO:0051129	M11	2	0.0898178902555975	GO Biological Processes	19	negative regulation of cellular component organization	19_GO:0048519 negative regulation of biological process	-5.914975936590824	3.1180246913580247	5.8771556529863025	4305	243	125	22	17.6	3.406159127228204	142|207|367|1020|2932|3551|4233|4869|5290|5347|5468|5580|5728|5734|6714|7040|7124|7153|7422|9212|10013|120892	PARP1|AKT1|AR|CDK5|GSK3B|IKBKB|MET|NPM1|PIK3CA|PLK1|PPARG|PRKCD|PTEN|PTGER4|SRC|TGFB1|TNF|TOP2A|VEGFA|AURKB|HDAC6|LRRK2	-4.494730500563684	0	0.0
1	1	-7.628802218788664	-10.981425971462869	GO:0010634	M11	2	0.09007476207170817	GO Biological Processes	19	positive regulation of epithelial cell migration	19_GO:0040011 locomotion	-13.169948434689523	5.464482158807767	10.317326839086777	4305	89	239	27	11.297071129707113	2.047636965303672	25|207|301|498|506|2260|2324|2475|3791|4233|4780|5291|5293|5294|5578|5581|5743|6714|7010|7040|7422|9734|10000|10013|10769|23411|51564	ABL1|AKT1|ANXA1|ATP5F1A|ATP5F1B|FGFR1|FLT4|MTOR|KDR|MET|NFE2L2|PIK3CB|PIK3CD|PIK3CG|PRKCA|PRKCE|PTGS2|SRC|TEK|TGFB1|VEGFA|HDAC9|AKT3|HDAC6|PLK2|SIRT1|HDAC7	-10.71965335712091	0	0.0
1	1	-3.719216164811263	-5.3623068963755225	GO:0045762	M11	2	0.09046339036381523	GO Biological Processes	19	positive regulation of adenylate cyclase activity	19_GO:0065007 biological regulation	-5.3623068963755225	11.34387351778656	7.71940542926791	4305	11	207	6	2.898550724637681	1.1660525840606604	136|154|775|776|1812|5894	ADORA2B|ADRB2|CACNA1C|CACNA1D|DRD1|RAF1	-4.026951259811653	0	0.0
1	1	-5.233633741236653	-7.552887723623277	GO:0031667	M11	2	0.09069135764407976	GO Biological Processes	19	response to nutrient levels	19_GO:0050896 response to stimulus	-7.552887723623277	3.0140726738080237	6.674360492613115	4305	207	207	30	14.492753623188406	2.446762086691613	154|207|595|596|1312|1432|1545|1728|2475|3358|4023|4780|5465|5467|5468|5594|5599|5743|5914|6198|6714|6715|6915|7124|7157|7298|7421|9971|23411|120892	ADRB2|AKT1|CCND1|BCL2|COMT|MAPK14|CYP1B1|NQO1|MTOR|HTR2C|LPL|NFE2L2|PPARA|PPARD|PPARG|MAPK1|MAPK8|PTGS2|RARA|RPS6KB1|SRC|SRD5A1|TBXA2R|TNF|TP53|TYMS|VDR|NR1H4|SIRT1|LRRK2	-5.888241151361179	0	0.0
1	1	-3.178116752136218	-4.588016354378828	GO:0010389	M11	2	0.0907723047561364	GO Biological Processes	19	regulation of G2/M transition of mitotic cell cycle	19_GO:0050789 regulation of biological process	-4.588016354378828	4.399386845039018	5.542298300867097	4305	52	207	11	5.314009661835748	1.5590816501310376	351|595|983|1017|1019|1111|5347|5569|6240|6790|9212	APP|CCND1|CDK1|CDK2|CDK4|CHEK1|PLK1|PKIA|RRM1|AURKA|AURKB	-3.3734757814040877	0	0.0
1	1	-5.575667641020298	-3.8609178278138963	WP4754	M11	2	0.09085647657564455	WikiPathways	27	IL-18 signaling pathway		-5.5803755529725505	2.8971237967053867	5.593247627901485	4305	143	239	23	9.623430962343097	1.90762911488239	142|596|598|836|1147|2932|3551|3569|3932|5578|5579|5580|5594|5728|5743|5970|6198|6257|6347|7124|7157|7422|8841	PARP1|BCL2|BCL2L1|CASP3|CHUK|GSK3B|IKBKB|IL6|LCK|PRKCA|PRKCB|PRKCD|MAPK1|PTEN|PTGS2|RELA|RPS6KB1|RXRB|CCL2|TNF|TP53|VEGFA|HDAC3	-4.003843398570357	0	0.0
1	1	-3.114882728399568	-2.15240591435462	GO:0040014	M11	2	0.09136359133925165	GO Biological Processes	19	regulation of multicellular organism growth	19_GO:0040007 growth	-3.114882728399568	6.6230769230769235	4.972703355356603	4305	26	125	5	4.0	1.7527121840165316	154|596|1019|5290|6608	ADRB2|BCL2|CDK4|PIK3CA|SMO	-2.179057628088767	0	0.0
1	1	-3.7494788758928603	-2.587318062142982	R-HSA-2428928	M11	2	0.09169938891162444	Reactome Gene Sets	6	IRS-related events triggered by IGF1R		-4.656065395546058	5.403765690376569	5.867703575388136	4305	30	239	9	3.7656903765690375	1.2313692987799818	208|2260|2261|2263|2322|3480|5290|5291|5781	AKT2|FGFR1|FGFR3|FGFR2|FLT3|IGF1R|PIK3CA|PIK3CB|PTPN11	-3.2272681744187306	0	0.0
1	1	-3.7494788758928603	-2.587318062142982	R-HSA-9664407	M11	2	0.09169938891162444	Reactome Gene Sets	6	Parasite infection		-3.7494788758928603	6.888000000000001	5.595815231980731	4305	30	125	6	4.8	1.9119832635250757	25|695|5594|6714|6850|7525	ABL1|BTK|MAPK1|SRC|SYK|YES1	-2.687952843671119	0	0.0
1	1	-3.7494788758928603	-2.587318062142982	R-HSA-9664417	M11	2	0.09169938891162444	Reactome Gene Sets	6	Leishmania phagocytosis		-3.7494788758928603	6.888000000000001	5.595815231980731	4305	30	125	6	4.8	1.9119832635250757	25|695|5594|6714|6850|7525	ABL1|BTK|MAPK1|SRC|SYK|YES1	-2.687952843671119	0	0.0
1	1	-3.7494788758928603	-2.587318062142982	R-HSA-9664422	M11	2	0.09169938891162444	Reactome Gene Sets	6	FCGR3A-mediated phagocytosis		-3.7494788758928603	6.888000000000001	5.595815231980731	4305	30	125	6	4.8	1.9119832635250757	25|695|5594|6714|6850|7525	ABL1|BTK|MAPK1|SRC|SYK|YES1	-2.687952843671119	0	0.0
1	1	-2.1205046208939393	-3.074057034384437	WP3865	M11	2	0.09178372274410873	WikiPathways	27	Novel intracellular components of RIG-I-like receptor (RLR) pathway		-3.074057034384437	3.869228176609369	4.249402990581769	4305	43	207	8	3.864734299516908	1.3397260855411317	1147|1432|3551|5599|5600|5970|6300|7124	CHUK|MAPK14|IKBKB|MAPK8|MAPK11|RELA|MAPK12|TNF	-2.144821937025017	0	0.0
1	1	-9.22697262781632	-13.392556929736674	WP2586	M11	2	0.0920793752876572	WikiPathways	27	Aryl hydrocarbon receptor pathway		-13.495876722851644	8.555962343096235	11.638892512523718	4305	40	239	19	7.949790794979079	1.7498115927437183	196|1017|1545|1728|1956|2033|2099|3320|4023|4780|5594|5604|5743|5894|5970|5979|6714|7124|7422	AHR|CDK2|CYP1B1|NQO1|EGFR|EP300|ESR1|HSP90AA1|LPL|NFE2L2|MAPK1|MAP2K1|PTGS2|RAF1|RELA|RET|SRC|TNF|VEGFA	-11.004836677592971	0	0.0
1	1	-4.484605860254083	-3.086002004614829	GO:0046649	M11	2	0.09237064451121668	GO Biological Processes	19	lymphocyte activation	19_GO:0002376 immune system process	-4.484605860254083	3.033575129533679	4.998219451454076	4305	193	125	17	13.6	3.065994129152892	25|301|596|695|2322|2475|3615|3718|3932|5293|5294|5579|5580|5734|6097|6850|10461	ABL1|ANXA1|BCL2|BTK|FLT3|MTOR|IMPDH2|JAK3|LCK|PIK3CD|PIK3CG|PRKCB|PRKCD|PTGER4|RORC|SYK|MERTK	-3.2870551630834925	0	0.0
1	1	-3.268577076375991	-2.2489144131706857	GO:0002252	M11	2	0.09240274000758641	GO Biological Processes	19	immune effector process	19_GO:0002376 immune system process	-3.316599035374665	2.366612711113826	3.940880618541598	4305	137	239	18	7.531380753138075	1.7070079273016225	25|351|695|2147|2475|3569|3815|4067|5293|5294|5580|5581|5734|6097|6714|6850|7157|7525	ABL1|APP|BTK|F2|MTOR|IL6|KIT|LYN|PIK3CD|PIK3CG|PRKCD|PRKCE|PTGER4|RORC|SRC|SYK|TP53|YES1	-2.126944819050108	0	0.0
[truncated: 1,396 more rows]
