# Supplementary material for: Drug target prediction through deep learning functional representation of gene signatures
Source: Nat Commun. 2024 Feb 29;15:1853. doi: 10.1038/s41467-024-46089-y (PMC10904399; doi:10.1038/s41467-024-46089-y)
Supplement: Supplementary file 9 — Source Data [file 41467_2024_46089_MOESM9_ESM.zip › SourceData/SupplFig.7.Model_NCI60.csv]

NormalizedRank	Recall
0.00024372410431391665	0.0006954102920723226
0.00024372410431391665	0.0013908205841446453
0.00024372410431391665	0.002086230876216968
0.00024372410431391665	0.0027816411682892906
0.00024372410431391665	0.0034770514603616135
0.00024372410431391665	0.004172461752433936
0.00024372410431391665	0.004867872044506259
0.00024372410431391665	0.005563282336578581
0.00024372410431391665	0.006258692628650904
0.00024372410431391665	0.006954102920723227
0.00024372410431391665	0.0076495132127955496
0.00024372410431391665	0.008344923504867872
0.00024372410431391665	0.009040333796940195
0.00024372410431391665	0.009735744089012517
0.00024372410431391665	0.01043115438108484
0.00024372410431391665	0.011126564673157162
0.00024372410431391665	0.011821974965229486
0.00024372410431391665	0.012517385257301807
0.00024372410431391665	0.01321279554937413
0.00024372410431391665	0.013908205841446454
0.00024372410431391665	0.014603616133518776
0.00024372410431391665	0.015299026425591099
0.00024372410431391665	0.015994436717663423
0.00024372410431391665	0.016689847009735744
0.00024372410431391665	0.017385257301808066
0.00024372410431391665	0.01808066759388039
0.00024372410431391665	0.018776077885952713
0.00024372410431391665	0.019471488178025034
0.00024372410431391665	0.020166898470097356
0.00024372410431391665	0.02086230876216968
0.00024372410431391665	0.021557719054242003
0.00024372410431391665	0.022253129346314324
0.00024372410431391665	0.02294853963838665
0.00024372410431391665	0.02364394993045897
0.00024372410431391665	0.024339360222531293
0.00024372410431391665	0.025034770514603615
0.00024372410431391665	0.02573018080667594
0.00024378352023403217	0.02642559109874826
0.00024378352023403217	0.027121001390820583
0.00024378352023403217	0.027816411682892908
0.00024467824810374357	0.02851182197496523
0.00024467824810374357	0.02920723226703755
0.0002450379808870375	0.029902642559109873
0.00024685262898049864	0.030598052851182198
0.00024685262898049864	0.03129346314325452
0.00025258903763576663	0.031988873435326845
0.00025258903763576663	0.03268428372739916
0.00025258903763576663	0.03337969401947149
0.00025258903763576663	0.034075104311543813
0.00025258903763576663	0.03477051460361613
0.00025258903763576663	0.03546592489568846
0.00025258903763576663	0.03616133518776078
0.00025284450063211124	0.0368567454798331
0.00025284450063211124	0.037552155771905425
0.00025284450063211124	0.03824756606397774
0.00025284450063211124	0.03894297635605007
0.00025284450063211124	0.039638386648122394
0.00025284450063211124	0.04033379694019471
0.00025284450063211124	0.04102920723226704
0.00025284450063211124	0.04172461752433936
0.00025284450063211124	0.04242002781641168
0.00025284450063211124	0.043115438108484005
0.00025284450063211124	0.04381084840055633
0.00025284450063211124	0.04450625869262865
0.00025290844714213456	0.045201668984700974
0.0002543881963876876	0.0458970792767733
0.00026068821689259646	0.04659248956884562
0.0002639218791237794	0.04728789986091794
0.0002639218791237794	0.04798331015299027
0.0002639218791237794	0.048678720445062586
0.00026567481402763017	0.04937413073713491
0.00026567481402763017	0.05006954102920723
0.00026567481402763017	0.050764951321279554
0.00026567481402763017	0.05146036161335188
0.00026567481402763017	0.0521557719054242
0.00026567481402763017	0.05285118219749652
0.0002723311546840959	0.05354659248956885
0.0002760143527463428	0.054242002781641166
0.00030156815440289503	0.05493741307371349
0.00030395136778115504	0.055632823365785816
0.00030395136778115504	0.056328233657858134
0.0004874482086278333	0.05702364394993046
0.0004874482086278333	0.057719054242002785
0.0004874482086278333	0.0584144645340751
0.0004874482086278333	0.05910987482614743
0.0004937052579609973	0.059805285118219746
0.0005051780752715333	0.06050069541029207
0.0005056890012642225	0.061196105702364396
0.0005313496280552603	0.061891515994436715
0.00073117231294175	0.06258692628650904
0.00073117231294175	0.06328233657858136
0.00073117231294175	0.06397774687065369
0.00073117231294175	0.06467315716272601
0.00073117231294175	0.06536856745479833
0.0007688364941055869	0.06606397774687066
0.0008280430582390284	0.06675938803894298
0.0009587727708533077	0.0674547983310153
0.0009587727708533077	0.06815020862308763
0.0009587727708533077	0.06884561891515995
0.0009587727708533077	0.06954102920723226
0.0009587727708533077	0.0702364394993046
0.0009587727708533077	0.07093184979137691
0.0009748964172556666	0.07162726008344923
0.0009748964172556666	0.07232267037552156
0.0010460251046025104	0.07301808066759388
0.0010460251046025104	0.0737134909596662
0.0010601643254704478	0.07440890125173853
0.001287001287001287	0.07510431154381085
0.001287001287001287	0.07579972183588317
0.0014623446258835	0.07649513212795549
0.0014627011214041932	0.07719054242002782
0.0017060687301974165	0.07788595271210014
0.0017703591299949419	0.07858136300417246
0.0019497928345113332	0.07927677329624479
0.0019497928345113332	0.0799721835883171
0.0019583843329253367	0.08066759388038942
0.0021935169388252497	0.08136300417246176
0.002275600505689001	0.08205841446453407
0.0024509803921568627	0.08275382475660639
0.002680965147453083	0.08344923504867872
0.002680965147453083	0.08414464534075104
0.002781289506953224	0.08484005563282336
0.003168413356080916	0.08553546592489569
0.0036558615647087496	0.08623087621696801
0.0036558615647087496	0.08692628650904033
0.0038995856690226664	0.08762169680111266
0.0038995856690226664	0.08831710709318498
0.004143309773336583	0.0890125173852573
0.0042983565107458915	0.08970792767732963
0.004387033877650499	0.09040333796940195
0.004388103364212579	0.09109874826147427
0.004874482086278333	0.0917941585535466
0.004874482086278333	0.09248956884561892
0.0050568900126422255	0.09318497913769123
0.005106154259607632	0.09388038942976357
0.00511820619059225	0.09457579972183588
0.005738132498695879	0.0952712100139082
0.006062136903258399	0.09596662030598054
0.0060931026078479165	0.09666203059805285
0.006580550816475749	0.09735744089012517
0.006824274920789666	0.09805285118219749
0.0070679990251035826	0.09874826147426982
0.007311723129417499	0.09944367176634214
0.007325082091437232	0.10013908205841446
0.0073324905183312266	0.10083449235048679
0.008530343650987083	0.10152990264255911
0.008639842014317452	0.10222531293463143
0.009009009009009009	0.10292072322670376
0.00950524006824275	0.10361613351877608
0.00950524006824275	0.1043115438108484
0.00950524006824275	0.10500695410292073
0.009542451676045999	0.10570236439499305
0.009748964172556666	0.10639777468706536
0.009748964172556666	0.1070931849791377
0.0102364123811845	0.10778859527121001
0.010366624525916562	0.10848400556328233
0.010723860589812333	0.10917941585535466
0.010872313527180783	0.10987482614742698
0.011211308798440166	0.1105702364394993
0.01142712036566785	0.11126564673157163
0.011455032902754082	0.11196105702364395
0.011643291876157714	0.11265646731571627
0.011756061719324026	0.1133518776077886
0.012186205215695833	0.11404728789986092
0.012233912405187179	0.11474269819193324
0.012917377528637582	0.11543810848400557
0.013161101632951498	0.11613351877607789
0.01338721899469563	0.1168289290681502
0.013614404918752744	0.11752433936022254
0.01390644753476612	0.11821974965229486
0.015110894467462832	0.11891515994436717
0.015423514538558787	0.11961057023643949
0.016329514989032415	0.12030598052851182
0.016418287446324828	0.12100139082058414
0.016439049064238747	0.12169680111265646
0.016670876483960595	0.12239221140472879
0.01682106289614822	0.12308762169680111
0.01717605455923213	0.12378303198887343
0.017372155615365793	0.12447844228094576
0.017791859614915913	0.12517385257301808
0.018678496381041326	0.1258692628650904
0.01876675603217158	0.12656467315716272
0.01882845188284519	0.12726008344923506
0.018944177822682495	0.12795549374130738
0.0190104801364855	0.1286509040333797
0.01949792834511333	0.12934631432545202
0.019721871049304677	0.13004172461752433
0.019974715549936788	0.13073713490959665
0.020229100658055083	0.13143254520166897
0.02120399707531075	0.13212795549374132
0.02169144528393858	0.13282336578581364
0.02169144528393858	0.13351877607788595
0.022503160556257902	0.13421418636995827
0.022503160556257902	0.1349095966620306
0.022666341701194248	0.1356050069541029
0.023641238118449915	0.13630041724617525
0.02437835202340322	0.13699582753824757
0.02452591656131479	0.1376912378303199
0.02534730684864733	0.1383866481223922
0.027547537786445635	0.13908205841446453
0.02766798418972332	0.13977746870653684
0.028028271996100414	0.1404728789986092
0.02806573957016435	0.1411682892906815
0.02827199610041433	0.14186369958275383
0.02831858407079646	0.14255910987482615
0.029490616621983913	0.14325452016689846
0.030221788934925664	0.14394993045897078
0.03046551303923958	0.14464534075104313
0.03119668535218133	0.14534075104311545
0.031639501438159155	0.14603616133518776
0.032171581769437	0.14673157162726008
0.03286978508217446	0.1474269819193324
0.03308641975308642	0.14812239221140472
0.03387765049963441	0.14881780250347706
0.03412137460394833	0.14951321279554938
0.0342549547345241	0.1502086230876217
0.03435210911846426	0.15090403337969402
0.035096271021203995	0.15159944367176634
0.035827443334145746	0.15229485396383866
0.03586764334427886	0.15299026425591097
0.036397449521785336	0.15368567454798332
0.03676470588235294	0.15438108484005564
0.03680233975140142	0.15507649513212796
0.03785403050108933	0.15577190542420027
0.03875586274993829	0.1564673157162726
0.040455120101137804	0.1571627260083449
0.040458201316110165	0.15785813630041726
0.04070192542042408	0.15855354659248957
0.04167682183767975	0.1592489568845619
0.04247787610619469	0.1599443671766342
0.04295235744260676	0.16063977746870653
0.04303931987247609	0.16133518776077885
0.04338289056787716	0.1620305980528512
0.043870338776504994	0.1627260083449235
0.04411406288081891	0.16342141863699583
0.04436860068259386	0.16411682892906815
0.04538258575197889	0.16481223922114047
0.04597120484970952	0.16550764951321278
0.04677623261694058	0.16620305980528513
0.04728247623689983	0.16689847009735745
0.04738562091503268	0.16759388038942977
0.04747397816704747	0.16828929068150209
0.04850109675846941	0.1689847009735744
0.04874482086278333	0.16968011126564672
0.049232269071411164	0.17037552155771907
0.049475993175725076	0.17107093184979139
0.05020716548866683	0.1717663421418637
0.05045088959298075	0.17246175243393602
0.05132743362831858	0.17315716272600834
0.05166951011455033	0.17385257301808066
0.05191323421886425	0.17454798331015298
0.05203334175296792	0.17524339360222532
0.05203334175296792	0.17593880389429764
0.05240068242749208	0.17663421418636996
0.05241345685031692	0.17732962447844228
0.053375578844747744	0.1780250347705146
0.05361930294906166	0.1787204450625869
0.05361930294906166	0.17941585535465926
0.05437553101104503	0.18011126564673158
0.05605654399220083	0.1808066759388039
0.05605654399220083	0.18150208623087621
0.05776351518143668	0.18219749652294853
0.05800633682671216	0.18289290681502085
0.05809547865622632	0.1835883171070932
0.058722779544898455	0.18428372739916551
0.058981233243967826	0.18497913769123783
0.06093102607847916	0.18567454798331015
0.06171548117154812	0.18636995827538247
0.06190592249573483	0.1870653685674548
0.061921014139444175	0.18776077885952713
0.06239337070436266	0.18845618915159945
0.06336826712161833	0.18915159944367177
0.06365243748421319	0.1898470097357441
0.06385571533024616	0.1905424200278164
0.06385571533024616	0.19123783031988872
0.06516797171002779	0.19193324061196107
0.06702412868632708	0.1926286509040334
0.06725663716814159	0.1933240611961057
0.0675115768949549	0.19401947148817802
0.06799902510358274	0.19471488178025034
0.06824274920789666	0.19541029207232266
0.06927939317319848	0.19610570236439498
0.06970509383378017	0.19680111265646733
0.07019254204240799	0.19749652294853964
0.07026789635485288	0.19819193324061196
0.07057628839807058	0.19888734353268428
0.07067999025103583	0.1995827538247566
0.07097751957565042	0.20027816411682892
0.07097751957565042	0.20097357440890126
0.07202459376372419	0.20166898470097358
0.0721677559912854	0.2023643949930459
0.07384840360711674	0.20305980528511822
0.07433585181574458	0.20375521557719053
0.0745795759200585	0.20445062586926285
0.07482330002437242	0.2051460361613352
0.07482330002437242	0.20584144645340752
0.07726054106751158	0.20653685674547984
0.07805001262945188	0.20723226703755215
0.07847916158908116	0.20792767732962447
0.07993920972644376	0.2086230876216968
0.08124725516029864	0.20931849791376914
0.08158995815899582	0.21001390820584145
0.08268015170670039	0.21070931849791377
0.08269563070846704	0.2114047287899861
0.08294248333744754	0.2121001390820584
0.0833536436753595	0.21279554937413073
0.08360697145743874	0.21349095966620307
0.08457226419692908	0.2141863699582754
0.08530343650987082	0.2148817802503477
0.08627833292712649	0.21557719054242003
0.0865220570314404	0.21627260083449235
0.0877370417193426	0.21696801112656466
0.08822812576163783	0.21766342141863698
0.08847184986595175	0.21835883171070933
0.08871557397026567	0.21905424200278165
0.08922476840565578	0.21974965229485396
0.08960750431992101	0.22044506258692628
0.08969047038752133	0.2211404728789986
0.08989026383376138	0.22183588317107092
0.09042164270046307	0.22253129346314326
0.09046991655687307	0.22322670375521558
0.09115281501340483	0.2239221140472879
0.09115281501340483	0.22461752433936022
0.09238992109951642	0.22531293463143254
0.09261515963928832	0.22600834492350486
0.09281740010116338	0.2267037552155772
0.09304677623261694	0.22739916550764952
0.09329962073324906	0.22809457579972184
0.09352324643912927	0.22878998609179416
0.09420289855072464	0.22948539638386647
0.0945288753799392	0.2301808066759388
0.09480867657811358	0.23087621696801114
0.09610520991401113	0.23157162726008346
0.09619425636236283	0.23226703755215578
0.09627102120399708	0.2329624478442281
0.09678205753291078	0.2336578581363004
0.09726962457337884	0.23435326842837273
0.09773336582988057	0.23504867872044508
0.09822081403850841	0.2357440890125174
0.09926749179085628	0.2364394993045897
0.09941371399439204	0.23713490959666203
0.10043881033642126	0.23783031988873435
0.1032325338894682	0.23852573018080667
0.10431391664635632	0.23922114047287898
0.10431391664635632	0.23991655076495133
0.10472229018840225	0.24061196105702365
0.1055325371679259	0.24130737134909597
0.10576698575764651	0.24200278164116829
0.10601998537655374	0.2426981919332406
0.10735034099520081	0.24339360222531292
0.10772605410675115	0.24408901251738527
0.10796977821106507	0.24478442280945759
0.10814927646610815	0.2454798331015299
0.10861328618337965	0.24617524339360222
0.11016329514989033	0.24687065368567454
0.11065074335851816	0.24756606397774686
0.11071245515120451	0.2482614742698192
0.11165285226718674	0.24895688456189152
0.11217641418983701	0.24965229485396384
0.11235681208871558	0.25034770514603616
0.11281165144408788	0.2510431154381085
0.11357543261028516	0.2517385257301808
0.11381915671459908	0.2524339360222531
0.11505507955936352	0.25312934631432543
0.11552522544479649	0.25382475660639775
0.11619095731245264	0.2545201668984701
0.11619095731245264	0.25521557719054244
0.11656131479140329	0.25591098748261476
0.11664899257688228	0.2566063977746871
0.12039970753107482	0.2573018080667594
0.12161820480404552	0.2579972183588317
0.1216183280526444	0.25869262865090403
0.12326345036625411	0.25938803894297635
0.1233881163084703	0.26008344923504867
0.12472806381435823	0.260778859527121
0.1250609458800585	0.2614742698191933
0.12527418961735315	0.2621696801112656
0.12527418961735315	0.26286509040333794
0.1260053619302949	0.2635605006954103
0.12600929777342795	0.26425591098748263
0.1262945188178833	0.26495132127955495
0.128686327077748	0.26564673157162727
0.12882040919424098	0.2663421418636996
0.12882040919424098	0.2670375521557719
0.12920353982300886	0.2677329624478442
0.12941749939068975	0.26842837273991654
0.13087984401657324	0.26912378303198886
0.13136729222520108	0.2698191933240612
0.13136729222520108	0.2705146036161335
0.13177470775770456	0.2712100139082058
0.13250061229488122	0.2719054242002782
0.13278646500897207	0.2726008344923505
0.13282963685108456	0.2732962447844228
0.13285080551015643	0.27399165507649514
0.13350189633375473	0.27468706536856746
0.13404825737265416	0.2753824756606398
0.13495440729483282	0.2760778859527121
0.13551060199853765	0.2767732962447844
0.1357370095440085	0.27746870653685674
0.13648549841579333	0.27816411682892905
0.14087253229344382	0.27885952712100137
0.14209115281501342	0.2795549374130737
0.14306604923226907	0.28025034770514606
0.1435534974408969	0.2809457579972184
0.1435534974408969	0.2816411682892907
0.14379722154521082	0.282336578581363
0.1448495228774162	0.28303198887343534
0.1465777012483857	0.28372739916550765
0.14765811061127282	0.28442280945758
0.14846416382252559	0.2851182197496523
0.14852235412983075	0.2858136300417246
0.14892541087231354	0.2865090403337969
0.14943109987357775	0.28720445062586925
0.1508652205703144	0.28789986091794156
0.151389566065334	0.2885952712100139
0.15269670791501283	0.28929068150208626
0.1554993678887484	0.2899860917941586
0.1574074074074074	0.2906815020862309
0.1574841540711848	0.2913769123783032
0.15816197004315816	0.29207232267037553
0.1583531274742676	0.29276773296244785
0.15943442223305704	0.29346314325452016
0.15949203616013774	0.2941585535465925
0.1596392883256154	0.2948539638386648
0.1597977243994943	0.2955493741307371
0.16037046063855714	0.29624478442280944
0.16134535705581282	0.29694019471488176
0.1625639775773824	0.29763560500695413
0.1625639775773824	0.29833101529902645
0.16305142578601023	0.29902642559109877
0.16308470290771176	0.2997218358831711
0.1633085896076352	0.3004172461752434
0.16333754740834386	0.3011126564673157
0.163782598098952	0.30180806675938804
0.163782598098952	0.30250347705146036
0.16569840868906288	0.3031988873435327
0.16719473555934683	0.303894297635605
0.1678492781991681	0.3045897079276773
0.1680338713945488	0.30528511821974963
0.1684133560809164	0.30598052851182195
0.169631976602486	0.3066759388038943
0.17036314891542773	0.30737134909596664
0.17057516662552455	0.30806675938803896
0.17201313462995707	0.3087621696801113
0.17230313502838807	0.3094575799721836
0.1730441140628808	0.3101529902642559
0.17328783816719473	0.31084840055632823
0.17377528637582257	0.31154381084840055
0.1740190104801365	0.31223922114047287
0.17403110343125155	0.3129346314325452
0.17452480868921255	0.3136300417246175
0.17645625152327565	0.3143254520166898
0.17791859614915914	0.3150208623087622
0.17840604435778698	0.3157162726008345
0.1786151211157328	0.31641168289290683
0.18084328540092615	0.31710709318497915
0.1814454126089185	0.31780250347705147
0.1815744577138679	0.3184979137691238
0.18186410709775197	0.3191933240611961
0.18254935413112358	0.3198887343532684
0.1830368023397514	0.32058414464534074
0.1832098765432099	0.32127955493741306
0.184255422861321	0.3219749652294854
0.184255422861321	0.3226703755215577
0.1844991469656349	0.32336578581363007
0.18547404338289056	0.3240611961057024
0.18693638800877407	0.3247566063977747
0.18693638800877407	0.325452016689847
0.18693638800877407	0.32614742698191934
0.18771331058020477	0.32684283727399166
0.18815500853034364	0.327538247566064
0.18893222818137495	0.3282336578581363
0.18969181721572795	0.3289290681502086
0.18986107726054108	0.32962447844228093
0.18986107726054108	0.33031988873435325
0.18988621997471555	0.33101529902642557
0.1903765690376569	0.3317107093184979
0.1918238993710692	0.33240611961057026
0.19302949061662197	0.3331015299026426
0.1947355593468194	0.3337969401947149
0.19497928345113333	0.3344923504867872
0.19546673165976114	0.33518776077885953
0.19595417986838898	0.33588317107093185
0.19651427128062643	0.33657858136300417
0.19653314593581636	0.3372739916550765
0.19839142091152814	0.3379694019471488
0.19985376553741166	0.3386648122392211
0.20009748964172558	0.33936022253129344
0.20050568900126423	0.34005563282336576
0.2008286619546673	0.34075104311543813
0.20278128950695323	0.34144645340751045
0.2035096271021204	0.34214186369958277
0.20353982300884957	0.3428372739916551
0.20359561055335046	0.3435326842837274
0.2037037037037037	0.3442280945757997
0.20475785896346643	0.34492350486787204
0.20487179487179488	0.34561891515994436
0.2049719717280039	0.3463143254520167
0.20594686814525956	0.347009735744089
0.20657395701643488	0.3477051460361613
0.20687042182369286	0.34840055632823363
0.2091662603607996	0.34909596662030595
0.20964890123768629	0.3497913769123783
0.20986093552465235	0.35048678720445064
0.2098976109215017	0.35118219749652296
0.21137800252844502	0.3518776077885953
0.21153397151529302	0.3525730180806676
0.21166961353877242	0.3532684283727399
0.21179624664879357	0.35396383866481224
0.21259259259259258	0.35465924895688455
0.2134007585335019	0.3553546592489569
0.21390644753476612	0.3560500695410292
0.2141955039151301	0.3567454798331015
0.2154521082135023	0.3574408901251738
0.21618328052644406	0.3581363004172462
0.21668773704171934	0.3588317107093185
0.2181862506094588	0.35952712100139084
0.21921618204804044	0.36022253129346316
0.21925925925925926	0.3609179415855355
0.21983914209115282	0.3616133518776078
0.22008286619546674	0.3623087621696801
0.22081403850840847	0.36300417246175243
0.22081403850840847	0.36369958275382475
0.22098609355246523	0.36439499304589706
0.2210577626127224	0.3650904033379694
0.22192317103009543	0.3657858136300417
0.22203265902997807	0.3664812239221141
0.22203265902997807	0.3671766342141864
0.22203265902997807	0.3678720445062587
0.22300755544723372	0.36856745479833103
0.22300755544723372	0.36926286509040335
0.22306192101413944	0.36995827538247567
0.22373872776017548	0.370653685674548
0.2247787610619469	0.3713490959666203
0.22495734828174507	0.3720445062586926
0.2253094215711038	0.37273991655076494
0.22553729456384325	0.37343532684283726
0.22666341701194248	0.3741307371349096
0.2270543615676359	0.3748261474269819
0.22739524626317079	0.37552155771905427
0.22785515320334263	0.3762169680111266
0.22934438215939557	0.3769123783031989
0.23056300268096513	0.3776077885952712
0.23105045088959297	0.37830319888734354
0.23146562270614143	0.37899860917941586
0.2315378990982208	0.3796940194714882
0.23178471693323177	0.3803894297635605
0.2327565196197904	0.3810848400556328
0.23301424235349055	0.38178025034770513
0.23438685208596713	0.38247566063977745
0.23463969658659925	0.38317107093184977
0.23495003655861565	0.38386648122392214
0.23568120887155738	0.38456189151599446
0.2359249329758713	0.3852573018080668
0.2362379659343372	0.3859527121001391
0.23738727760175482	0.3866481223922114
0.23768628441525638	0.38734353268428373
0.23787472581038266	0.38803894297635605
0.23787763391723787	0.38873435326842837
0.23836217401901047	0.3894297635605007
0.2388496222276383	0.390125173852573
0.23890784982935154	0.3908205841446453
0.23909334633195223	0.39151599443671764
0.23970699671634252	0.39221140472878996
0.24104313916646355	0.39290681502086233
0.24171934260429837	0.39360222531293465
0.24173288900281978	0.39429763560500697
0.24226175968803315	0.3949930458970793
0.24250548379234707	0.3956884561891516
0.24491392801251957	0.3963838664812239
0.2461613453570558	0.39707927677329624
0.24689251766999756	0.39777468706536856
0.24840595111583422	0.3984700973574409
0.24857268335529206	0.3991655076495132
0.24930538014650164	0.3998609179415855
0.25079210333902024	0.40055632823365783
0.2520721599219893	0.4012517385257302
0.2534036012296882	0.4019471488178025
0.25347306848647333	0.40264255910987484
0.25396051669510117	0.40333796940194716
0.25435729847494554	0.4040333796940195
0.2556665854252986	0.4047287899860918
0.25641733370135245	0.4054242002781641
0.25664148184255425	0.40611961057023643
0.2569478303266699	0.40681502086230875
0.2571356403132104	0.40751043115438107
0.25735617039964864	0.4082058414464534
0.2582716049382716	0.4089012517385257
0.25845470254258207	0.4095966620305981
0.26029734340726296	0.4102920723226704
0.2617596880331465	0.4109874826147427
0.26200341213746037	0.41168289290681503
0.26223868748346124	0.41237830319888735
0.26273458445040215	0.41307371349095967
0.2637785183286337	0.413769123783032
0.26388546038015304	0.4144645340751043
0.2640078297039393	0.4151599443671766
0.26613965744400525	0.41585535465924894
0.26624525916561315	0.41655076495132126
0.2667340237433695	0.4172461752433936
0.2675310928817147	0.4179415855354659
0.2677015250544662	0.41863699582753827
0.26858396295393616	0.4193324061196106
0.2693151352668779	0.4200278164116829
0.2702907711757269	0.4207232267037552
0.27036561898652983	0.42141863699582754
0.27074483149249506	0.42211404728789986
0.27079646017699116	0.4228094575799722
0.27150865220570314	0.4235048678720445
0.27155499367888747	0.4242002781641168
0.2717523763100171	0.42489568845618914
0.271996100414331	0.42559109874826145
0.27297099683158665	0.42628650904033377
0.2735437516037978	0.42698191933240615
0.2754082378747258	0.42767732962447846
0.27589568608335363	0.4283727399165508
0.2759127664788042	0.4290681502086231
0.27737041719342603	0.4297635605006954
0.2775054466230937	0.43045897079276774
0.27804410354745923	0.43115438108484005
0.278100530436979	0.4318497913769124
0.2809182917798074	0.4325452016689847
0.2829329962073325	0.433240611961057
0.28345113331708505	0.4339360222531293
0.28357451129728356	0.43463143254520165
0.283694857421399	0.43532684283727396
0.28370663153271847	0.43602225312934634
0.2840078010726475	0.43671766342141866
0.2842515845928815	0.437413073713491
0.28515720204728245	0.4381084840055633
0.2863758225688521	0.4388038942976356
0.2867256637168142	0.43949930458970793
0.2871069948817938	0.44019471488178025
0.2872401847575058	0.44089012517385257
0.2873507189861077	0.4415855354659249
0.2874841972187105	0.4422809457579972
0.28759444309042165	0.4429763560500695
0.2885693395076773	0.44367176634214184
0.29033889731917045	0.4443671766342142
0.2905191323421886	0.44506258692628653
0.29109762266059686	0.44575799721835885
0.29148774943167466	0.44645340751043117
0.2917798074549494	0.4471488178025035
0.2924689251767	0.4478442280945758
0.2929563733853278	0.4485396383866481
0.2929563733853278	0.44923504867872044
0.29344382159395566	0.44993045897079276
0.2939312698025835	0.4506258692628651
0.2939312698025835	0.4513212795549374
0.2949061662198391	0.4520166898470097
0.29612478674140874	0.4527121001390821
0.296639322572109	0.4534075104311544
0.2978024753725688	0.4541029207232267
0.2985443559461686	0.45479833101529904
0.3000757767112907	0.45549374130737136
0.3013906447534766	0.4561891515994437
0.3014867170363149	0.456884561891516
0.3034134007585335	0.4575799721835883
0.30368023397514016	0.45827538247566063
0.3050131926121372	0.45897079276773295
0.30512755746400605	0.45966620305980527
0.30538630270533756	0.4603616133518776
0.30733609553984886	0.4610570236439499
0.30796460176991153	0.4617524339360223
0.30831099195710454	0.4624478442280946
0.31001706068730195	0.4631432545201669
0.3109987357774968	0.46383866481223923
0.3109987357774968	0.46453407510431155
0.3112356812088716	0.46522948539638387
0.31221057762612725	0.4659248956884562
0.3130180399804973	0.4666203059805285
0.31374939054119944	0.4673157162726008
0.3148915427735803	0.46801112656467314
0.3151352668778942	0.46870653685674546
0.31740010116337886	0.4694019471488178
0.317653009610521	0.47009735744089015
0.3180599561296612	0.47079276773296247
0.3185147764587017	0.4714881780250348
0.3190348525469169	0.4721835883171071
0.3200836820083682	0.4728789986091794
0.32016785978770673	0.47357440890125174
0.3203315455875183	0.47426981919332406
0.32098464538142824	0.4749652294853964
0.3212283694857421	0.4756606397774687
0.3221426808195507	0.476356050069541
0.3221476510067114	0.47705146036161333
0.32217573221757323	0.47774687065368565
0.32288242730720607	0.47844228094575797
0.3231781623202535	0.47913769123783034
0.32610285157202046	0.47983310152990266
0.32642225031605565	0.480528511821975
0.32785560344827586	0.4812239221140473
0.32793931731984827	0.4819193324061196
0.3302325581395349	0.48261474269819193
0.3305603131881576	0.48331015299026425
0.3324396782841823	0.48400556328233657
0.3324396782841823	0.4847009735744089
0.33251773917298755	0.4853963838664812
0.33292712649281014	0.4860917941585535
0.33392270775448346	0.48678720445062584
0.33463319522300755	0.4874826147426982
0.33593369088249636	0.48817802503477054
0.3365829880575189	0.48887343532684285
0.33754740834386854	0.48956884561891517
0.338016967126193	0.4902642559109875
0.3382890567877163	0.4909596662030598
0.33846931043192724	0.4916550764951321
0.33985808661609984	0.49235048678720444
0.3402388496222276	0.49304589707927676
0.342549547345241	0.4937413073713491
0.3426760906653668	0.4944367176634214
0.34279422559334477	0.4951321279554937
0.34285714285714286	0.4958275382475661
0.3429198147696807	0.4965229485396384
0.3437580107664701	0.4972183588317107
0.3442223305704534	0.49791376912378305
0.345011424219345	0.49860917941585536
0.34522003034901366	0.4993045897079277
0.3478151048244506	0.5
0.3502315378990982	0.5006954102920723
0.3504752620034121	0.5013908205841446
0.35071898610772606	0.502086230876217
0.3512064343163539	0.5027816411682893
0.35169388252498174	0.5034770514603616
0.3521271143003588	0.5041724617524339
0.35266877894223736	0.5048678720445062
0.3529864137400667	0.5055632823365785
0.3543748476724348	0.5062586926286509
0.3546185717767487	0.5069541029207232
0.35520722635494156	0.5076495132127955
0.3555934681940044	0.5083449235048678
0.35656836461126007	0.5090403337969402
0.3565950920245399	0.5097357440890126
0.35754326102851575	0.5104311543810849
0.35918766821629555	0.5111265646731572
0.359736777967341	0.5118219749652295
0.36290519132342186	0.5125173852573018
0.36354404671236357	0.5132127955493742
0.3644563627498781	0.5139082058414465
0.36465141612200436	0.5146036161335188
0.36536030341340076	0.5152990264255911
0.3669230769230769	0.5159944367176634
0.3670324538874621	0.5166898470097357
0.3672922252010724	0.5173852573018081
0.368510845722642	0.5180806675938804
0.36902231668437835	0.5187760778859527
0.3702928870292887	0.519471488178025
0.3709480867657811	0.5201668984700973
0.3716792590787229	0.5208623087621697
0.3719229831830368	0.521557719054242
0.37293729372937295	0.5222531293463143
0.373134328358209	0.5229485396383866
0.37387277601754815	0.5236439499304589
0.37387277601754815	0.5243393602225312
0.37411650012186204	0.5250347705146036
0.37411650012186204	0.5257301808066759
0.37496839443742097	0.5264255910987483
0.3752212389380531	0.5271210013908206
0.37704118937362907	0.527816411682893
0.3781082398829839	0.5285118219749653
0.38020960272971	0.5292072322670376
0.3811568577923718	0.5299026425591099
0.38177470775770456	0.5305980528511822
0.3831152801777339	0.5312934631432545
0.38410918839873265	0.5319888734353269
0.38410918839873265	0.5326842837273992
0.3844984802431611	0.5333796940194715
0.3848293299620733	0.5340751043115438
0.3848293299620733	0.5347705146036161
0.38605898123324395	0.5354659248956884
0.38710493046776234	0.5361613351877608
0.38761579717211114	0.5368567454798331
0.38781502324443357	0.5375521557719054
0.39075524122253097	0.5382475660639777
0.3909334633195223	0.53894297635605
0.39107332624867164	0.5396383866481224
0.39174352217830477	0.5403337969401947
0.39352148813341886	0.541029207232267
0.39702656592737023	0.5417246175243393
0.39706996716342513	0.5424200278164116
0.3972702900316841	0.5431154381084841
0.39800146234462586	0.5438108484005564
0.39800146234462586	0.5445062586926287
0.3999512551791372	0.545201668984701
0.40035407182599897	0.5458970792767733
0.4011698757007068	0.5465924895688457
0.4011698757007068	0.547287899860918
0.40164369034994696	0.5479833101529903
0.4020227560050569	0.5486787204450626
0.4026322203265903	0.5493741307371349
0.4027041357370095	0.5500695410292072
0.40346172598732327	0.5507649513212796
0.40843647385703463	0.5514603616133519
0.4085736967451707	0.5521557719054242
0.4086078639744952	0.5528511821974965
0.40947546531302875	0.5535465924895688
0.41067511576894955	0.5542420027816412
0.41248171623598245	0.5549374130737135
0.41298444828437425	0.5556328233657858
0.4135998050207165	0.5563282336578581
0.4143309773336583	0.5570236439499304
0.4145747014379722	0.5577190542420027
0.41481842554228615	0.5584144645340751
0.41594667983214023	0.5591098748261474
0.41652449427248356	0.5598052851182197
0.4173573866406631	0.5605006954102921
0.41944918352425054	0.5611961057023644
0.4209666121877189	0.5618915159944368
0.42154008997089176	0.5625869262865091
0.4216427004630758	0.5632823365785814
0.42275600505689004	0.5639777468706537
0.4232616940581542	0.564673157162726
0.4235918161151806	0.5653685674547984
0.424079941506215	0.5660639777468707
0.4245673897148428	0.566759388038943
0.4248111138191567	0.5674547983310153
0.4255422861320985	0.5681502086230876
0.42846697538386547	0.56884561891516
0.4316353887399464	0.5695410292072323
0.4322389533448531	0.5702364394993046
0.43243243243243246	0.5709318497913769
0.43364757070340826	0.5716272600834492
0.4340592121360411	0.5723226703755215
0.43456007799171337	0.5730180806675939
0.4348038020960273	0.5737134909596662
0.4348038020960273	0.5744089012517385
0.43666245259165615	0.5751043115438108
0.4374847672434804	0.5757997218358831
0.43870338776504997	0.5764951321279554
0.43894711186936386	0.5771905424200278
0.43900502778512834	0.5778859527121002
0.4391977659304392	0.5785813630041725
0.44007670182166825	0.5792767732962448
0.44158819037923136	0.5799721835883171
0.44429743318338183	0.5806675938803895
0.44482843742285855	0.5813630041724618
0.4450618843142208	0.5820584144645341
0.44531447335185653	0.5827538247566064
0.44601511089446744	0.5834492350486787
0.4465025591030953	0.5841446453407511
0.4469900073117231	0.5848400556328234
0.4481792717086835	0.5855354659248957
0.44820862783329274	0.586230876216968
0.4494272483548623	0.5869262865090403
0.45015842066780404	0.5876216968011126
0.4506188431422076	0.588317107093185
0.4513770411893736	0.5890125173852573
0.4528921444809295	0.5897079276773296
0.4532214268081955	0.5904033379694019
0.4538142822325128	0.5910987482614742
0.4538285423556347	0.5917941585535466
0.45782545099951244	0.5924895688456189
0.4582013161101633	0.5931849791376912
0.4582013161101633	0.5938803894297635
0.4589127686472819	0.5945757997218358
0.45967130214917823	0.5952712100139083
0.45992414664981035	0.5959666203059806
0.46017699115044247	0.5966620305980529
0.46185717767487205	0.5973574408901252
0.46185717767487205	0.5980528511821975
0.4621459694989107	0.5987482614742698
0.46380697050938335	0.5994436717663422
0.4648457258472433	0.6001390820584145
0.4650856389986825	0.6008344923504868
0.46519659936238045	0.6015299026425591
0.4678852500634679	0.6022253129346314
0.468711044627275	0.6029207232267038
0.4690265486725664	0.6036161335187761
0.47038752132585915	0.6043115438108484
0.47047514419115627	0.6050069541029207
0.47209359005605656	0.605702364394993
0.4725810382646844	0.6063977746870653
0.47306848647331223	0.6070931849791377
0.4752620034121375	0.60778859527121
0.47619047619047616	0.6084840055632823
0.47648062393370705	0.6091794158553546
0.47708434909800096	0.6098748261474269
0.479405313185474	0.6105702364394993
0.4804045512010114	0.6112656467315716
0.48111138191567143	0.6119610570236439
0.4818425542286132	0.6126564673157163
0.4820862783329271	0.6133518776077886
0.48427979527175236	0.614047287899861
0.48481856331769935	0.6147426981919333
0.4851390220517737	0.6154381084840056
0.48598130841121495	0.6161335187760779
0.48672566371681414	0.6168289290681502
0.4897597977243995	0.6175243393602226
0.494569335690831	0.6182197496522949
0.4950036558615647	0.6189151599443672
0.4957348281745065	0.6196105702364395
0.4963337547408344	0.6203059805285118
0.4969568668960042	0.6210013908205841
0.4974408969047039	0.6216968011126565
0.49804973183812773	0.6223922114047288
0.49816221514334724	0.6230876216968011
0.4995419847328244	0.6237830319888734
0.499878137947843	0.6244784422809457
0.5	0.625173852573018
0.5010967584694126	0.6258692628650904
0.5012189176011702	0.6265646731571627
0.5015842066780405	0.627260083449235
0.5039151300833544	0.6279554937413073
0.504424778761062	0.6286509040333796
0.5047526200341214	0.6293463143254521
0.5071898610772605	0.6300417246175244
0.5074626865671642	0.6307371349095967
0.5086522057031441	0.631432545201669
0.5102402022756005	0.6321279554937413
0.5106019985376554	0.6328233657858137
0.5134564643799472	0.633518776077886
0.513527180783818	0.6342141863699583
0.5142578601023641	0.6349095966620306
0.514313677514069	0.6356050069541029
0.514501584206678	0.6363004172461753
0.515358361774744	0.6369958275382476
0.5155342258145996	0.6376912378303199
0.5160875160875161	0.6383866481223922
0.5186960690316395	0.6390820584144645
0.5188178833038646	0.6397774687065368
0.5188886180843285	0.6404728789986092
0.5189840944073884	0.6411682892906815
0.5195756504167719	0.6418636995827538
0.5203509627102121	0.6425591098748261
0.5223166843783209	0.6432545201668984
0.522915650901999	0.6439499304589708
0.5243994943109987	0.6446453407510431
0.5248659190638713	0.6453407510431154
0.5249817206921764	0.6460361613351877
0.5276626858396295	0.6467315716272601
0.5283938581525713	0.6474269819193325
0.5288813063611991	0.6481223922114048
0.5303436509870826	0.6488178025034771
0.5313185474043383	0.6495132127955494
0.5327102803738317	0.6502086230876217
0.5332683402388496	0.650904033379694
0.5342432366561053	0.6515994436717664
0.5359493053863027	0.6522948539638387
0.5371921807565372	0.652990264255911
0.5378027893320284	0.6536856745479833
0.5388739946380697	0.6543810848400556
0.5393415830025683	0.655076495132128
0.5417728688756727	0.6557719054242003
0.5422861320984645	0.6564673157162726
0.5425298562027785	0.6571627260083449
0.5427735803070923	0.6578581363004172
0.5431496830814238	0.6585535465924895
0.5442359249329759	0.6592489568845619
0.5458449103308917	0.6599443671766342
0.546673165976115	0.6606397774687065
0.546916890080429	0.6613351877607788
0.5480526049570056	0.6620305980528511
0.5492055356227575	0.6627260083449235
0.5502092050209205	0.6634214186369958
0.5541962319549792	0.6641168289290682
0.5542286132098464	0.6648122392211405
0.5547408343868521	0.6655076495132128
0.5549597855227882	0.6662030598052852
0.555439330543933	0.6668984700973575
0.5559947299077734	0.6675938803894298
0.5625320348539211	0.6682892906815021
0.563590391908976	0.6689847009735744
0.564221301486717	0.6696801112656467
0.5664148184255423	0.6703755215577191
0.567389714842798	0.6710709318497914
0.567389714842798	0.6717663421418637
0.5689001264222503	0.672461752433936
0.5694058154235145	0.6731571627260083
0.5701643489254109	0.6738525730180807
0.570417193426043	0.674547983310153
0.5735562310030395	0.6752433936022253
0.5744906059804181	0.6759388038942976
0.5747014379722154	0.6766342141863699
0.576163782598099	0.6773296244784422
0.5763598326359832	0.6780250347705146
0.5769911504424778	0.6787204450625869
0.5771414465564059	0.6794158553546592
0.5776261272239824	0.6801112656467315
0.5781135754326103	0.6808066759388038
0.5795195954487989	0.6815020862308763
0.5808823529411765	0.6821974965229486
0.5819060166886254	0.6828929068150209
0.5820131611016329	0.6835883171070932
0.5835651074589128	0.6842837273991655
0.5847810129679472	0.6849791376912379
0.5857142857142857	0.6856745479833102
0.5858692775866632	0.6863699582753825
0.5865117453902501	0.6870653685674548
0.5868876431879113	0.6877607788595271
0.5893093410955279	0.6884561891515995
0.5896333754740835	0.6891515994436718
0.5898011545862732	0.6898470097357441
0.5912087912087912	0.6905424200278164
0.5912746770655618	0.6912378303198887
0.5923669018601668	0.691933240611961
0.5924146649810367	0.6926286509040334
0.5932244699000732	0.6933240611961057
0.593324549846289	0.694019471488178
0.5938368274816873	0.6947148817802503
0.5944391179290508	0.6954102920723226
0.596392883256154	0.696105702364395
0.596636607360468	0.6968011126564673
0.5982742090124641	0.6974965229485396
0.5986176252777092	0.6981919332406119
0.5993723849372385	0.6988873435326843
0.5994943109987357	0.6995827538247567
0.6005056890012642	0.700278164116829
0.6007799171338045	0.7009735744089013
0.6009093205354887	0.7016689847009736
0.6015110894467462	0.7023643949930459
0.6028141199703777	0.7030598052851182
0.6034255599472991	0.7037552155771906
0.6050568900126422	0.7044506258692629
0.6063211125158028	0.7051460361613352
0.6065169094050852	0.7058414464534075
0.6074790794979079	0.7065368567454798
0.6078479161589081	0.7072322670375522
0.6078479161589081	0.7079276773296245
0.608335364367536	0.7086230876216968
0.608335364367536	0.7093184979137691
0.6096880547806239	0.7100139082058414
0.6100303951367781	0.7107093184979137
0.6112600536193029	0.7114047287899861
0.6115037777236169	0.7121001390820584
0.613941018766756	0.7127955493741307
0.6141847428710699	0.713490959666203
0.6144284669753839	0.7141863699582753
0.6146721910796977	0.7148817802503477
0.6149159151840117	0.7155771905424201
0.6150543066430917	0.7162726008344924
0.6168300653594772	0.7169680111265647
0.6177201214463152	0.717663421418637
0.6183280526444065	0.7183588317107094
0.6192592592592593	0.7190542420027817
0.6197903972702901	0.719749652294854
0.6200938039990126	0.7204450625869263
0.6203259827420902	0.7211404728789986
0.6214917825537295	0.721835883171071
0.6219839142091153	0.7225312934631433
0.6232025347306849	0.7232267037552156
0.624400101035615	0.7239221140472879
0.6244211552522545	0.7246175243393602
0.6246648793565683	0.7253129346314325
0.6249086034608823	0.7260083449235049
0.6254589963280294	0.7267037552155772
0.6255485129205266	0.7273991655076495
0.6261272239824519	0.7280945757997218
0.6270187131504742	0.7287899860917941
0.6280159287889435	0.7294853963838664
0.6283207409212771	0.7301808066759388
0.6283207409212771	0.7308762169680111
0.6284333672431333	0.7315716272600834
0.628564465025591	0.7322670375521557
0.628808189129905	0.7329624478442281
0.6295393614428467	0.7336578581363005
0.6307579819644162	0.7343532684283728
0.6310017060687302	0.7350486787204451
0.6310935441370223	0.7357440890125174
0.6316055625790139	0.7364394993045897
0.6322203265902998	0.7371349095966621
0.6327077747989276	0.7378303198887344
0.6336283185840708	0.7385257301808067
0.6353887399463807	0.739221140472879
0.6384690394929303	0.7399165507649513
0.6386852085967131	0.7406119610570236
0.6390446015110894	0.741307371349096
0.6394441735738664	0.7420027816411683
0.6400194979283451	0.7426981919332406
0.640960809102402	0.7433936022253129
0.6410256410256411	0.7440890125173852
0.641569982720316	0.7447844228094576
0.6424567389714843	0.7454798331015299
0.643187911284426	0.7461752433936022
0.6435448037521599	0.7468706536856745
0.6439190835973678	0.7475660639777468
0.6441020459712048	0.7482614742698191
0.6456251523275652	0.7489568845618915
0.6464435146443515	0.7496522948539638
0.6466000487448209	0.7503477051460362
0.6468805253851982	0.7510431154381085
0.6477821695213	0.7517385257301809
0.6495247379965878	0.7524339360222532
0.6527895780232229	0.7531293463143255
0.6531961792799412	0.7538247566063978
0.6559823831661366	0.7545201668984701
0.6561342878301654	0.7552155771905424
0.6582988057518888	0.7559109874826148
0.6585425298562028	0.7566063977746871
0.6589958158995816	0.7573018080667594
0.6610255114928012	0.7579972183588317
0.663470757430489	0.758692628650904
0.6650414431984398	0.7593880389429764
0.6663417011942481	0.7600834492350487
0.6675094816687737	0.760778859527121
0.6678154825026511	0.7614742698191933
0.6687789422373873	0.7621696801112656
0.6691083606971457	0.7628650904033379
0.669510114550329	0.7635605006954103
0.6699171136031205	0.7642559109874826
0.6712161832805265	0.7649513212795549
0.6714599073848404	0.7656467315716272
0.6714599073848404	0.7663421418636995
0.6716417910447762	0.7670375521557719
0.6716833890746934	0.7677329624478443
0.6726205040371911	0.7684283727399166
0.674759736975215	0.7691237830319889
0.6767800342549547	0.7698191933240612
0.6782481037435772	0.7705146036161336
0.6792590787228857	0.7712100139082059
0.683944374209861	0.7719054242002782
0.684120381698067	0.7726008344923505
0.685021470068199	0.7732962447844228
0.6850316918576305	0.7739916550764951
0.6851084572264197	0.7746870653685675
0.6853962364166446	0.7753824756606398
0.6855959054350476	0.7760778859527121
0.68621997471555	0.7767732962447844
0.6862844152563778	0.7774687065368567
0.6872188409632178	0.778164116828929
0.6873350923482849	0.7788595271210014
0.6882457476516882	0.7795549374130737
0.6882768705825006	0.780250347705146
0.6882768705825006	0.7809457579972183
0.6884205180294566	0.7816411682892906
0.6904703875213258	0.782336578581363
0.6914225941422594	0.7830319888734353
0.6919279190323377	0.7837273991655076
0.6919327321472094	0.7844228094575799
0.6931043192725436	0.7851182197496523
0.6943784639746635	0.7858136300417247
0.6951011455032903	0.786509040333797
0.695575221238938	0.7872044506258693
0.6960809102402022	0.7878998609179416
0.6963197660248599	0.7885952712100139
0.6965634901291737	0.7892906815020863
0.6973451327433628	0.7899860917941586
0.6994881793809408	0.7906815020862309
0.7002193516938825	0.7913769123783032
0.7004630757981964	0.7920723226703755
0.7009345794392523	0.7927677329624478
0.7011942481111382	0.7934631432545202
0.7018020241915577	0.7941585535465925
0.7019254204240799	0.7948539638386648
0.7026565927370217	0.7955493741307371
0.7026565927370217	0.7962447844228094
0.7029077117572693	0.7969401947148818
0.7031605562579014	0.7976356050069541
0.7055812819887887	0.7983310152990264
0.7057628839807057	0.7990264255910987
0.7065561784060443	0.799721835883171
0.7072873507189861	0.8004172461752433
0.7079646017699115	0.8011126564673157
0.7083448849459385	0.8018080667593881
0.7092371435534974	0.8025034770514604
0.7099873577749684	0.8031988873435327
0.7116743845966366	0.803894297635605
0.7121481105757038	0.8045897079276774
0.7123635440467123	0.8052851182197497
0.715533209843874	0.805980528511822
0.7158176943699732	0.8066759388038943
0.7160614184742871	0.8073713490959666
0.716305142578601	0.808066759388039
0.7168600345593681	0.8087621696801113
0.7172800389958567	0.8094575799721836
0.7181467181467182	0.8101529902642559
0.7201011378002529	0.8108484005563282
0.7201958384332925	0.8115438108484005
0.7209359005605654	0.8122392211404729
0.7214233487691932	0.8129346314325452
0.7235135796427697	0.8136300417246175
0.7243480380209603	0.8143254520166898
0.7267852790640994	0.8150208623087621
0.7289787960029247	0.8157162726008345
0.7292225201072386	0.8164116828929068
0.7297099683158664	0.8171070931849791
0.730928588837436	0.8178025034770514
0.7309306344112565	0.8184979137691237
0.7332490518331226	0.8191933240611962
0.7335018963337547	0.8198887343532685
0.7346504559270517	0.8205841446453408
0.7358030709237143	0.8212795549374131
0.7360562143170839	0.8219749652294854
0.7372343361854816	0.8226703755215578
0.7384202827888835	0.8233657858136301
0.7385754403880521	0.8240611961057024
0.7403963787619281	0.8247566063977747
0.7406775530099927	0.825452016689847
0.7408436473857034	0.8261474269819193
0.7413400758533502	0.8268428372739917
0.7427921092564491	0.827538247566064
0.7453902500631473	0.8282336578581363
0.7461480171760546	0.8289290681502086
0.7484149125031702	0.8296244784422809
0.748926496590048	0.8303198887343533
0.7492078966609798	0.8310152990264256
0.7506953223767383	0.8317107093184979
0.7511997979287699	0.8324061196105702
0.7519063180827886	0.8331015299026425
0.7521786492374728	0.8337969401947148
0.7540224280838616	0.8344923504867872
0.7553690446803258	0.8351877607788595
0.7559726962457338	0.8358831710709318
0.7560321715817694	0.8365785813630042
0.7567633438947112	0.8372739916550765
0.757494516207653	0.8379694019471489
0.7577671129072998	0.8386648122392212
0.7587131367292225	0.8393602225312935
0.7596104561763198	0.8400556328233658
0.7596880331464781	0.8407510431154381
0.760175481355106	0.8414464534075105
0.7607486090035407	0.8421418636995828
0.7618815500853034	0.8428372739916551
0.7637170207798272	0.8435326842837274
0.764081838848194	0.8442280945757997
0.7643187911284426	0.844923504867872
0.7645870169234655	0.8456189151599444
0.7646025472112429	0.8463143254520167
0.765781135754326	0.847009735744089
0.7662685839629539	0.8477051460361613
0.7665299846232702	0.8484005563282336
0.7668773704171934	0.849095966620306
0.7679746526931513	0.8497913769123783
0.7679746526931513	0.8504867872044506
0.7706700379266751	0.8511821974965229
0.772644376899696	0.8518776077885952
0.7728491347794297	0.8525730180806675
0.7757738240311967	0.8532684283727399
0.776963879767618	0.8539638386648123
0.7787610619469026	0.8546592489568846
0.7824123273113709	0.8553546592489569
0.786497684621009	0.8560500695410292
0.786497684621009	0.8567454798331016
0.7895411432965906	0.8574408901251739
0.7897489539748954	0.8581363004172462
0.790074659639877	0.8588317107093185
0.7907108467856131	0.8595271210013908
0.790897597977244	0.8602225312934632
0.7913721667072874	0.8609179415855355
0.7918596149159152	0.8616133518776078
0.7928023286583752	0.8623087621696801
0.7934260429835651	0.8630041724617524
0.7938563087077939	0.8636995827538247
0.7940029254022428	0.8643949930458971
0.7955010224948875	0.8650904033379694
0.7959544879898862	0.8657858136300417
0.7969778211065074	0.866481223922114
0.7979527175237631	0.8671766342141863
0.7979772439949431	0.8678720445062587
0.7981813589290225	0.868567454798331
0.7996449404007101	0.8692628650904033
0.8003899585669023	0.8699582753824756
0.8010765842916565	0.8706536856745479
0.8017699115044248	0.8713490959666204
0.804045820131611	0.8720445062586927
0.8045332683402389	0.872739916550765
0.8057518888618085	0.8734353268428373
0.8065739570164349	0.8741307371349096
0.8079171094580234	0.874826147426982
0.8106541540160088	0.8755215577190543
0.8108244815376834	0.8762169680111266
0.8108700950524007	0.8769123783031989
0.8118836915297092	0.8776077885952712
0.8128198878869121	0.8783031988873435
0.8166877370417194	0.8789986091794159
0.8179953857985132	0.8796940194714882
0.8191567145990738	0.8803894297635605
0.8250860015877216	0.8810848400556328
0.8262247136241774	0.8817802503477051
0.82670945445569	0.8824756606397774
0.8281745064586887	0.8831710709318498
0.8291494028759444	0.8838664812239221
0.83	0.8845618915159944
0.8303413400758534	0.8852573018080667
0.8305127557464006	0.885952712100139
0.8342570599102666	0.8866481223922114
0.8353315390261806	0.8873435326842837
0.8363223036120232	0.8880389429763561
0.8387654320987654	0.8887343532684284
0.839385815257129	0.8894297635605007
0.8406044357786985	0.8901251738525731
0.8408481598830124	0.8908205841446454
0.8424778761061947	0.8915159944367177
0.8425542286132098	0.89221140472879
0.8428896185905532	0.8929068150208623
0.844048884165781	0.8936022253129347
0.8452351937606629	0.894297635605007
0.8464538142822325	0.8949930458970793
0.8466615892358467	0.8956884561891516
0.8520594686814525	0.8963838664812239
0.8520987654320987	0.8970792767732962
0.8524880020207123	0.8977746870653686
0.8534861043393467	0.8984700973574409
0.8545087143217984	0.8991655076495132
0.854614412136536	0.8998609179415855
0.8550138923970699	0.9005563282336578
0.856690226663417	0.9012517385257302
0.8584070796460177	0.9019471488178025
0.8613861386138614	0.9026425591098748
0.8617985787797109	0.9033379694019471
0.8618084328540092	0.9040333796940194
0.8625060945880059	0.9047287899860917
0.8627833292712649	0.9054242002781642
0.8630270533755788	0.9061196105702365
0.8634676564156946	0.9068150208623088
0.8634904961737843	0.9075104311543811
0.8635145015842067	0.9082058414464534
0.8649376070467335	0.9089012517385258
0.8670037926675095	0.9095966620305981
0.8700980392156863	0.9102920723226704
0.8704023697852382	0.9109874826147427
0.870516717325228	0.911682892906815
0.8711873638344226	0.9123783031988874
0.8717320261437909	0.9130737134909597
0.8718605843157355	0.913769123783032
0.8737509139653912	0.9144645340751043
0.8776504996344139	0.9151599443671766
0.8781416603198782	0.9158553546592489
0.8782520838595606	0.9165507649513213
0.8788691201559834	0.9172461752433936
0.8796002924689251	0.9179415855354659
0.8798440165732391	0.9186369958275382
0.8817938094077504	0.9193324061196105
0.8822935084617327	0.9200278164116829
0.8827401267674305	0.9207232267037552
0.8829991760505356	0.9214186369958275
0.8854496709724592	0.9221140472878998
0.8861808432854009	0.9228094575799722
0.8869810353664788	0.9235048678720446
0.8878869120155983	0.9242002781641169
0.8898367048501097	0.9248956884561892
0.8900804289544236	0.9255910987482615
0.8901161144151798	0.9262865090403338
0.8905678771630514	0.9269819193324061
0.8905813658288906	0.9276773296244785
0.8910553253716793	0.9283727399165508
0.8926191063934831	0.9290681502086231
0.8950695322376738	0.9297635605006954
0.8954749933844932	0.9304589707927677
0.8962962962962963	0.93115438108484
0.8975979772439949	0.9318497913769124
0.8988298391028766	0.9325452016689847
0.8989643849456933	0.933240611961057
0.9003168413356081	0.9339360222531293
0.9007362274689007	0.9346314325452016
0.9053095179838513	0.935326842837274
0.906409943943456	0.9360222531293463
0.9077117572692794	0.9367176634214186
0.9125158027812895	0.9374130737134909
0.9134779429685596	0.9381084840055632
0.9153413261561048	0.9388038942976356
0.9175726927939317	0.9394993045897079
0.9192721681189133	0.9401947148817803
0.9207635983263598	0.9408901251738526
0.9207896660979771	0.9415855354659249
0.921045950748921	0.9422809457579973
0.9218710493046777	0.9429763560500696
0.9222520107238605	0.9436717663421419
0.925	0.9443671766342142
0.9250664732898235	0.9450625869262865
0.9251124636147129	0.9457579972183588
0.9256973586768699	0.9464534075104312
0.9257322175732218	0.9471488178025035
0.9294001481115773	0.9478442280945758
0.9307206068268015	0.9485396383866481
0.9309734513274336	0.9492350486787204
0.9310260784791616	0.9499304589707928
0.9327433628318584	0.9506258692628651
0.9341004184100419	0.9513212795549374
0.9343741730616565	0.9520166898470097
0.9378002528445006	0.952712100139082
0.9408479309469409	0.9534075104311543
0.9422373872776018	0.9541029207232267
0.9424686192468619	0.954798331015299
0.9433465085638999	0.9554937413073713
0.9454882243979889	0.9561891515994436
0.9456384323640961	0.9568845618915159
0.946652719665272	0.9575799721835884
0.9491929081767664	0.9582753824756607
0.9497221487165917	0.958970792767733
0.9499867689865044	0.9596662030598053
0.950172276702889	0.9603616133518776
0.950524006824275	0.96105702364395
0.9510114550329027	0.9617524339360223
0.9510381953345296	0.9624478442280946
0.9515537068754588	0.9631432545201669
0.9520080828492044	0.9638386648122392
0.9541143296590617	0.9645340751043116
0.9542813841879263	0.9652294853963839
0.9549936788874842	0.9659248956884562
0.9552791743847578	0.9666203059805285
0.9556523968213279	0.9673157162726008
0.9566171094321229	0.9680111265646731
0.956763590391909	0.9687065368567455
0.959054350475262	0.9694019471488178
0.9592050209205021	0.9700973574408901
0.9592881521209167	0.9707927677329624
0.9604144527098831	0.9714881780250347
0.9622227638313429	0.972183588317107
0.9624784003949642	0.9728789986091794
0.9626906318082789	0.9735744089012517
0.9629105322763307	0.9742698191933241
0.9629539361442847	0.9749652294853964
0.9631976602485985	0.9756606397774688
0.9661223495003656	0.9763560500695411
0.9679471494984095	0.9770514603616134
0.9692907628564466	0.9777468706536857
0.9696652719665272	0.978442280945758
0.9740641057010032	0.9791376912378303
0.9748846745258841	0.9798331015299027
0.9755321751896256	0.980528511821975
0.9756275895686083	0.9812239221140473
0.9763587618815501	0.9819193324061196
0.9767555664301444	0.9826147426981919
0.9775773824031196	0.9833101529902643
0.9787706739076771	0.9840055632823366
0.9817995385798514	0.9847009735744089
0.9822081403850841	0.9853963838664812
0.9841025641025641	0.9860917941585535
0.9843394796665824	0.9867872044506258
0.9846596356663471	0.9874826147426982
0.9851328296368511	0.9881780250347705
0.9856202778454789	0.9888734353268428
0.9863514501584206	0.9895688456189151
0.9866557734204793	0.9902642559109874
0.9871049304677624	0.9909596662030598
0.9878137947843042	0.9916550764951322
0.988128315231119	0.9923504867872045
0.9881510738089361	0.9930458970792768
0.9916387959866221	0.9937413073713491
0.9931198729822704	0.9944367176634215
0.995	0.9951321279554938
0.995448798988622	0.9958275382475661
0.99581589958159	0.9965229485396384
0.9959544879898862	0.9972183588317107
0.9961548320943348	0.997913769123783
0.9961649089165868	0.9986091794158554
0.9968315866439191	0.9993045897079277
0.9994943109987358	1.0
