# Supplementary material for: Drug target prediction through deep learning functional representation of gene signatures
Source: Nat Commun. 2024 Feb 29;15:1853. doi: 10.1038/s41467-024-46089-y (PMC10904399; doi:10.1038/s41467-024-46089-y)
Supplement: Supplementary file 9 — Source Data [file 41467_2024_46089_MOESM9_ESM.zip › SourceData/SupplFig.8.Model_LQ_nb.csv]

NormalizedRank	Recall
0.00024172105390379503	0.0006954102920723226
0.00024372410431391665	0.0013908205841446453
0.00024372410431391665	0.002086230876216968
0.00024372410431391665	0.0027816411682892906
0.00024372410431391665	0.0034770514603616135
0.00024372410431391665	0.004172461752433936
0.00024372410431391665	0.004867872044506259
0.00024372410431391665	0.005563282336578581
0.00024372410431391665	0.006258692628650904
0.00024372410431391665	0.006954102920723227
0.00024372410431391665	0.0076495132127955496
0.00024372410431391665	0.008344923504867872
0.00024372410431391665	0.009040333796940195
0.00024372410431391665	0.009735744089012517
0.00024372410431391665	0.01043115438108484
0.00024372410431391665	0.011126564673157162
0.00024372410431391665	0.011821974965229486
0.00024372410431391665	0.012517385257301807
0.00024372410431391665	0.01321279554937413
0.00024372410431391665	0.013908205841446454
0.00024372410431391665	0.014603616133518776
0.00024372410431391665	0.015299026425591099
0.00024372410431391665	0.015994436717663423
0.00024372410431391665	0.016689847009735744
0.00024372410431391665	0.017385257301808066
0.00024372410431391665	0.01808066759388039
0.00024372410431391665	0.018776077885952713
0.00024372410431391665	0.019471488178025034
0.00024372410431391665	0.020166898470097356
0.00024372410431391665	0.02086230876216968
0.00024372410431391665	0.021557719054242003
0.00024372410431391665	0.022253129346314324
0.00024372410431391665	0.02294853963838665
0.00024372410431391665	0.02364394993045897
0.00024372410431391665	0.024339360222531293
0.00024372410431391665	0.025034770514603615
0.00024372410431391665	0.02573018080667594
0.00024372410431391665	0.02642559109874826
0.00024372410431391665	0.027121001390820583
0.00024372410431391665	0.027816411682892908
0.00024372410431391665	0.02851182197496523
0.00024372410431391665	0.02920723226703755
0.00024372410431391665	0.029902642559109873
0.00024372410431391665	0.030598052851182198
0.00024372410431391665	0.03129346314325452
0.00024372410431391665	0.031988873435326845
0.00024372410431391665	0.03268428372739916
0.00024372410431391665	0.03337969401947149
0.00024372410431391665	0.034075104311543813
0.00024372410431391665	0.03477051460361613
0.00024372410431391665	0.03546592489568846
0.00024372410431391665	0.03616133518776078
0.00024372410431391665	0.0368567454798331
0.00024372410431391665	0.037552155771905425
0.00024372410431391665	0.03824756606397774
0.00024372410431391665	0.03894297635605007
0.00024372410431391665	0.039638386648122394
0.00024372410431391665	0.04033379694019471
0.00024372410431391665	0.04102920723226704
0.00024372410431391665	0.04172461752433936
0.00024372410431391665	0.04242002781641168
0.00024372410431391665	0.043115438108484005
0.00024372410431391665	0.04381084840055633
0.00024372410431391665	0.04450625869262865
0.00024372410431391665	0.045201668984700974
0.00024372410431391665	0.0458970792767733
0.00024372410431391665	0.04659248956884562
0.00024372410431391665	0.04728789986091794
0.00024372410431391665	0.04798331015299027
0.00024372410431391665	0.048678720445062586
0.00024372410431391665	0.04937413073713491
0.00024372410431391665	0.05006954102920723
0.00024372410431391665	0.050764951321279554
0.00024372410431391665	0.05146036161335188
0.00024372410431391665	0.0521557719054242
0.00024372410431391665	0.05285118219749652
0.00024372410431391665	0.05354659248956885
0.00024372410431391665	0.054242002781641166
0.00024372410431391665	0.05493741307371349
0.00024372410431391665	0.055632823365785816
0.00024378352023403217	0.056328233657858134
0.00024378352023403217	0.05702364394993046
0.00024378352023403217	0.057719054242002785
0.00024378352023403217	0.0584144645340751
0.00024378352023403217	0.05910987482614743
0.00024378352023403217	0.059805285118219746
0.00024378352023403217	0.06050069541029207
0.00024467824810374357	0.061196105702364396
0.00024467824810374357	0.061891515994436715
0.00024685262898049864	0.06258692628650904
0.00024685262898049864	0.06328233657858136
0.00024685262898049864	0.06397774687065369
0.00024685262898049864	0.06467315716272601
0.00024685262898049864	0.06536856745479833
0.00024685262898049864	0.06606397774687066
0.0002469135802469136	0.06675938803894298
0.00025258903763576663	0.0674547983310153
0.00025258903763576663	0.06815020862308763
0.00025258903763576663	0.06884561891515995
0.00025258903763576663	0.06954102920723226
0.00025258903763576663	0.0702364394993046
0.00025258903763576663	0.07093184979137691
0.00025258903763576663	0.07162726008344923
0.00025258903763576663	0.07232267037552156
0.00025258903763576663	0.07301808066759388
0.00025258903763576663	0.0737134909596662
0.00025258903763576663	0.07440890125173853
0.00025258903763576663	0.07510431154381085
0.00025258903763576663	0.07579972183588317
0.00025258903763576663	0.07649513212795549
0.00025258903763576663	0.07719054242002782
0.00025258903763576663	0.07788595271210014
0.00025258903763576663	0.07858136300417246
0.00025258903763576663	0.07927677329624479
0.00025258903763576663	0.0799721835883171
0.00025258903763576663	0.08066759388038942
0.00025284450063211124	0.08136300417246176
0.00025284450063211124	0.08205841446453407
0.00025284450063211124	0.08275382475660639
0.00025284450063211124	0.08344923504867872
0.00025284450063211124	0.08414464534075104
0.00025284450063211124	0.08484005563282336
0.00025284450063211124	0.08553546592489569
0.00025284450063211124	0.08623087621696801
0.00025284450063211124	0.08692628650904033
0.00025284450063211124	0.08762169680111266
0.00025284450063211124	0.08831710709318498
0.00025284450063211124	0.0890125173852573
0.00025284450063211124	0.08970792767732963
0.00025284450063211124	0.09040333796940195
0.00025627883136852895	0.09109874826147427
0.0002563445270443476	0.0917941585535466
0.0002563445270443476	0.09248956884561892
0.0002564102564102564	0.09318497913769123
0.0002639218791237794	0.09388038942976357
0.0002639218791237794	0.09457579972183588
0.0002639218791237794	0.0952712100139082
0.0002639218791237794	0.09596662030598054
0.0002639218791237794	0.09666203059805285
0.0002646202699126753	0.09735744089012517
0.0002646202699126753	0.09805285118219749
0.00026504108136761196	0.09874826147426982
0.0002651113467656416	0.09944367176634214
0.00026567481402763017	0.10013908205841446
0.0002723311546840959	0.10083449235048679
0.0002723311546840959	0.10152990264255911
0.0002760143527463428	0.10222531293463143
0.0004391743522178305	0.10292072322670376
0.0004391743522178305	0.10361613351877608
0.0004391743522178305	0.1043115438108484
0.0004391743522178305	0.10500695410292073
0.0004391743522178305	0.10570236439499305
0.00046696240952603317	0.10639777468706536
0.0004874482086278333	0.1070931849791377
0.0004874482086278333	0.10778859527121001
0.0004874482086278333	0.10848400556328233
0.0004874482086278333	0.10917941585535466
0.0004874482086278333	0.10987482614742698
0.0004874482086278333	0.1105702364394993
0.0004874482086278333	0.11126564673157163
0.0004874482086278333	0.11196105702364395
0.0004874482086278333	0.11265646731571627
0.0004874482086278333	0.1133518776077886
0.0004874482086278333	0.11404728789986092
0.0004874482086278333	0.11474269819193324
0.0004874482086278333	0.11543810848400557
0.0004874482086278333	0.11613351877607789
0.0004874482086278333	0.1168289290681502
0.0004874482086278333	0.11752433936022254
0.0004874482086278333	0.11821974965229486
0.0004874482086278333	0.11891515994436717
0.0004874482086278333	0.11961057023643949
0.0004874482086278333	0.12030598052851182
0.0004874482086278333	0.12100139082058414
0.0004874482086278333	0.12169680111265646
0.0004874482086278333	0.12239221140472879
0.0004874482086278333	0.12308762169680111
0.0004874482086278333	0.12378303198887343
0.0004874482086278333	0.12447844228094576
0.0004874482086278333	0.12517385257301808
0.0004874482086278333	0.1258692628650904
0.0004874482086278333	0.12656467315716272
0.0004874482086278333	0.12726008344923506
0.0004874482086278333	0.12795549374130738
0.0004874482086278333	0.1286509040333797
0.0004874482086278333	0.12934631432545202
0.0004874482086278333	0.13004172461752433
0.0004874482086278333	0.13073713490959665
0.0004874482086278333	0.13143254520166897
0.0004874482086278333	0.13212795549374132
0.0004874482086278333	0.13282336578581364
0.0004874482086278333	0.13351877607788595
0.0004874482086278333	0.13421418636995827
0.0004874482086278333	0.1349095966620306
0.0004874482086278333	0.1356050069541029
0.0004874482086278333	0.13630041724617525
0.0004874482086278333	0.13699582753824757
0.0004874482086278333	0.1376912378303199
0.0004874482086278333	0.1383866481223922
0.00048756704046806434	0.13908205841446453
0.00048756704046806434	0.13977746870653684
0.00048756704046806434	0.1404728789986092
0.00048756704046806434	0.1411682892906815
0.00048756704046806434	0.14186369958275383
0.0004893564962074871	0.14255910987482615
0.0004893564962074871	0.14325452016689846
0.0004893564962074871	0.14394993045897078
0.000490075961774075	0.14464534075104313
0.0004937052579609973	0.14534075104311545
0.0004937052579609973	0.14603616133518776
0.0004937052579609973	0.14673157162726008
0.0004937052579609973	0.1474269819193324
0.0004938271604938272	0.14812239221140472
0.0005051780752715333	0.14881780250347706
0.0005051780752715333	0.14951321279554938
0.0005051780752715333	0.1502086230876217
0.0005056890012642225	0.15090403337969402
0.0005056890012642225	0.15159944367176634
0.0005056890012642225	0.15229485396383866
0.0005056890012642225	0.15299026425591097
0.0005056890012642225	0.15368567454798332
0.0005056890012642225	0.15438108484005564
0.0005058168942842691	0.15507649513212796
0.0005125576627370579	0.15577190542420027
0.0005125576627370579	0.1564673157162726
0.0005213764337851929	0.1571627260083449
0.0005292405398253506	0.15785813630041726
0.0005292405398253506	0.15855354659248957
0.0005313496280552603	0.1592489568845619
0.0005313496280552603	0.1599443671766342
0.0005446623093681918	0.16063977746870653
0.00073117231294175	0.16133518776077885
0.00073117231294175	0.1620305980528512
0.00073117231294175	0.1627260083449235
0.00073117231294175	0.16342141863699583
0.00073117231294175	0.16411682892906815
0.00073117231294175	0.16481223922114047
0.00073117231294175	0.16550764951321278
0.00073117231294175	0.16620305980528513
0.00073117231294175	0.16689847009735745
0.00073117231294175	0.16759388038942977
0.00073117231294175	0.16828929068150209
0.00073117231294175	0.1689847009735744
0.00073117231294175	0.16968011126564672
0.00073117231294175	0.17037552155771907
0.00073117231294175	0.17107093184979139
0.00073117231294175	0.1717663421418637
0.00073117231294175	0.17246175243393602
0.00073117231294175	0.17315716272600834
0.00073117231294175	0.17385257301808066
0.00073117231294175	0.17454798331015298
0.00073117231294175	0.17524339360222532
0.00073117231294175	0.17593880389429764
0.0007313505607020966	0.17663421418636996
0.0007313505607020966	0.17732962447844228
0.0007313505607020966	0.1780250347705146
0.0007313505607020966	0.1787204450625869
0.0007340347443112308	0.17941585535465926
0.0007343941248470012	0.18011126564673158
0.0007405578869414959	0.1808066759388039
0.0007405578869414959	0.18150208623087621
0.0007405578869414959	0.18219749652294853
0.0007405578869414959	0.18289290681502085
0.0007577671129072998	0.1835883171070932
0.0007577671129072998	0.18428372739916551
0.0007577671129072998	0.18497913769123783
0.0007577671129072998	0.18567454798331015
0.0007577671129072998	0.18636995827538247
0.0007577671129072998	0.1870653685674548
0.0007577671129072998	0.18776077885952713
0.0007577671129072998	0.18845618915159945
0.0007577671129072998	0.18915159944367177
0.0007577671129072998	0.1898470097357441
0.0007585335018963338	0.1905424200278164
0.0007585335018963338	0.19123783031988872
0.0007585335018963338	0.19193324061196107
0.0007938608097380259	0.1926286509040334
0.0007953340402969247	0.1933240611961057
0.0007953340402969247	0.19401947148817802
0.000878348704435661	0.19471488178025034
0.000878348704435661	0.19541029207232266
0.0009587727708533077	0.19610570236439498
0.0009587727708533077	0.19680111265646733
0.0009587727708533077	0.19749652294853964
0.0009587727708533077	0.19819193324061196
0.0009587727708533077	0.19888734353268428
0.0009748964172556666	0.1995827538247566
0.0009748964172556666	0.20027816411682892
0.0009748964172556666	0.20097357440890126
0.0009748964172556666	0.20166898470097358
0.0009748964172556666	0.2023643949930459
0.0009748964172556666	0.20305980528511822
0.0009748964172556666	0.20375521557719053
0.0009748964172556666	0.20445062586926285
0.0009748964172556666	0.2051460361613352
0.0009748964172556666	0.20584144645340752
0.0009748964172556666	0.20653685674547984
0.0009748964172556666	0.20723226703755215
0.0009748964172556666	0.20792767732962447
0.0009748964172556666	0.2086230876216968
0.0009748964172556666	0.20931849791376914
0.0009748964172556666	0.21001390820584145
0.0009748964172556666	0.21070931849791377
0.0009748964172556666	0.2114047287899861
0.0009748964172556666	0.2121001390820584
0.0009748964172556666	0.21279554937413073
0.0009748964172556666	0.21349095966620307
0.0009748964172556666	0.2141863699582754
0.0009748964172556666	0.2148817802503477
0.0009748964172556666	0.21557719054242003
0.0009748964172556666	0.21627260083449235
0.0009751340809361287	0.21696801112656466
0.0009787129924149743	0.21766342141863698
0.0009787129924149743	0.21835883171070933
0.0009791921664626683	0.21905424200278165
0.0009791921664626683	0.21974965229485396
0.0009874105159219946	0.22044506258692628
0.0009874105159219946	0.2211404728789986
0.0009874105159219946	0.22183588317107092
0.0010103561505430665	0.22253129346314326
0.0010103561505430665	0.22322670375521558
0.0010103561505430665	0.2239221140472879
0.0010103561505430665	0.22461752433936022
0.0010103561505430665	0.22531293463143254
0.0010103561505430665	0.22600834492350486
0.001011378002528445	0.2267037552155772
0.001011378002528445	0.22739916550764952
0.001011378002528445	0.22809457579972184
0.001011378002528445	0.22878998609179416
0.001011378002528445	0.22948539638386647
0.001011378002528445	0.2301808066759388
0.001011378002528445	0.23087621696801114
0.001011378002528445	0.23157162726008346
0.0010253781081773904	0.23226703755215578
0.0010584810796507012	0.2329624478442281
0.0010626992561105207	0.2336578581363004
0.0010626992561105207	0.23435326842837273
0.0010893246187363835	0.23504867872044508
0.0011040574109853713	0.2357440890125174
0.0012186205215695832	0.2364394993045897
0.0012186205215695832	0.23713490959666203
0.0012186205215695832	0.23783031988873435
0.0012186205215695832	0.23852573018080667
0.0012186205215695832	0.23922114047287898
0.0012186205215695832	0.23991655076495133
0.0012186205215695832	0.24061196105702365
0.0012186205215695832	0.24130737134909597
0.0012186205215695832	0.24200278164116829
0.0012186205215695832	0.2426981919332406
0.0012186205215695832	0.24339360222531292
0.0012186205215695832	0.24408901251738527
0.0012186205215695832	0.24478442280945759
0.0012186205215695832	0.2454798331015299
0.0012186205215695832	0.24617524339360222
0.0012186205215695832	0.24687065368567454
0.0012189176011701609	0.24756606397774686
0.0012189176011701609	0.2482614742698192
0.001223391240518718	0.24895688456189152
0.001223391240518718	0.24965229485396384
0.0012251899044351876	0.25034770514603616
0.001262945188178833	0.2510431154381085
0.001262945188178833	0.2517385257301808
0.001262945188178833	0.2524339360222531
0.001262945188178833	0.25312934631432543
0.001262945188178833	0.25382475660639775
0.001262945188178833	0.2545201668984701
0.0012642225031605564	0.25521557719054244
0.0012642225031605564	0.25591098748261476
0.0012642225031605564	0.2566063977746871
0.0012642225031605564	0.2573018080667594
0.0012645422357106728	0.2579972183588317
0.0012693577050012694	0.25869262865090403
0.0013175230566534915	0.25938803894297635
0.0013175230566534915	0.26008344923504867
0.001380071763731714	0.260778859527121
0.0014623446258835	0.2614742698191933
0.0014623446258835	0.2621696801112656
0.0014623446258835	0.26286509040333794
0.0014623446258835	0.2635605006954103
0.0014623446258835	0.26425591098748263
0.0014623446258835	0.26495132127955495
0.0014623446258835	0.26564673157162727
0.0014623446258835	0.2663421418636996
0.0014623446258835	0.2670375521557719
0.0014623446258835	0.2677329624478442
0.0014623446258835	0.26842837273991654
0.0014623446258835	0.26912378303198886
0.0014627011214041932	0.2698191933240612
0.0014627011214041932	0.2705146036161335
0.0014627011214041932	0.2712100139082058
0.0014680694886224615	0.2719054242002782
0.0014811157738829918	0.2726008344923505
0.0015155342258145997	0.2732962447844228
0.0015155342258145997	0.27399165507649514
0.0015155342258145997	0.27468706536856746
0.0015155342258145997	0.2753824756606398
0.0015155342258145997	0.2760778859527121
0.0015155342258145997	0.2767732962447844
0.0015155342258145997	0.27746870653685674
0.0015170670037926676	0.27816411682892905
0.0015236160487557136	0.27885952712100137
0.001594048884165781	0.2795549374130737
0.0016339869281045752	0.28025034770514606
0.0016339869281045752	0.2809457579972184
0.0016339869281045752	0.2816411682892907
0.0016339869281045752	0.282336578581363
0.0017060687301974165	0.28303198887343534
0.0017060687301974165	0.28372739916550765
0.0017060687301974165	0.28442280945758
0.0017060687301974165	0.2851182197496523
0.0017060687301974165	0.2858136300417246
0.0017060687301974165	0.2865090403337969
0.0017060687301974165	0.28720445062586925
0.0017060687301974165	0.28789986091794156
0.0017060687301974165	0.2885952712100139
0.0017060687301974165	0.28929068150208626
0.0017060687301974165	0.2899860917941586
0.0017060687301974165	0.2906815020862309
0.0017064846416382253	0.2913769123783032
0.0017219113215669393	0.29207232267037553
0.0017681232634503663	0.29276773296244785
0.0017681232634503663	0.29346314325452016
0.0017681232634503663	0.2941585535465925
0.0017699115044247787	0.2948539638386648
0.0017699115044247787	0.2955493741307371
0.0017699115044247787	0.29624478442280944
0.0017703591299949419	0.29694019471488176
0.0018812147272238647	0.29763560500695413
0.0019175455417066154	0.29833101529902645
0.0019321004692243997	0.29902642559109877
0.0019497928345113332	0.2997218358831711
0.0019497928345113332	0.3004172461752434
0.0019497928345113332	0.3011126564673157
0.0019497928345113332	0.30180806675938804
0.0019497928345113332	0.30250347705146036
0.0019497928345113332	0.3031988873435327
0.0019497928345113332	0.303894297635605
0.0019497928345113332	0.3045897079276773
0.0019574259848299485	0.30528511821974963
0.002020712301086133	0.30598052851182195
0.002020712301086133	0.3066759388038943
0.00202275600505689	0.30737134909596664
0.00202275600505689	0.30806675938803896
0.00202275600505689	0.3087621696801113
0.0020920502092050207	0.3094575799721836
0.0020920502092050207	0.3101529902642559
0.0020920502092050207	0.31084840055632823
0.0020920502092050207	0.31154381084840055
0.002127659574468085	0.31223922114047287
0.0021935169388252497	0.3129346314325452
0.0021935169388252497	0.3136300417246175
0.0021935169388252497	0.3143254520166898
0.0021935169388252497	0.3150208623087622
0.0021935169388252497	0.3157162726008345
0.0021935169388252497	0.31641168289290683
0.0021935169388252497	0.31710709318497915
0.0021940516821062897	0.31780250347705147
0.0021958717610891525	0.3184979137691238
0.0021958717610891525	0.3191933240611961
0.0022733013387218996	0.3198887343532684
0.002284843869002285	0.32058414464534074
0.0023348120476301658	0.32127955493741306
0.0023815824292140776	0.3219749652294854
0.0023860021208907743	0.3226703755215577
0.002391073326248672	0.32336578581363007
0.0024372410431391664	0.3240611961057024
0.0024372410431391664	0.3247566063977747
0.0024372410431391664	0.325452016689847
0.0024372410431391664	0.32614742698191934
0.0024372410431391664	0.32684283727399166
0.0024372410431391664	0.327538247566064
0.0024372410431391664	0.3282336578581363
0.0024372410431391664	0.3289290681502086
0.0024372410431391664	0.32962447844228093
0.0024372410431391664	0.33031988873435325
0.0024378352023403218	0.33101529902642557
0.002446782481037436	0.3317107093184979
0.0024685262898049864	0.33240611961057026
0.002525890376357666	0.3331015299026426
0.002598152424942263	0.3337969401947149
0.002656748140276302	0.3344923504867872
0.002680965147453083	0.33518776077885953
0.002680965147453083	0.33588317107093185
0.0026914607291411794	0.33657858136300417
0.0027153789187854853	0.3372739916550765
0.0027784794139934328	0.3379694019471488
0.002781289506953224	0.3386648122392211
0.002781289506953224	0.33936022253129344
0.002781289506953224	0.34005563282336576
0.0029108229690394285	0.34075104311543813
0.002922422954303932	0.34144645340751045
0.002924689251767	0.34214186369958277
0.002924689251767	0.3428372739916551
0.002924689251767	0.3435326842837274
0.0029254022428083864	0.3442280945757997
0.0029622315477659837	0.34492350486787204
0.0029622315477659837	0.34561891515994436
0.0030310684516291994	0.3463143254520167
0.003034134007585335	0.347009735744089
0.0030349013657056147	0.3477051460361613
0.0030352556619192153	0.34840055632823363
0.0030742204655248135	0.34909596662030595
0.0030742204655248135	0.3497913769123783
0.003168413356080916	0.35048678720445064
0.003168413356080916	0.35118219749652296
0.003168413356080916	0.3518776077885953
0.003168413356080916	0.3525730180806676
0.003168413356080916	0.3532684283727399
0.003168413356080916	0.35396383866481224
0.0031754432389521038	0.35465924895688455
0.0032090841767464825	0.3553546592489569
0.0032098765432098763	0.3560500695410292
0.0032869785082174463	0.3567454798331015
0.0032869785082174463	0.3574408901251738
0.0033003300330033004	0.3581363004172462
0.0033444816053511705	0.3588317107093185
0.003412137460394833	0.35952712100139084
0.003412137460394833	0.36022253129346316
0.003412137460394833	0.3609179415855355
0.003412137460394833	0.3616133518776078
0.003412137460394833	0.3623087621696801
0.003412137460394833	0.36300417246175243
0.0034254954734524103	0.36369958275382475
0.003440063508864779	0.36439499304589706
0.003513394817742644	0.3650904033379694
0.0035362465269007325	0.3657858136300417
0.0035362465269007325	0.3664812239221141
0.0035362465269007325	0.3671766342141864
0.0035398230088495575	0.3678720445062587
0.003540305010893246	0.36856745479833103
0.0036258158085569255	0.36926286509040335
0.0036558615647087496	0.36995827538247567
0.0036558615647087496	0.370653685674548
0.0036558615647087496	0.3713490959666203
0.0036558615647087496	0.3720445062586926
0.003659061558329746	0.37273991655076494
0.00370278943470748	0.37343532684283726
0.0037046837787774543	0.3741307371349096
0.0037356992762082653	0.3748261474269819
0.003788835564536499	0.37552155771905427
0.003788835564536499	0.3762169680111266
0.003788835564536499	0.3769123783031989
0.0037926675094816687	0.3776077885952712
0.003835091083413231	0.37830319888734354
0.0038995856690226664	0.37899860917941586
0.0038995856690226664	0.3796940194714882
0.0038995856690226664	0.3803894297635605
0.0038995856690226664	0.3810848400556328
0.0038995856690226664	0.38178025034770513
0.0039005363237445147	0.38247566063977745
0.003969180480971282	0.38317107093184977
0.004041424602172266	0.38386648122392214
0.004041424602172266	0.38456189151599446
0.004041424602172266	0.3852573018080668
0.00404551201011378	0.3859527121001391
0.004046535154274153	0.3866481223922114
0.004143309773336583	0.38734353268428373
0.004143309773336583	0.38803894297635605
0.004143309773336583	0.38873435326842837
0.004143309773336583	0.3894297635605007
0.004144319843978547	0.390125173852573
0.004202661685734298	0.3908205841446453
0.004294013639808032	0.39151599443671764
0.0042983565107458915	0.39221140472878996
0.004387033877650499	0.39290681502086233
0.004387033877650499	0.39360222531293465
0.004387033877650499	0.39429763560500697
0.004387033877650499	0.3949930458970793
0.004387033877650499	0.3956884561891516
0.004388103364212579	0.3963838664812239
0.004388103364212579	0.39707927677329624
0.004388103364212579	0.39777468706536856
0.004443347321648976	0.3984700973574409
0.004443347321648976	0.3991655076495132
0.0044444444444444444	0.3998609179415855
0.00449854458851548	0.40055632823365783
0.004516471838469713	0.4012517385257302
0.004546602677443799	0.4019471488178025
0.004546602677443799	0.40264255910987484
0.004551201011378002	0.40333796940194716
0.004551201011378002	0.4040333796940195
0.004552352048558422	0.4047287899860918
0.004630757981964416	0.4054242002781641
0.004804045512010114	0.40611961057023643
0.004830917874396135	0.40681502086230875
0.004874482086278333	0.40751043115438107
0.004874482086278333	0.4082058414464534
0.004874482086278333	0.4089012517385257
0.004874482086278333	0.4095966620305981
0.0048756704046806435	0.4102920723226704
0.0049382716049382715	0.4109874826147427
0.00511820619059225	0.41168289290681503
0.00511820619059225	0.41237830319888735
0.00511820619059225	0.41307371349095967
0.005148005148005148	0.413769123783032
0.005292405398253507	0.4144645340751043
0.0053043697903510986	0.4151599443671766
0.0053043697903510986	0.41585535465924894
0.005309734513274336	0.41655076495132126
0.005331302361005331	0.4172461752433936
0.005361930294906166	0.4179415855354659
0.005361930294906166	0.41863699582753827
0.005361930294906166	0.4193324061196106
0.005361930294906166	0.4200278164116829
0.005361930294906166	0.4207232267037552
0.005361930294906166	0.42141863699582754
0.0054307578375709705	0.42211404728789986
0.005562579013906448	0.4228094575799722
0.005579171094580234	0.4235048678720445
0.005605654399220083	0.4242002781641168
0.005605654399220083	0.42489568845618914
0.005605654399220083	0.42559109874826145
0.00560702096538274	0.42628650904033377
0.005627599706386102	0.42698191933240615
0.005752636625119847	0.42767732962447846
0.005809547865622632	0.4283727399165508
0.005815423514538559	0.4290681502086231
0.005816894284269095	0.4297635605006954
0.005849378503534	0.43045897079276774
0.005849378503534	0.43115438108484005
0.005912389142703574	0.4318497913769124
0.005924463095531967	0.4325452016689847
0.005924463095531967	0.433240611961057
0.006062136903258399	0.4339360222531293
0.0060931026078479165	0.43463143254520165
0.0060931026078479165	0.43532684283727396
0.0060931026078479165	0.43602225312934634
0.0060931026078479165	0.43671766342141866
0.0060931026078479165	0.437413073713491
0.006336826712161832	0.4381084840055633
0.006336826712161832	0.4388038942976356
0.006336826712161832	0.43949930458970793
0.006336826712161832	0.44019471488178025
0.006336826712161832	0.44089012517385257
0.006336826712161832	0.4415855354659249
0.006336826712161832	0.4422809457579972
0.006338371526084837	0.4429763560500695
0.0063467885250063465	0.44367176634214184
0.006382978723404255	0.4443671766342142
0.006573957016434893	0.44506258692628653
0.006580550816475749	0.44575799721835885
0.006580550816475749	0.44645340751043117
0.006580550816475749	0.4471488178025035
0.0066650209824734635	0.4478442280945758
0.006819904016165698	0.4485396383866481
0.006819904016165698	0.44923504867872044
0.006824274920789666	0.44993045897079276
0.006824274920789666	0.4506258692628651
0.006824274920789666	0.4513212795549374
0.006825938566552901	0.4520166898470097
0.007026789635485288	0.4527121001390821
0.0070679990251035826	0.4534075104311544
0.0070679990251035826	0.4541029207232267
0.007069722086786933	0.45479833101529904
0.007080610021786492	0.45549374130737136
0.007095669195008564	0.4561891515994437
0.00715872624043446	0.456884561891516
0.007311723129417499	0.4575799721835883
0.007311723129417499	0.45827538247566063
0.007322175732217573	0.45897079276773295
0.0073324905183312266	0.45966620305980527
0.0073324905183312266	0.4603616133518776
0.007555447233731416	0.4610570236439499
0.007555447233731416	0.4617524339360223
0.007555447233731416	0.4624478442280946
0.007555447233731416	0.4631432545201669
0.007555447233731416	0.46383866481223923
0.007557289127254997	0.46453407510431155
0.007585335018963337	0.46522948539638387
0.007585335018963337	0.4659248956884562
0.007625272331154684	0.4666203059805285
0.0077045696068012755	0.4673157162726008
0.0077045696068012755	0.46801112656467314
0.007799171338045333	0.46870653685674546
0.007799171338045333	0.4694019471488178
0.007799171338045333	0.47009735744089015
0.007838179519595449	0.47079276773296247
0.0079155672823219	0.4714881780250348
0.00804289544235925	0.4721835883171071
0.00804289544235925	0.4728789986091794
0.00804289544235925	0.47357440890125174
0.00804289544235925	0.47426981919332406
0.00804289544235925	0.4749652294853964
0.00804289544235925	0.4756606397774687
0.008082849204344532	0.476356050069541
0.008123889312008125	0.47705146036161333
0.008148148148148147	0.47774687065368565
0.008286619546673165	0.47844228094575797
0.008286619546673165	0.47913769123783034
0.008286619546673165	0.47983310152990266
0.008286619546673165	0.480528511821975
0.008286619546673165	0.4812239221140473
0.00834386852085967	0.4819193324061196
0.00834386852085967	0.48261474269819193
0.008530343650987083	0.48331015299026425
0.008607198748043818	0.48400556328233657
0.00862895493767977	0.4847009735744089
0.00878348704435661	0.4853963838664812
0.008808416931734769	0.4860917941585535
0.008849557522123894	0.48678720445062584
0.008849557522123894	0.4874826147426982
0.008885503935008886	0.48817802503477054
0.008886694643297952	0.48887343532684285
0.009017791859614916	0.48956884561891517
0.009062588501840838	0.4902642559109875
0.009102402022756004	0.4909596662030598
0.009102402022756004	0.4916550764951321
0.009261515963928832	0.49235048678720444
0.009261515963928832	0.49304589707927676
0.009261515963928832	0.4937413073713491
0.009355246523388117	0.4944367176634214
0.009380399901258949	0.4951321279554937
0.009414225941422594	0.4958275382475661
0.009422492401215805	0.4965229485396384
0.00950524006824275	0.4972183588317107
0.009627252530239447	0.49791376912378305
0.009748964172556666	0.49860917941585536
0.009748964172556666	0.4993045897079277
0.009748964172556666	0.5
0.009748964172556666	0.5006954102920723
0.009829968119022316	0.5013908205841446
0.009900990099009901	0.502086230876217
0.009992688276870583	0.5027816411682893
0.009992688276870583	0.5034770514603616
0.010055570256681662	0.5041724617524339
0.0102364123811845	0.5048678720445062
0.010292953285827395	0.5055632823365785
0.010366624525916562	0.5062586926286509
0.010408733181010408	0.5069541029207232
0.010480136485498415	0.5076495132127955
0.010480136485498415	0.5083449235048678
0.010480136485498415	0.5090403337969402
0.010480136485498415	0.5097357440890126
0.010608739580702197	0.5104311543810849
0.01061466304616144	0.5111265646731572
0.010619469026548672	0.5118219749652295
0.010723860589812333	0.5125173852573018
0.010967584694126249	0.5132127955493742
0.010983263598326359	0.5139082058414465
0.011113917655973731	0.5146036161335188
0.011211308798440166	0.5152990264255911
0.01121404193076548	0.5159944367176634
0.011366506693609498	0.5166898470097357
0.011378002528445006	0.5173852573018081
0.011455032902754082	0.5180806675938804
0.011455032902754082	0.5187760778859527
0.011455032902754082	0.519471488178025
0.011455032902754082	0.5201668984700973
0.011535503716995642	0.5208623087621697
0.011698757007068	0.521557719054242
0.011848926191063935	0.5222531293463143
0.011942481111381915	0.5229485396383866
0.011942481111381915	0.5236439499304589
0.011942481111381915	0.5243393602225312
0.012141022647676861	0.5250347705146036
0.012186205215695833	0.5257301808066759
0.012186205215695833	0.5264255910987483
0.012389380530973451	0.5271210013908206
0.012673653424323665	0.527816411682893
0.012895069532237674	0.5285118219749653
0.013117826188802998	0.5292072322670376
0.013164310092637738	0.5299026425591099
0.013164310092637738	0.5305980528511822
0.01338721899469563	0.5312934631432545
0.013404825737265416	0.5319888734353269
0.013576894593927425	0.5326842837273992
0.01389227394589325	0.5333796940194715
0.01389227394589325	0.5340751043115438
0.013962934755013963	0.5347705146036161
0.014135998050207165	0.5354659248956884
0.01415929203539823	0.5361613351877608
0.014161220043572984	0.5368567454798331
0.014379722154521083	0.5375521557719054
0.014379722154521083	0.5382475660639777
0.01441213653603034	0.53894297635605
0.014554114845197141	0.5396383866481224
0.014564305109849419	0.5403337969401947
0.015250544662309368	0.541029207232267
0.015354618571776748	0.5417246175243393
0.015354618571776748	0.5424200278164116
0.015598342676090666	0.5431154381084841
0.015602145294978059	0.5438108484005564
0.015643240719122112	0.5445062586926287
0.015690376569037656	0.545201668984701
0.01585952987822147	0.5458970792767733
0.01587721619476052	0.5465924895688457
0.015913109371053297	0.547287899860918
0.01592920353982301	0.5479833101529903
0.0160857908847185	0.5486787204450626
0.0160857908847185	0.5493741307371349
0.016165698408689064	0.5500695410292072
0.016299137104506232	0.5507649513212796
0.01643489254108723	0.5514603616133519
0.016539126141693408	0.5521557719054242
0.016671077004498543	0.5528511821974965
0.01700939324701701	0.5535465924895688
0.017193426042983566	0.5542420027816412
0.017304411406288082	0.5549374130737135
0.017446270543615677	0.5556328233657858
0.017699115044247787	0.5563282336578581
0.017729558084149246	0.5570236439499304
0.017791859614915913	0.5577190542420027
0.018106190359677025	0.5584144645340751
0.01827930782354375	0.5591098748261474
0.018343815513626835	0.5598052851182197
0.018523031927857665	0.5605006954102921
0.018523031927857665	0.5611961057023644
0.018691588785046728	0.5618915159944368
0.01876675603217158	0.5625869262865091
0.018779342723004695	0.5632823365785814
0.018963337547408345	0.5639777468706537
0.0190104801364855	0.564673157162726
0.0190104801364855	0.5653685674547984
0.019148936170212766	0.5660639777468707
0.019216182048040455	0.566759388038943
0.019216182048040455	0.5674547983310153
0.019254204240799416	0.5681502086230876
0.019254204240799416	0.56884561891516
0.01934851824638746	0.5695410292072323
0.01949792834511333	0.5702364394993046
0.01949792834511333	0.5709318497913769
0.01949792834511333	0.5716272600834492
0.019721871049304677	0.5723226703755215
0.019741652449427247	0.5730180806675939
0.019746465138956608	0.5737134909596662
0.019880174291938998	0.5744089012517385
0.01997976732422863	0.5751043115438108
0.019985376553741167	0.5757997218358831
0.019985376553741167	0.5764951321279554
0.020229100658055083	0.5771905424200278
0.020472824762369	0.5778859527121002
0.020480404551201013	0.5785813630041725
0.020502306509482315	0.5792767732962448
0.020716548866682914	0.5799721835883171
0.020797651088818203	0.5806675938803895
0.020986093552465234	0.5813630041724618
0.02120399707531075	0.5820584144645341
0.021447721179624665	0.5827538247566064
0.021491782553729456	0.5834492350486787
0.021580547112462007	0.5841446453407511
0.02169144528393858	0.5848400556328234
0.021698862132839374	0.5855354659248957
0.02171375204296054	0.586230876216968
0.021723031350283882	0.5869262865090403
0.021935169388252497	0.5876216968011126
0.022178893492566416	0.588317107093185
0.022227835311947462	0.5890125173852573
0.022228102672664726	0.5897079276773296
0.022422617596880332	0.5904033379694019
0.022582359192348564	0.5910987482614742
0.022910065805508164	0.5917941585535466
0.02315378990982208	0.5924895688456189
0.023397514014136	0.5931849791376912
0.023397514014136	0.5938803894297635
0.023641238118449915	0.5945757997218358
0.02381679389312977	0.5952712100139083
0.02388496222276383	0.5959666203059806
0.02388496222276383	0.5966620305980529
0.024128686327077747	0.5973574408901252
0.024128686327077747	0.5980528511821975
0.02437785678009142	0.5987482614742698
0.024616134535705582	0.5994436717663422
0.025227963525835867	0.6001390820584145
0.02534730684864733	0.6008344923504868
0.025537294563843238	0.6015299026425591
0.025834755057275165	0.6022253129346314
0.025834755057275165	0.6029207232267038
0.025834755057275165	0.6036161335187761
0.02607847916158908	0.6043115438108484
0.02615062761506276	0.6050069541029207
0.026565927370216916	0.605702364394993
0.026909277293695542	0.6063977746870653
0.027053375578844747	0.6070931849791377
0.027054361567635903	0.60778859527121
0.02705997074597757	0.6084840055632823
0.027297099683158663	0.6091794158553546
0.027540823787472583	0.6098748261474269
0.0277845478917865	0.6105702364394993
0.027784794139934326	0.6112656467315716
0.027925869510027925	0.6119610570236439
0.028028271996100414	0.6126564673157163
0.02813799853193051	0.6133518776077886
0.02827199610041433	0.614047287899861
0.02828997221520586	0.6147426981919333
0.028382676780034255	0.6154381084840056
0.028515720204728246	0.6161335187760779
0.028710587028966932	0.6168289290681502
0.028759444309042165	0.6175243393602226
0.0287604988546704	0.6182197496522949
0.029329962073324906	0.6189151599443672
0.029490616621983913	0.6196105702364395
0.029978064830611748	0.6203059805285118
0.029978064830611748	0.6210013908205841
0.030221788934925664	0.6216968011126565
0.030221788934925664	0.6223922114047288
0.030240902101486417	0.6230876216968011
0.030709237143553496	0.6237830319888734
0.03088803088803089	0.6244784422809457
0.030952961247867415	0.625173852573018
0.03110773899848255	0.6258692628650904
0.031684133560809166	0.6265646731571627
0.03169185763042418	0.627260083449235
0.031826218742106595	0.6279554937413073
0.03185840707964602	0.6286509040333796
0.03208791208791209	0.6293463143254521
0.032171581769437	0.6300417246175244
0.03236409608091024	0.6307371349095967
0.03241530587375092	0.631432545201669
0.03308641975308642	0.6321279554937413
0.033131006575619626	0.6328233657858137
0.03388116308470291	0.633518776077886
0.03412137460394833	0.6342141863699583
0.03435210911846426	0.6349095966620306
0.034365098708262244	0.6356050069541029
0.034365098708262244	0.6363004172461753
0.03441084462982273	0.6369958275382476
0.03449963298262784	0.6376912378303199
0.034608822812576163	0.6383866481223922
0.034608822812576163	0.6390820584144645
0.035827443334145746	0.6397774687065368
0.035827443334145746	0.6404728789986092
0.035996936430942046	0.6411682892906815
0.036071167438459666	0.6418636995827538
0.03631489154277358	0.6425591098748261
0.03631489154277358	0.6432545201668984
0.0365586156470875	0.6439499304589708
0.036915297092288246	0.6446453407510431
0.037046837787774546	0.6453407510431154
0.03719109371176903	0.6460361613351877
0.0375760783275999	0.6467315716272601
0.037649453065377765	0.6474269819193325
0.03777723616865708	0.6481223922114048
0.03801530486299679	0.6488178025034771
0.03963787619280646	0.6495132127955494
0.039727029003168414	0.6502086230876217
0.04003181336161188	0.650904033379694
0.040214477211796246	0.6515994436717664
0.04036557501904037	0.6522948539638387
0.04042553191489362	0.652990264255911
0.04046535154274153	0.6536856745479833
0.04167682183767975	0.6543810848400556
0.04167682183767975	0.655076495132128
0.041719342604298354	0.6557719054242003
0.0422422954303932	0.6564673157162726
0.04238344552480678	0.6571627260083449
0.04265171825493541	0.6578581363004172
0.04313916646356324	0.6585535465924895
0.04313916646356324	0.6592489568845619
0.04374209860935525	0.6599443671766342
0.043870338776504994	0.6606397774687065
0.04399494310998736	0.6613351877607788
0.04411406288081891	0.6620305980528511
0.0449854458851548	0.6627260083449235
0.045006321112515804	0.6634214186369958
0.04630757981964416	0.6641168289290682
0.04677623261694058	0.6648122392211405
0.04697986577181208	0.6655076495132128
0.04768318965517242	0.6662030598052852
0.04825737265415549	0.6668984700973575
0.04825737265415549	0.6675938803894298
0.04825737265415549	0.6682892906815021
0.04829329962073325	0.6689847009735744
0.048988544967097244	0.6696801112656467
0.049291938997821354	0.6703755215577191
0.0493046776232617	0.6710709318497914
0.049963441384352915	0.6717663421418637
0.050063211125158026	0.672461752433936
0.05031605562579014	0.6731571627260083
0.05045088959298075	0.6738525730180807
0.050617283950617285	0.674547983310153
0.0511820619059225	0.6752433936022253
0.051289159966731356	0.6759388038942976
0.05209914011127972	0.6766342141863699
0.052169673330082884	0.6773296244784422
0.052337938363443144	0.6780250347705146
0.052676295666949875	0.6787204450625869
0.052732502396931925	0.6794158553546592
0.052876376988984085	0.6801112656467315
0.05305915206905306	0.6808066759388038
0.05305915206905306	0.6815020862308763
0.0538558786346397	0.6821974965229486
0.054350475262003414	0.6828929068150209
0.05436156763590392	0.6835883171070932
0.05439330543933055	0.6842837273991655
0.05439330543933055	0.6849791376912379
0.05456324932713482	0.6856745479833102
0.05457952682126962	0.6863699582753825
0.05459419936631733	0.6870653685674548
0.05459846276172807	0.6877607788595271
0.05472901168969182	0.6884561891515995
0.05532537167925908	0.6891515994436718
0.05543933054393305	0.6898470097357441
0.055569095783573	0.6905424200278164
0.05605654399220083	0.6912378303198887
0.05630026809651475	0.691933240611961
0.05654399220082866	0.6926286509040334
0.058250060931026075	0.6933240611961057
0.05850422195416164	0.694019471488178
0.058737509139653914	0.6947148817802503
0.058944131214761664	0.6954102920723226
0.059224957348281745	0.696105702364395
0.05971240555690958	0.6968011126564673
0.06044357786985133	0.6974965229485396
0.06117475018279308	0.6981919332406119
0.061441213653603034	0.6988873435326843
0.06181917211328976	0.6995827538247567
0.06245259165613148	0.700278164116829
0.06303992528601447	0.7009735744089013
0.06312454301730441	0.7016689847009736
0.06312454301730441	0.7023643949930459
0.06336826712161833	0.7030598052851182
0.06336826712161833	0.7037552155771906
0.06345315904139434	0.7044506258692629
0.06385571533024616	0.7051460361613352
0.0640861317610869	0.7058414464534075
0.06409943943456008	0.7065368567454798
0.06498103666245258	0.7072322670375522
0.06531805995612966	0.7079276773296245
0.06599241466498104	0.7086230876216968
0.06725663716814159	0.7093184979137691
0.067267852790641	0.7100139082058414
0.06799902510358274	0.7107093184979137
0.06824274920789666	0.7114047287899861
0.06970509383378017	0.7121001390820584
0.07019254204240799	0.7127955493741307
0.07079646017699115	0.713490959666203
0.07214233487691933	0.7141863699582753
0.07218008319060436	0.7148817802503477
0.07227063044592516	0.7155771905424201
0.07240370550950756	0.7162726008344924
0.07281921618204804	0.7169680111265647
0.0740557886941496	0.717663421418637
0.07409212771143066	0.7183588317107094
0.0762856446502559	0.7190542420027817
0.07701681696319766	0.719749652294854
0.07720364741641338	0.7204450625869263
0.0777479892761394	0.7211404728789986
0.07805001262945188	0.721835883171071
0.07896660979770899	0.7225312934631433
0.07945405800633683	0.7232267037552156
0.07974358974358975	0.7239221140472879
0.08018523031927857	0.7246175243393602
0.08018523031927857	0.7253129346314325
0.08067267852790641	0.7260083449235049
0.08100487054601384	0.7267037552155772
0.08192161820480405	0.7273991655076495
0.08237874725810383	0.7280945757997218
0.08262247136241774	0.7287899860917941
0.08369261983261476	0.7294853963838664
0.08461732760798181	0.7301808066759388
0.08546791782906417	0.7308762169680111
0.08568496664956388	0.7315716272600834
0.08579088471849866	0.7322670375521557
0.08657019548108658	0.7329624478442281
0.08832884756545144	0.7336578581363005
0.08874841972187104	0.7343532684283728
0.08925410872313527	0.7350486787204451
0.09017791859614915	0.7357440890125174
0.0908417674648235	0.7364394993045897
0.0923939541686982	0.7371349095966621
0.09252386002120891	0.7378303198887344
0.09367557554908706	0.7385257301808067
0.09380530973451327	0.739221140472879
0.09395644727183754	0.7399165507649513
0.09480867657811358	0.7406119610570236
0.0950524006824275	0.741307371349096
0.095852787695688	0.7420027816411683
0.0971372644971862	0.7426981919332406
0.09876254961475602	0.7433936022253129
0.10017060687301974	0.7440890125173852
0.10088495575221239	0.7447844228094576
0.10260784791615891	0.7454798331015299
0.10290771175726927	0.7461752433936022
0.10309529612478674	0.7468706536856745
0.10333902022910066	0.7475660639777468
0.10480136485498416	0.7482614742698191
0.10626370948086766	0.7489568845618915
0.10816542948038176	0.7496522948539638
0.10847029077117573	0.7503477051460362
0.11020312864814383	0.7510431154381085
0.11040701925420424	0.7517385257301809
0.11099873577749685	0.7524339360222532
0.111138191567146	0.7531293463143255
0.1126005361930295	0.7538247566063978
0.11304135062392953	0.7545201668984701
0.11429276721797087	0.7552155771905424
0.11529709228824273	0.7559109874826148
0.11792905081495686	0.7566063977746871
0.11823500731350561	0.7573018080667594
0.11844991469656349	0.7579972183588317
0.11983577110597896	0.758692628650904
0.12019477191184008	0.7593880389429764
0.1213746039483305	0.7600834492350487
0.12186205215695832	0.760778859527121
0.12237932715748416	0.7614742698191933
0.1225056832533468	0.7621696801112656
0.12343096234309624	0.7628650904033379
0.12356812088715574	0.7635605006954103
0.12465021622996693	0.7642559109874826
0.1264437689969605	0.7649513212795549
0.12762685802152743	0.7656467315716272
0.1276864728192162	0.7663421418636995
0.12771143066049231	0.7670375521557719
0.128686327077748	0.7677329624478443
0.12935729847494554	0.7684283727399166
0.12941749939068975	0.7691237830319889
0.1297071129707113	0.7698191933240612
0.1307206068268015	0.7705146036161336
0.13145654834761322	0.7712100139082059
0.13350189633375473	0.7719054242002782
0.13403382880574063	0.7726008344923505
0.13505311077389984	0.7732962447844228
0.13527180783817952	0.7739916550764951
0.13603120429058996	0.7746870653685675
0.13867901535461857	0.7753824756606398
0.14014135998050206	0.7760778859527121
0.14184576485461442	0.7767732962447844
0.14404094564952474	0.7774687065368567
0.14452839385815258	0.778164116828929
0.1452595661710943	0.7788595271210014
0.1458912768647282	0.7795549374130737
0.14791403286978508	0.780250347705146
0.14867170363148915	0.7809457579972183
0.150096215522771	0.7816411682892906
0.15062149646600048	0.782336578581363
0.15184011698757008	0.7830319888734353
0.152083841091884	0.7837273991655076
0.15232756519619792	0.7844228094575799
0.1524652338811631	0.7851182197496523
0.1552901023890785	0.7858136300417247
0.15598342676090665	0.786509040333797
0.15600505689001265	0.7872044506258693
0.15699658703071673	0.7878998609179416
0.15720204728247625	0.7885952712100139
0.15842066780404582	0.7892906815020863
0.15898111550285463	0.7899860917941586
0.15989445910290237	0.7906815020862309
0.16029863855950813	0.7913769123783032
0.16055625790139064	0.7920723226703755
0.16061418474287106	0.7927677329624478
0.16257901390644752	0.7934631432545202
0.16317991631799164	0.7941585535465925
0.16406049730838246	0.7948539638386648
0.16427004630757983	0.7955493741307371
0.16738305941845766	0.7962447844228094
0.16865708018523032	0.7969401947148818
0.16865708018523032	0.7976356050069541
0.1693569727441122	0.7983310152990264
0.1694560669456067	0.7990264255910987
0.17085059712405556	0.799721835883171
0.17106887188348555	0.8004172461752433
0.17109432122836948	0.8011126564673157
0.17495711835334476	0.8018080667593881
0.175	0.8025034770514604
0.17645625152327565	0.8031988873435327
0.17681232634503663	0.803894297635605
0.17728395061728394	0.8045897079276774
0.17757009345794392	0.8052851182197497
0.17782426778242677	0.805980528511822
0.17938094077504266	0.8066759388038943
0.1798683889836705	0.8073713490959666
0.1805026656511805	0.808066759388039
0.18053097345132743	0.8087621696801113
0.18108700950524007	0.8094575799721836
0.1848159509202454	0.8101529902642559
0.18528959507944645	0.8108484005563282
0.18533501896333754	0.8115438108484005
0.1854575163398693	0.8122392211404729
0.1854575163398693	0.8129346314325452
0.18620521569583232	0.8136300417246175
0.1899469563020965	0.8143254520166898
0.19039492930277913	0.8150208623087621
0.19171507956554684	0.8157162726008345
0.19354049425006117	0.8164116828929068
0.19595417986838898	0.8171070931849791
0.20038350910834132	0.8178025034770514
0.20230105465004794	0.8184979137691237
0.20253473068486474	0.8191933240611962
0.2042983565107459	0.8198887343532685
0.20459712048497095	0.8205841446453408
0.20594686814525956	0.8212795549374131
0.21040666835059357	0.8219749652294854
0.21155270303628734	0.8226703755215578
0.2122836948574214	0.8233657858136301
0.21491782553729458	0.8240611961057024
0.21715817694369974	0.8247566063977747
0.21788934925664147	0.825452016689847
0.21916138469039492	0.8261474269819193
0.21916138469039492	0.8268428372739917
0.21952453211937278	0.827538247566064
0.22032659029978066	0.8282336578581363
0.22048040455120102	0.8289290681502086
0.2210419828022256	0.8296244784422809
0.22159921989273526	0.8303198887343533
0.22388059701492538	0.8310152990264256
0.22544479649037288	0.8317107093184979
0.22859307906036877	0.8324061196105702
0.2286132098464538	0.8331015299026425
0.22983565107458911	0.8337969401947148
0.23031927857665124	0.8344923504867872
0.23135056070209653	0.8351877607788595
0.23221757322175732	0.8358831710709318
0.23254633155623256	0.8365785813630042
0.2342188642456739	0.8372739916550765
0.2359249329758713	0.8379694019471489
0.23640960809102401	0.8386648122392212
0.23875241512558654	0.8393602225312935
0.23890577507598784	0.8400556328233658
0.23969319271332695	0.8407510431154381
0.2398176291793313	0.8414464534075105
0.2405857740585774	0.8421418636995828
0.24085811799122378	0.8428372739916551
0.2417743114794053	0.8435326842837274
0.24256460263286203	0.8442280945757997
0.24469900073117232	0.844923504867872
0.2451630002650411	0.8456189151599444
0.24652338811630847	0.8463143254520167
0.24703207880777975	0.847009735744089
0.24785906532909224	0.8477051460361613
0.24811113819156713	0.8484005563282336
0.24914675767918087	0.849095966620306
0.25006093102607846	0.8497913769123783
0.2508169934640523	0.8504867872044506
0.2529856202778455	0.8511821974965229
0.25383435582822084	0.8518776077885952
0.25420424079941506	0.8525730180806675
0.25488126649076515	0.8532684283727399
0.25664148184255425	0.8539638386648123
0.25894840780054307	0.8546592489568846
0.2617596880331465	0.8553546592489569
0.2685616270521931	0.8560500695410292
0.2724942322481415	0.8567454798331016
0.2743362831858407	0.8574408901251739
0.27467706556178406	0.8581363004172462
0.27492078966609795	0.8588317107093185
0.2751645137704119	0.8595271210013908
0.2771143066049232	0.8602225312934632
0.2797104833060939	0.8609179415855355
0.2802827199610041	0.8616133518776078
0.2802827199610041	0.8623087621696801
0.2828282828282828	0.8630041724617524
0.28394437420986096	0.8636995827538247
0.2854009261515964	0.8643949930458971
0.28845668098004545	0.8650904033379694
0.29116711524345484	0.8657858136300417
0.2912503046551304	0.866481223922114
0.29173775286375825	0.8671766342141863
0.29209726443768996	0.8678720445062587
0.29636851084572263	0.868567454798331
0.29783085547160615	0.8692628650904033
0.30144360166381207	0.8699582753824756
0.3043933054393305	0.8706536856745479
0.3076548025353486	0.8713490959666204
0.31098605333985807	0.8720445062586927
0.3117231294174994	0.872739916550765
0.31653454133635334	0.8734353268428373
0.3171404913055479	0.8741307371349096
0.3178162320253473	0.874826147426982
0.3205337690631808	0.8755215577190543
0.3245125348189415	0.8762169680111266
0.3284518828451883	0.8769123783031989
0.3297587131367292	0.8776077885952712
0.33004196494692667	0.8783031988873435
0.33223767383059416	0.8789986091794159
0.33349645216540247	0.8796940194714882
0.3336701187168477	0.8803894297635605
0.339263953204972	0.8810848400556328
0.3412384716732543	0.8817802503477051
0.34340726297830854	0.8824756606397774
0.34361567635903917	0.8831710709318498
0.3484197218710493	0.8838664812239221
0.34925664148184254	0.8845618915159944
0.35364367535949304	0.8852573018080667
0.36016638120871053	0.885952712100139
0.36030341340075855	0.8866481223922114
0.3631489154277358	0.8873435326842837
0.3641238118449915	0.8880389429763561
0.3660386591632004	0.8887343532684284
0.37274746976055295	0.8894297635605007
0.3744627054361568	0.8901251738525731
0.37496839443742097	0.8908205841446454
0.37496914342137744	0.8915159944367177
0.37610507703965645	0.89221140472879
0.3771736468283125	0.8929068150208623
0.37787320030310684	0.8936022253129347
0.3787610619469027	0.894297635605007
0.38142822325127956	0.8949930458970793
0.386144964720975	0.8956884561891516
0.3911771874238362	0.8963838664812239
0.39644351464435146	0.8970792767732962
0.3966357874207704	0.8977746870653686
0.39736713798147244	0.8984700973574409
0.3982451864489398	0.8991655076495132
0.3992200828661955	0.8998609179415855
0.40075853350189633	0.9005563282336578
0.4023884962222764	0.9012517385257302
0.4063211125158028	0.9019471488178025
0.40726297830855474	0.9026425591098748
0.40736226231106776	0.9033379694019471
0.40738928309273303	0.9040333796940194
0.4131123568120887	0.9047287899860917
0.4144144144144144	0.9054242002781642
0.4156763590391909	0.9061196105702365
0.41643489254108723	0.9068150208623088
0.418204804045512	0.9075104311543811
0.42115525225444794	0.9082058414464534
0.4245259165613148	0.9089012517385258
0.4245673897148428	0.9095966620305981
0.4256584536958369	0.9102920723226704
0.428974358974359	0.9109874826147427
0.4301730441140629	0.911682892906815
0.43367993913264014	0.9123783031988874
0.4421155252254448	0.9130737134909597
0.4433014939995102	0.913769123783032
0.44333414574701435	0.9144645340751043
0.4479649037289788	0.9151599443671766
0.44893980014623447	0.9158553546592489
0.460907459625737	0.9165507649513213
0.4609738194274529	0.9172461752433936
0.4616950878086027	0.9179415855354659
0.4629957059863602	0.9186369958275382
0.4657395701643489	0.9193324061196105
0.46648793565683644	0.9200278164116829
0.4686814525956617	0.9207232267037552
0.47482197355035605	0.9214186369958275
0.47501827930782353	0.9221140472878998
0.4782608695652174	0.9228094575799722
0.48186659903626683	0.9235048678720446
0.48399047367028314	0.9242002781641169
0.48671703631489155	0.9248956884561892
0.48831030818278426	0.9255910987482615
0.48976109215017066	0.9262865090403338
0.4965865992414665	0.9269819193324061
0.5025591030952962	0.9276773296244785
0.5040465351542741	0.9283727399165508
0.5054837923470631	0.9290681502086231
0.507803790412486	0.9297635605006954
0.5185840707964602	0.9304589707927677
0.5302149178255373	0.93115438108484
0.53204971971728	0.9318497913769124
0.5429377082799283	0.9325452016689847
0.5434721042197678	0.933240611961057
0.550853938312516	0.9339360222531293
0.5531011045029737	0.9346314325452016
0.5561784060443578	0.935326842837274
0.5586173555716702	0.9360222531293463
0.565	0.9367176634214186
0.5747651688245747	0.9374130737134909
0.5849378503534	0.9381084840055632
0.5924932975871313	0.9388038942976356
0.5933316494064158	0.9394993045897079
0.6000487448208628	0.9401947148817803
0.6015110894467462	0.9408901251738526
0.603131881575728	0.9415855354659249
0.6052826462601827	0.9422809457579973
0.6106194690265486	0.9429763560500696
0.6164001015486164	0.9436717663421419
0.6183280526444065	0.9443671766342142
0.6278128950695322	0.9450625869262865
0.6304241833252072	0.9457579972183588
0.6353982300884956	0.9464534075104312
0.6359039190897599	0.9471488178025035
0.6373868363102521	0.9478442280945758
0.6429441871801121	0.9485396383866481
0.645855472901169	0.9492350486787204
0.6528445006321113	0.9499304589707928
0.6536680477699245	0.9506258692628651
0.6541889483065954	0.9513212795549374
0.658055081647575	0.9520166898470097
0.6596356663470757	0.952712100139082
0.6635514018691588	0.9534075104311543
0.6673165976115037	0.9541029207232267
0.6682162955713237	0.954798331015299
0.6851753453772582	0.9554937413073713
0.6904703875213258	0.9561891515994436
0.6981530343007916	0.9568845618915159
0.6988416988416989	0.9575799721835884
0.6997824510514866	0.9582753824756607
0.7000531349628055	0.958970792767733
0.7006321112515803	0.9596662030598053
0.7059863601919677	0.9603616133518776
0.7075743048897412	0.96105702364395
0.7078507078507078	0.9617524339360223
0.7104247104247104	0.9624478442280946
0.7130214917825537	0.9631432545201669
0.7258187357197258	0.9638386648122392
0.727433628318584	0.9645340751043116
0.7286113226707286	0.9652294853963839
0.7297297297297297	0.9659248956884562
0.7337547408343869	0.9666203059805285
0.733853278089203	0.9673157162726008
0.7390755241222531	0.9680111265646731
0.7392559332905709	0.9687065368567455
0.7402597402597403	0.9694019471488178
0.7433585181574458	0.9700973574408901
0.7461441213653603	0.9707927677329624
0.7482330002437241	0.9714881780250347
0.7509139653911772	0.972183588317107
0.7544258978249874	0.9728789986091794
0.7553009992688277	0.9735744089012517
0.7590300580954786	0.9742698191933241
0.7614387080988501	0.9749652294853964
0.7634294786980683	0.9756606397774688
0.7638313429198148	0.9763560500695411
0.7656131479140329	0.9770514603616134
0.7698744769874477	0.9777468706536857
0.79	0.978442280945758
0.7933006535947712	0.9791376912378303
0.8002030972328003	0.9798331015299027
0.8089203022178894	0.980528511821975
0.8098139833226428	0.9812239221140473
0.8115902224663554	0.9819193324061196
0.8164757494516207	0.9826147426981919
0.8174663620208175	0.9833101529902643
0.8187104930467762	0.9840055632823366
0.8244147157190636	0.9847009735744089
0.8302972195589645	0.9853963838664812
0.8402973596513714	0.9860917941585535
0.8420917713406819	0.9867872044506258
0.8466975383865464	0.9874826147426982
0.8588837436022423	0.9881780250347705
0.8608786610878661	0.9888734353268428
0.8634171109418635	0.9895688456189151
0.880331464781867	0.9902642559109874
0.8835331539026181	0.9909596662030598
0.8860203240867893	0.9916550764951322
0.8873994638069705	0.9923504867872045
0.9041719342604299	0.9930458970792768
0.9110878661087866	0.9937413073713491
0.9120101137800253	0.9944367176634215
0.9278242677824268	0.9951321279554938
0.9323671497584541	0.9958275382475661
0.9349096705632306	0.9965229485396384
0.9553984889105532	0.9972183588317107
0.9626168224299065	0.997913769123783
0.965865992414665	0.9986091794158554
0.9716330858960763	0.9993045897079277
0.9858640019497928	1.0
